# Supplementary material for: Integrative Analyses of mRNA Expression Profile Reveal SOCS2 and CISH Play Important Roles in GHR Mutation-Induced Excessive Abdominal Fat Deposition in the Sex-Linked Dwarf Chicken
Source: Front Genet. 2021 Jan 14;11:610605. doi: 10.3389/fgene.2020.610605 (PMC7841439; doi:10.3389/fgene.2020.610605)
Supplement: Supplementary File 1 — The specific primers used for plasmid construction and qRT-PCR. [file Table_1.XLS]

## Sheet: ND_liver-VS-NN_liver.DEGseq_Met
GeneID	Length	ND_liver-Expression	NN_liver-Expression	log2Ratio(NN_liver/ND_liver)	q-value(Storey et al. 2003)	Up-Down-Regulation(NN_liver/ND_liver)	p-value	Symbol	Cellular Component	Molecular Function	Biological Process	Kegg Orthology	Nr Description
396241	2376	793405	312708	-1.36549	0	Down	0	TF	GO:0031012//extracellular matrix;GO:0005615//extracellular space	GO:0046872//metal ion binding	GO:0055072//iron ion homeostasis;GO:0006953//acute-phase response;GO:0032496//response to lipopolysaccharide;GO:0006811//ion transport	K14736//transferrin	gi|45385813|ref|NP_990635.1|//ovotransferrin precursor [Gallus gallus]
414343	693	346572	63466	-2.47134	0	Down	0	AvBD9	GO:0005576//extracellular region	NA	GO:0050832//defense response to fungus;GO:0050829//defense response to Gram-negative bacterium;GO:0031640//killing of cells of other organism	NA	gi|48675889|ref|NP_001001611.1|//gallinacin-9 preproprotein [Gallus gallus]
415884	2002	251829	66033	-1.95343	0	Down	0	TAT	NA	NA	NA	K00815//tyrosine aminotransferase [EC:2.6.1.5]	gi|50754073|ref|XP_414240.1|//PREDICTED: tyrosine aminotransferase [Gallus gallus]
426549	2813	61814	217747	1.7944	0	Up	0	RETSAT	NA	NA	NA	K09516//all-trans-retinol 13,14-reductase [EC:1.3.99.23]	gi|363747229|ref|XP_424187.3|//PREDICTED: all-trans-retinol 13,14-reductase [Gallus gallus]
420442	3120	101748	12296	-3.07099	0	Down	0	INSIG1	GO:0032937//SREBP-SCAP-Insig complex	NA	GO:1901303//negative regulation of cargo loading into COPII-coated vesicle;GO:0006641//triglyceride metabolic process;GO:0006695//cholesterol biosynthetic process;GO:0010894//negative regulation of steroid biosynthetic process;GO:0045599//negative regulation of fat cell differentiation;GO:0032933//SREBP signaling pathway;GO:0060363//cranial suture morphogenesis;GO:0042474//middle ear morphogenesi…	NA	gi|71896645|ref|NP_001026137.1|//insulin-induced gene 1 protein [Gallus gallus]
373997	1369	35063	154301	2.11548	0	Up	0	LDHB	GO:0070062//extracellular exosome;GO:0045121//membrane raft;GO:0005829//cytosol;GO:0043209//myelin sheath;GO:0005739//mitochondrion	GO:0004459//L-lactate dehydrogenase activity	GO:0006090//pyruvate metabolic process;GO:0005975//carbohydrate metabolic process;GO:0055114//oxidation-reduction process	K00016//L-lactate dehydrogenase [EC:1.1.1.27]	gi|45383766|ref|NP_989508.1|//L-lactate dehydrogenase B chain [Gallus gallus]
395706	1418	54874	2750	-4.34086	0	Down	0	SCD	GO:0016021//integral component of membrane;GO:0005789//endoplasmic reticulum membrane	GO:0005506//iron ion binding;GO:0004768//stearoyl-CoA 9-desaturase activity	GO:0006636//unsaturated fatty acid biosynthetic process;GO:0055114//oxidation-reduction process	K00507//stearoyl-CoA desaturase (Delta-9 desaturase) [EC:1.14.19.1]	gi|45382443|ref|NP_990221.1|//acyl-CoA desaturase [Gallus gallus]
395780	1199	148688	307673	1.02686	0	Up	0	APOA4	GO:0070062//extracellular exosome;GO:0009986//cell surface;GO:0072562//blood microparticle;GO:0034364//high-density lipoprotein particle;GO:0042627//chylomicron;GO:0034361//very-low-density lipoprotein particle	GO:0016209//antioxidant activity;GO:0031210//phosphatidylcholine binding;GO:0060228//phosphatidylcholine-sterol O-acyltransferase activator activity;GO:0005507//copper ion binding;GO:0015485//cholesterol binding;GO:0017127//cholesterol transporter activity;GO:0042803//protein homodimerization activity	GO:0010898//positive regulation of triglyceride catabolic process;GO:0046470//phosphatidylcholine metabolic process;GO:0007159//leukocyte cell-cell adhesion;GO:0033344//cholesterol efflux;GO:0034372//very-low-density lipoprotein particle remodeling;GO:0070328//triglyceride homeostasis;GO:0031102//neuron projection regeneration;GO:0042632//cholesterol homeostasis;GO:0034445//negative regulation of…	K08760//apolipoprotein A-IV	gi|45384392|ref|NP_990269.1|//apolipoprotein A-IV precursor [Gallus gallus]
771012	1792	29289	114191	1.94077	0	Up	0	LOC771012	NA	NA	NA	K01314//coagulation factor X [EC:3.4.21.6]	gi|363728984|ref|XP_001233228.2|//PREDICTED: coagulation factor X-like [Gallus gallus]
374271	1809	607	47768.6	6.27598	0	Up	0	IGFBP4	GO:0005615//extracellular space	GO:0031994//insulin-like growth factor I binding;GO:0031995//insulin-like growth factor II binding	GO:0001558//regulation of cell growth;GO:0043567//regulation of insulin-like growth factor receptor signaling pathway	K10138//insulin-like growth factor-binding protein 3	gi|45383448|ref|NP_989684.1|//insulin-like growth factor-binding protein 4 precursor [Gallus gallus]
100858647	598	107420	33684	-1.69537	0	Down	0	LOC100858647	NA	NA	NA	NA	gi|363735454|ref|XP_003641562.1|//PREDICTED: beta-microseminoprotein-like [Gallus gallus]
374015	526	1230	38391	4.94179	0	Up	0	FABP1	GO:0070062//extracellular exosome;GO:0005654//nucleoplasm;GO:0005737//cytoplasm	GO:0016209//antioxidant activity;GO:0003682//chromatin binding;GO:0005504//fatty acid binding;GO:0005215//transporter activity	GO:0006810//transport;GO:0043154//negative regulation of cysteine-type endopeptidase activity involved in apoptotic process;GO:0071456//cellular response to hypoxia;GO:0098779//positive regulation of mitophagy in response to mitochondrial depolarization;GO:0098792//xenophagy;GO:0098869//cellular oxidant detoxification;GO:0002230//positive regulation of defense response to virus by host;GO:0070301…	K08750//fatty acid-binding protein 1, liver	gi|45383728|ref|NP_989523.1|//fatty acid-binding protein, liver [Gallus gallus]
395267	1882	122051	44338	-1.48311	0	Down	0	FMO3	GO:0031090//organelle membrane;GO:0016021//integral component of membrane;GO:0005789//endoplasmic reticulum membrane	GO:0050661//NADP binding;GO:0004499//N,N-dimethylaniline monooxygenase activity;GO:0050660//flavin adenine dinucleotide binding	GO:0055114//oxidation-reduction process	K00485//dimethylaniline monooxygenase (N-oxide forming) [EC:1.14.13.8]	gi|45383027|ref|NP_989910.1|//flavin-containing monooxygenase 3 [Gallus gallus]
100858159	2476	59835	12057	-2.33336	0	Down	0	AOC1	NA	NA	NA	K11182//diamine oxidase [EC:1.4.3.22]	gi|971379473|ref|XP_015136639.1|//PREDICTED: amiloride-sensitive amine oxidase [copper-containing] isoform X2 [Gallus gallus];gi|971379469|ref|XP_015136637.1|//PREDICTED: amiloride-sensitive amine oxidase [copper-containing] isoform X1 [Gallus gallus]
418109	4098	9337.05	54638.1	2.52662	0	Up	0	LOC418109	GO:0005887//integral component of plasma membrane	GO:0015179//L-amino acid transmembrane transporter activity;GO:0015297//antiporter activity	GO:0015807//L-amino acid transport;GO:1902475//L-alpha-amino acid transmembrane transport	K13869//solute carrier family 7 (L-type amino acid transporter), member 11	gi|971372299|ref|XP_015142982.1|//PREDICTED: cystine/glutamate transporter-like isoform X2 [Gallus gallus];gi|513159816|ref|XP_004937917.1|//PREDICTED: cystine/glutamate transporter-like isoform X1 [Gallus gallus]
107052718	3048	12293.9	58137.7	2.21929	0	Up	0	LOC107052718	NA	NA	NA	K04257//olfactory receptor;K21125//mucin-5AC;K05249//neuromedin U;K01495//GTP cyclohydrolase I [EC:3.5.4.16]	gi|971371235|ref|XP_015138148.1|//PREDICTED: endogenous retrovirus group K member 11 Pol protein [Gallus gallus]
374263	3559	47705	118528	1.29077	0	Up	0	PC	GO:0005759//mitochondrial matrix	GO:0004736//pyruvate carboxylase activity;GO:0003677//DNA binding;GO:0004075//biotin carboxylase activity;GO:0046872//metal ion binding;GO:0005524//ATP binding;GO:0009374//biotin binding	GO:0006090//pyruvate metabolic process;GO:0006094//gluconeogenesis;GO:0019074//viral RNA genome packaging;GO:0044791//positive regulation by host of viral release from host cell;GO:0010629//negative regulation of gene expression	K01958//pyruvate carboxylase [EC:6.4.1.1]	gi|45383466|ref|NP_989677.1|//pyruvate carboxylase, mitochondrial [Gallus gallus]
107052719	3029	8715	47971	2.43834	0	Up	0	LOC107052719	NA	NA	NA	K04257//olfactory receptor;K04004//complement factor H	gi|971371237|ref|XP_015138157.1|//PREDICTED: uncharacterized protein LOC107052719 isoform X1 [Gallus gallus];gi|971371239|ref|XP_015138163.1|//PREDICTED: uncharacterized protein LOC107052719 isoform X2 [Gallus gallus]
424618	2105	52271	123425	1.2173	0	Up	0	CYP4B1	GO:0016021//integral component of membrane	GO:0016705//oxidoreductase activity, acting on paired donors, with incorporation or reduction of molecular oxygen;GO:0020037//heme binding;GO:0005506//iron ion binding;GO:0004497//monooxygenase activity	GO:0055114//oxidation-reduction process	K07426//cytochrome P450 family 4 subfamily B polypeptide 1 [EC:1.14.14.1]	gi|971409327|ref|XP_015146729.1|//PREDICTED: cytochrome P450 4A6-like isoform X3 [Gallus gallus];gi|971409325|ref|XP_015146728.1|//PREDICTED: cytochrome P450 4A6-like isoform X2 [Gallus gallus];gi|118094503|ref|XP_422455.2|//PREDICTED: cytochrome P450 4B1-like isoform X1 [Gallus gallus]
404755	814	67184.3	21496.2	-1.66629	0	Down	0	THRSP	NA	NA	NA	K08328//guanylate cyclase activator 1	gi|47087183|ref|NP_998742.1|//thyroid hormone-inducible hepatic protein [Gallus gallus]
395933	2283	860	23188	4.73065	0	Up	0	LOC395933	NA	GO:0008146//sulfotransferase activity	NA	K01025//null	gi|45384226|ref|NP_990391.1|//sulfotransferase [Gallus gallus]
416371	1512	47727	12666	-1.93609	0	Down	0	BHMT	NA	NA	NA	K00544//betaine-homocysteine S-methyltransferase [EC:2.1.1.5]	gi|50755288|ref|XP_414685.1|//PREDICTED: betaine--homocysteine S-methyltransferase 1 [Gallus gallus]
426826	3425	97637.9	43971	-1.17313	0	Down	0	DMBT1L	GO:0016020//membrane	GO:0005044//scavenger receptor activity	GO:0006898//receptor-mediated endocytosis	K13912//deleted in malignant brain tumors 1 protein	gi|971441004|ref|XP_015156077.1|//PREDICTED: deleted in malignant brain tumors 1 protein-like isoform X1 [Gallus gallus];gi|971441006|ref|XP_015156078.1|//PREDICTED: deleted in malignant brain tumors 1 protein-like isoform X2 [Gallus gallus]
428592	2143	40832	94516	1.18861	0	Up	0	MPC1	NA	NA	NA	NA	gi|71895803|ref|NP_001026695.1|//mitochondrial pyruvate carrier 1 [Gallus gallus]
416933	682	17772	56608	1.64915	0	Up	0	CHCHD10	NA	NA	NA	K00558//DNA (cytosine-5)-methyltransferase 1 [EC:2.1.1.37];K11837//ubiquitin carboxyl-terminal hydrolase 6/32 [EC:3.4.19.12]	gi|363740149|ref|XP_003642270.1|//PREDICTED: coiled-coil-helix-coiled-coil-helix domain-containing protein 10, mitochondrial [Gallus gallus]
420878	1685	16173	53561	1.70535	0	Up	0	ECI2	GO:0016020//membrane;GO:0005654//nucleoplasm;GO:0005782//peroxisomal matrix;GO:0005739//mitochondrion	GO:0000062//fatty-acyl-CoA binding;GO:0004165//dodecenoyl-CoA delta-isomerase activity;GO:0005102//receptor binding	GO:0009062//fatty acid catabolic process	K13239//peroxisomal 3,2-trans-enoyl-CoA isomerase [EC:5.3.3.8]	gi|971382439|ref|XP_015131493.1|//PREDICTED: enoyl-CoA delta isomerase 2, mitochondrial isoform X2 [Gallus gallus];gi|118086443|ref|XP_001231829.1|//PREDICTED: enoyl-CoA delta isomerase 2, mitochondrial isoform X1 [Gallus gallus]
424877	3372	43833	97184	1.12646	0	Up	0	EHHADH	NA	NA	NA	K07514//enoyl-CoA hydratase / 3-hydroxyacyl-CoA dehydrogenase / 3,2-trans-enoyl-CoA isomerase [EC:4.2.1.17 1.1.1.35 5.3.3.8]	gi|118094872|ref|XP_422690.2|//PREDICTED: peroxisomal bifunctional enzyme [Gallus gallus]
395693	1460	16292	52799	1.6741	0	Up	0	ATF4	GO:0034399//nuclear periphery;GO:1990037//Lewy body core;GO:0005737//cytoplasm;GO:1990590//ATF1-ATF4 transcription factor complex;GO:0043005//neuron projection;GO:1990589//ATF4-CREB1 transcription factor complex;GO:1990617//CHOP-ATF4 complex	GO:0000978//RNA polymerase II core promoter proximal region sequence-specific DNA binding;GO:0001046//core promoter sequence-specific DNA binding;GO:0001077//transcriptional activator activity, RNA polymerase II core promoter proximal region sequence-specific binding;GO:0001085//RNA polymerase II transcription factor binding;GO:0043522//leucine zipper domain binding	GO:0034198//cellular response to amino acid starvation;GO:0043525//positive regulation of neuron apoptotic process;GO:1903204//negative regulation of oxidative stress-induced neuron death;GO:0006094//gluconeogenesis;GO:0010575//positive regulation of vascular endothelial growth factor production;GO:0042149//cellular response to glucose starvation;GO:0042789//mRNA transcription from RNA polymerase…	K04374//cyclic AMP-dependent transcription factor ATF-4	gi|45382417|ref|NP_990211.1|//cyclic AMP-dependent transcription factor ATF-4 [Gallus gallus]
417366	3729	41373	92810	1.14335	0	Up	0	ACOX1	NA	NA	NA	K00232//acyl-CoA oxidase [EC:1.3.3.6]	gi|971424107|ref|XP_015150650.1|//PREDICTED: peroxisomal acyl-coenzyme A oxidase 1 isoform X2 [Gallus gallus];gi|971424105|ref|XP_015150649.1|//PREDICTED: peroxisomal acyl-coenzyme A oxidase 1 isoform X1 [Gallus gallus];gi|55741614|ref|NP_001006205.1|//peroxisomal acyl-coenzyme A oxidase 1 [Gallus gallus]
107049309	3462	60733.1	22215.5	-1.47316	0	Down	0	LOC107049309	GO:0005654//nucleoplasm;GO:0005737//cytoplasm;GO:0005886//plasma membrane	GO:0004421//hydroxymethylglutaryl-CoA synthase activity	GO:0008299//isoprenoid biosynthetic process;GO:0006695//cholesterol biosynthetic process	K01641//hydroxymethylglutaryl-CoA synthase [EC:2.3.3.10]	gi|971437459|ref|XP_015132741.1|//PREDICTED: hydroxymethylglutaryl-CoA synthase, cytoplasmic isoform X2 [Gallus gallus];gi|971446305|ref|XP_015128156.1|//PREDICTED: hydroxymethylglutaryl-CoA synthase, cytoplasmic isoform X1 [Gallus gallus]
395373	4115	56112	19961	-1.51337	0	Down	0	ACLY	GO:0070062//extracellular exosome;GO:0005654//nucleoplasm;GO:0005737//cytoplasm;GO:0005886//plasma membrane	GO:0003878//ATP citrate synthase activity;GO:0046872//metal ion binding;GO:0005524//ATP binding;GO:0048037//cofactor binding	GO:0006085//acetyl-CoA biosynthetic process;GO:0006101//citrate metabolic process;GO:0008610//lipid biosynthetic process	K01648//ATP citrate (pro-S)-lyase [EC:2.3.3.8]	gi|971435330|ref|XP_015155055.1|//PREDICTED: ATP-citrate synthase isoform X1 [Gallus gallus];gi|971435350|ref|XP_015155066.1|//PREDICTED: ATP-citrate synthase isoform X2 [Gallus gallus];gi|971435352|ref|XP_015155067.1|//PREDICTED: ATP-citrate synthase isoform X3 [Gallus gallus];gi|71896389|ref|NP_001025711.1|//ATP-citrate synthase [Gallus gallus]
396061	10642	35144	8175	-2.12623	0	Down	0	FASN	GO:0070062//extracellular exosome;GO:0005794//Golgi apparatus;GO:0042587//glycogen granule;GO:0005739//mitochondrion;GO:0005886//plasma membrane	GO:0004317//3-hydroxypalmitoyl-[acyl-carrier-protein] dehydratase activity;GO:0004320//oleoyl-[acyl-carrier-protein] hydrolase activity;GO:0031177//phosphopantetheine binding;GO:0004313//[acyl-carrier-protein] S-acetyltransferase activity;GO:0004319//enoyl-[acyl-carrier-protein] reductase (NADPH, B-specific) activity;GO:0016296//palmitoyl-[acyl-carrier-protein] hydrolase activity;GO:0047451//3-hy…	GO:0001649//osteoblast differentiation;GO:0002943//tRNA dihydrouridine synthesis;GO:0006089//lactate metabolic process;GO:0006633//fatty acid biosynthetic process;GO:0071353//cellular response to interleukin-4;GO:0055114//oxidation-reduction process;GO:0032100//positive regulation of appetite	K00665//fatty acid synthase, animal type [EC:2.3.1.85]	gi|319655768|ref|NP_990486.2|//fatty acid synthase [Gallus gallus]
770094	2404	25138	64160	1.32956	0	Up	0	ACAA1	NA	NA	NA	K07513//acetyl-CoA acyltransferase 1 [EC:2.3.1.16]	gi|308818184|ref|NP_001184217.1|//3-ketoacyl-CoA thiolase, peroxisomal [Gallus gallus]
419802	1825	10152	38155	1.88786	0	Up	0	APOA5	NA	NA	NA	K09025//apolipoprotein A-V	gi|118101989|ref|XP_417939.2|//PREDICTED: apolipoprotein A-V [Gallus gallus]
396315	1786	204	15714	6.24509	0	Up	0	IGFBP2	GO:0070062//extracellular exosome;GO:0005615//extracellular space	GO:0031994//insulin-like growth factor I binding;GO:0031995//insulin-like growth factor II binding	GO:0001558//regulation of cell growth;GO:0043567//regulation of insulin-like growth factor receptor signaling pathway;GO:0042104//positive regulation of activated T cell proliferation	K10138//insulin-like growth factor-binding protein 3	gi|45382495|ref|NP_990690.1|//insulin-like growth factor-binding protein 2 precursor [Gallus gallus];gi|28372060|emb|CAD66434.1|//insulin-like growth factor binding protein 2, partial [Gallus gallus];gi|971405771|ref|XP_015145275.1|//PREDICTED: insulin-like growth factor-binding protein 2 isoform X1 [Gallus gallus];gi|971405773|ref|XP_015145276.1|//PREDICTED: insulin-like growth factor-binding pr…
403121	526	20032	2325	-3.12925	0	Down	0	IFI27L2	GO:0016021//integral component of membrane	NA	NA	NA	gi|50838830|ref|NP_001002856.1|//interferon alpha-inducible protein 27, mitochondrial [Gallus gallus] ;gi|971430569|ref|XP_015153128.1|//PREDICTED: interferon alpha-inducible protein 27, mitochondrial isoform X1 [Gallus gallus]
417520	3003	7357	30961.7	2.05105	0	Up	0	POR	GO:0043231//intracellular membrane-bounded organelle;GO:0016021//integral component of membrane	GO:0003958//NADPH-hemoprotein reductase activity;GO:0010181//FMN binding	GO:0032770//positive regulation of monooxygenase activity;GO:0055114//oxidation-reduction process;GO:0090346//cellular organofluorine metabolic process	K00327//NADPH-ferrihemoprotein reductase [EC:1.6.2.4]	gi|971425748|ref|XP_015151205.1|//PREDICTED: NADPH--cytochrome P450 reductase isoform X2 [Gallus gallus];gi|307775405|ref|NP_001182725.1|//NADPH--cytochrome P450 reductase [Gallus gallus]
414832	1637	47983	17679	-1.46273	0	Down	0	CYP3A7	GO:0016324//apical plasma membrane;GO:0016021//integral component of membrane	GO:0020037//heme binding;GO:0005506//iron ion binding;GO:0050649//testosterone 6-beta-hydroxylase activity;GO:0016712//oxidoreductase activity, acting on paired donors, with incorporation or reduction of molecular oxygen, reduced flavin or flavoprotein as one donor, and incorporation of one atom of oxygen;GO:0019825//oxygen binding;GO:0032451//demethylase activity	GO:0042448//progesterone metabolic process;GO:1901615//organic hydroxy compound metabolic process;GO:0017144//drug metabolic process;GO:0070988//demethylation;GO:0046677//response to antibiotic;GO:0097176//epoxide metabolic process;GO:0043390//aflatoxin B1 metabolic process;GO:0070995//NADPH oxidation	K07424//cytochrome P450 family 3 subfamily A [EC:1.14.14.1]	gi|48976101|ref|NP_001001751.1|//cytochrome P450 A 37 [Gallus gallus]
416520	2490	50630	19798	-1.37688	0	Down	0	SHMT1	NA	NA	NA	K00600//glycine hydroxymethyltransferase [EC:2.1.2.1]	gi|513208243|ref|XP_414824.4|//PREDICTED: serine hydroxymethyltransferase, cytosolic [Gallus gallus]
428772	3134	78125	38434	-1.04565	0	Down	0	ELOVL6	GO:0030176//integral component of endoplasmic reticulum membrane	GO:0016747//transferase activity, transferring acyl groups other than amino-acyl groups	GO:0019367//fatty acid elongation, saturated fatty acid;GO:0042759//long-chain fatty acid biosynthetic process	K10203//elongation of very long chain fatty acids protein 6 [EC:2.3.1.199]	gi|71895875|ref|NP_001026710.1|//elongation of very long chain fatty acids protein 6 [Gallus gallus]
396272	2635	27342.3	6368.7	-2.12431	0	Down	0	SLC2A2	GO:0005903//brush border;GO:0016324//apical plasma membrane;GO:0005911//cell-cell junction;GO:0016021//integral component of membrane;GO:0005737//cytoplasm	GO:0055056//D-glucose transmembrane transporter activity;GO:0033300//dehydroascorbic acid transporter activity	GO:0070837//dehydroascorbic acid transport;GO:1904659//glucose transmembrane transport	K07593//MFS transporter, SP family, solute carrier family 2 (facilitated glucose transporter), member 2	gi|46395468|ref|NP_997061.1|//solute carrier family 2, facilitated glucose transporter member 2 [Gallus gallus]
374072	1450	33281	72022.1	1.09149	0	Up	0	SLC25A6	GO:0005743//mitochondrial inner membrane;GO:0016021//integral component of membrane	GO:0005215//transporter activity	GO:0055085//transmembrane transport	K05863//solute carrier family 25 (mitochondrial adenine nucleotide translocator), member 4/5/6/31	gi|54020693|ref|NP_989562.2|//ADP/ATP translocase 3 [Gallus gallus]
421560	1202	13685	41170	1.56675	0	Up	0	LOC421560	NA	NA	NA	K01025//null	gi|118088279|ref|XP_419601.2|//PREDICTED: sulfotransferase 6B1 [Gallus gallus]
415901	3008	30904	68304	1.12193	0	Up	0	ITIH3	NA	NA	NA	K19014//inter-alpha-trypsin inhibitor heavy chain H1	gi|513204260|ref|XP_414253.4|//PREDICTED: inter-alpha-trypsin inhibitor heavy chain H3 isoform X1 [Gallus gallus];gi|971415348|ref|XP_015148244.1|//PREDICTED: inter-alpha-trypsin inhibitor heavy chain H3 isoform X2 [Gallus gallus]
428743	2875	19237	2784	-2.8109	0	Down	0	ETNPPL	NA	GO:0042802//identical protein binding;GO:0008483//transaminase activity;GO:0030170//pyridoxal phosphate binding	NA	K14286//ethanolamine-phosphate phospho-lyase [EC:4.2.3.2]	gi|971394154|ref|XP_015132066.1|//PREDICTED: ethanolamine-phosphate phospho-lyase isoform X1 [Gallus gallus];gi|971394156|ref|XP_015132067.1|//PREDICTED: ethanolamine-phosphate phospho-lyase isoform X2 [Gallus gallus]
417615	2758	36270	75354.5	1.03267	0	Up	0	ALDH3A2	GO:0016021//integral component of membrane	GO:0004028//3-chloroallyl aldehyde dehydrogenase activity;GO:0004029//aldehyde dehydrogenase (NAD) activity;GO:0004030//aldehyde dehydrogenase [NAD(P)+] activity	GO:0006081//cellular aldehyde metabolic process;GO:0055114//oxidation-reduction process	K00128//aldehyde dehydrogenase (NAD+) [EC:1.2.1.3]	gi|971425842|ref|XP_015151259.1|//PREDICTED: fatty aldehyde dehydrogenase isoform X1 [Gallus gallus];gi|57525324|ref|NP_001006223.1|//fatty aldehyde dehydrogenase [Gallus gallus]
396540	1520	27817	62483	1.14525	0	Up	0	ADSL	GO:0005829//cytosol;GO:0005739//mitochondrion	GO:0070626//(S)-2-(5-amino-1-(5-phospho-D-ribosyl)imidazole-4-carboxamido)succinate AMP-lyase (fumarate-forming) activity;GO:0004018//N6-(1,2-dicarboxyethyl)AMP AMP-lyase (fumarate-forming) activity	GO:0044208//'de novo' AMP biosynthetic process;GO:0051262//protein tetramerization;GO:0006189//'de novo' IMP biosynthetic process	K01756//adenylosuccinate lyase [EC:4.3.2.2]	gi|205371816|sp|P21265.2|PUR8_CHICK//RecName: Full=Adenylosuccinate lyase; Short=ADSL; Short=ASL; AltName: Full=Adenylosuccinase; Short=ASase
424014	1242	909.45	13905.8	3.9123	0	Up	0	LOC424014	NA	GO:0008168//methyltransferase activity	GO:0032259//methylation	K08143//MFS transporter, SP family, solute carrier family 2 (facilitated glucose/fructose transporter), member 5;K18162//NADH dehydrogenase [ubiquinone] 1 alpha subcomplex assembly factor 5 [EC:2.1.1.-]	gi|118093267|ref|XP_001232694.1|//PREDICTED: putative methyltransferase DDB_G0268948 [Gallus gallus]
107055673	1074	8041.95	29769	1.86595	0	Up	0	LOC107055673	GO:0070062//extracellular exosome;GO:0045121//membrane raft;GO:0005829//cytosol;GO:0043209//myelin sheath;GO:0005739//mitochondrion	GO:0004459//L-lactate dehydrogenase activity	GO:0006090//pyruvate metabolic process;GO:0005975//carbohydrate metabolic process;GO:0055114//oxidation-reduction process	K00016//L-lactate dehydrogenase [EC:1.1.1.27]	gi|971441515|ref|XP_015156310.1|//PREDICTED: L-lactate dehydrogenase B chain-like [Gallus gallus]
395853	2119	13891	39901	1.50003	0	Up	0	HSPA8	GO:0016020//membrane;GO:0070062//extracellular exosome;GO:0005634//nucleus;GO:0072562//blood microparticle;GO:0005770//late endosome;GO:0005925//focal adhesion;GO:0000974//Prp19 complex;GO:0043209//myelin sheath;GO:0000151//ubiquitin ligase complex;GO:0030529//intracellular ribonucleoprotein complex;GO:0005829//cytosol	GO:0055131//C3HC4-type RING finger domain binding;GO:0005524//ATP binding;GO:0031072//heat shock protein binding;GO:0031625//ubiquitin protein ligase binding;GO:0023026//MHC class II protein complex binding;GO:0042623//ATPase activity, coupled;GO:0001664//G-protein coupled receptor binding;GO:0051082//unfolded protein binding;GO:0001786//phosphatidylserine binding	GO:0045892//negative regulation of transcription, DNA-templated;GO:0046034//ATP metabolic process;GO:0051085//chaperone mediated protein folding requiring cofactor;GO:0061024//membrane organization;GO:1902904//negative regulation of supramolecular fiber organization;GO:0048026//positive regulation of mRNA splicing, via spliceosome;GO:0031647//regulation of protein stability;GO:0072318//clathrin c…	K03283//heat shock 70kDa protein 1/8	gi|45384370|ref|NP_990334.1|//heat shock cognate 71 kDa protein [Gallus gallus]
415683	5935	3092	19280	2.61825	0	Up	0	PDPR	NA	NA	NA	K17509//pyruvate dehydrogenase phosphatase regulatory subunit	gi|971414202|ref|XP_015134704.1|//PREDICTED: pyruvate dehydrogenase phosphatase regulatory subunit, mitochondrial [Gallus gallus]
427263	3147	38989	14012	-1.49865	0	Down	0	PSAT1	NA	NA	NA	K00831//phosphoserine aminotransferase [EC:2.6.1.52]	gi|363744581|ref|XP_424846.3|//PREDICTED: phosphoserine aminotransferase [Gallus gallus]
421894	3454	2437	17339	2.8086	0	Up	0	GCLC	NA	NA	NA	K11204//glutamate--cysteine ligase catalytic subunit [EC:6.3.2.2]	gi|971390059|ref|XP_419910.4|//PREDICTED: glutamate--cysteine ligase catalytic subunit [Gallus gallus]
417561	1527	798	12773	3.97832	0	Up	0	SERPINF1	NA	NA	NA	K19614//pigment epithelium-derived factor	gi|381342463|ref|NP_001244218.1|//pigment epithelium-derived factor precursor [Gallus gallus]
414833	1756	86.41	11445.6	7.02714	0	Up	0	CYP2C45	NA	GO:0020037//heme binding;GO:0005506//iron ion binding;GO:0016712//oxidoreductase activity, acting on paired donors, with incorporation or reduction of molecular oxygen, reduced flavin or flavoprotein as one donor, and incorporation of one atom of oxygen;GO:0019825//oxygen binding	GO:0055114//oxidation-reduction process	K07413//cytochrome P450 family 2 subfamily C [EC:1.14.14.1]	gi|49170110|ref|NP_001001752.1|//cytochrome P-450 2C45 [Gallus gallus]
395480	1152	47421	20220	-1.25199	0	Down	0	RGN	GO:0005654//nucleoplasm;GO:0005737//cytoplasm	GO:0004341//gluconolactonase activity;GO:0005509//calcium ion binding;GO:0008270//zinc ion binding;GO:0030234//enzyme regulator activity	GO:0032781//positive regulation of ATPase activity;GO:0019853//L-ascorbic acid biosynthetic process;GO:0050848//regulation of calcium-mediated signaling;GO:0006874//cellular calcium ion homeostasis	K01053//gluconolactonase [EC:3.1.1.17]	gi|971376431|ref|XP_015133172.1|//PREDICTED: regucalcin isoform X1 [Gallus gallus];gi|971376433|ref|XP_015133173.1|//PREDICTED: regucalcin isoform X2 [Gallus gallus];gi|45382019|ref|NP_990060.1|//regucalcin [Gallus gallus]
395335	1262	405	10880	4.72537	0	Up	0	CISH	GO:0005737//cytoplasm;GO:0005886//plasma membrane	GO:0004860//protein kinase inhibitor activity	GO:0006469//negative regulation of protein kinase activity;GO:0007205//protein kinase C-activating G-protein coupled receptor signaling pathway;GO:0046627//negative regulation of insulin receptor signaling pathway;GO:0040008//regulation of growth;GO:0016567//protein ubiquitination;GO:0046426//negative regulation of JAK-STAT cascade;GO:0019221//cytokine-mediated signaling pathway	K04701//cytokine inducible SH2-containing protein	gi|45382897|ref|NP_989957.1|//cytokine-inducible SH2-containing protein [Gallus gallus]
396534	2392	34398	12393	-1.49504	0	Down	0	PAICS	GO:0016020//membrane;GO:0070062//extracellular exosome;GO:0005829//cytosol	GO:0004639//phosphoribosylaminoimidazolesuccinocarboxamide synthase activity;GO:0005524//ATP binding;GO:0042802//identical protein binding;GO:0004638//phosphoribosylaminoimidazole carboxylase activity	GO:0046084//adenine biosynthetic process;GO:0006189//'de novo' IMP biosynthetic process	K01587//phosphoribosylaminoimidazole carboxylase / phosphoribosylaminoimidazole-succinocarboxamide synthase [EC:4.1.1.21 6.3.2.6]	gi|971394643|ref|XP_015140911.1|//PREDICTED: multifunctional protein ADE2 isoform X2 [Gallus gallus];gi|971394641|ref|XP_015140910.1|//PREDICTED: multifunctional protein ADE2 isoform X1 [Gallus gallus]
415746	4770	17358.9	3162.45	-2.4788	0	Down	0	GPT2	NA	NA	NA	K00814//alanine transaminase [EC:2.6.1.2]	gi|971414469|ref|XP_015147909.1|//PREDICTED: alanine aminotransferase 2 [Gallus gallus]
378797	1051	41915	17807	-1.25727	0	Down	0	GJB1	GO:0005922//connexin complex;GO:0016021//integral component of membrane;GO:0005737//cytoplasm	GO:0042803//protein homodimerization activity	GO:0007154//cell communication	K07620//gap junction protein, beta 1	gi|45383418|ref|NP_989702.1|//gap junction beta-1 protein [Gallus gallus]
424298	2420	9812.56	29905.3	1.58545	0	Up	0	HNMT	NA	NA	NA	K00546//histamine N-methyltransferase [EC:2.1.1.8]	gi|482677659|ref|NP_001264802.1|//histamine N-methyltransferase isoform 1 [Gallus gallus] ;gi|482677657|ref|NP_001264803.1|//histamine N-methyltransferase isoform 2 [Gallus gallus];gi|971405858|ref|XP_015145319.1|//PREDICTED: histamine N-methyltransferase isoform X2 [Gallus gallus]
414341	654	31700	11544	-1.47959	0	Down	0	AvBD10	GO:0005576//extracellular region	NA	GO:0050832//defense response to fungus;GO:0050829//defense response to Gram-negative bacterium;GO:0050830//defense response to Gram-positive bacterium	K21100//beta-defensin 4	gi|48976029|ref|NP_001001609.1|//gallinacin-10 preproprotein [Gallus gallus]
395929	2811	24888.8	52733.7	1.06098	0	Up	0	HADHA	NA	NA	NA	K07515//enoyl-CoA hydratase / long-chain 3-hydroxyacyl-CoA dehydrogenase [EC:4.2.1.17 1.1.1.211]	gi|971390685|ref|XP_015140578.1|//PREDICTED: trifunctional enzyme subunit alpha, mitochondrial isoform X1 [Gallus gallus];gi|764020108|ref|NP_990387.2|//trifunctional enzyme subunit alpha, mitochondrial [Gallus gallus]
418563	2861	12343	1680	-2.89941	0	Down	0	MAOA	NA	NA	NA	K00274//monoamine oxidase [EC:1.4.3.4]	gi|971375413|ref|XP_015155953.1|//PREDICTED: monoamine oxidase A isoform X1 [Gallus gallus]
107049315	3775	38962.8	17205.9	-1.20144	0	Down	0	LOC107049315	GO:0030424//axon;GO:0005615//extracellular space;GO:0098794//postsynapse;GO:0016021//integral component of membrane;GO:0005737//cytoplasm;GO:0005886//plasma membrane	GO:0016608//growth hormone-releasing hormone activity;GO:0004896//cytokine receptor activity;GO:0031768//ghrelin receptor binding;GO:0030296//protein tyrosine kinase activator activity	GO:0016358//dendrite development;GO:0032691//negative regulation of interleukin-1 beta production;GO:0043627//response to estrogen;GO:0050728//negative regulation of inflammatory response;GO:0051464//positive regulation of cortisol secretion;GO:0051965//positive regulation of synapse assembly;GO:0001937//negative regulation of endothelial cell proliferation;GO:0040013//negative regulation of loco…	K05080//growth hormone receptor	gi|456496698|gb|AGG38006.1|//growth hormone receptor [Gallus gallus]
769998	3249	5795	20729	1.81652	0	Up	0	RGS5	NA	NA	NA	K16449//regulator of G-protein signaling	gi|118094060|ref|XP_001233314.1|//PREDICTED: regulator of G-protein signaling 5 [Gallus gallus]
417954	660	10318.9	1141.48	-3.19856	0	Down	0	HIST1H101	GO:0005634//nucleus;GO:0000786//nucleosome	GO:0003677//DNA binding	GO:0006334//nucleosome assembly	K11275//histone H1/5	gi|95772094|ref|NP_001035732.1|//histone H1.01 [Gallus gallus]
396212	376	15809	36927	1.20168	0	Up	0	MT4	NA	GO:0008270//zinc ion binding	GO:0070555//response to interleukin-1;GO:0032496//response to lipopolysaccharide	K14739//metallothionein 1/2	gi|46048711|ref|NP_990606.1|//metallothionein [Gallus gallus]
416454	1720	19135	5459	-1.83175	0	Down	0	RP11-400G3.5	NA	NA	NA	K07423//cytochrome P450 family 2 subfamily W polypeptide 1	gi|513207864|ref|XP_004945183.1|//PREDICTED: cytochrome P450 2W1 isoform X2 [Gallus gallus];gi|513207867|ref|XP_004945184.1|//PREDICTED: cytochrome P450 2W1 isoform X3 [Gallus gallus];gi|513207861|ref|XP_414762.3|//PREDICTED: cytochrome P450 2W1 isoform X1 [Gallus gallus]
100857333	4067	1496.47	11211.4	2.88309	0	Up	0	GP1BA	NA	NA	NA	K06261//platelet glycoprotein Ib alpha chain	gi|363743644|ref|XP_003642887.1|//PREDICTED: platelet glycoprotein Ib alpha chain [Gallus gallus]
107055401	935	15207	3456	-2.15981	0	Down	0	APOF	NA	NA	NA	K00731//glycoprotein-N-acetylgalactosamine 3-beta-galactosyltransferase [EC:2.4.1.122];K03155//timeless	gi|971437015|ref|XP_015155784.1|//PREDICTED: apolipoprotein F [Gallus gallus]
416928	959	15686	3736	-2.09216	0	Down	0	IGLL1	NA	NA	NA	K06554//immunoglobulin lambda-like polypeptide 1	gi|971420846|ref|XP_015130804.1|//PREDICTED: Ig lambda chain V-1 region isoform X5 [Gallus gallus];gi|971420842|ref|XP_015130802.1|//PREDICTED: Ig lambda chain V-1 region isoform X3 [Gallus gallus];gi|971420844|ref|XP_015130803.1|//PREDICTED: Ig lambda chain V-1 region isoform X4 [Gallus gallus];gi|971420838|ref|XP_015130800.1|//PREDICTED: Ig lambda chain V-1 region isoform X1 [Gallus gallus];gi|…
100858007	1938	50.59	7766.36	7.24	0	Up	0	CYP2C21L	NA	GO:0020037//heme binding;GO:0005506//iron ion binding;GO:0016712//oxidoreductase activity, acting on paired donors, with incorporation or reduction of molecular oxygen, reduced flavin or flavoprotein as one donor, and incorporation of one atom of oxygen;GO:0019825//oxygen binding	GO:0055114//oxidation-reduction process	K07413//cytochrome P450 family 2 subfamily C [EC:1.14.14.1]	gi|971402501|ref|XP_015144012.1|//PREDICTED: cytochrome P450 2C9-like [Gallus gallus]
769580	3219	3944	16227	2.01842	0	Up	0	MTTPL	NA	NA	NA	K14463//microsomal triglyceride transfer protein large subunit	gi|513190807|ref|XP_001232867.3|//PREDICTED: microsomal triglyceride transfer protein large subunit-like [Gallus gallus]
396295	1538	27262	10710	-1.37018	0	Down	0	BTG1	GO:0005634//nucleus;GO:0005737//cytoplasm	GO:0019899//enzyme binding	GO:0045663//positive regulation of myoblast differentiation;GO:0045766//positive regulation of angiogenesis;GO:0045603//positive regulation of endothelial cell differentiation;GO:0008285//negative regulation of cell proliferation;GO:2000271//positive regulation of fibroblast apoptotic process	K14443//protein Tob/BTG	gi|45384374|ref|NP_990681.1|//protein BTG1 [Gallus gallus]
415332	1887	37850	17935	-1.09976	0	Down	0	SORD	NA	NA	NA	K00008//L-iditol 2-dehydrogenase [EC:1.1.1.14]	gi|646227308|ref|NP_001280132.1|//sorbitol dehydrogenase [Gallus gallus]
396093	1711	11693	2083	-2.51116	0	Down	0	NFKBIA	GO:0005737//cytoplasm	NA	GO:0048145//regulation of fibroblast proliferation	K04734//NF-kappa-B inhibitor alpha	gi|126723285|ref|NP_001001472.2|//NF-kappa-B inhibitor alpha [Gallus gallus]
420459	1636	11618	2096	-2.4929	0	Down	0	IDI1	NA	NA	NA	K01823//isopentenyl-diphosphate Delta-isomerase [EC:5.3.3.2]	gi|513167722|ref|XP_004939224.1|//PREDICTED: isopentenyl-diphosphate Delta-isomerase 1 isoform X2 [Gallus gallus];gi|513167719|ref|XP_418561.4|//PREDICTED: isopentenyl-diphosphate Delta-isomerase 1 isoform X1 [Gallus gallus]
396380	1440	39024.6	19041	-1.05751	0	Down	0	LOC396380	GO:0005829//cytosol	GO:0004364//glutathione transferase activity	GO:0006749//glutathione metabolic process;GO:0098754//detoxification;GO:0043390//aflatoxin B1 metabolic process	K00799//glutathione S-transferase [EC:2.5.1.18]	gi|47604962|ref|NP_990743.1|//glutathione S-transferase 3 [Gallus gallus];gi|971389836|ref|XP_015140307.1|//PREDICTED: glutathione S-transferase 3 isoform X1 [Gallus gallus]
100857231	2237	13044	30952	1.2244	0	Up	0	SLC5A6	NA	NA	NA	K14386//solute carrier family 5 (sodium-dependent multivitamin transporter), member 6	gi|971390458|ref|XP_015140489.1|//PREDICTED: LOW QUALITY PROTEIN: sodium-dependent multivitamin transporter [Gallus gallus]
100857756	2041	31144	13773	-1.19936	0	Down	0	SC5D	NA	NA	NA	K00227//Delta7-sterol 5-desaturase [EC:1.14.19.20]	gi|971431848|ref|XP_015153662.1|//PREDICTED: lathosterol oxidase [Gallus gallus]
416208	3787	7682	571	-3.77216	0	Down	0	STC2	NA	NA	NA	NA	gi|971417931|ref|XP_015149324.1|//PREDICTED: stanniocalcin-2 isoform X2 [Gallus gallus];gi|363738949|ref|XP_414534.3|//PREDICTED: stanniocalcin-2 isoform X1 [Gallus gallus]
424564	2086	5140	17668	1.75905	0	Up	0	ELOVL1	NA	NA	NA	K10247//elongation of very long chain fatty acids protein 1 [EC:2.3.1.199]	gi|971408680|ref|XP_015146466.1|//PREDICTED: elongation of very long chain fatty acids protein 1 isoform X1 [Gallus gallus]
417296	6760	13409	31278	1.1997	0	Up	0	MAN1B1	NA	NA	NA	K01230//mannosyl-oligosaccharide alpha-1,2-mannosidase [EC:3.2.1.113]	gi|971423241|ref|XP_015135085.1|//PREDICTED: endoplasmic reticulum mannosyl-oligosaccharide 1,2-alpha-mannosidase isoform X1 [Gallus gallus];gi|971423243|ref|XP_015135086.1|//PREDICTED: endoplasmic reticulum mannosyl-oligosaccharide 1,2-alpha-mannosidase isoform X2 [Gallus gallus]
423463	2187	9808	25318	1.34589	0	Up	0	HSP90AA1	GO:0030424//axon;GO:0070062//extracellular exosome;GO:0005654//nucleoplasm;GO:0043209//myelin sheath;GO:0032587//ruffle membrane;GO:0042470//melanosome;GO:0043204//perikaryon;GO:0043235//receptor complex;GO:0009986//cell surface;GO:0005829//cytosol	GO:0030235//nitric-oxide synthase regulator activity;GO:0033142//progesterone receptor binding;GO:0030331//estrogen receptor binding;GO:0005524//ATP binding;GO:0051087//chaperone binding;GO:0051879//Hsp90 protein binding;GO:0001618//virus receptor activity;GO:0016887//ATPase activity;GO:0042826//histone deacetylase binding;GO:0042803//protein homodimerization activity;GO:0023026//MHC class II pro…	GO:0006457//protein folding;GO:0031396//regulation of protein ubiquitination;GO:0045040//protein import into mitochondrial outer membrane;GO:0010243//response to organonitrogen compound;GO:0009409//response to cold;GO:0009408//response to heat;GO:0032570//response to progesterone;GO:0050790//regulation of catalytic activity;GO:0046677//response to antibiotic;GO:0051131//chaperone-mediated protein…	K04079//molecular chaperone HtpG	gi|157954047|ref|NP_001103255.1|//heat shock protein HSP 90-alpha [Gallus gallus]
416918	1666	9438	24482	1.35292	0	Up	0	XBP1	NA	NA	NA	K09027//X box-binding protein 1	gi|312222696|ref|NP_001006192.2|//X-box-binding protein 1 [Gallus gallus];gi|971420836|ref|XP_015130798.1|//PREDICTED: X-box-binding protein 1 isoform X1 [Gallus gallus]
421956	4280	2051	11043	2.40649	0	Up	0	LINC00954	NA	NA	NA	K19927//zona pellucida sperm-binding protein 2	gi|971390626|ref|XP_419968.4|//PREDICTED: uncharacterized protein LINC00954 [Gallus gallus]
395785	2546	8791	23178	1.37641	0	Up	0	HSD17B4	GO:0005739//mitochondrion;GO:0005778//peroxisomal membrane	GO:0003857//3-hydroxyacyl-CoA dehydrogenase activity;GO:0005102//receptor binding;GO:0016508//long-chain-enoyl-CoA hydratase activity;GO:0042803//protein homodimerization activity;GO:0044594//17-beta-hydroxysteroid dehydrogenase (NAD+) activity	GO:0036112//medium-chain fatty-acyl-CoA metabolic process;GO:0000038//very long-chain fatty acid metabolic process;GO:0001649//osteoblast differentiation;GO:0008209//androgen metabolic process;GO:0036111//very long-chain fatty-acyl-CoA metabolic process;GO:0060009//Sertoli cell development;GO:0006635//fatty acid beta-oxidation;GO:0008210//estrogen metabolic process	K12405//3-hydroxyacyl-CoA dehydrogenase / 3a,7a,12a-trihydroxy-5b-cholest-24-enoyl-CoA hydratase / enoyl-CoA hydratase 2 [EC:1.1.1.35 4.2.1.107 4.2.1.119]	gi|971440071|ref|XP_015136074.1|//PREDICTED: peroxisomal multifunctional enzyme type 2 isoform X1 [Gallus gallus];gi|45384406|ref|NP_990274.1|//peroxisomal multifunctional enzyme type 2 [Gallus gallus]
396504	9666	35707.7	17873.3	-1.02068	0	Down	0	ACACA	GO:0070062//extracellular exosome;GO:0005730//nucleolus;GO:0005829//cytosol;GO:0015629//actin cytoskeleton;GO:0005739//mitochondrion	GO:0003989//acetyl-CoA carboxylase activity;GO:0004075//biotin carboxylase activity;GO:0046872//metal ion binding;GO:0005524//ATP binding	GO:2001295//malonyl-CoA biosynthetic process;GO:0051289//protein homotetramerization;GO:0006084//acetyl-CoA metabolic process;GO:0071380//cellular response to prostaglandin E stimulus;GO:0044268//multicellular organismal protein metabolic process;GO:0006633//fatty acid biosynthetic process;GO:0055088//lipid homeostasis;GO:0001894//tissue homeostasis	K11262//acetyl-CoA carboxylase / biotin carboxylase 1 [EC:6.4.1.2 6.3.4.14]	gi|971425701|ref|XP_015151182.1|//PREDICTED: acetyl-CoA carboxylase isoform X4 [Gallus gallus];gi|45382859|ref|NP_990836.1|//acetyl-CoA carboxylase [Gallus gallus];gi|971425697|ref|XP_015151180.1|//PREDICTED: acetyl-CoA carboxylase isoform X2 [Gallus gallus];gi|971425693|ref|XP_015151177.1|//PREDICTED: acetyl-CoA carboxylase isoform X1 [Gallus gallus];gi|971425699|ref|XP_015151181.1|//PREDICTED: …
771297	6935	271	6228	4.50016	0	Up	0	SCN4A	GO:0001518//voltage-gated sodium channel complex	GO:0005248//voltage-gated sodium channel activity	GO:0035725//sodium ion transmembrane transport;GO:0034765//regulation of ion transmembrane transport;GO:0060078//regulation of postsynaptic membrane potential	K04837//voltage-gated sodium channel type IV alpha	gi|971434965|ref|XP_015154896.1|//PREDICTED: sodium channel protein type 4 subunit alpha [Gallus gallus]
419409	2490	7032.65	618	-3.53064	0	Down	0	LOC419409	NA	NA	NA	K02599//Notch 1	gi|513219593|ref|XP_004947458.1|//PREDICTED: Golgi integral membrane protein 4-like isoform X2 [Gallus gallus];gi|118101024|ref|XP_417571.2|//PREDICTED: Golgi integral membrane protein 4-like isoform X1 [Gallus gallus]
100859478	1774	666.24	7163.22	3.40425	0	Up	0	LOC100859478	NA	NA	NA	K06556//CD200 antigen;K19756//radial spoke head protein 4A	gi|971393986|ref|XP_015132013.1|//PREDICTED: uncharacterized protein LOC100859478 [Gallus gallus]
417008	1436	16917.4	5658.79	-1.60218	0	Down	0	RP4-539M6.19	NA	NA	NA	K01019//galactosylceramide sulfotransferase [EC:2.8.2.11];K19625//retinaldehyde-binding protein 1;K12850//pre-mRNA-splicing factor 38B;K17981//mitochondrial fission process protein 1	gi|971422099|ref|XP_015150404.1|//PREDICTED: SEC14-like protein 2 [Gallus gallus]
426629	2010	20439	7900	-1.39365	0	Down	0	DAK	GO:0070062//extracellular exosome;GO:0005634//nucleus	GO:0005524//ATP binding;GO:0004136//deoxyadenosine kinase activity;GO:0034012//FAD-AMP lyase (cyclizing) activity;GO:0004371//glycerone kinase activity;GO:0050354//triokinase activity	GO:0006071//glycerol metabolic process;GO:0046835//carbohydrate phosphorylation;GO:0006170//dAMP biosynthetic process;GO:0039534//negative regulation of MDA-5 signaling pathway	K00863//triose/dihydroxyacetone kinase / FAD-AMP lyase (cyclizing) [EC:2.7.1.28 2.7.1.29 4.6.1.15]	gi|971396389|ref|XP_015141608.1|//PREDICTED: triokinase/FMN cyclase [Gallus gallus]
101751402	1733	8239	1209	-2.7909	0	Down	0	PPP1R3G	NA	NA	NA	K07189//protein phosphatase 1 regulatory subunit 3A/B/C/D/E	gi|971382428|ref|XP_004939761.2|//PREDICTED: protein phosphatase 1 regulatory subunit 3G [Gallus gallus]
107049058	2979	4394.16	14844.9	1.73406	0	Up	0	LOC107049058	NA	NA	NA	K17854//cytochrome P450 family 2 subfamily K	gi|513179688|ref|XP_004935971.1|//PREDICTED: cytochrome P450 2K1-like [Gallus gallus]
423047	2663	1371	8715	2.64603	0	Up	0	TMEM41B	GO:0016021//integral component of membrane	NA	GO:0007399//nervous system development	NA	gi|56605950|ref|NP_001008469.1|//transmembrane protein 41B [Gallus gallus]
431336	5425	21193.5	8488.12	-1.34235	0	Down	0	DUSP16	GO:0005654//nucleoplasm;GO:0005737//cytoplasm	GO:0017017//MAP kinase tyrosine/serine/threonine phosphatase activity;GO:0004725//protein tyrosine phosphatase activity	GO:0035335//peptidyl-tyrosine dephosphorylation;GO:0000188//inactivation of MAPK activity	K04459//dual specificity MAP kinase phosphatase [EC:3.1.3.16 3.1.3.48]	gi|363728215|ref|XP_428887.3|//PREDICTED: dual specificity protein phosphatase 16 [Gallus gallus]
771940	4134	11203.9	2655.23	-2.09934	0	Down	0	CP	NA	NA	NA	K13624//ceruloplasmin [EC:1.16.3.1]	gi|971411813|ref|XP_015147339.1|//PREDICTED: ceruloplasmin [Gallus gallus]
420689	2692	12092	27186	1.14657	0	Up	0	ACAD11	GO:0005634//nucleus;GO:0005777//peroxisome;GO:0031966//mitochondrial membrane	GO:0009055//electron carrier activity;GO:0052890//oxidoreductase activity, acting on the CH-CH group of donors, with a flavin as acceptor;GO:0050660//flavin adenine dinucleotide binding;GO:0000062//fatty-acyl-CoA binding;GO:0070991//medium-chain-acyl-CoA dehydrogenase activity;GO:0017099//very-long-chain-acyl-CoA dehydrogenase activity	GO:0033539//fatty acid beta-oxidation using acyl-CoA dehydrogenase;GO:0055088//lipid homeostasis	K11730//acyl-CoA dehydrogenase family member 11	gi|57530751|ref|NP_001006367.1|//acyl-CoA dehydrogenase family member 11 [Gallus gallus]
770344	1564	10928	2599.47	-2.09399	0	Down	0	AGXT	NA	NA	NA	K00830//alanine-glyoxylate transaminase / serine-glyoxylate transaminase / serine-pyruvate transaminase [EC:2.6.1.44 2.6.1.45 2.6.1.51]	gi|513199121|ref|XP_003641783.2|//PREDICTED: serine--pyruvate aminotransferase [Gallus gallus]
422423	1766	8500	1469	-2.55487	0	Down	0	MSMO1	GO:0016021//integral component of membrane;GO:0005789//endoplasmic reticulum membrane	GO:0000254//C-4 methylsterol oxidase activity;GO:0005506//iron ion binding	GO:0016126//sterol biosynthetic process;GO:0006633//fatty acid biosynthetic process;GO:0055114//oxidation-reduction process	K07750//methylsterol monooxygenase [EC:1.14.13.72]	gi|57530155|ref|NP_001006438.1|//methylsterol monooxygenase 1 [Gallus gallus]
417220	3600	6277	17744	1.47694	0	Up	0	SLC27A4	NA	NA	NA	K08745//solute carrier family 27 (fatty acid transporter), member 1/4 [EC:6.2.1.-]	gi|971423093|ref|XP_015135039.1|//PREDICTED: long-chain fatty acid transport protein 4 [Gallus gallus]
396487	2389	6480	18040	1.45489	0	Up	0	HSPA5	GO:0005788//endoplasmic reticulum lumen;GO:0070062//extracellular exosome;GO:0005925//focal adhesion;GO:0043209//myelin sheath;GO:0005793//endoplasmic reticulum-Golgi intermediate compartment;GO:0030496//midbody;GO:0034663//endoplasmic reticulum chaperone complex;GO:0009986//cell surface;GO:0030176//integral component of endoplasmic reticulum membrane;GO:0008180//COP9 signalosome;GO:0005886//plas…	GO:0043022//ribosome binding;GO:0051787//misfolded protein binding;GO:0005524//ATP binding;GO:0019904//protein domain specific binding;GO:0051082//unfolded protein binding;GO:0031625//ubiquitin protein ligase binding;GO:0016887//ATPase activity	GO:0021680//cerebellar Purkinje cell layer development;GO:0021762//substantia nigra development;GO:0030335//positive regulation of cell migration;GO:0051603//proteolysis involved in cellular protein catabolic process;GO:0031398//positive regulation of protein ubiquitination;GO:0043066//negative regulation of apoptotic process;GO:0035437//maintenance of protein localization in endoplasmic reticulu…	K09490//heat shock 70kDa protein 5	gi|45382769|ref|NP_990822.1|//78 kDa glucose-regulated protein precursor [Gallus gallus]
426697	1883	2791	11376	2.00489	0	Up	0	SARS	NA	NA	NA	K01875//seryl-tRNA synthetase [EC:6.1.1.11]	gi|71897227|ref|NP_001026563.1|//serine--tRNA ligase, cytoplasmic [Gallus gallus]
416086	2185	2720	11135	2.01118	0	Up	0	LOC416086	GO:0005887//integral component of plasma membrane	GO:0008028//monocarboxylic acid transmembrane transporter activity;GO:0015129//lactate transmembrane transporter activity	GO:0035879//plasma membrane lactate transport	K08184//MFS transporter, MCP family, solute carrier family 16 (monocarboxylic acid transporters), member 7	gi|118097052|ref|XP_414421.2|//PREDICTED: monocarboxylate transporter 2-like isoform X2 [Gallus gallus];gi|971416458|ref|XP_015148745.1|//PREDICTED: monocarboxylate transporter 2-like isoform X1 [Gallus gallus]
769847	1337	1232.95	7816.94	2.64224	0	Up	0	GSTT1L	NA	NA	NA	K00799//glutathione S-transferase [EC:2.5.1.18]	gi|971421234|ref|XP_001231971.4|//PREDICTED: glutathione S-transferase theta-1-like [Gallus gallus]
422546	1669	3054.31	11583	1.90084	0	Up	0	SLC25A4	NA	NA	NA	K05863//solute carrier family 25 (mitochondrial adenine nucleotide translocator), member 4/5/6/31	gi|57530120|ref|NP_001006443.1|//ADP/ATP translocase 1 [Gallus gallus]
771806	1221	25203	11852	-1.11071	0	Down	0	TM4SF4	NA	NA	NA	NA	gi|118095403|ref|XP_001234023.1|//PREDICTED: transmembrane 4 L6 family member 4 [Gallus gallus]
418107	1297	9612	2200	-2.14958	0	Down	0	AKR1D1	NA	NA	NA	K00251//3-oxo-5-beta-steroid 4-dehydrogenase [EC:1.3.1.3]	gi|475807701|ref|NP_001264322.1|//3-oxo-5-beta-steroid 4-dehydrogenase [Gallus gallus];gi|971371848|ref|XP_015141007.1|//PREDICTED: 3-oxo-5-beta-steroid 4-dehydrogenase isoform X1 [Gallus gallus]
395457	2889	4985	15001	1.56715	0	Up	0	FURIN	GO:0070062//extracellular exosome;GO:0005615//extracellular space;GO:0005783//endoplasmic reticulum;GO:0030140//trans-Golgi network transport vesicle;GO:0005802//trans-Golgi network;GO:0009986//cell surface;GO:0045121//membrane raft;GO:0016021//integral component of membrane	GO:0002020//protease binding;GO:0004252//serine-type endopeptidase activity;GO:0004867//serine-type endopeptidase inhibitor activity;GO:0042277//peptide binding;GO:0048406//nerve growth factor binding	GO:0010951//negative regulation of endopeptidase activity;GO:0032940//secretion by cell;GO:0043043//peptide biosynthetic process;GO:0006465//signal peptide processing;GO:0019058//viral life cycle;GO:0032804//negative regulation of low-density lipoprotein particle receptor catabolic process;GO:0016486//peptide hormone processing;GO:0008283//cell proliferation;GO:0045714//regulation of low-density …	K01349//furin [EC:3.4.21.75]	gi|45382645|ref|NP_990046.1|//furin precursor [Gallus gallus]
772339	3119	2811	10852	1.92656	0	Up	0	SERPINA3	GO:0005615//extracellular space	GO:0004867//serine-type endopeptidase inhibitor activity	GO:0010951//negative regulation of endopeptidase activity	K04525//serpin peptidase inhibitor, clade A	gi|971400187|ref|XP_015143259.1|//PREDICTED: alpha-1-antiproteinase [Gallus gallus]
770104	2442	10704	2944	-1.88455	0	Down	0	NLGN3	GO:0005615//extracellular space;GO:0009986//cell surface;GO:0005887//integral component of plasma membrane;GO:0060076//excitatory synapse;GO:0098794//postsynapse	GO:0097110//scaffold protein binding;GO:0042043//neurexin family protein binding;GO:0004872//receptor activity;GO:0052689//carboxylic ester hydrolase activity	GO:0008542//visual learning;GO:1900271//regulation of long-term synaptic potentiation;GO:0051965//positive regulation of synapse assembly;GO:0002087//regulation of respiratory gaseous exchange by neurological system process;GO:2000310//regulation of NMDA receptor activity;GO:0051968//positive regulation of synaptic transmission, glutamatergic;GO:2000809//positive regulation of synaptic vesicle cl…	K07378//neuroligin	gi|291084596|ref|NP_001166992.1|//neuroligin-3 precursor [Gallus gallus]
421044	2307	667	5877	3.11708	0	Up	0	LDLRAD4	NA	NA	NA	NA	gi|971383267|ref|XP_015137943.1|//PREDICTED: low-density lipoprotein receptor class A domain-containing protein 4 isoform X4 [Gallus gallus];gi|326917397|ref|XP_003204986.1|//PREDICTED: low-density lipoprotein receptor class A domain-containing protein 4 [Meleagris gallopavo];gi|971383269|ref|XP_015137944.1|//PREDICTED: low-density lipoprotein receptor class A domain-containing protein 4 isoform …
395708	1497	7480.9	1438.74	-2.40065	0	Down	0	LYG2	GO:0005576//extracellular region	GO:0003796//lysozyme activity	GO:0019835//cytolysis;GO:0016998//cell wall macromolecule catabolic process;GO:0042742//defense response to bacterium;GO:0009253//peptidoglycan catabolic process	K01446//peptidoglycan recognition protein	gi|971376437|ref|XP_015133176.1|//PREDICTED: lysozyme g isoform X1 [Gallus gallus];gi|47825389|ref|NP_001001470.1|//lysozyme g precursor [Gallus gallus]
374163	2733	8008	19148	1.23543	0	Up	0	HSP90B1	GO:0005788//endoplasmic reticulum lumen;GO:0031012//extracellular matrix;GO:0070062//extracellular exosome;GO:0005634//nucleus;GO:0005925//focal adhesion;GO:0030496//midbody;GO:0048471//perinuclear region of cytoplasm;GO:0034663//endoplasmic reticulum chaperone complex;GO:0005829//cytosol;GO:0005789//endoplasmic reticulum membrane;GO:0005886//plasma membrane	GO:0003723//RNA binding;GO:0005524//ATP binding;GO:0051082//unfolded protein binding;GO:0019903//protein phosphatase binding;GO:0046790//virion binding;GO:0050750//low-density lipoprotein particle receptor binding	GO:0006457//protein folding;GO:0030970//retrograde protein transport, ER to cytosol;GO:0043666//regulation of phosphoprotein phosphatase activity;GO:0071318//cellular response to ATP;GO:0030433//ubiquitin-dependent ERAD pathway;GO:0031247//actin rod assembly;GO:0043066//negative regulation of apoptotic process;GO:0001666//response to hypoxia	K09487//heat shock protein 90kDa beta	gi|45383562|ref|NP_989620.1|//endoplasmin precursor [Gallus gallus]
396385	1984	3818	12261	1.66094	0	Up	0	IRF8	GO:0005654//nucleoplasm	GO:0000975//regulatory region DNA binding;GO:0003700//transcription factor activity, sequence-specific DNA binding	GO:0060261//positive regulation of transcription initiation from RNA polymerase II promoter;GO:0042832//defense response to protozoan;GO:0030099//myeloid cell differentiation;GO:0071222//cellular response to lipopolysaccharide;GO:0042742//defense response to bacterium;GO:0044130//negative regulation of growth of symbiont in host;GO:0032735//positive regulation of interleukin-12 production;GO:0006…	K10155//interferon regulatory factor 8	gi|45382263|ref|NP_990747.1|//interferon regulatory factor 8 [Gallus gallus]
423896	2979	4402.53	13282.5	1.57088	0	Up	0	ACSL5	GO:0005783//endoplasmic reticulum;GO:0005730//nucleolus;GO:0005743//mitochondrial inner membrane;GO:0016021//integral component of membrane	GO:0004467//long-chain fatty acid-CoA ligase activity	GO:2001236//regulation of extrinsic apoptotic signaling pathway;GO:0001676//long-chain fatty acid metabolic process	K01897//long-chain acyl-CoA synthetase [EC:6.2.1.3]	gi|71895089|ref|NP_001026408.1|//long-chain-fatty-acid--CoA ligase 5 [Gallus gallus]
396435	1303	9199	20782	1.15354	0	Up	0	TPI1	GO:0070062//extracellular exosome;GO:0005615//extracellular space;GO:0005634//nucleus;GO:0005829//cytosol	GO:0004807//triose-phosphate isomerase activity;GO:0031625//ubiquitin protein ligase binding	GO:0006098//pentose-phosphate shunt;GO:0019563//glycerol catabolic process;GO:0006094//gluconeogenesis;GO:0007275//multicellular organism development;GO:0006096//glycolytic process;GO:0046166//glyceraldehyde-3-phosphate biosynthetic process	K01803//triosephosphate isomerase (TIM) [EC:5.3.1.1]	gi|45382061|ref|NP_990782.1|//triosephosphate isomerase [Gallus gallus]
423206	3481	12716	4379.27	-1.56013	0	Down	0	SPINT1	NA	NA	NA	K15619//Kunitz-type protease inhibitor 1	gi|513187389|ref|XP_004941670.1|//PREDICTED: kunitz-type protease inhibitor 1 isoform X1 [Gallus gallus];gi|971398633|ref|XP_015142629.1|//PREDICTED: kunitz-type protease inhibitor 1 isoform X3 [Gallus gallus];gi|513187392|ref|XP_421130.4|//PREDICTED: kunitz-type protease inhibitor 1 isoform X2 [Gallus gallus]
770428	2540	252	4482	4.1304	0	Up	0	IL22RA2	GO:0005829//cytosol;GO:0016021//integral component of membrane;GO:0005886//plasma membrane	GO:0042018//interleukin-22 receptor activity;GO:0042017//interleukin-22 binding	GO:0019221//cytokine-mediated signaling pathway;GO:0050728//negative regulation of inflammatory response	K05139//interleukin 22 receptor alpha 2	gi|513176862|ref|XP_004935761.1|//PREDICTED: interleukin-22 receptor subunit alpha-2 isoform X2 [Gallus gallus];gi|513176856|ref|XP_001233762.3|//PREDICTED: interleukin-22 receptor subunit alpha-2 isoform X1 [Gallus gallus]
420574	2077	556	5280	3.22514	0	Up	0	ASNS	GO:0005829//cytosol	GO:0005524//ATP binding;GO:0042803//protein homodimerization activity;GO:0004066//asparagine synthase (glutamine-hydrolyzing) activity	GO:0006541//glutamine metabolic process;GO:0070981//L-asparagine biosynthetic process;GO:0045931//positive regulation of mitotic cell cycle;GO:0043066//negative regulation of apoptotic process;GO:0042149//cellular response to glucose starvation	K01953//asparagine synthase (glutamine-hydrolysing) [EC:6.3.5.4]	gi|971379981|ref|XP_015136881.1|//PREDICTED: asparagine synthetase [glutamine-hydrolyzing] isoform X1 [Gallus gallus];gi|71896717|ref|NP_001026148.1|//asparagine synthetase [glutamine-hydrolyzing] [Gallus gallus]
419015	3591	2001	8508	2.06585	0	Up	0	TMEM135	NA	NA	NA	NA	gi|971378565|ref|XP_015135814.1|//PREDICTED: transmembrane protein 135 isoform X2 [Gallus gallus];gi|971378567|ref|XP_015135820.1|//PREDICTED: transmembrane protein 135 isoform X3 [Gallus gallus];gi|363729391|ref|XP_003640641.1|//PREDICTED: transmembrane protein 135 isoform X1 [Gallus gallus];gi|971378569|ref|XP_015135828.1|//PREDICTED: transmembrane protein 135 isoform X4 [Gallus gallus]
416221	1233	5200.64	14007.2	1.40717	0	Up	0	SFXN1	GO:0005743//mitochondrial inner membrane;GO:0016021//integral component of membrane	GO:0015075//ion transmembrane transporter activity	GO:0006826//iron ion transport;GO:0034220//ion transmembrane transport;GO:0030218//erythrocyte differentiation	K03351//anaphase-promoting complex subunit 4;K02542//DNA replication licensing factor MCM6 [EC:3.6.4.12]	gi|971417769|ref|XP_015149246.1|//PREDICTED: sideroflexin-1 isoform X1 [Gallus gallus];gi|480306401|ref|NP_001264672.1|//sideroflexin-1 [Gallus gallus]
396051	1878	9907.76	2959.2	-1.7656	0	Down	0	CYP1A1	GO:0031090//organelle membrane;GO:0016021//integral component of membrane;GO:0005789//endoplasmic reticulum membrane	GO:0020037//heme binding;GO:0005506//iron ion binding;GO:0070330//aromatase activity;GO:0019825//oxygen binding	GO:0046677//response to antibiotic;GO:0070989//oxidative demethylation;GO:0071615//oxidative deethylation;GO:0043385//mycotoxin metabolic process;GO:0017144//drug metabolic process	K07408//cytochrome P450 family 1 subfamily A polypeptide 1 [EC:1.14.14.1]	gi|45384068|ref|NP_990477.1|//cytochrome P450 1A5 [Gallus gallus];gi|971411925|ref|XP_015134247.1|//PREDICTED: cytochrome P450 1A5 isoform X1 [Gallus gallus]
424598	978	6878	16651	1.2533	0	Up	0	PRDX1	GO:0070062//extracellular exosome;GO:0005615//extracellular space;GO:0005634//nucleus;GO:0043209//myelin sheath;GO:0005739//mitochondrion	GO:0042802//identical protein binding;GO:0008379//thioredoxin peroxidase activity	GO:0019430//removal of superoxide radicals;GO:0034101//erythrocyte homeostasis;GO:0032872//regulation of stress-activated MAPK cascade;GO:0042267//natural killer cell mediated cytotoxicity;GO:0001895//retina homeostasis;GO:0042345//regulation of NF-kappaB import into nucleus;GO:0055114//oxidation-reduction process;GO:0008283//cell proliferation;GO:0042744//hydrogen peroxide catabolic process	K13279//peroxiredoxin 1 [EC:1.11.1.15]	gi|429836849|ref|NP_001258861.1|//peroxiredoxin-1 [Gallus gallus]
101752059	2198	13718.8	5262.98	-1.40445	0	Down	0	C9H2ORF72	NA	NA	NA	NA	gi|513200426|ref|XP_004943655.1|//PREDICTED: uncharacterized protein C2orf72 homolog [Gallus gallus]
419359	1738	4759	484	-3.31983	0	Down	0	IGSF21	NA	NA	NA	K17341//hemicentin	gi|363741784|ref|XP_417520.3|//PREDICTED: immunoglobulin superfamily member 21 [Gallus gallus]
107051274	1705	6128	1077	-2.53064	0	Down	0	LOC107051274	NA	NA	NA	NA	gi|971451667|ref|XP_015130394.1|//PREDICTED: collagen alpha-2(IV) chain-like [Gallus gallus]
417715	2605	4635	12907	1.45527	0	Up	0	SLC26A5	GO:0016323//basolateral plasma membrane;GO:0005887//integral component of plasma membrane;GO:0016328//lateral plasma membrane	GO:0015301//anion:anion antiporter activity;GO:0019531//oxalate transmembrane transporter activity;GO:0005254//chloride channel activity;GO:0008271//secondary active sulfate transmembrane transporter activity;GO:0015106//bicarbonate transmembrane transporter activity;GO:0030507//spectrin binding	GO:0015701//bicarbonate transport;GO:0007605//sensory perception of sound;GO:1902358//sulfate transmembrane transport;GO:0051453//regulation of intracellular pH;GO:0019532//oxalate transport;GO:0042391//regulation of membrane potential;GO:1902476//chloride transmembrane transport	K14703//solute carrier family 26, member 5	gi|118405150|ref|NP_001072945.1|//prestin [Gallus gallus]
396476	703	249	4098	4.01846	0	Up	0	APOV1	GO:0042627//chylomicron;GO:0034361//very-low-density lipoprotein particle	GO:0045735//nutrient reservoir activity;GO:0004857//enzyme inhibitor activity	GO:0043086//negative regulation of catalytic activity;GO:0006629//lipid metabolic process	NA	gi|758819303|ref|NP_990814.2|//apovitellenin-1 precursor [Gallus gallus]
420422	2483	10493.6	3386.94	-1.6537	0	Down	0	SLC22A13L	NA	NA	NA	K08209//MFS transporter, OCT family, solute carrier family 22 (organic cation transporter), member 13	gi|971379324|ref|XP_418528.4|//PREDICTED: solute carrier family 22 member 13-like [Gallus gallus]
424011	11406	8040	2048	-1.99523	0	Down	0	ABCA12	GO:0005829//cytosol;GO:0005743//mitochondrial inner membrane;GO:0016021//integral component of membrane;GO:0005886//plasma membrane;GO:0097209//epidermal lamellar body	GO:0005319//lipid transporter activity;GO:0034191//apolipoprotein A-I receptor binding;GO:0005524//ATP binding;GO:0016887//ATPase activity	GO:0010875//positive regulation of cholesterol efflux;GO:0045055//regulated exocytosis;GO:0072659//protein localization to plasma membrane;GO:2000010//positive regulation of protein localization to cell surface;GO:0031424//keratinization;GO:0033700//phospholipid efflux;GO:0061436//establishment of skin barrier;GO:0035627//ceramide transport;GO:0055088//lipid homeostasis;GO:0048286//lung alveolus …	K05646//ATP-binding cassette, subfamily A (ABC1), member 12	gi|971404449|ref|XP_015144789.1|//PREDICTED: ATP-binding cassette sub-family A member 12 isoform X1 [Gallus gallus];gi|971404451|ref|XP_015144790.1|//PREDICTED: ATP-binding cassette sub-family A member 12 isoform X2 [Gallus gallus]
107049469	972	13224.4	5080.39	-1.40243	0	Down	0	LOC107049469	NA	NA	NA	K16342//cytosolic phospholipase A2 [EC:3.1.1.4]	gi|971447172|ref|XP_015128560.1|//PREDICTED: uncharacterized protein LOC107049469 [Gallus gallus]
415833	4353	9074.66	19675	1.0942	0	Up	0	CA5B	NA	NA	NA	K01672//carbonic anhydrase [EC:4.2.1.1]	gi|513203788|ref|XP_004944340.1|//PREDICTED: carbonic anhydrase 5A, mitochondrial isoform X1 [Gallus gallus];gi|363738234|ref|XP_414195.3|//PREDICTED: carbonic anhydrase 5A, mitochondrial isoform X2 [Gallus gallus]
101748207	1628	5870	14722	1.3043	0	Up	0	LOC101748207	NA	NA	NA	K13912//deleted in malignant brain tumors 1 protein	gi|971441032|ref|XP_015156089.1|//PREDICTED: CD5 antigen-like isoform X2 [Gallus gallus];gi|971441030|ref|XP_015156088.1|//PREDICTED: CD5 antigen-like isoform X1 [Gallus gallus]
415957	4472	980	5835	2.55163	0	Up	0	IARS	NA	NA	NA	K01870//isoleucyl-tRNA synthetase [EC:6.1.1.5]	gi|971417112|ref|XP_015148966.1|//PREDICTED: isoleucine--tRNA ligase, cytoplasmic isoform X2 [Gallus gallus];gi|513204803|ref|XP_414300.3|//PREDICTED: isoleucine--tRNA ligase, cytoplasmic isoform X1 [Gallus gallus]
423046	4776	5506	14009	1.32503	0	Up	0	IPO7	NA	NA	NA	K20223//importin-7	gi|971397141|ref|XP_003641442.3|//PREDICTED: importin-7 [Gallus gallus]
431637	15427	15535	6773.62	-1.21977	0	Down	0	KIAA1958	GO:0005654//nucleoplasm;GO:0005737//cytoplasm	GO:0000981//RNA polymerase II transcription factor activity, sequence-specific DNA binding;GO:0003677//DNA binding	GO:0006357//regulation of transcription from RNA polymerase II promoter	NA	gi|513232393|ref|XP_004949571.1|//PREDICTED: uncharacterized protein KIAA1958 homolog isoform X2 [Gallus gallus];gi|971440343|ref|XP_015136181.1|//PREDICTED: uncharacterized protein KIAA1958 homolog isoform X1 [Gallus gallus]
426297	2391	5909	14579	1.28066	0	Up	0	PCYOX1	NA	NA	NA	K05906//prenylcysteine oxidase / farnesylcysteine lyase [EC:1.8.3.5 1.8.3.6]	gi|118101426|ref|XP_423959.2|//PREDICTED: prenylcysteine oxidase 1 [Gallus gallus]
100857115	864	10056	20770	1.0242	0	Up	0	GPX1	NA	GO:0004602//glutathione peroxidase activity	GO:0006979//response to oxidative stress;GO:0098869//cellular oxidant detoxification;GO:0055114//oxidation-reduction process	K00432//glutathione peroxidase [EC:1.11.1.9]	gi|482513648|ref|NP_001264782.1|//glutathione peroxidase 1 [Gallus gallus]
423192	4718	6880.63	16015.7	1.19663	0	Up	0	ATG13	GO:0005829//cytosol;GO:1990316//ATG1/ULK1 kinase complex;GO:0000407//pre-autophagosomal structure;GO:0005739//mitochondrion	GO:0019901//protein kinase binding	GO:0098779//positive regulation of mitophagy in response to mitochondrial depolarization;GO:1903955//positive regulation of protein targeting to mitochondrion;GO:0000045//autophagosome assembly	K08331//autophagy-related protein 13	gi|971398855|ref|XP_015142715.1|//PREDICTED: autophagy-related protein 13 isoform X5 [Gallus gallus];gi|971398859|ref|XP_015142717.1|//PREDICTED: autophagy-related protein 13 isoform X7 [Gallus gallus];gi|971398843|ref|XP_015142708.1|//PREDICTED: autophagy-related protein 13 isoform X1 [Gallus gallus];gi|971398857|ref|XP_015142716.1|//PREDICTED: autophagy-related protein 13 isoform X6 [Gallus gal…
769203	2013	290.76	3913.29	3.72824	0	Up	0	PYCR2	NA	NA	NA	K00286//pyrroline-5-carboxylate reductase [EC:1.5.1.2]	gi|636576903|ref|NP_001279000.1|//pyrroline-5-carboxylate reductase 2 [Gallus gallus]
424757	8151	2595	8880	1.75258	0	Up	0	UGGT1	GO:0070062//extracellular exosome;GO:0005783//endoplasmic reticulum	GO:0051082//unfolded protein binding;GO:0003980//UDP-glucose:glycoprotein glucosyltransferase activity	GO:0006486//protein glycosylation;GO:0097359//UDP-glucosylation	K11718//UDP-glucose:glycoprotein glucosyltransferase [EC:2.4.1.-]	gi|513198844|ref|XP_004937020.1|//PREDICTED: UDP-glucose:glycoprotein glucosyltransferase 1 isoform X1 [Gallus gallus];gi|971410515|ref|XP_015132665.1|//PREDICTED: UDP-glucose:glycoprotein glucosyltransferase 1 isoform X3 [Gallus gallus];gi|971410513|ref|XP_015132664.1|//PREDICTED: UDP-glucose:glycoprotein glucosyltransferase 1 isoform X2 [Gallus gallus]
396182	1845	3461	10406	1.56591	0	Up	0	HHEX	GO:0005634//nucleus	GO:0043565//sequence-specific DNA binding	GO:0045892//negative regulation of transcription, DNA-templated;GO:0030154//cell differentiation;GO:0007275//multicellular organism development	K08024//homeobox protein HEX	gi|45382607|ref|NP_990583.1|//hematopoietically-expressed homeobox protein HHEX [Gallus gallus]
424744	4422	10434.8	3651.87	-1.53694	0	Down	0	NGEF	GO:0005829//cytosol	GO:0005089//Rho guanyl-nucleotide exchange factor activity	GO:0043065//positive regulation of apoptotic process;GO:0043087//regulation of GTPase activity;GO:0048013//ephrin receptor signaling pathway;GO:0035023//regulation of Rho protein signal transduction;GO:0043547//positive regulation of GTPase activity;GO:0051056//regulation of small GTPase mediated signal transduction;GO:0061002//negative regulation of dendritic spine morphogenesis	K07525//neuronal guanine nucleotide exchange factor	gi|971409744|ref|XP_015132346.1|//PREDICTED: ephexin-1 isoform X3 [Gallus gallus];gi|971409740|ref|XP_015132344.1|//PREDICTED: ephexin-1 isoform X1 [Gallus gallus];gi|971409742|ref|XP_015132345.1|//PREDICTED: ephexin-1 isoform X2 [Gallus gallus]
417146	4786	10990	4005	-1.47856	0	Down	0	SARDH	GO:0005739//mitochondrion	GO:0016491//oxidoreductase activity	GO:0055114//oxidation-reduction process	K00314//sarcosine dehydrogenase [EC:1.5.8.3]	gi|971423776|ref|XP_415428.4|//PREDICTED: sarcosine dehydrogenase, mitochondrial [Gallus gallus]
430557	7375	42.27	3253.1	6.24379	0	Up	0	ACACB	NA	GO:0003989//acetyl-CoA carboxylase activity;GO:0004075//biotin carboxylase activity	NA	K01946//acetyl-CoA carboxylase / biotin carboxylase 2 [EC:6.4.1.2 6.3.4.14]	gi|971421368|ref|XP_015130997.1|//PREDICTED: acetyl-CoA carboxylase 2 isoform X1 [Gallus gallus];gi|971421376|ref|XP_015131001.1|//PREDICTED: acetyl-CoA carboxylase 2 isoform X3 [Gallus gallus];gi|971421374|ref|XP_015131000.1|//PREDICTED: acetyl-CoA carboxylase 2 isoform X2 [Gallus gallus];gi|971421378|ref|XP_015131002.1|//PREDICTED: acetyl-CoA carboxylase 2 isoform X4 [Gallus gallus]
422743	2950	18655	9228	-1.03772	0	Down	0	PPAT	GO:0005829//cytosol	GO:0046872//metal ion binding;GO:0004044//amidophosphoribosyltransferase activity;GO:0051539//4 iron, 4 sulfur cluster binding	GO:0006541//glutamine metabolic process;GO:0009116//nucleoside metabolic process;GO:0009113//purine nucleobase biosynthetic process;GO:0006189//'de novo' IMP biosynthetic process	K00764//amidophosphoribosyltransferase [EC:2.4.2.14]	gi|52345390|ref|NP_001004401.1|//amidophosphoribosyltransferase precursor [Gallus gallus]
423456	2594	11616	4496	-1.39165	0	Down	0	SLC25A29	NA	NA	NA	K15109//solute carrier family 25 (mitochondrial carnitine/acylcarnitine transporter), member 20/29	gi|50748696|ref|XP_421366.1|//PREDICTED: mitochondrial basic amino acids transporter [Gallus gallus]
428256	1669	3411.87	10060.1	1.53776	0	Up	0	ZPR1	NA	NA	NA	K06874//zinc finger protein	gi|363742488|ref|XP_003642644.1|//PREDICTED: zinc finger protein ZPR1 isoform X2 [Gallus gallus];gi|363742486|ref|XP_003642643.1|//PREDICTED: zinc finger protein ZPR1 isoform X1 [Gallus gallus]
424037	3126	7187	1970	-1.88944	0	Down	0	LSS	NA	NA	NA	K01852//lanosterol synthase [EC:5.4.99.7]	gi|408358018|ref|NP_001006514.2|//lanosterol synthase [Gallus gallus]
418321	3834	174	3273	4.21121	0	Up	0	SIDT1	NA	NA	NA	K06632//wee1-like protein kinase [EC:2.7.11.1]	gi|971374198|ref|XP_015150709.1|//PREDICTED: SID1 transmembrane family member 1 isoform X3 [Gallus gallus];gi|971374194|ref|XP_004938216.2|//PREDICTED: SID1 transmembrane family member 1 isoform X1 [Gallus gallus];gi|971374196|ref|XP_004938218.2|//PREDICTED: SID1 transmembrane family member 1 isoform X2 [Gallus gallus]
426023	1735	8102	17095	1.05498	0	Up	0	LOC426023	NA	GO:0003723//RNA binding	NA	K13162//poly(rC)-binding protein 2/3/4	gi|465963951|gb|EMP30220.1|//Poly(rC)-binding protein 2 [Chelonia mydas];gi|971437084|ref|XP_015155820.1|//PREDICTED: poly(rC)-binding protein 2 isoform X4 [Gallus gallus];gi|971437094|ref|XP_015155825.1|//PREDICTED: poly(rC)-binding protein 2 isoform X9 [Gallus gallus];gi|971437080|ref|XP_015155818.1|//PREDICTED: poly(rC)-binding protein 2 isoform X2 [Gallus gallus];gi|971437088|ref|XP_015155822…
404756	683	9243.07	3238.09	-1.53547	0	Down	0	THRSPB	NA	NA	NA	K08328//guanylate cyclase activator 1	gi|47087175|ref|NP_998743.1|//thyroid hormone responsive spot 14 beta [Gallus gallus]
395712	4747	3555.31	9983.3	1.4673	0	Up	0	ABCB1LB	GO:0016021//integral component of membrane	GO:0005524//ATP binding;GO:0042626//ATPase activity, coupled to transmembrane movement of substances	GO:0055085//transmembrane transport	K05658//ATP-binding cassette, subfamily B (MDR/TAP), member 1 [EC:3.6.3.44]	gi|848131345|gb|AKN23386.1|//multidrug resistance protein 1 [Gallus gallus];gi|45382457|ref|NP_990225.1|//multidrug resistance protein 1 [Gallus gallus]
421047	3594	3117	9206	1.54017	0	Up	0	MC5R	GO:0016021//integral component of membrane;GO:0005886//plasma membrane	GO:0004977//melanocortin receptor activity	GO:0007186//G-protein coupled receptor signaling pathway;GO:0030819//positive regulation of cAMP biosynthetic process	K04203//melanocortin 5 receptor	gi|971383281|ref|XP_015137951.1|//PREDICTED: melanocortin receptor 5 isoform X1 [Gallus gallus];gi|71896365|ref|NP_001026186.1|//melanocortin receptor 5 [Gallus gallus]
420624	702	3999	10647	1.39049	0	Up	0	RP11-292K15.2	GO:0005634//nucleus;GO:0005829//cytosol;GO:0005758//mitochondrial intermembrane space;GO:0070469//respiratory chain	GO:0020037//heme binding;GO:0045155//electron transporter, transferring electrons from CoQH2-cytochrome c reductase complex and cytochrome c oxidase complex activity;GO:0046872//metal ion binding	GO:0043280//positive regulation of cysteine-type endopeptidase activity involved in apoptotic process;GO:0006123//mitochondrial electron transport, cytochrome c to oxygen;GO:0006122//mitochondrial electron transport, ubiquinol to cytochrome c	K08738//cytochrome c	gi|118405198|ref|NP_001072946.1|//cytochrome c [Gallus gallus]
424034	2227	4889.08	12063.4	1.28075	0	Up	0	SLC19A1	GO:0016323//basolateral plasma membrane;GO:0005887//integral component of plasma membrane;GO:0016324//apical plasma membrane	GO:0005542//folic acid binding;GO:0015350//methotrexate transporter activity;GO:0008517//folic acid transporter activity;GO:0008518//reduced folate carrier activity	GO:0015884//folic acid transport;GO:0051958//methotrexate transport;GO:0098838//reduced folate transmembrane transport	K14609//solute carrier family 19 (folate transporter), member 1	gi|57529787|ref|NP_001006513.1|//folate transporter 1 [Gallus gallus];gi|971404100|ref|XP_015144661.1|//PREDICTED: folate transporter 1 isoform X1 [Gallus gallus]
768914	4501	1626.66	6442.63	1.96349	0	Up	0	CABLES1	NA	NA	NA	K09528//DnaJ homolog subfamily C member 8	gi|971383783|ref|XP_015133492.1|//PREDICTED: CDK5 and ABL1 enzyme substrate 1 [Gallus gallus]
107050775	1845	3145.59	219.89	-3.86072	0	Down	0	LOC107050775	NA	NA	NA	K17277//epidermal growth factor receptor kinase substrate 8	gi|971450620|ref|XP_015129973.1|//PREDICTED: LOW QUALITY PROTEIN: epidermal growth factor receptor kinase substrate 8-like protein 3, partial [Gallus gallus]
373931	2499	504	3961	2.95212	0	Up	0	EGR1	GO:0005654//nucleoplasm;GO:0005737//cytoplasm	GO:0046872//metal ion binding;GO:0000977//RNA polymerase II regulatory region sequence-specific DNA binding;GO:0001077//transcriptional activator activity, RNA polymerase II core promoter proximal region sequence-specific binding;GO:0035035//histone acetyltransferase binding	GO:0032868//response to insulin;GO:0030509//BMP signaling pathway;GO:0070498//interleukin-1-mediated signaling pathway;GO:0071480//cellular response to gamma radiation;GO:0000122//negative regulation of transcription from RNA polymerase II promoter;GO:0090090//negative regulation of canonical Wnt signaling pathway;GO:0033233//regulation of protein sumoylation;GO:0035914//skeletal muscle cell diff…	K09203//early growth response protein 1	gi|148540084|ref|NP_989467.2|//early growth response protein 1 [Gallus gallus]
417614	5564	2587	8156	1.63434	0	Up	0	ULK2	NA	NA	NA	K08269//serine/threonine-protein kinase ULK/ATG1 [EC:2.7.11.1]	gi|513216351|ref|XP_004946752.1|//PREDICTED: serine/threonine-protein kinase ULK2 isoform X1 [Gallus gallus];gi|513216359|ref|XP_004946754.1|//PREDICTED: serine/threonine-protein kinase ULK2 isoform X2 [Gallus gallus]
418437	9893	7067.1	2088.54	-1.78087	0	Down	0	CRYBG3	NA	NA	NA	K16810//TBCC domain-containing protein 1;K01886//glutaminyl-tRNA synthetase [EC:6.1.1.18]	gi|971374472|ref|XP_003640520.3|//PREDICTED: very large A-kinase anchor protein [Gallus gallus]
415668	3094	5869	13408	1.16966	0	Up	0	AARS	GO:0016020//membrane;GO:0070062//extracellular exosome;GO:0005829//cytosol;GO:0005739//mitochondrion	GO:0002161//aminoacyl-tRNA editing activity;GO:0005524//ATP binding;GO:0016597//amino acid binding;GO:0008270//zinc ion binding;GO:0000049//tRNA binding;GO:0004813//alanine-tRNA ligase activity	GO:0006457//protein folding;GO:0021680//cerebellar Purkinje cell layer development;GO:0043200//response to amino acid;GO:0043588//skin development;GO:0043524//negative regulation of neuron apoptotic process;GO:0006450//regulation of translational fidelity;GO:0006400//tRNA modification;GO:0006419//alanyl-tRNA aminoacylation;GO:0050885//neuromuscular process controlling balance;GO:0030968//endoplas…	K01872//alanyl-tRNA synthetase [EC:6.1.1.7]	gi|971413992|ref|XP_015134617.1|//PREDICTED: alanine--tRNA ligase, cytoplasmic isoform X1 [Gallus gallus];gi|57524852|ref|NP_001005836.1|//alanine--tRNA ligase, cytoplasmic [Gallus gallus]
396159	2050	3999.13	587.31	-2.78974	0	Down	0	ST6GALNAC2	GO:0030173//integral component of Golgi membrane	GO:0008373//sialyltransferase activity	GO:0018279//protein N-linked glycosylation via asparagine;GO:0009311//oligosaccharide metabolic process;GO:0097503//sialylation;GO:0001574//ganglioside biosynthetic process	K06616//alpha-N-acetylgalactosaminide alpha-2,6-sialyltransferase (sialyltransferase 7B) [EC:2.4.99.-]	gi|45382547|ref|NP_990564.1|//alpha-N-acetylgalactosaminide alpha-2,6-sialyltransferase 2 [Gallus gallus]
395299	1816	600	4086	2.74541	0	Up	0	SOCS3	GO:0005737//cytoplasm	GO:0004860//protein kinase inhibitor activity	GO:0040008//regulation of growth;GO:0016567//protein ubiquitination;GO:0046426//negative regulation of JAK-STAT cascade;GO:0043066//negative regulation of apoptotic process;GO:0050728//negative regulation of inflammatory response;GO:0006469//negative regulation of protein kinase activity;GO:0046627//negative regulation of insulin receptor signaling pathway;GO:0019221//cytokine-mediated signaling …	K04696//suppressor of cytokine signaling 3	gi|45382967|ref|NP_989931.1|//suppressor of cytokine signaling 3 [Gallus gallus]
428418	4003	4714	11504	1.26487	0	Up	0	YME1L1	NA	NA	NA	K08955//ATP-dependent metalloprotease [EC:3.4.24.-]	gi|71895721|ref|NP_001026683.1|//ATP-dependent zinc metalloprotease YME1L1 [Gallus gallus]
423976	2848	824.9	4592.61	2.45478	0	Up	0	ALDH18A1	GO:0005739//mitochondrion	GO:0004350//glutamate-5-semialdehyde dehydrogenase activity;GO:0004349//glutamate 5-kinase activity	GO:0006536//glutamate metabolic process;GO:0006561//proline biosynthetic process;GO:0006592//ornithine biosynthetic process;GO:0016310//phosphorylation;GO:0019240//citrulline biosynthetic process;GO:0055114//oxidation-reduction process	K12657//delta-1-pyrroline-5-carboxylate synthetase [EC:2.7.2.11 1.2.1.41]	gi|971403675|ref|XP_015144484.1|//PREDICTED: delta-1-pyrroline-5-carboxylate synthase isoform X1 [Gallus gallus];gi|971403685|ref|XP_015144489.1|//PREDICTED: delta-1-pyrroline-5-carboxylate synthase isoform X4 [Gallus gallus];gi|971403677|ref|XP_015144485.1|//PREDICTED: delta-1-pyrroline-5-carboxylate synthase isoform X2 [Gallus gallus];gi|971403679|ref|XP_015144486.1|//PREDICTED: delta-1-pyrroli…
420548	2513	6903	2107	-1.73428	0	Down	0	CYP51A1	GO:0005783//endoplasmic reticulum;GO:0005886//plasma membrane	GO:0020037//heme binding;GO:0005506//iron ion binding;GO:0008168//methyltransferase activity;GO:0008398//sterol 14-demethylase activity	GO:0033488//cholesterol biosynthetic process via 24,25-dihydrolanosterol;GO:0032259//methylation;GO:0055114//oxidation-reduction process;GO:0070988//demethylation	K05917//sterol 14-demethylase [EC:1.14.13.70]	gi|971379977|ref|XP_015136878.1|//PREDICTED: lanosterol 14-alpha demethylase isoform X2 [Gallus gallus];gi|971379975|ref|XP_015136877.1|//PREDICTED: lanosterol 14-alpha demethylase isoform X1 [Gallus gallus]
422824	3577	3902	10094	1.34897	0	Up	0	TAPT1	GO:0016021//integral component of membrane	NA	GO:0009791//post-embryonic development;GO:0048706//embryonic skeletal system development	NA	gi|971395467|ref|XP_015141223.1|//PREDICTED: transmembrane anterior posterior transformation protein 1 homolog isoform X2 [Gallus gallus];gi|303304958|ref|NP_001026332.2|//transmembrane anterior posterior transformation protein 1 homolog [Gallus gallus];gi|971395469|ref|XP_015141224.1|//PREDICTED: transmembrane anterior posterior transformation protein 1 homolog isoform X3 [Gallus gallus];gi|9713…
431585	3498	6280	13747	1.10803	0	Up	0	C6	GO:0070062//extracellular exosome;GO:0005579//membrane attack complex	NA	GO:0001970//positive regulation of activation of membrane attack complex;GO:0045766//positive regulation of angiogenesis	K03995//complement component 6	gi|221325664|ref|NP_001138321.1|//complement component C6 precursor [Gallus gallus]
101751749	2007	11493.8	5048.84	-1.20908	0	Down	0	LOC101751749	GO:0005737//cytoplasm	GO:0004642//phosphoribosylformylglycinamidine synthase activity;GO:0005524//ATP binding	GO:0006541//glutamine metabolic process;GO:0006164//purine nucleotide biosynthetic process;GO:0009156//ribonucleoside monophosphate biosynthetic process	K01952//phosphoribosylformylglycinamidine synthase [EC:6.3.5.3]	gi|971447936|ref|XP_015128884.1|//PREDICTED: LOW QUALITY PROTEIN: phosphoribosylformylglycinamidine synthase-like, partial [Gallus gallus]
100857622	1094	4451	869	-2.37895	0	Down	0	LOC100857622	NA	NA	NA	K01824//cholestenol Delta-isomerase [EC:5.3.3.5]	gi|971450858|ref|XP_015130063.1|//PREDICTED: 3-beta-hydroxysteroid-Delta(8),Delta(7)-isomerase-like [Gallus gallus]
426250	2743	13669	6566	-1.08007	0	Down	0	SLC20A1	NA	NA	NA	K14640//solute carrier family 20 (sodium-dependent phosphate transporter)	gi|971430249|ref|XP_015152988.1|//PREDICTED: sodium-dependent phosphate transporter 1 [Gallus gallus]
419666	2354	831	4340	2.36253	0	Up	0	YARS	GO:0005634//nucleus;GO:0005829//cytosol	GO:0004832//valine-tRNA ligase activity;GO:0005524//ATP binding;GO:0000049//tRNA binding;GO:0004831//tyrosine-tRNA ligase activity	GO:0006438//valyl-tRNA aminoacylation;GO:0006437//tyrosyl-tRNA aminoacylation	K01866//tyrosyl-tRNA synthetase [EC:6.1.1.1]	gi|57530465|ref|NP_001006314.1|//tyrosine--tRNA ligase, cytoplasmic [Gallus gallus];gi|971430616|ref|XP_015153156.1|//PREDICTED: tyrosine--tRNA ligase, cytoplasmic isoform X1 [Gallus gallus]
423269	5259	692.97	4022.06	2.51482	0	Up	0	TMEM229B	GO:0016021//integral component of membrane	NA	NA	NA	gi|60302816|ref|NP_001012603.1|//transmembrane protein 229B [Gallus gallus]
431047	2139	4243.45	850.26	-2.34151	0	Down	0	NR1D1	NA	NA	NA	K08533//RAR-related orphan receptor beta	gi|971436051|ref|XP_015155368.1|//PREDICTED: nuclear receptor ROR-beta-like isoform X2 [Gallus gallus];gi|513227036|ref|XP_003642912.2|//PREDICTED: nuclear receptor ROR-beta-like isoform X1 [Gallus gallus]
101747500	5293	5183.66	11721.2	1.15483	0	Up	0	LOC101747500	NA	NA	NA	K05066//granulocyte-macrophage colony-stimulating factor receptor alpha	gi|971376536|ref|XP_004938505.2|//PREDICTED: granulocyte-macrophage colony-stimulating factor receptor subunit alpha [Gallus gallus]
100189558	1571	2906	292	-3.33724	0	Down	0	ANGPTL3	GO:0005615//extracellular space;GO:0009986//cell surface;GO:0005794//Golgi apparatus;GO:0005769//early endosome	GO:0004859//phospholipase inhibitor activity;GO:0008083//growth factor activity;GO:0005178//integrin binding	GO:0051005//negative regulation of lipoprotein lipase activity;GO:0008203//cholesterol metabolic process;GO:0030335//positive regulation of cell migration;GO:0006071//glycerol metabolic process;GO:0070328//triglyceride homeostasis;GO:0006631//fatty acid metabolic process;GO:0042632//cholesterol homeostasis;GO:0045766//positive regulation of angiogenesis;GO:0055091//phospholipid homeostasis;GO:000…	K08767//angiopoietin-like 4	gi|205361182|ref|NP_001128594.1|//angiopoietin-related protein 3 precursor [Gallus gallus]
395072	1553	7118.83	2465.21	-1.55218	0	Down	0	CHIA	GO:0005576//extracellular region;GO:0005737//cytoplasm	GO:0008061//chitin binding;GO:0004568//chitinase activity	GO:0006032//chitin catabolic process;GO:0005975//carbohydrate metabolic process	K01183//chitinase [EC:3.2.1.14]	gi|45383307|ref|NP_989760.1|//acidic mammalian chitinase precursor [Gallus gallus]
416010	1664	4211	10114	1.24187	0	Up	0	IP6K2	NA	NA	NA	K07756//inositol-hexakisphosphate 5-kinase [EC:2.7.4.21]	gi|158303320|ref|NP_001025767.2|//inositol hexakisphosphate kinase 2 [Gallus gallus]
425613	2681	3809	9465	1.29094	0	Up	0	MARS	NA	NA	NA	K01874//methionyl-tRNA synthetase [EC:6.1.1.10]	gi|383387799|ref|NP_001244301.1|//methionine--tRNA ligase, cytoplasmic [Gallus gallus]
428251	3745	2812	7849	1.45867	0	Up	0	HYOU1	GO:0005788//endoplasmic reticulum lumen;GO:0016020//membrane;GO:0070062//extracellular exosome;GO:0034663//endoplasmic reticulum chaperone complex;GO:0005925//focal adhesion	GO:0005524//ATP binding	GO:0002931//response to ischemia;GO:1903382//negative regulation of endoplasmic reticulum stress-induced neuron intrinsic apoptotic signaling pathway;GO:1903298//negative regulation of hypoxia-induced intrinsic apoptotic signaling pathway	K09486//hypoxia up-regulated 1	gi|57528712|ref|NP_001006588.1|//hypoxia up-regulated protein 1 precursor [Gallus gallus];gi|971431459|ref|XP_015153514.1|//PREDICTED: hypoxia up-regulated protein 1 isoform X1 [Gallus gallus]
416033	2447	7184	2563	-1.5092	0	Down	0	SLC41A3	GO:0016021//integral component of membrane	GO:0008324//cation transmembrane transporter activity	GO:0098655//cation transmembrane transport	K15122//solute carrier family 41	gi|326927964|ref|XP_003210156.1|//PREDICTED: solute carrier family 41 member 3 isoform X2 [Meleagris gallopavo];gi|513205289|ref|XP_004944660.1|//PREDICTED: solute carrier family 41 member 3 isoform X1 [Gallus gallus]
424027	5464	13586	6879	-1.0041	0	Down	0	SH3BP4	GO:0070062//extracellular exosome;GO:0005737//cytoplasm	GO:0042802//identical protein binding;GO:0017016//Ras GTPase binding;GO:0005092//GDP-dissociation inhibitor activity	GO:0030308//negative regulation of cell growth;GO:0032007//negative regulation of TOR signaling;GO:0061462//protein localization to lysosome;GO:0034260//negative regulation of GTPase activity;GO:0010508//positive regulation of autophagy;GO:0008285//negative regulation of cell proliferation;GO:0071230//cellular response to amino acid stimulus	K20066//SH3 domain-binding protein 4	gi|363735760|ref|XP_421882.3|//PREDICTED: SH3 domain-binding protein 4 [Gallus gallus]
395531	5415	1108	4690	2.05938	0	Up	0	NID1	NA	NA	NA	K06826//nidogen (entactin)	gi|971388786|ref|XP_419556.4|//PREDICTED: LOW QUALITY PROTEIN: nidogen-1 [Gallus gallus]
100859853	1091	3014	8042	1.39363	0	Up	0	LOC100859853	NA	NA	NA	K04402//growth arrest and DNA-damage-inducible protein	gi|971436210|ref|XP_015155443.1|//PREDICTED: growth arrest and DNA damage-inducible protein GADD45 beta [Gallus gallus]
424912	3269	5558	1656	-1.76911	0	Down	0	BCL6	GO:0005634//nucleus;GO:0005657//replication fork	GO:0046872//metal ion binding;GO:0000977//RNA polymerase II regulatory region sequence-specific DNA binding;GO:0031490//chromatin DNA binding;GO:0001161//intronic transcription regulatory region sequence-specific DNA binding;GO:0001227//transcriptional repressor activity, RNA polymerase II transcription regulatory region sequence-specific binding	GO:0043380//regulation of memory T cell differentiation;GO:0045666//positive regulation of neuron differentiation;GO:0000060//protein import into nucleus, translocation;GO:0007283//spermatogenesis;GO:0000122//negative regulation of transcription from RNA polymerase II promoter;GO:0030890//positive regulation of B cell proliferation;GO:0031065//positive regulation of histone deacetylation;GO:00456…	K15618//B-cell lymphoma 6 protein	gi|61098402|ref|NP_001012948.1|//B-cell lymphoma 6 protein homolog [Gallus gallus];gi|971410685|ref|XP_015146892.1|//PREDICTED: B-cell lymphoma 6 protein homolog isoform X1 [Gallus gallus]
417897	4282	4583	10470	1.16965	0	Up	0	NUDT4	NA	GO:0030515//snoRNA binding;GO:0008486//diphosphoinositol-polyphosphate diphosphatase activity	NA	K07766//diphosphoinositol-polyphosphate diphosphatase [EC:3.6.1.52]	gi|944297038|gb|KQL60300.1|//Diphosphoinositol polyphosphate phosphohydrolase 2 [Amazona aestiva];gi|669284274|ref|XP_008634794.1|//PREDICTED: diphosphoinositol polyphosphate phosphohydrolase 2 isoform X2 [Corvus brachyrhynchos];gi|971371626|ref|XP_015139644.1|//PREDICTED: diphosphoinositol polyphosphate phosphohydrolase 2 isoform X3 [Gallus gallus];gi|971371628|ref|XP_015139650.1|//PREDICTED: di…
427549	975	2280	6740	1.54147	0	Up	0	CEBPA	GO:0090575//RNA polymerase II transcription factor complex;GO:0005730//nucleolus	GO:0000978//RNA polymerase II core promoter proximal region sequence-specific DNA binding;GO:0001046//core promoter sequence-specific DNA binding;GO:0001013//RNA polymerase I regulatory region DNA binding;GO:0001077//transcriptional activator activity, RNA polymerase II core promoter proximal region sequence-specific binding;GO:0003705//transcription factor activity, RNA polymerase II distal enha…	GO:0030324//lung development;GO:0045945//positive regulation of transcription from RNA polymerase III promoter;GO:0008203//cholesterol metabolic process;GO:0045786//negative regulation of cell cycle;GO:0050872//white fat cell differentiation;GO:0006360//transcription from RNA polymerase I promoter;GO:0042593//glucose homeostasis;GO:0000122//negative regulation of transcription from RNA polymerase…	K09055//CCAAT/enhancer binding protein (C/EBP), alpha	gi|71895437|ref|NP_001026630.1|//CCAAT/enhancer-binding protein alpha [Gallus gallus]
395219	1676	324	2814	3.09631	0	Up	0	SOCS2	GO:0005737//cytoplasm	GO:0004860//protein kinase inhibitor activity;GO:0008269//JAK pathway signal transduction adaptor activity;GO:0005159//insulin-like growth factor receptor binding	GO:0001558//regulation of cell growth;GO:0006469//negative regulation of protein kinase activity;GO:0046627//negative regulation of insulin receptor signaling pathway;GO:0032355//response to estradiol;GO:0060396//growth hormone receptor signaling pathway;GO:0016567//protein ubiquitination;GO:0046426//negative regulation of JAK-STAT cascade;GO:0019221//cytokine-mediated signaling pathway	K04695//suppressor of cytokine signaling 2	gi|45383099|ref|NP_989871.1|//suppressor of cytokine signaling 2 [Gallus gallus]
395736	4660	4078	936	-2.14553	0	Down	0	NEDD9	NA	NA	NA	K16832//enhancer of filamentation 1	gi|513170541|ref|XP_004939713.1|//PREDICTED: enhancer of filamentation 1 isoform X2 [Gallus gallus];gi|513170538|ref|XP_418946.4|//PREDICTED: enhancer of filamentation 1 isoform X1 [Gallus gallus]
429158	5465	411	3000	2.84551	0	Up	0	NCEH1	NA	NA	NA	K14349//neutral cholesterol ester hydrolase 1 [EC:3.1.1.-]	gi|971411427|ref|XP_015147195.1|//PREDICTED: neutral cholesterol ester hydrolase 1 [Gallus gallus]
100858897	988	1675.83	5565.47	1.70938	0	Up	0	TCEA3	NA	NA	NA	K03145//transcription elongation factor S-II	gi|971445399|ref|XP_015157995.1|//PREDICTED: transcription elongation factor A protein 3-like, partial [Gallus gallus]
395098	2593	55	2014	5.17224	0	Up	0	BRINP1	GO:0005737//cytoplasm	NA	GO:0071300//cellular response to retinoic acid;GO:0045666//positive regulation of neuron differentiation;GO:0045930//negative regulation of mitotic cell cycle;GO:0008219//cell death;GO:0007050//cell cycle arrest	NA	gi|45383267|ref|NP_989780.1|//BMP/retinoic acid-inducible neural-specific protein 1 precursor [Gallus gallus]
395532	4543	7711	3071	-1.35046	0	Down	0	COL1A1	NA	NA	NA	K06236//collagen, type I, alpha	gi|971447506|ref|XP_015128714.1|//PREDICTED: LOW QUALITY PROTEIN: collagen alpha-1(I) chain [Gallus gallus]
100858933	1272	9516	4282	-1.17432	0	Down	0	CNPY2	NA	NA	NA	K12571//PAB-dependent poly(A)-specific ribonuclease subunit 2 [EC:3.1.13.4];K01647//citrate synthase [EC:2.3.3.1]	gi|971436971|ref|XP_015155761.1|//PREDICTED: protein canopy homolog 2 [Gallus gallus]
770321	1883	8717	3758	-1.23611	0	Down	0	LYPLA1	GO:0070062//extracellular exosome;GO:0005829//cytosol;GO:0005739//mitochondrion	GO:0008474//palmitoyl-(protein) hydrolase activity;GO:0016298//lipase activity	GO:0002084//protein depalmitoylation;GO:0042997//negative regulation of Golgi to plasma membrane protein transport	K06128//lysophospholipase I [EC:3.1.1.5]	gi|363730779|ref|XP_001233657.2|//PREDICTED: acyl-protein thioesterase 1 isoform X1 [Gallus gallus];gi|971384063|ref|XP_015138179.1|//PREDICTED: acyl-protein thioesterase 1 isoform X3 [Gallus gallus];gi|513172194|ref|XP_004939914.1|//PREDICTED: acyl-protein thioesterase 1 isoform X2 [Gallus gallus]
416652	541	8959	3924	-1.21326	0	Down	0	HBAA	GO:0005833//hemoglobin complex	GO:0020037//heme binding;GO:0005506//iron ion binding;GO:0005344//oxygen transporter activity;GO:0019825//oxygen binding	GO:0015671//oxygen transport	K13822//hemoglobin subunit alpha	gi|52138655|ref|NP_001004376.1|//hemoglobin subunit alpha-A [Gallus gallus]
395446	5499	1451	5088	1.78781	0	Up	0	SALL1	GO:0010369//chromocenter;GO:0005634//nucleus;GO:0000792//heterochromatin;GO:0005737//cytoplasm	GO:0000978//RNA polymerase II core promoter proximal region sequence-specific DNA binding;GO:0046872//metal ion binding;GO:0042802//identical protein binding;GO:0001078//transcriptional repressor activity, RNA polymerase II core promoter proximal region sequence-specific binding;GO:0008013//beta-catenin binding	GO:0007507//heart development;GO:0042473//outer ear morphogenesis;GO:0042733//embryonic digit morphogenesis;GO:0000122//negative regulation of transcription from RNA polymerase II promoter;GO:0008406//gonad development;GO:0061034//olfactory bulb mitral cell layer development;GO:0030177//positive regulation of Wnt signaling pathway;GO:0022008//neurogenesis;GO:0045944//positive regulation of transc…	K19871//sal-like protein	gi|45382665|ref|NP_990038.1|//sal-like protein 1 [Gallus gallus]
421419	3414	8333	3543	-1.25611	0	Down	0	LOC421419	NA	NA	NA	NA	gi|363731807|ref|XP_419472.3|//PREDICTED: uncharacterized protein LOC421419 isoform X3 [Gallus gallus];gi|513175224|ref|XP_003641026.2|//PREDICTED: uncharacterized protein LOC421419 isoform X1 [Gallus gallus];gi|971387066|ref|XP_015139299.1|//PREDICTED: uncharacterized protein LOC421419 isoform X2 [Gallus gallus]
395097	2392	2638	7103	1.40674	0	Up	0	IGF2	GO:0070062//extracellular exosome;GO:0005615//extracellular space	GO:0008083//growth factor activity;GO:0005159//insulin-like growth factor receptor binding;GO:0005158//insulin receptor binding;GO:0005179//hormone activity	GO:0051897//positive regulation of protein kinase B signaling;GO:0043410//positive regulation of MAPK cascade;GO:0046628//positive regulation of insulin receptor signaling pathway;GO:0051781//positive regulation of cell division;GO:0045840//positive regulation of mitotic nuclear division;GO:0042104//positive regulation of activated T cell proliferation	K13769//insulin-like growth factor 2	gi|157841172|ref|NP_001025513.1|//insulin-like growth factor II precursor [Gallus gallus];gi|971397264|ref|XP_015142011.1|//PREDICTED: insulin-like growth factor II isoform X1 [Gallus gallus]
416875	6212	6875.18	2613.29	-1.41778	0	Down	0	CUX2	NA	NA	NA	K09313//homeobox protein cut-like	gi|971421467|ref|XP_015131039.1|//PREDICTED: homeobox protein cut-like 2 isoform X3 [Gallus gallus];gi|971421473|ref|XP_004945639.2|//PREDICTED: homeobox protein cut-like 2 isoform X6 [Gallus gallus];gi|971421463|ref|XP_015131037.1|//PREDICTED: homeobox protein cut-like 2 isoform X1 [Gallus gallus];gi|971421465|ref|XP_015131038.1|//PREDICTED: homeobox protein cut-like 2 isoform X2 [Gallus gallus]…
423347	2767	3445.72	8361.64	1.25673	0	Up	0	LOC423347	NA	NA	NA	K01895//acetyl-CoA synthetase [EC:6.2.1.1]	gi|971399851|ref|XP_015143158.1|//PREDICTED: acetyl-coenzyme A synthetase 2-like, mitochondrial isoform X3 [Gallus gallus];gi|363734138|ref|XP_001234991.2|//PREDICTED: acetyl-coenzyme A synthetase 2-like, mitochondrial isoform X1 [Gallus gallus];gi|513188283|ref|XP_004941849.1|//PREDICTED: acetyl-coenzyme A synthetase 2-like, mitochondrial isoform X2 [Gallus gallus]
422038	2625	6282	2254	-1.50098	0	Down	0	FDFT1	NA	NA	NA	K00801//farnesyl-diphosphate farnesyltransferase [EC:2.5.1.21]	gi|86129502|ref|NP_001034383.1|//squalene synthase [Gallus gallus]
422347	6087	1948	5895	1.57525	0	Up	0	IRS4	NA	NA	NA	K07187//insulin receptor substrate 2	gi|971392306|ref|XP_003641132.3|//PREDICTED: insulin receptor substrate 4 [Gallus gallus]
424661	3777	2142.9	158.95	-3.77517	0	Down	0	DHCR24	NA	NA	NA	K09828//Delta24-sterol reductase [EC:1.3.1.72 1.3.1.-]	gi|71896815|ref|NP_001026459.1|//delta(24)-sterol reductase [Gallus gallus]
422709	2957	4861	10422	1.07806	0	Up	0	MTTP	NA	NA	NA	K14463//microsomal triglyceride transfer protein large subunit	gi|766944236|ref|NP_001103254.2|//microsomal triglyceride transfer protein large subunit precursor [Gallus gallus]
373978	5279	5448.92	11248.6	1.02346	0	Up	0	COL18A1	GO:0005581//collagen trimer;GO:0005578//proteinaceous extracellular matrix	GO:0005198//structural molecule activity	GO:0007155//cell adhesion	K06823//collagen, type XVIII, alpha	gi|45383788|ref|NP_989495.1|//collagen alpha-1(XVIII) chain precursor [Gallus gallus]
422508	7594	1904	5718	1.56423	0	Up	0	CNOT6L	GO:0005634//nucleus;GO:0030014//CCR4-NOT complex;GO:0005737//cytoplasm	GO:0004535//poly(A)-specific ribonuclease activity	GO:0010606//positive regulation of cytoplasmic mRNA processing body assembly;GO:0090503//RNA phosphodiester bond hydrolysis, exonucleolytic;GO:0000288//nuclear-transcribed mRNA catabolic process, deadenylation-dependent decay;GO:0061157//mRNA destabilization;GO:0008284//positive regulation of cell proliferation	K12603//CCR4-NOT transcription complex subunit 6 [EC:3.1.13.4]	gi|363733146|ref|XP_420472.3|//PREDICTED: CCR4-NOT transcription complex subunit 6-like [Gallus gallus]
425184	1036	4806	10255	1.07117	0	Up	0	FAM195A	NA	NA	NA	NA	gi|363739662|ref|XP_422971.3|//PREDICTED: protein FAM195A [Gallus gallus]
420335	2569	1956	117	-4.08557	0	Down	0	SQLE	NA	NA	NA	K00511//squalene monooxygenase [EC:1.14.14.17]	gi|302632542|ref|NP_001181856.1|//squalene monooxygenase [Gallus gallus]
395611	992	7251.43	2969.8	-1.31015	0	Down	0	LOC395611	GO:0005829//cytosol	GO:0004364//glutathione transferase activity	GO:0098754//detoxification;GO:0043390//aflatoxin B1 metabolic process	K00799//glutathione S-transferase [EC:2.5.1.18]	gi|971390075|ref|XP_015140398.1|//PREDICTED: glutathione S-transferase [Gallus gallus]
422804	4495	1055	4097	1.93508	0	Up	0	SEL1L3	NA	NA	NA	K14026//SEL1 protein	gi|971395401|ref|XP_015141193.1|//PREDICTED: protein sel-1 homolog 3 [Gallus gallus]
415486	3706	3774	8597	1.16549	0	Up	0	PEX11A	NA	NA	NA	K13351//peroxin-11A	gi|513201642|ref|XP_413859.3|//PREDICTED: peroxisomal membrane protein 11A isoform X1 [Gallus gallus];gi|513201648|ref|XP_004943896.1|//PREDICTED: peroxisomal membrane protein 11A isoform X2 [Gallus gallus]
771032	1168	5351	1827	-1.57258	0	Down	0	C8ORF4	NA	NA	NA	NA	gi|118101403|ref|XP_001232955.1|//PREDICTED: protein C8orf4 homolog [Gallus gallus]
422843	5389	3880	8727	1.14718	0	Up	0	SLC2A9	NA	NA	NA	K08146//MFS transporter, SP family, solute carrier family 2 (facilitated glucose transporter), member 9	gi|363733819|ref|XP_420789.3|//PREDICTED: solute carrier family 2, facilitated glucose transporter member 9 [Gallus gallus]
423615	3521	4942	10287	1.03541	0	Up	0	NCOA4	NA	NA	NA	K09289//nuclear receptor coactivator 4	gi|971401033|ref|XP_015143478.1|//PREDICTED: nuclear receptor coactivator 4 isoform X1 [Gallus gallus];gi|971401035|ref|XP_015143479.1|//PREDICTED: nuclear receptor coactivator 4 isoform X2 [Gallus gallus]
107057629	923	2687	6860	1.32997	0	Up	0	FBXW9	NA	NA	NA	K10265//F-box and WD-40 domain protein 9	gi|971445831|ref|XP_015158198.1|//PREDICTED: F-box/WD repeat-containing protein 9 [Gallus gallus]
418146	6850	91	1822	4.30127	0	Up	0	IQSEC3	GO:0060077//inhibitory synapse;GO:0045211//postsynaptic membrane	GO:0005086//ARF guanyl-nucleotide exchange factor activity	GO:0030036//actin cytoskeleton organization;GO:0032012//regulation of ARF protein signal transduction;GO:0043547//positive regulation of GTPase activity	K12495//IQ motif and SEC7 domain-containing protein	gi|513160088|ref|XP_004937971.1|//PREDICTED: IQ motif and SEC7 domain-containing protein 3 isoform X4 [Gallus gallus];gi|971372169|ref|XP_416377.5|//PREDICTED: IQ motif and SEC7 domain-containing protein 3 isoform X3 [Gallus gallus];gi|971372165|ref|XP_004937976.2|//PREDICTED: IQ motif and SEC7 domain-containing protein 3 isoform X2 [Gallus gallus];gi|971372163|ref|XP_015142407.1|//PREDICTED: IQ …
426785	2080	3810.27	999.11	-1.95342	0	Down	0	INDOL1	NA	NA	NA	K00463//indoleamine 2,3-dioxygenase [EC:1.13.11.52]	gi|363742149|ref|XP_424397.3|//PREDICTED: indoleamine 2,3-dioxygenase 2 [Gallus gallus]
415462	1753	4675.96	1480.75	-1.68118	0	Down	0	TM6SF1	NA	NA	NA	K06853//hyaluronan and proteoglycan link protein 4	gi|478246971|ref|NP_001264390.1|//transmembrane 6 superfamily member 1 [Gallus gallus];gi|971412982|ref|XP_015147481.1|//PREDICTED: transmembrane 6 superfamily member 1 isoform X1 [Gallus gallus]
420272	1507	4456	9488	1.06811	0	Up	0	EIF3E	GO:0016020//membrane;GO:0016282//eukaryotic 43S preinitiation complex;GO:0070062//extracellular exosome;GO:0016605//PML body;GO:0033290//eukaryotic 48S preinitiation complex;GO:0005852//eukaryotic translation initiation factor 3 complex	GO:0003743//translation initiation factor activity;GO:0047485//protein N-terminus binding	GO:0006446//regulation of translational initiation;GO:0000184//nuclear-transcribed mRNA catabolic process, nonsense-mediated decay;GO:0001731//formation of translation preinitiation complex	K03250//translation initiation factor 3 subunit E	gi|57530655|ref|NP_001006349.1|//eukaryotic translation initiation factor 3 subunit E [Gallus gallus]
418147	2302	5195	1800	-1.55137	0	Down	0	SLC6A12	GO:0016021//integral component of membrane	GO:0005328//neurotransmitter:sodium symporter activity	GO:0055085//transmembrane transport;GO:0006836//neurotransmitter transport	K05039//solute carrier family 6 (neurotransmitter transporter, GABA) member 6/8/11/12/13	gi|513160112|ref|XP_416378.4|//PREDICTED: sodium- and chloride-dependent betaine transporter [Gallus gallus]
107056562	1723	307.1	2363.39	2.92183	0	Up	0	LOC107056562	NA	NA	NA	K12657//delta-1-pyrroline-5-carboxylate synthetase [EC:2.7.2.11 1.2.1.41]	gi|971443330|ref|XP_015157072.1|//PREDICTED: delta-1-pyrroline-5-carboxylate synthase-like isoform X1 [Gallus gallus];gi|971443332|ref|XP_015157073.1|//PREDICTED: delta-1-pyrroline-5-carboxylate synthase-like isoform X2 [Gallus gallus]
395304	4306	9204	4474	-1.06294	0	Down	0	SREBF2	NA	NA	NA	K09107//sterol regulatory element-binding transcription factor 2	gi|971372714|ref|XP_015144523.1|//PREDICTED: sterol regulatory element-binding protein 2 [Gallus gallus]
421348	5112	4960	10139	1.00926	0	Up	0	EPRS	NA	NA	NA	K14163//bifunctional glutamyl/prolyl-tRNA synthetase [EC:6.1.1.17 6.1.1.15]	gi|971386642|ref|XP_015139136.1|//PREDICTED: bifunctional glutamate/proline--tRNA ligase isoform X2 [Gallus gallus];gi|57530349|ref|NP_001006398.1|//bifunctional glutamate/proline--tRNA ligase [Gallus gallus] ;gi|971386644|ref|XP_015139137.1|//PREDICTED: bifunctional glutamate/proline--tRNA ligase isoform X3 [Gallus gallus];gi|971386640|ref|XP_015139135.1|//PREDICTED: bifunctional glutamate/proli…
101751695	4235	5304	1911	-1.495	0	Down	0	MAMDC4	NA	NA	NA	K18762//zygote arrest protein 1	gi|971423287|ref|XP_015135101.1|//PREDICTED: apical endosomal glycoprotein [Gallus gallus]
395285	1159	573	2943	2.33843	0	Up	0	NR0B1	GO:0016020//membrane;GO:0005654//nucleoplasm;GO:0042788//polysomal ribosome	GO:0003707//steroid hormone receptor activity;GO:0003723//RNA binding;GO:0050682//AF-2 domain binding;GO:0003714//transcription corepressor activity;GO:0004879//RNA polymerase II transcription factor activity, ligand-activated sequence-specific DNA binding;GO:0042803//protein homodimerization activity;GO:0035258//steroid hormone receptor binding;GO:0032448//DNA hairpin binding;GO:0043565//sequenc…	GO:0006694//steroid biosynthetic process;GO:0030238//male sex determination;GO:0043433//negative regulation of sequence-specific DNA binding transcription factor activity;GO:0007283//spermatogenesis;GO:0035902//response to immobilization stress;GO:0000122//negative regulation of transcription from RNA polymerase II promoter;GO:0060008//Sertoli cell differentiation;GO:0033327//Leydig cell differen…	K08562//nuclear receptor subfamily 0 group B member 1	gi|46048923|ref|NP_989924.1|//nuclear receptor subfamily 0 group B member 1 [Gallus gallus];gi|971375864|ref|XP_015157780.1|//PREDICTED: nuclear receptor subfamily 0 group B member 1 isoform X1 [Gallus gallus]
374222	3634	7443	3299	-1.1961	0	Down	0	GLDC	GO:0005634//nucleus;GO:0005960//glycine cleavage complex;GO:0005829//cytosol;GO:0005739//mitochondrion;GO:0005886//plasma membrane	GO:0016829//lyase activity;GO:0016594//glycine binding;GO:0004375//glycine dehydrogenase (decarboxylating) activity	GO:0019464//glycine decarboxylation via glycine cleavage system;GO:0055114//oxidation-reduction process	K00281//glycine dehydrogenase [EC:1.4.4.2]	gi|45383510|ref|NP_989653.1|//glycine dehydrogenase (decarboxylating), mitochondrial precursor [Gallus gallus];gi|971438645|ref|XP_015135548.1|//PREDICTED: glycine dehydrogenase (decarboxylating), mitochondrial isoform X1 [Gallus gallus]
418126	2512	789.89	3391.8	2.08008	0	Up	0	CHRM2	GO:0005887//integral component of plasma membrane;GO:0030054//cell junction;GO:0045211//postsynaptic membrane	GO:0016907//G-protein coupled acetylcholine receptor activity	GO:0007197//adenylate cyclase-inhibiting G-protein coupled acetylcholine receptor signaling pathway;GO:0007271//synaptic transmission, cholinergic;GO:0008016//regulation of heart contraction;GO:0009615//response to virus;GO:0006940//regulation of smooth muscle contraction;GO:0007207//phospholipase C-activating G-protein coupled acetylcholine receptor signaling pathway	K04130//muscarinic acetylcholine receptor M2	gi|71896871|ref|NP_001025936.1|//muscarinic acetylcholine receptor M2 [Gallus gallus]
769424	1259	2048	5653	1.44256	0	Up	0	PPA1	NA	NA	NA	K01507//inorganic pyrophosphatase [EC:3.6.1.1]	gi|118092623|ref|XP_001232700.1|//PREDICTED: inorganic pyrophosphatase [Gallus gallus]
422512	3393	4964	1723	-1.54883	0	Down	0	CCNG2	NA	NA	NA	K10146//cyclin G2	gi|513182490|ref|XP_420475.3|//PREDICTED: cyclin-G2 [Gallus gallus]
424057	1345	3487	892	-1.98912	0	Down	0	COQ10B	NA	NA	NA	K18588//coenzyme Q-binding protein COQ10	gi|50750208|ref|XP_421913.1|//PREDICTED: coenzyme Q-binding protein COQ10 homolog B, mitochondrial [Gallus gallus]
418625	2559	5134	1843.2	-1.50012	0	Down	0	ASB9	GO:0005622//intracellular	NA	GO:0045732//positive regulation of protein catabolic process;GO:0016567//protein ubiquitination;GO:0035556//intracellular signal transduction	K10331//ankyrin repeat and SOCS box protein 9	gi|57525505|ref|NP_001006262.1|//ankyrin repeat and SOCS box protein 9 [Gallus gallus] ;gi|971376140|ref|XP_015128701.1|//PREDICTED: ankyrin repeat and SOCS box protein 9 isoform X1 [Gallus gallus]
770956	2996	5658	2170	-1.40484	0	Down	0	TMEM37	NA	NA	NA	NA	gi|118093869|ref|XP_001234272.1|//PREDICTED: voltage-dependent calcium channel gamma-like subunit [Gallus gallus]
424811	2327	9066	4502	-1.03215	0	Down	0	MOGAT1	NA	NA	NA	K14458//2-acylglycerol O-acyltransferase 1 [EC:2.3.1.22]	gi|971410139|ref|XP_015132520.1|//PREDICTED: 2-acylglycerol O-acyltransferase 1 [Gallus gallus]
418337	8841	1941	5380	1.44856	0	Up	0	VANGL1	GO:0016021//integral component of membrane;GO:0016328//lateral plasma membrane	NA	GO:0007275//multicellular organism development	K04510//vang-like	gi|971374070|ref|XP_015150272.1|//PREDICTED: vang-like protein 1 isoform X1 [Gallus gallus];gi|971374081|ref|XP_015150307.1|//PREDICTED: vang-like protein 1 isoform X3 [Gallus gallus];gi|513161520|ref|XP_004938247.1|//PREDICTED: vang-like protein 1 isoform X2 [Gallus gallus]
772201	2306	5321	1987	-1.44335	0	Down	0	ASPG	NA	NA	NA	K13278//60kDa lysophospholipase [EC:3.1.1.5 3.1.1.47 3.5.1.1]	gi|118092065|ref|XP_001234724.1|//PREDICTED: 60 kDa lysophospholipase isoform X2 [Gallus gallus];gi|971400422|ref|XP_015143336.1|//PREDICTED: 60 kDa lysophospholipase isoform X1 [Gallus gallus]
396125	4691	820	3373	2.01809	0	Up	0	NR1D2	NA	NA	NA	K08531//nuclear receptor subfamily 1 group D member 2	gi|584277032|ref|NP_990536.2|//nuclear receptor subfamily 1 group D member 2 precursor [Gallus gallus];gi|971379819|ref|XP_015136792.1|//PREDICTED: nuclear receptor subfamily 1 group D member 2 isoform X1 [Gallus gallus]
422113	4454	4876	1714	-1.53058	0	Down	0	HID1	NA	NA	NA	NA	gi|971425172|ref|XP_015150945.1|//PREDICTED: protein HID1 isoform X2 [Gallus gallus];gi|118099959|ref|XP_420116.2|//PREDICTED: protein HID1 isoform X1 [Gallus gallus]
417631	4353	1463	4558	1.61723	0	Up	0	GDPD1	GO:0016021//integral component of membrane	GO:0008889//glycerophosphodiester phosphodiesterase activity	GO:0006629//lipid metabolic process	K19179//glycerophosphoinositol glycerophosphodiesterase [EC:3.1.4.44]	gi|971825812|ref|NP_001305343.1|//glycerophosphodiester phosphodiesterase domain-containing protein 1 [Gallus gallus]
420029	3928	484	2660	2.4361	0	Up	0	PLCD4	NA	NA	NA	K15370//inactive phospholipase C-like protein 2	gi|971435502|ref|XP_015155135.1|//PREDICTED: inactive phospholipase C-like protein 2 isoform X3 [Gallus gallus];gi|971435498|ref|XP_015155133.1|//PREDICTED: inactive phospholipase C-like protein 2 isoform X1 [Gallus gallus];gi|971435500|ref|XP_015155134.1|//PREDICTED: inactive phospholipase C-like protein 2 isoform X2 [Gallus gallus]
422077	4126	8102.08	3879.36	-1.08472	0	Down	0	BAIAP2	NA	NA	NA	K05627//BAI1-associated protein 2	gi|971425563|ref|XP_015151112.1|//PREDICTED: brain-specific angiogenesis inhibitor 1-associated protein 2 isoform X5 [Gallus gallus];gi|971425559|ref|XP_015151110.1|//PREDICTED: brain-specific angiogenesis inhibitor 1-associated protein 2 isoform X3 [Gallus gallus];gi|971425569|ref|XP_015151115.1|//PREDICTED: brain-specific angiogenesis inhibitor 1-associated protein 2 isoform X8 [Gallus gallus];…
424367	1954	1970	241	-3.05334	0	Down	0	HSD17B7	NA	NA	NA	K13373//17beta-estradiol 17-dehydrogenase / 3beta-hydroxysteroid 3-dehydrogenase [EC:1.1.1.62 1.1.1.270]	gi|478247011|ref|NP_001264435.1|//3-keto-steroid reductase isoform 1 [Gallus gallus];gi|478247013|ref|NP_001264436.1|//3-keto-steroid reductase isoform 2 [Gallus gallus]
429022	3733	2791.62	612.16	-2.21137	0	Down	0	RAPGEF4	GO:0005829//cytosol	GO:0030552//cAMP binding;GO:0005088//Ras guanyl-nucleotide exchange factor activity;GO:0017016//Ras GTPase binding	GO:0017157//regulation of exocytosis;GO:0007264//small GTPase mediated signal transduction;GO:0043547//positive regulation of GTPase activity;GO:0017156//calcium ion regulated exocytosis;GO:0030073//insulin secretion;GO:0019933//cAMP-mediated signaling	K04351//Rap guanine nucleotide exchange factor 4	gi|971405305|ref|XP_015145098.1|//PREDICTED: rap guanine nucleotide exchange factor 4 isoform X3 [Gallus gallus];gi|971405297|ref|XP_004942794.2|//PREDICTED: rap guanine nucleotide exchange factor 4 isoform X2 [Gallus gallus];gi|971405295|ref|XP_004942793.2|//PREDICTED: rap guanine nucleotide exchange factor 4 isoform X1 [Gallus gallus]
419857	10450	2404.92	432.98	-2.49586	0	Down	0	PLXNA2	GO:0002116//semaphorin receptor complex;GO:0005887//integral component of plasma membrane	GO:0017154//semaphorin receptor activity	GO:1902287//semaphorin-plexin signaling pathway involved in axon guidance;GO:0021785//branchiomotor neuron axon guidance;GO:0060037//pharyngeal system development;GO:0060174//limb bud formation;GO:0051642//centrosome localization;GO:0030334//regulation of cell migration;GO:0001756//somitogenesis;GO:0048841//regulation of axon extension involved in axon guidance;GO:0021915//neural tube development…	K06820//plexin A	gi|971434037|ref|XP_015154528.1|//PREDICTED: plexin-A2 isoform X2 [Gallus gallus]
418332	5360	6782	3039	-1.18036	0	Down	0	LRRC58	NA	NA	NA	K16175//protein scribble;K10348//LRR-repeat protein 1	gi|971374121|ref|XP_015150455.1|//PREDICTED: leucine-rich repeat-containing protein 58 [Gallus gallus]
423947	4673	8085	3947	-1.05674	0	Down	0	ACADSB	NA	NA	NA	K09478//short/branched chain acyl-CoA dehydrogenase [EC:1.3.99.12]	gi|71895109|ref|NP_001026411.1|//short/branched chain specific acyl-CoA dehydrogenase, mitochondrial [Gallus gallus]
424426	3193	551.18	2702.55	2.27148	0	Up	0	TOR3A	NA	NA	NA	K03695//ATP-dependent Clp protease ATP-binding subunit ClpB;K01056//peptidyl-tRNA hydrolase, PTH1 family [EC:3.1.1.29]	gi|50751128|ref|XP_422270.1|//PREDICTED: torsin-3A [Gallus gallus]
107055016	875	1100.17	3765.53	1.75288	0	Up	0	LOC107055016	NA	NA	NA	K03145//transcription elongation factor S-II	gi|971430712|ref|XP_015153204.1|//PREDICTED: transcription elongation factor A protein 3-like [Gallus gallus]
420673	3399	919	3423	1.87488	0	Up	0	ABHD5	GO:0005634//nucleus;GO:0005811//lipid droplet;GO:0005829//cytosol	GO:0052689//carboxylic ester hydrolase activity;GO:0042171//lysophosphatidic acid acyltransferase activity	GO:0010891//negative regulation of sequestering of triglyceride;GO:0010898//positive regulation of triglyceride catabolic process;GO:0051006//positive regulation of lipoprotein lipase activity;GO:0006654//phosphatidic acid biosynthetic process	K13699//abhydrolase domain-containing protein 5 [EC:2.3.1.51]	gi|497241795|ref|NP_001265074.1|//1-acylglycerol-3-phosphate O-acyltransferase ABHD5 [Gallus gallus]
395141	1665	2031.66	5341.78	1.37242	0	Up	0	HS6ST1	GO:0016021//integral component of membrane	GO:0017095//heparan sulfate 6-O-sulfotransferase activity	GO:0001525//angiogenesis;GO:0060173//limb development;GO:0048286//lung alveolus development;GO:0015015//heparan sulfate proteoglycan biosynthetic process, enzymatic modification;GO:0048666//neuron development	K02514//heparan sulfate 6-O-sulfotransferase HS6ST1 [EC:2.8.2.-]	gi|229463043|sp|Q76KB2.4|H6ST1_CHICK//RecName: Full=Heparan-sulfate 6-O-sulfotransferase 1; Short=HS6ST-1; Short=cHS6ST-1
415645	2002	2465	6013	1.26425	0	Up	0	CETP	GO:0070062//extracellular exosome;GO:0034364//high-density lipoprotein particle	GO:0031210//phosphatidylcholine binding;GO:0015485//cholesterol binding;GO:0017127//cholesterol transporter activity;GO:0017129//triglyceride binding;GO:0005548//phospholipid transporter activity	GO:0010874//regulation of cholesterol efflux;GO:0055091//phospholipid homeostasis;GO:0046470//phosphatidylcholine metabolic process;GO:0008203//cholesterol metabolic process;GO:0006641//triglyceride metabolic process;GO:0034197//triglyceride transport;GO:0034374//low-density lipoprotein particle remodeling;GO:0034372//very-low-density lipoprotein particle remodeling;GO:0070328//triglyceride homeo…	K16835//cholesteryl ester transfer protein	gi|563580264|ref|NP_001029986.2|//cholesteryl ester transfer protein precursor [Gallus gallus]
100857703	2065	369	2259	2.59175	0	Up	0	C2ORF88	NA	NA	NA	NA	gi|693071992|ref|NP_001289073.1|//small membrane A-kinase anchor protein [Gallus gallus]
107052692	1855	3571.56	7675.38	1.08144	0	Up	0	VAPA	NA	NA	NA	K06096//vesicle-associated membrane protein-associated protein A	gi|971383388|ref|XP_015137997.1|//PREDICTED: vesicle-associated membrane protein-associated protein A [Gallus gallus]
431627	2227	58	1435	4.60661	0	Up	0	ACOT12	NA	NA	NA	K01067//acetyl-CoA hydrolase [EC:3.1.2.1]	gi|363744783|ref|XP_429179.3|//PREDICTED: acyl-coenzyme A thioesterase 12 [Gallus gallus]
425353	8127	4101	1371	-1.60299	0	Down	0	DYSF	NA	NA	NA	K18261//dysferlin	gi|971396283|ref|XP_015141556.1|//PREDICTED: dysferlin [Gallus gallus]
422982	2484	1942	261	-2.91767	0	Down	0	DHCR7	NA	NA	NA	K00213//7-dehydrocholesterol reductase [EC:1.3.1.21]	gi|313747479|ref|NP_001186419.1|//7-dehydrocholesterol reductase [Gallus gallus]
428374	4554	1453	4322	1.55042	0	Up	0	PTDSS1	NA	NA	NA	K08729//phosphatidylserine synthase 1 [EC:2.7.8.-]	gi|380877100|sp|Q5ZM65.2|PTSS1_CHICK//RecName: Full=Phosphatidylserine synthase 1; Short=PSS-1; Short=PtdSer synthase 1; AltName: Full=Serine-exchange enzyme I;gi|71895671|ref|NP_001026676.1|//phosphatidylserine synthase 1 [Gallus gallus]
769290	5264	63	1428.02	4.48027	0	Up	0	OVCH2	NA	GO:0004252//serine-type endopeptidase activity	GO:0006508//proteolysis	K20111//oviductin [EC:3.4.21.120]	gi|971397014|ref|XP_015141898.1|//PREDICTED: ovochymase-2 isoform X1 [Gallus gallus];gi|971397020|ref|XP_015141901.1|//PREDICTED: ovochymase-2 isoform X3 [Gallus gallus];gi|971397022|ref|XP_015141902.1|//PREDICTED: ovochymase-2 isoform X4 [Gallus gallus];gi|971397018|ref|XP_015141900.1|//PREDICTED: ovochymase-2 isoform X2 [Gallus gallus]
107049379	2283	31.38	1350.2	5.40494	0	Up	0	LOC107049379	NA	NA	NA	K14165//atypical dual specificity phosphatase [EC:3.1.3.16 3.1.3.48];K04257//olfactory receptor	gi|971441037|ref|XP_015156091.1|//PREDICTED: uncharacterized protein LOC101749724 isoform X1 [Gallus gallus];gi|971441049|ref|XP_015156096.1|//PREDICTED: coiled-coil domain-containing protein 81-like isoform X6 [Gallus gallus];gi|971441039|ref|XP_015156092.1|//PREDICTED: uncharacterized protein LOC101749724 isoform X2 [Gallus gallus];gi|971446629|ref|XP_015128313.1|//PREDICTED: coiled-coil domain…
424700	3130	3671	1139	-1.71065	0	Down	0	PDE4B	NA	NA	NA	K13293//cAMP-specific phosphodiesterase 4 [EC:3.1.4.53]	gi|971408778|ref|XP_015146517.1|//PREDICTED: cAMP-specific 3',5'-cyclic phosphodiesterase 4B isoform X3 [Gallus gallus];gi|971408780|ref|XP_015146518.1|//PREDICTED: cAMP-specific 3',5'-cyclic phosphodiesterase 4B isoform X4 [Gallus gallus];gi|71896817|ref|NP_001026462.1|//cAMP-specific 3',5'-cyclic phosphodiesterase 4B [Gallus gallus] ;gi|971408774|ref|XP_015146515.1|//PREDICTED: cAMP-specific 3'…
395688	4746	731.35	2980.33	2.00459	0	Up	0	PTPN1	GO:0097443//sorting endosome;GO:0016021//integral component of membrane;GO:0098554//cytoplasmic side of endoplasmic reticulum membrane;GO:0005769//early endosome;GO:0005886//plasma membrane	GO:0046875//ephrin receptor binding;GO:0008270//zinc ion binding;GO:0030971//receptor tyrosine kinase binding;GO:0004725//protein tyrosine phosphatase activity	GO:1903898//negative regulation of PERK-mediated unfolded protein response;GO:0031532//actin cytoskeleton reorganization;GO:0008286//insulin receptor signaling pathway;GO:0030100//regulation of endocytosis;GO:0043407//negative regulation of MAP kinase activity;GO:0061098//positive regulation of protein tyrosine kinase activity;GO:1902202//regulation of hepatocyte growth factor receptor signaling …	K05696//tyrosine-protein phosphatase non-receptor type 1 [EC:3.1.3.48]	gi|971427333|ref|XP_015151818.1|//PREDICTED: tyrosine-protein phosphatase non-receptor type 1 isoform X3 [Gallus gallus];gi|971427331|ref|XP_015151817.1|//PREDICTED: tyrosine-protein phosphatase non-receptor type 1 isoform X2 [Gallus gallus];gi|45382391|ref|NP_990206.1|//tyrosine-protein phosphatase non-receptor type 1 [Gallus gallus];gi|971427329|ref|XP_015151816.1|//PREDICTED: tyrosine-protein …
770953	2571	376	2227	2.54405	0	Up	0	DDO	NA	GO:0008445//D-aspartate oxidase activity;GO:0005102//receptor binding;GO:0071949//FAD binding	GO:0019478//D-amino acid catabolic process;GO:0007320//insemination;GO:0042445//hormone metabolic process;GO:0007625//grooming behavior;GO:0055114//oxidation-reduction process;GO:0006533//aspartate catabolic process	K00272//D-aspartate oxidase [EC:1.4.3.1]	gi|971389218|ref|XP_015140058.1|//PREDICTED: D-aspartate oxidase [Gallus gallus]
107049034	3404	379	2225	2.53129	0	Up	0	C10H15orf39	NA	NA	NA	NA	gi|513200750|ref|XP_004943723.1|//PREDICTED: uncharacterized protein C15orf39 homolog [Gallus gallus]
769120	4177	693	2879	2.03239	1.14508e-305	Up	9.05879e-307	GCNT7	GO:0016021//integral component of membrane	GO:0008375//acetylglucosaminyltransferase activity	NA	K00742//N-acetyllactosaminide beta-1,6-N-acetylglucosaminyltransferase [EC:2.4.1.150]	gi|513218796|ref|XP_004947283.1|//PREDICTED: beta-1,3-galactosyl-O-glycosyl-glycoprotein beta-1,6-N-acetylglucosaminyltransferase 7 [Gallus gallus]
107055521	716	891.43	3255.28	1.84634	3.04391e-304	Up	2.419e-305	LOC107055521	NA	NA	NA	NA	gi|971441183|ref|XP_015156161.1|//PREDICTED: uncharacterized protein LOC107055521 [Gallus gallus]
419001	1342	1788	4810	1.40544	1.68398e-303	Up	1.34432e-304	C1H11ORF54	NA	NA	NA	K17266//major vault protein	gi|471434827|ref|NP_001264206.1|//ester hydrolase C11orf54 homolog [Gallus gallus]
107057223	1865	2845.76	721.79	-2.00141	8.74744e-301	Down	7.01451e-302	LOC107057223	NA	NA	NA	NA	gi|971426146|ref|XP_015151382.1|//PREDICTED: outer dense fiber protein 3-like [Gallus gallus]
769554	3808	293	1989	2.74083	1.83084e-300	Up	1.47472e-301	LOC769554	NA	NA	NA	K08148//MFS transporter, SP family, solute carrier family 2 (facilitated glucose transporter), member 11	gi|513210591|ref|XP_001232846.2|//PREDICTED: solute carrier family 2, facilitated glucose transporter member 11-like [Gallus gallus]
101750582	770	1460.59	105.59	-3.81225	4.89674e-299	Down	3.96188e-300	LOC101750582	GO:0005634//nucleus;GO:0000786//nucleosome	GO:0003677//DNA binding;GO:0046982//protein heterodimerization activity	NA	K11251//histone H2A	gi|513158892|ref|XP_004937732.1|//PREDICTED: histone H2A-IV-like [Gallus gallus]
424645	3456	2004.78	5130.28	1.33335	9.54669e-299	Up	7.74125e-300	ZYG11B	GO:0031462//Cul2-RING ubiquitin ligase complex	GO:0004842//ubiquitin-protein transferase activity	GO:0051438//regulation of ubiquitin-protein transferase activity	K10350//Zyg-11 protein homolog	gi|700395038|ref|XP_009938085.1|//PREDICTED: protein zyg-11 homolog B [Opisthocomus hoazin];gi|971409211|ref|XP_015146688.1|//PREDICTED: protein zyg-11 homolog B isoform X2 [Gallus gallus];gi|50751614|ref|XP_422479.1|//PREDICTED: protein zyg-11 homolog B isoform X1 [Gallus gallus]
425061	1307	4599.38	1748.94	-1.4172	1.7678e-298	Down	1.43665e-299	FDPS	GO:0005737//cytoplasm	GO:0004337//geranyltranstransferase activity;GO:0046872//metal ion binding;GO:0004161//dimethylallyltranstransferase activity	GO:0045337//farnesyl diphosphate biosynthetic process;GO:0033384//geranyl diphosphate biosynthetic process;GO:0006695//cholesterol biosynthetic process	K00787//farnesyl diphosphate synthase [EC:2.5.1.1 2.5.1.10]	gi|971432903|ref|XP_015154135.1|//PREDICTED: farnesyl pyrophosphate synthase isoform X3 [Gallus gallus];gi|971432899|ref|XP_015154133.1|//PREDICTED: farnesyl pyrophosphate synthase isoform X1 [Gallus gallus];gi|971432901|ref|XP_015154134.1|//PREDICTED: farnesyl pyrophosphate synthase isoform X2 [Gallus gallus]
421631	3541	3571.27	7500.6	1.04832	4.78015e-298	Up	3.89333e-299	IYD	GO:0016021//integral component of membrane	GO:0004447//iodide peroxidase activity	GO:0098869//cellular oxidant detoxification;GO:0055114//oxidation-reduction process	K17231//iodotyrosine deiodinase [EC:1.21.1.1]	gi|118088376|ref|XP_419670.2|//PREDICTED: iodotyrosine deiodinase 1 [Gallus gallus]
101748650	1235	2934.67	779.67	-1.93451	1.29932e-296	Down	1.0606e-297	LOC101748650	NA	NA	NA	K08328//guanylate cyclase activator 1	gi|971378793|ref|XP_015136359.1|//PREDICTED: dapper homolog 3-like [Gallus gallus]
427072	1831	1843	4848	1.37309	2.61599e-295	Up	2.14478e-296	SLC25A39	GO:0016021//integral component of membrane;GO:0005739//mitochondrion	GO:0003735//structural constituent of ribosome	GO:0055085//transmembrane transport;GO:0006412//translation	K15119//solute carrier family 25, member 39/40	gi|971434855|ref|XP_015154854.1|//PREDICTED: solute carrier family 25 member 39 isoform X1 [Gallus gallus];gi|363743367|ref|XP_003642829.1|//PREDICTED: solute carrier family 25 member 39 isoform X2 [Gallus gallus]
107050494	1325	1545.66	144.99	-3.43644	6.13881e-293	Down	5.06616e-294	LOC107050494	NA	NA	NA	K17277//epidermal growth factor receptor kinase substrate 8	gi|971450010|ref|XP_015129714.1|//PREDICTED: epidermal growth factor receptor kinase substrate 8-like protein 3 isoform X1 [Gallus gallus];gi|971450012|ref|XP_015129715.1|//PREDICTED: epidermal growth factor receptor kinase substrate 8-like protein 3 isoform X2 [Gallus gallus]
423492	6582	1509	4266	1.47705	4.44974e-290	Up	3.71223e-291	INF2	GO:0048471//perinuclear region of cytoplasm	GO:0003779//actin binding;GO:0017048//Rho GTPase binding	GO:0030036//actin cytoskeleton organization;GO:0090140//regulation of mitochondrial fission	K01939//adenylosuccinate synthase [EC:6.3.4.4];K05740//diaphanous 1;K04512//dishevelled associated activator of morphogenesis	gi|513189465|ref|XP_004936455.1|//PREDICTED: inverted formin-2 isoform X1 [Gallus gallus];gi|971400440|ref|XP_015143338.1|//PREDICTED: inverted formin-2 isoform X4 [Gallus gallus];gi|513189471|ref|XP_004936457.1|//PREDICTED: inverted formin-2 isoform X3 [Gallus gallus];gi|513189468|ref|XP_004936456.1|//PREDICTED: inverted formin-2 isoform X2 [Gallus gallus]
431660	621	2058	361	-2.53342	6.68214e-290	Down	5.58663e-291	AVDL	NA	NA	NA	K02599//Notch 1	gi|971438080|ref|XP_015132977.1|//PREDICTED: avidin-like isoform X1 [Gallus gallus];gi|118103664|ref|XP_429212.2|//PREDICTED: avidin-like isoform X2 [Gallus gallus]
107055600	681	3364.68	1038.56	-1.71813	3.47873e-289	Down	2.92092e-290	LOC107055600	GO:0005833//hemoglobin complex	GO:0020037//heme binding;GO:0030492//hemoglobin binding;GO:0005506//iron ion binding;GO:0005344//oxygen transporter activity;GO:0019825//oxygen binding	GO:0015671//oxygen transport	K13825//hemoglobin subunit epsilon	gi|49169791|ref|NP_990820.1|//hemoglobin subunit beta [Gallus gallus]
395475	4922	7026.95	3420.96	-1.06074	4.0235e-289	Down	3.38557e-290	KANK1	GO:0005634//nucleus;GO:0032587//ruffle membrane;GO:0005737//cytoplasm	GO:0008013//beta-catenin binding	GO:1900025//negative regulation of substrate adhesion-dependent cell spreading;GO:0030336//negative regulation of cell migration;GO:0035413//positive regulation of catenin import into nucleus;GO:0030177//positive regulation of Wnt signaling pathway;GO:2000393//negative regulation of lamellipodium morphogenesis;GO:2000114//regulation of establishment of cell polarity;GO:0090303//positive regulatio…	K15503//serine/threonine-protein phosphatase 6 regulatory ankyrin repeat subunit B	gi|971438661|ref|XP_004949115.2|//PREDICTED: KN motif and ankyrin repeat domain-containing protein 1 isoform X5 [Gallus gallus];gi|513229923|ref|XP_004949112.1|//PREDICTED: KN motif and ankyrin repeat domain-containing protein 1 isoform X2 [Gallus gallus];gi|513229929|ref|XP_004949114.1|//PREDICTED: KN motif and ankyrin repeat domain-containing protein 1 isoform X3 [Gallus gallus];gi|646227281|re…
422165	4974	5071	2090	-1.30101	8.7231e-289	Down	7.35573e-290	AR	GO:0005634//nucleus;GO:0005737//cytoplasm;GO:0005886//plasma membrane	GO:0070974//POU domain binding;GO:0004882//androgen receptor activity;GO:0008270//zinc ion binding;GO:0043565//sequence-specific DNA binding;GO:0005496//steroid binding;GO:0019899//enzyme binding	GO:0007283//spermatogenesis;GO:0043568//positive regulation of insulin-like growth factor receptor signaling pathway;GO:0060742//epithelial cell differentiation involved in prostate gland development;GO:0007338//single fertilization;GO:0048638//regulation of developmental growth;GO:0060736//prostate gland growth;GO:0033148//positive regulation of intracellular estrogen receptor signaling pathway;…	K08557//androgen receptor	gi|91680856|ref|NP_001035179.1|//androgen receptor [Gallus gallus]
395722	1609	7672	3893	-1.00097	5.48822e-287	Down	4.66739e-288	CLU	GO:0005634//nucleus;GO:0005576//extracellular region	GO:0050750//low-density lipoprotein particle receptor binding	GO:0008219//cell death;GO:0001541//ovarian follicle development;GO:0001552//ovarian follicle atresia	K17252//clusterin	gi|971390675|ref|XP_015140573.1|//PREDICTED: clusterin isoform X1 [Gallus gallus];gi|971390679|ref|XP_015140575.1|//PREDICTED: clusterin isoform X3 [Gallus gallus];gi|45382467|ref|NP_990231.1|//clusterin precursor [Gallus gallus];gi|971390677|ref|XP_015140574.1|//PREDICTED: clusterin isoform X2 [Gallus gallus]
424110	14253	1233	3771.56	1.59074	5.44662e-286	Up	4.66139e-287	NBEAL1	GO:0012505//endomembrane system;GO:0019898//extrinsic component of membrane	GO:0005543//phospholipid binding	NA	K18953//factor associated with neutral sphingomyelinase activation	gi|513193776|ref|XP_004942728.1|//PREDICTED: neurobeachin-like protein 1 isoform X1 [Gallus gallus];gi|513193782|ref|XP_004942730.1|//PREDICTED: neurobeachin-like protein 1 isoform X2 [Gallus gallus];gi|513193785|ref|XP_004942731.1|//PREDICTED: neurobeachin-like protein 1 isoform X3 [Gallus gallus];gi|363735905|ref|XP_421964.3|//PREDICTED: neurobeachin-like protein 1 isoform X4 [Gallus gallus]
424492	2949	1888	4857	1.34096	2.16948e-285	Up	1.86062e-286	GCLM	NA	NA	NA	K11205//glutamate--cysteine ligase regulatory subunit	gi|56118978|ref|NP_001007954.1|//glutamate--cysteine ligase regulatory subunit [Gallus gallus]
421509	5051	2506	5804	1.18942	8.59159e-283	Up	7.39931e-284	ERO1LB	NA	NA	NA	K10976//ERO1-like protein beta [EC:1.8.4.-]	gi|971388790|ref|XP_419554.4|//PREDICTED: ERO1-like protein beta [Gallus gallus]
107055361	964	3376.99	7078.54	1.04547	4.10072e-280	Up	3.55377e-281	LOC107055361	NA	NA	NA	NA	gi|971436557|ref|XP_015155599.1|//PREDICTED: early endosome antigen 1-like [Gallus gallus]
428702	1223	3991	1450	-1.48294	2.66222e-277	Down	2.32628e-278	LOC428702	NA	NA	NA	K07612//gap junction protein, alpha 3	gi|971391728|ref|XP_015133894.1|//PREDICTED: gap junction alpha-3 protein-like [Gallus gallus]
101751055	3169	7162	3585	-1.02064	1.06219e-276	Down	9.31975e-278	LOC101751055	NA	NA	NA	K00273//D-amino-acid oxidase [EC:1.4.3.3]	gi|971421403|ref|XP_015131013.1|//PREDICTED: D-amino-acid oxidase isoform X5 [Gallus gallus];gi|971421391|ref|XP_015131007.1|//PREDICTED: D-amino-acid oxidase isoform X1 [Gallus gallus];gi|971421401|ref|XP_015131012.1|//PREDICTED: D-amino-acid oxidase isoform X4 [Gallus gallus];gi|971421399|ref|XP_015131011.1|//PREDICTED: D-amino-acid oxidase isoform X3 [Gallus gallus];gi|971421395|ref|XP_0151310…
420887	4260	2515.58	5717.04	1.16213	1.61071e-268	Up	1.43642e-269	DUSP22	NA	NA	NA	K14165//atypical dual specificity phosphatase [EC:3.1.3.16 3.1.3.48]	gi|971382611|ref|XP_015137698.1|//PREDICTED: dual specificity protein phosphatase 22 [Gallus gallus]
417297	1880	1909	4740	1.28982	2.14374e-262	Up	1.93104e-263	DPP7	NA	NA	NA	K01276//dipeptidyl-peptidase II [EC:3.4.14.2]	gi|971423246|ref|XP_415570.4|//PREDICTED: dipeptidyl peptidase 2 [Gallus gallus]
428660	8465	388	2038	2.37078	4.71386e-262	Up	4.25464e-263	GVIN1	NA	GO:0005525//GTP binding	NA	K12797//caspase recruitment domain-containing protein 6	gi|363732545|ref|XP_426218.3|//PREDICTED: interferon-induced very large GTPase 1 [Gallus gallus]
100857158	4499	2337	5376	1.17963	1.23207e-258	Up	1.11648e-259	PPP1R15B	NA	NA	NA	K17558//protein phosphatase 1 regulatory subunit 15B	gi|971434223|ref|XP_003642789.3|//PREDICTED: protein phosphatase 1 regulatory subunit 15B [Gallus gallus]
396243	5051	6169.59	2981.97	-1.07115	4.54582e-258	Down	4.13566e-259	COL1A2	NA	NA	NA	K06236//collagen, type I, alpha	gi|206597434|ref|NP_001073182.2|//collagen alpha-2(I) chain precursor [Gallus gallus]
769392	928	1508	4063	1.40766	3.3851e-257	Up	3.08576e-258	SMIM20	GO:0016021//integral component of membrane	NA	NA	NA	gi|224177524|ref|NP_001138902.1|//small integral membrane protein 20 [Gallus gallus]
417647	2565	319	1848	2.51209	4.41796e-254	Up	4.04316e-255	CA4	NA	NA	NA	K18246//carbonic anhydrase 4 [EC:4.2.1.1]	gi|50758376|ref|XP_415893.1|//PREDICTED: carbonic anhydrase 4 [Gallus gallus]
395504	2153	2332	5333	1.17113	1.1671e-253	Up	1.07648e-254	GATM	GO:0005743//mitochondrial inner membrane	GO:0015068//glycine amidinotransferase activity	GO:0006601//creatine biosynthetic process	K00613//glycine amidinotransferase [EC:2.1.4.1]	gi|45382065|ref|NP_990076.1|//glycine amidinotransferase, mitochondrial [Gallus gallus];gi|971412946|ref|XP_015147461.1|//PREDICTED: glycine amidinotransferase, mitochondrial isoform X1 [Gallus gallus]
417191	3467	1410.72	3870.19	1.43373	6.79866e-252	Up	6.33191e-253	TOR1B	NA	NA	NA	K03695//ATP-dependent Clp protease ATP-binding subunit ClpB;K01056//peptidyl-tRNA hydrolase, PTH1 family [EC:3.1.1.29]	gi|971423613|ref|XP_415473.4|//PREDICTED: torsin-1B [Gallus gallus]
395939	1409	1752	300	-2.56821	8.89918e-251	Down	8.33623e-252	DIO3	NA	NA	NA	K07754//thyroxine 5-deiodinase [EC:1.21.99.3]	gi|169790979|ref|NP_001116120.1|//thyroxine 5-deiodinase [Gallus gallus]
430411	2774	428	2059	2.24402	6.29251e-248	Up	5.90576e-249	SLC39A8	NA	NA	NA	K14714//solute carrier family 39 (zinc transporter), member 8	gi|363733517|ref|XP_427970.3|//PREDICTED: zinc transporter ZIP8 isoform X2 [Gallus gallus];gi|971395175|ref|XP_015141100.1|//PREDICTED: zinc transporter ZIP8 isoform X1 [Gallus gallus]
416546	2806	13	1065.98	6.33528	8.4953e-248	Up	7.98845e-249	NOXO1	NA	NA	NA	K17934//NADPH oxidase organizer 1	gi|513208365|ref|XP_414847.4|//PREDICTED: NADPH oxidase organizer 1 [Gallus gallus]
422555	5890	1318.76	3685.29	1.46035	1.36075e-246	Up	1.28201e-247	WWC2	NA	NA	NA	K16685//protein KIBRA	gi|971394043|ref|XP_015132030.1|//PREDICTED: protein WWC2 [Gallus gallus]
425664	1969	6543	3319	-1.00145	3.76855e-245	Down	3.56403e-246	SELENBP1	NA	GO:0008430//selenium binding	NA	K17285//selenium-binding protein 1	gi|480540318|ref|NP_001264739.1|//selenium-binding protein 1 [Gallus gallus]
429912	3921	328	1810	2.44198	5.08743e-241	Up	4.87537e-242	ANO8	NA	NA	NA	K19502//anoctamin-8	gi|971436544|ref|XP_015155592.1|//PREDICTED: anoctamin-8 [Gallus gallus]
101749223	5750	2270.14	5134.29	1.15514	5.49583e-239	Up	5.30627e-240	LOC101749223	NA	NA	NA	K12559//myosin X	gi|971382686|ref|XP_015137730.1|//PREDICTED: unconventional myosin-X isoform X2 [Gallus gallus];gi|971382684|ref|XP_015137729.1|//PREDICTED: unconventional myosin-X isoform X1 [Gallus gallus]
416132	1983	1608.49	4102.48	1.32854	7.27277e-238	Up	7.06115e-239	HARS	NA	NA	NA	K01892//histidyl-tRNA synthetase [EC:6.1.1.21]	gi|57524990|ref|NP_001006144.1|//histidyl-tRNA synthetase, cytoplasmic [Gallus gallus]
419088	2635	4629	2024	-1.21574	2.39457e-237	Down	2.3292e-238	TSKU	GO:0005615//extracellular space	NA	GO:0021540//corpus callosum morphogenesis;GO:0010468//regulation of gene expression;GO:0021670//lateral ventricle development;GO:0030178//negative regulation of Wnt signaling pathway;GO:0021960//anterior commissure morphogenesis;GO:0061073//ciliary body morphogenesis	K08130//tsukushi (leucine-rich repeat-containing protein 54)	gi|52694646|ref|NP_001005346.1|//tsukushin precursor [Gallus gallus]
396485	601	5872.59	2883.7	-1.04832	2.84947e-237	Down	2.7768e-238	HBG2	GO:0005833//hemoglobin complex	GO:0020037//heme binding;GO:0030492//hemoglobin binding;GO:0005506//iron ion binding;GO:0005344//oxygen transporter activity;GO:0019825//oxygen binding	GO:0015671//oxygen transport	K13825//hemoglobin subunit epsilon	gi|49169791|ref|NP_990820.1|//hemoglobin subunit beta [Gallus gallus]
416855	3358	45	1060	4.53575	9.98398e-236	Up	9.78322e-237	WDR66	NA	NA	NA	K18598//echinoderm microtubule-associated protein-like 6	gi|513210110|ref|XP_415147.4|//PREDICTED: WD repeat-containing protein 66 [Gallus gallus]
386573	1925	258	1625	2.63275	1.85005e-235	Up	1.81618e-236	ASCL1	NA	GO:0003677//DNA binding;GO:0046983//protein dimerization activity	NA	K09067//achaete-scute complex protein	gi|45383333|ref|NP_989743.1|//achaete-scute homolog 1 [Gallus gallus]
417960	2118	2960	979	-1.61846	5.95784e-234	Down	5.85946e-235	GPRC5A	NA	NA	NA	K08468//G protein-coupled receptor family C group 5 member A	gi|513158900|ref|XP_004937734.1|//PREDICTED: retinoic acid-induced protein 3 isoform X2 [Gallus gallus];gi|118082649|ref|XP_416200.2|//PREDICTED: retinoic acid-induced protein 3 isoform X1 [Gallus gallus]
418487	2217	1232	117	-3.41867	8.29285e-233	Down	8.18574e-234	MAP3K7CL	GO:0005634//nucleus;GO:0005829//cytosol	NA	NA	K04427//mitogen-activated protein kinase kinase kinase 7 [EC:2.7.11.25]	gi|971375221|ref|XP_015155074.1|//PREDICTED: MAP3K7 C-terminal-like protein isoform X3 [Gallus gallus];gi|513162545|ref|XP_004938432.1|//PREDICTED: MAP3K7 C-terminal-like protein isoform X1 [Gallus gallus]
417821	6053	275	1649	2.56184	6.87436e-232	Up	6.81029e-233	SRGAP1	GO:0005737//cytoplasm	GO:0048365//Rac GTPase binding;GO:0005096//GTPase activator activity	GO:0007266//Rho protein signal transduction;GO:0030336//negative regulation of cell migration;GO:0043547//positive regulation of GTPase activity	K07526//SLIT-ROBO Rho GTPase activating protein	gi|971370973|ref|XP_015136990.1|//PREDICTED: SLIT-ROBO Rho GTPase-activating protein 1 isoform X1 [Gallus gallus];gi|971370975|ref|XP_015136997.1|//PREDICTED: SLIT-ROBO Rho GTPase-activating protein 1 isoform X2 [Gallus gallus];gi|121583865|ref|NP_001073570.1|//SLIT-ROBO Rho GTPase-activating protein 1 [Gallus gallus]
426126	1703	98	1198	3.58946	1.23994e-231	Up	1.23284e-232	MTHFD2	GO:0005615//extracellular space;GO:0005829//cytosol;GO:0005739//mitochondrion	GO:0000287//magnesium ion binding;GO:0004488//methylenetetrahydrofolate dehydrogenase (NADP+) activity;GO:0042301//phosphate ion binding;GO:0004477//methenyltetrahydrofolate cyclohydrolase activity;GO:0004329//formate-tetrahydrofolate ligase activity;GO:0004487//methylenetetrahydrofolate dehydrogenase (NAD+) activity	GO:0006730//one-carbon metabolic process;GO:0046653//tetrahydrofolate metabolic process;GO:0055114//oxidation-reduction process;GO:0009396//folic acid-containing compound biosynthetic process	K13403//methylenetetrahydrofolate dehydrogenase(NAD+) / 5,10-methenyltetrahydrofolate cyclohydrolase [EC:1.5.1.15 3.5.4.9]	gi|71897117|ref|NP_001026531.1|//bifunctional methylenetetrahydrofolate dehydrogenase/cyclohydrolase, mitochondrial [Gallus gallus]
423693	2666	2057	4716	1.17478	1.3942e-225	Up	1.40126e-226	LOC423693	NA	NA	NA	K16911//ATP-dependent RNA helicase DDX21 [EC:3.6.4.13]	gi|971401517|ref|XP_015134204.1|//PREDICTED: nucleolar RNA helicase 2-like [Gallus gallus]
417255	1537	2941.89	5992.81	1.00424	2.98042e-222	Up	3.02231e-223	TUBB4B	GO:0005874//microtubule;GO:0005737//cytoplasm	GO:0005200//structural constituent of cytoskeleton;GO:0005525//GTP binding;GO:0003924//GTPase activity	GO:0007017//microtubule-based process	K07375//tubulin beta	gi|153792017|ref|NP_001074329.2|//tubulin beta-3 chain [Gallus gallus]
395488	1831	2319.1	5078.55	1.10861	2.24599e-221	Up	2.28563e-222	MARCO	NA	NA	NA	K13884//macrophage receptor with collagenous structure	gi|46048900|ref|NP_990067.1|//macrophage receptor MARCO [Gallus gallus]
423123	3476	2380	5161	1.09444	2.41411e-220	Up	2.4654e-221	RAB3IL1	NA	GO:0017112//Rab guanyl-nucleotide exchange factor activity	GO:0043547//positive regulation of GTPase activity	K16779//Rab-3A-interacting protein	gi|971397837|ref|XP_015142287.1|//PREDICTED: guanine nucleotide exchange factor for Rab-3A isoform X1 [Gallus gallus];gi|313851027|ref|NP_001186568.1|//guanine nucleotide exchange factor for Rab-3A [Gallus gallus] ;gi|971397843|ref|XP_015142290.1|//PREDICTED: guanine nucleotide exchange factor for Rab-3A isoform X3 [Gallus gallus]
770188	753	1187.88	119.99	-3.32965	1.10355e-219	Down	1.13097e-220	HIST1H2B7L2	GO:0035267//NuA4 histone acetyltransferase complex;GO:0005811//lipid droplet;GO:0000788//nuclear nucleosome	GO:0003677//DNA binding;GO:0046982//protein heterodimerization activity	GO:0006334//nucleosome assembly;GO:0042742//defense response to bacterium	K11252//histone H2B	gi|119331174|ref|NP_001073188.1|//histone H2B 7 [Gallus gallus]
693251	1774	2803	942	-1.59542	4.16107e-217	Down	4.30932e-218	RP11-195F19.29	GO:0016021//integral component of membrane	GO:0004896//cytokine receptor activity	GO:0060322//head development;GO:0019221//cytokine-mediated signaling pathway	K05056//interleukin 11 receptor alpha	gi|971437652|ref|XP_015132845.1|//PREDICTED: interleukin-11 receptor subunit alpha isoform X1 [Gallus gallus];gi|971437658|ref|XP_015132848.1|//PREDICTED: interleukin-11 receptor subunit alpha isoform X4 [Gallus gallus];gi|971437654|ref|XP_015132846.1|//PREDICTED: interleukin-11 receptor subunit alpha isoform X2 [Gallus gallus];gi|971437656|ref|XP_015132847.1|//PREDICTED: interleukin-11 receptor …
396010	4399	3409.01	1325.15	-1.38544	3.63596e-214	Down	3.77858e-215	LIMK2	GO:0005634//nucleus;GO:0005737//cytoplasm;GO:0005801//cis-Golgi network	GO:0004674//protein serine/threonine kinase activity;GO:0005524//ATP binding;GO:0008270//zinc ion binding;GO:0046982//protein heterodimerization activity	GO:0006468//protein phosphorylation;GO:0007283//spermatogenesis	K05744//LIM domain kinase 2 [EC:2.7.11.1]	gi|971420672|ref|XP_015130708.1|//PREDICTED: LIM domain kinase 2 isoform X5 [Gallus gallus];gi|971420666|ref|XP_015130704.1|//PREDICTED: LIM domain kinase 2 isoform X2 [Gallus gallus];gi|971420668|ref|XP_015130706.1|//PREDICTED: LIM domain kinase 2 isoform X3 [Gallus gallus];gi|971420664|ref|XP_015130703.1|//PREDICTED: LIM domain kinase 2 isoform X1 [Gallus gallus];gi|971420674|ref|XP_015130709.1…
768335	1392	1356	3542	1.36296	1.0045e-213	Up	1.04571e-214	RP4-613B23.5	GO:0005634//nucleus;GO:0005743//mitochondrial inner membrane;GO:0016021//integral component of membrane	NA	GO:0071456//cellular response to hypoxia;GO:0071902//positive regulation of protein serine/threonine kinase activity;GO:0042149//cellular response to glucose starvation;GO:0090201//negative regulation of release of cytochrome c from mitochondria	NA	gi|71896563|ref|NP_001026128.1|//HIG1 domain family member 1A, mitochondrial [Gallus gallus]
426430	2060	4699	2194	-1.12104	7.55262e-212	Down	7.88961e-213	OAT	NA	NA	NA	K00819//ornithine--oxo-acid transaminase [EC:2.6.1.13]	gi|57529515|ref|NP_001006567.1|//ornithine aminotransferase, mitochondrial [Gallus gallus]
100859876	1792	307	1625.97	2.38274	1.36149e-210	Up	1.42958e-211	ALPP	NA	NA	NA	K01077//alkaline phosphatase [EC:3.1.3.1]	gi|363737177|ref|XP_003641809.1|//PREDICTED: intestinal-type alkaline phosphatase [Gallus gallus]
418298	2490	2940	1054	-1.50219	1.45435e-208	Down	1.53231e-209	LOC418298	NA	NA	NA	K15116//solute carrier family 25, member 33/36	gi|971373875|ref|XP_015149414.1|//PREDICTED: solute carrier family 25 member 36-like [Gallus gallus]
424351	9194	1064	3025.6	1.48548	6.97905e-208	Up	7.39083e-209	DENND1B	NA	NA	NA	K20160//DENN domain-containing protein 1	gi|971407180|ref|XP_015145863.1|//PREDICTED: DENN domain-containing protein 1B isoform X3 [Gallus gallus];gi|971407184|ref|XP_015145865.1|//PREDICTED: DENN domain-containing protein 1B isoform X5 [Gallus gallus];gi|971407178|ref|XP_015145862.1|//PREDICTED: DENN domain-containing protein 1B isoform X2 [Gallus gallus];gi|971407182|ref|XP_015145864.1|//PREDICTED: DENN domain-containing protein 1B is…
107049732	771	3634.74	1497.66	-1.30139	1.7536e-207	Down	1.86968e-208	LOC107049732	NA	NA	NA	NA	gi|971448277|ref|XP_015129031.1|//PREDICTED: uncharacterized protein LOC107049732 [Gallus gallus]
416783	2025	2273.59	4904.45	1.08687	3.92676e-207	Up	4.19376e-208	COMT	GO:0070062//extracellular exosome;GO:0016021//integral component of membrane;GO:0005739//mitochondrion	GO:0000287//magnesium ion binding;GO:0016206//catechol O-methyltransferase activity	GO:0016036//cellular response to phosphate starvation;GO:0042135//neurotransmitter catabolic process;GO:0032259//methylation;GO:0042420//dopamine catabolic process	K00545//catechol O-methyltransferase [EC:2.1.1.6]	gi|50756245|ref|XP_415077.1|//PREDICTED: catechol O-methyltransferase [Gallus gallus]
107054923	7255	3104	1162	-1.43976	1.01813e-206	Down	1.08918e-207	C21H1orf233	NA	NA	NA	K11094//U2 small nuclear ribonucleoprotein B'';K15544//RNA polymerase II subunit A C-terminal domain phosphatase SSU72 [EC:3.1.3.16]	gi|971429289|ref|XP_015152600.1|//PREDICTED: fibronectin type-III domain-containing transmembrane protein C1orf233 homolog [Gallus gallus]
418917	3336	340	1678	2.28089	2.45679e-206	Up	2.63709e-207	HSPH1	NA	NA	NA	K09485//heat shock protein 110kDa	gi|971377963|ref|XP_015133410.1|//PREDICTED: heat shock protein 105 kDa isoform X1 [Gallus gallus];gi|228008358|ref|NP_001153170.1|//heat shock protein 105 kDa [Gallus gallus]
425522	8580	1721.48	4055.34	1.21393	1.81389e-204	Up	1.96005e-205	CAMK1D	NA	NA	NA	K08794//calcium/calmodulin-dependent protein kinase I [EC:2.7.11.17]	gi|971370247|ref|XP_003640379.2|//PREDICTED: calcium/calmodulin-dependent protein kinase type 1D isoform X1 [Gallus gallus];gi|971370249|ref|XP_015153621.1|//PREDICTED: calcium/calmodulin-dependent protein kinase type 1D isoform X2 [Gallus gallus]
107051505	1706	2211	647	-1.79511	2.10131e-202	Down	2.28197e-203	LOC107051505	NA	NA	NA	K14461//Niemann-Pick C1-like protein 1	gi|971452091|ref|XP_015130572.1|//PREDICTED: Niemann-Pick C1-like protein 1, partial [Gallus gallus]
420948	5105	466	1904	2.00839	1.50172e-199	Up	1.64163e-200	GRB10	NA	GO:0005070//SH3/SH2 adaptor activity;GO:0005158//insulin receptor binding	GO:0046627//negative regulation of insulin receptor signaling pathway;GO:0030178//negative regulation of Wnt signaling pathway;GO:0046325//negative regulation of glucose import;GO:0030949//positive regulation of vascular endothelial growth factor receptor signaling pathway;GO:0048009//insulin-like growth factor receptor signaling pathway;GO:0042326//negative regulation of phosphorylation	K20064//growth factor receptor-bound protein 10	gi|874507430|ref|NP_001034371.2|//growth factor receptor-bound protein 10 [Gallus gallus] ;gi|971382871|ref|XP_015137795.1|//PREDICTED: growth factor receptor-bound protein 10 isoform X2 [Gallus gallus]
417027	9278	2348	4954	1.05492	2.37489e-199	Up	2.60042e-200	MED13L	NA	NA	NA	K15164//mediator of RNA polymerase II transcription subunit 13	gi|971421980|ref|XP_015150355.1|//PREDICTED: mediator of RNA polymerase II transcription subunit 13-like isoform X2 [Gallus gallus];gi|971421982|ref|XP_015150357.1|//PREDICTED: mediator of RNA polymerase II transcription subunit 13-like isoform X3 [Gallus gallus];gi|971421978|ref|XP_015150354.1|//PREDICTED: mediator of RNA polymerase II transcription subunit 13-like isoform X1 [Gallus gallus]
107049500	1270	1153.6	3119.9	1.41311	5.61824e-199	Up	6.18206e-200	LOC107049500	NA	NA	NA	K13337//peroxin-19	gi|971447368|ref|XP_015128648.1|//PREDICTED: peroxisomal biogenesis factor 19-like [Gallus gallus]
421218	7198	2647	5379	1.00073	1.72023e-198	Up	1.89596e-199	PSME4	NA	NA	NA	K06699//proteasome activator subunit 4	gi|971385617|ref|XP_015138840.1|//PREDICTED: proteasome activator complex subunit 4 isoform X1 [Gallus gallus]
417557	6637	5080	2533	-1.02623	1.96826e-198	Down	2.17286e-199	SLC43A2	NA	NA	NA	K08229//MFS transporter, LAT3 family, solute carrier family 43, member 2	gi|971426531|ref|XP_015151520.1|//PREDICTED: large neutral amino acids transporter small subunit 4 isoform X2 [Gallus gallus];gi|363741286|ref|XP_415803.3|//PREDICTED: large neutral amino acids transporter small subunit 4 isoform X1 [Gallus gallus]
107052739	1266	1287	3332	1.35013	2.85056e-198	Up	3.152e-199	RRS1	NA	NA	NA	K14852//regulator of ribosome biosynthesis	gi|971384188|ref|XP_015138233.1|//PREDICTED: LOW QUALITY PROTEIN: ribosome biogenesis regulatory protein homolog [Gallus gallus]
422988	1569	2201	4695	1.07072	1.30804e-193	Up	1.46283e-194	SIRT3	NA	NA	NA	K11413//NAD-dependent deacetylase sirtuin 3 [EC:3.5.1.-]	gi|971396548|ref|XP_015141686.1|//PREDICTED: NAD-dependent protein deacetylase sirtuin-3, mitochondrial isoform X1 [Gallus gallus];gi|313747484|ref|NP_001186422.1|//NAD-dependent protein deacetylase sirtuin-3, mitochondrial [Gallus gallus]
417381	7107	1127	3042	1.41029	1.8376e-193	Up	2.05835e-194	DUS1L	NA	NA	NA	K05542//tRNA-dihydrouridine synthase 1 [EC:1.3.1.88]	gi|513213532|ref|XP_001232803.2|//PREDICTED: tRNA-dihydrouridine(16/17) synthase [NAD(P)(+)]-like isoform X2 [Gallus gallus];gi|513213530|ref|XP_004946208.1|//PREDICTED: tRNA-dihydrouridine(16/17) synthase [NAD(P)(+)]-like isoform X1 [Gallus gallus]
428567	3174	827	2530	1.59093	2.43193e-192	Up	2.73283e-193	TBCC	NA	NA	NA	K18272//protein XRP2;K07374//tubulin alpha	gi|971387186|ref|XP_015139333.1|//PREDICTED: tubulin-specific chaperone C [Gallus gallus]
417609	2068	247.91	1406.81	2.48229	3.5225e-191	Up	3.99001e-192	ASPA	GO:0070062//extracellular exosome;GO:0005829//cytosol	GO:0046872//metal ion binding;GO:0016811//hydrolase activity, acting on carbon-nitrogen (but not peptide) bonds, in linear amides;GO:0016788//hydrolase activity, acting on ester bonds	GO:0008152//metabolic process	K01437//aspartoacylase [EC:3.5.1.15]	gi|513216253|ref|XP_004946729.1|//PREDICTED: aspartoacylase isoform X2 [Gallus gallus];gi|513216256|ref|XP_004946730.1|//PREDICTED: aspartoacylase isoform X3 [Gallus gallus];gi|513216250|ref|XP_415853.3|//PREDICTED: aspartoacylase isoform X1 [Gallus gallus]
423545	6642	34	849	4.61991	1.61224e-190	Up	1.82911e-191	C5H14ORF37	GO:0016021//integral component of membrane	NA	NA	K10802//high mobility group protein B1	gi|971400658|ref|XP_004936522.2|//PREDICTED: uncharacterized protein C14orf37 homolog isoform X1 [Gallus gallus];gi|971400660|ref|XP_015143406.1|//PREDICTED: uncharacterized protein C14orf37 homolog isoform X2 [Gallus gallus];gi|363735003|ref|XP_421438.3|//PREDICTED: uncharacterized protein C14orf37 homolog isoform X5 [Gallus gallus];gi|971400662|ref|XP_004936523.2|//PREDICTED: uncharacterized pr…
424649	2662	2436	5009	1.01776	4.06684e-190	Up	4.62852e-191	CPT2	NA	NA	NA	K08766//carnitine O-palmitoyltransferase 2 [EC:2.3.1.21]	gi|478431079|ref|NP_001026458.2|//carnitine O-palmitoyltransferase 2, mitochondrial precursor [Gallus gallus]
418784	4432	1527	3653	1.23614	1.26844e-189	Up	1.44819e-190	MBNL2	NA	GO:0046872//metal ion binding	GO:0000381//regulation of alternative mRNA splicing, via spliceosome	K14943//muscleblind	gi|254281321|ref|NP_001156845.1|//muscleblind-like protein 2 isoform 4 [Gallus gallus];gi|126165242|ref|NP_001075169.1|//muscleblind-like protein 2 isoform 1 [Gallus gallus];gi|254281323|ref|NP_001156846.1|//muscleblind-like protein 2 isoform 5 [Gallus gallus];gi|254281325|ref|NP_001156847.1|//muscleblind-like protein 2 isoform 6 [Gallus gallus];gi|971377099|ref|XP_015129893.1|//PREDICTED: muscle…
428529	5287	870	2588	1.5505	1.54069e-189	Up	1.7618e-190	DSG2	NA	NA	NA	K07597//desmoglein 2	gi|513172077|ref|XP_426083.4|//PREDICTED: desmoglein-2 [Gallus gallus]
771069	1468	2321	4833	1.03593	7.34788e-189	Up	8.41556e-190	LOC771069	NA	NA	NA	K08802//SNF related kinase [EC:2.7.11.1];K20128//metastasis suppressor protein 1;K00019//3-hydroxybutyrate dehydrogenase [EC:1.1.1.30]	gi|118101043|ref|XP_001233574.1|//PREDICTED: C-factor-like isoform X1 [Gallus gallus];gi|513219627|ref|XP_004947465.1|//PREDICTED: C-factor-like isoform X2 [Gallus gallus]
424807	1110	491	1894	1.9254	7.58532e-188	Up	8.70114e-189	AP1S3	NA	NA	NA	K12395//AP-1 complex subunit sigma-3	gi|971409822|ref|XP_015132388.1|//PREDICTED: AP-1 complex subunit sigma-3 isoform X1 [Gallus gallus];gi|71725353|ref|NP_001025179.1|//AP-1 complex subunit sigma-3 [Gallus gallus];gi|971409824|ref|XP_015132389.1|//PREDICTED: AP-1 complex subunit sigma-3 isoform X2 [Gallus gallus];gi|971409826|ref|XP_015132390.1|//PREDICTED: AP-1 complex subunit sigma-3 isoform X3 [Gallus gallus];gi|971409828|ref|X…
427376	2602	1945	4270	1.11222	2.467e-187	Up	2.84765e-188	DNAJA1	NA	NA	NA	K09502//DnaJ homolog subfamily A member 1	gi|61098432|ref|NP_001012963.1|//dnaJ homolog subfamily A member 1 [Gallus gallus]
424572	4469	1368.98	3387.6	1.28492	7.75913e-187	Up	8.99818e-188	ST3GAL3	GO:0030173//integral component of Golgi membrane	GO:0003836//beta-galactoside (CMP) alpha-2,3-sialyltransferase activity;GO:0008118//N-acetyllactosaminide alpha-2,3-sialyltransferase activity	GO:0018279//protein N-linked glycosylation via asparagine;GO:0009311//oligosaccharide metabolic process;GO:0097503//sialylation;GO:0001574//ganglioside biosynthetic process	K00781//N-acetyllactosaminide alpha-2,3-sialyltransferase (sialyltransferase 6) [EC:2.4.99.6]	gi|971408688|ref|XP_015146470.1|//PREDICTED: CMP-N-acetylneuraminate-beta-1,4-galactoside alpha-2,3-sialyltransferase isoform X1 [Gallus gallus];gi|513197628|ref|XP_004936758.1|//PREDICTED: CMP-N-acetylneuraminate-beta-1,4-galactoside alpha-2,3-sialyltransferase isoform X4 [Gallus gallus];gi|619534173|ref|NP_001278685.1|//CMP-N-acetylneuraminate-beta-1,4-galactoside alpha-2,3-sialyltransferase is…
424188	5678	4	873	7.74759	2.15378e-186	Up	2.50546e-187	SLC4A10	NA	NA	NA	K13861//solute carrier family 4 (sodium bicarbonate transporter), member 10	gi|971405551|ref|XP_015145205.1|//PREDICTED: sodium-driven chloride bicarbonate exchanger isoform X4 [Gallus gallus];gi|971405561|ref|XP_015145209.1|//PREDICTED: sodium-driven chloride bicarbonate exchanger isoform X8 [Gallus gallus];gi|971405559|ref|XP_015145208.1|//PREDICTED: sodium-driven chloride bicarbonate exchanger isoform X7 [Gallus gallus];gi|971405547|ref|XP_015145203.1|//PREDICTED: sod…
424898	7928	2280	4746	1.03543	2.40557e-185	Up	2.81134e-186	ATP13A3	GO:0043231//intracellular membrane-bounded organelle;GO:0005887//integral component of plasma membrane	GO:0046872//metal ion binding;GO:0005524//ATP binding;GO:0019829//cation-transporting ATPase activity	GO:0098655//cation transmembrane transport;GO:0006874//cellular calcium ion homeostasis	K14951//cation-transporting ATPase 13A3/4/5 [EC:3.6.3.-]	gi|971411177|ref|XP_015147080.1|//PREDICTED: probable cation-transporting ATPase 13A3 isoform X2 [Gallus gallus];gi|971411175|ref|XP_004943384.2|//PREDICTED: probable cation-transporting ATPase 13A3 isoform X1 [Gallus gallus];gi|971411183|ref|XP_015147083.1|//PREDICTED: probable cation-transporting ATPase 13A3 isoform X4 [Gallus gallus]
420034	1817	1573.42	3694	1.20903	3.32866e-185	Up	3.89612e-186	NT5C3B	GO:0005737//cytoplasm	GO:0000287//magnesium ion binding;GO:0008253//5'-nucleotidase activity;GO:0000166//nucleotide binding	GO:0016311//dephosphorylation;GO:0009117//nucleotide metabolic process	K01081//5'-nucleotidase [EC:3.1.3.5]	gi|971435394|ref|XP_015155088.1|//PREDICTED: 7-methylguanosine phosphate-specific 5'-nucleotidase isoform X1 [Gallus gallus]
418339	3786	1918.95	4214.85	1.11292	4.01937e-185	Up	4.7118e-186	LOC418339	NA	NA	NA	K02433//aspartyl-tRNA(Asn)/glutamyl-tRNA(Gln) amidotransferase subunit A [EC:6.3.5.6 6.3.5.7]	gi|513161533|ref|XP_416561.4|//PREDICTED: fatty acid amide hydrolase-like [Gallus gallus]
403120	478	3991	1850	-1.13147	7.77286e-183	Down	9.16783e-184	IFI6	NA	NA	NA	NA	gi|47777293|ref|NP_001001296.1|//interferon, alpha-inducible protein 6 [Gallus gallus]
395695	12348	1476.85	3526.98	1.23366	1.45106e-182	Up	1.7193e-183	AKAP9	NA	NA	NA	K16551//A-kinase anchor protein 9	gi|158186693|ref|NP_997062.2|//A-kinase anchor protein 9 [Gallus gallus]
426986	6475	1182	3057.28	1.34877	9.05846e-182	Up	1.07819e-182	MAPK8IP3	NA	NA	NA	K04436//mitogen-activated protein kinase 8 interacting protein 3	gi|971444102|ref|XP_015157413.1|//PREDICTED: C-Jun-amino-terminal kinase-interacting protein 3 isoform X2 [Gallus gallus];gi|971444106|ref|XP_015157416.1|//PREDICTED: C-Jun-amino-terminal kinase-interacting protein 3 isoform X4 [Gallus gallus];gi|971444118|ref|XP_015157422.1|//PREDICTED: C-Jun-amino-terminal kinase-interacting protein 3 isoform X10 [Gallus gallus];gi|971444112|ref|XP_015157419.1|…
107056274	2510	3970.95	1841.58	-1.13079	9.43506e-182	Down	1.12471e-182	LOC107056274	NA	NA	NA	K07868//Rho-related BTB domain-containing protein 1/2	gi|971442698|ref|XP_015156809.1|//PREDICTED: rho-related BTB domain-containing protein 2-like isoform X1 [Gallus gallus]
100859211	6125	895	2582	1.50628	2.7191e-181	Up	3.25109e-182	USP40	GO:0005634//nucleus;GO:0005737//cytoplasm	GO:0036459//thiol-dependent ubiquitinyl hydrolase activity	GO:0006511//ubiquitin-dependent protein catabolic process;GO:0016579//protein deubiquitination	K11869//ubiquitin carboxyl-terminal hydrolase 40 [EC:3.4.19.12]	gi|971403911|ref|XP_015144560.1|//PREDICTED: ubiquitin carboxyl-terminal hydrolase 40 isoform X4 [Gallus gallus];gi|971403909|ref|XP_015144559.1|//PREDICTED: ubiquitin carboxyl-terminal hydrolase 40 isoform X3 [Gallus gallus];gi|381388760|ref|NP_001244247.1|//ubiquitin carboxyl-terminal hydrolase 40 [Gallus gallus];gi|971403899|ref|XP_015144554.1|//PREDICTED: ubiquitin carboxyl-terminal hydrolase…
425626	2482	1298	3235	1.29523	1.06076e-180	Up	1.27211e-181	C10ORF2	GO:0042645//mitochondrial nucleoid	GO:0043139//5'-3' DNA helicase activity;GO:0003697//single-stranded DNA binding;GO:0005524//ATP binding	GO:0006264//mitochondrial DNA replication;GO:0032508//DNA duplex unwinding	K17680//twinkle protein [EC:3.6.4.12]	gi|971402830|ref|XP_015144178.1|//PREDICTED: twinkle protein, mitochondrial isoform X1 [Gallus gallus];gi|71897049|ref|NP_001026515.1|//twinkle protein, mitochondrial precursor [Gallus gallus]
423089	1650	1518	3562	1.20827	1.84287e-178	Up	2.21668e-179	SLC22A18	NA	NA	NA	K08214//MFS transporter, OCT family, solute carrier family 22 (organic cation transporter), member 18	gi|363734445|ref|XP_421021.3|//PREDICTED: solute carrier family 22 member 18 isoform X1 [Gallus gallus];gi|971397571|ref|XP_015142163.1|//PREDICTED: solute carrier family 22 member 18 isoform X2 [Gallus gallus]
420761	3140	1526	347	-2.15899	2.62528e-178	Down	3.16723e-179	AMPH	GO:0005856//cytoskeleton;GO:0030672//synaptic vesicle membrane;GO:0031256//leading edge membrane;GO:0030054//cell junction;GO:0005802//trans-Golgi network	GO:0005086//ARF guanyl-nucleotide exchange factor activity;GO:0005543//phospholipid binding	GO:0043547//positive regulation of GTPase activity;GO:0016192//vesicle-mediated transport	K12562//amphiphysin	gi|971380272|ref|XP_015137039.1|//PREDICTED: amphiphysin isoform X1 [Gallus gallus];gi|56606150|ref|NP_001004398.1|//amphiphysin [Gallus gallus]
408025	2051	1654	3756	1.16099	1.2503e-176	Up	1.51964e-177	TOP1MT	GO:0005730//nucleolus;GO:0031298//replication fork protection complex;GO:0042645//mitochondrial nucleoid	GO:0003677//DNA binding;GO:0003917//DNA topoisomerase type I activity;GO:0003918//DNA topoisomerase type II (ATP-hydrolyzing) activity	GO:0006338//chromatin remodeling;GO:0007059//chromosome segregation;GO:0006260//DNA replication;GO:0006265//DNA topological change	K03163//DNA topoisomerase I [EC:5.99.1.2]	gi|971385187|ref|XP_015138652.1|//PREDICTED: DNA topoisomerase I, mitochondrial isoform X1 [Gallus gallus];gi|47604922|ref|NP_001001300.1|//DNA topoisomerase I, mitochondrial [Gallus gallus];gi|971385189|ref|XP_015138653.1|//PREDICTED: DNA topoisomerase I, mitochondrial isoform X2 [Gallus gallus]
100857380	2473	921.03	86	-3.44309	2.06144e-175	Down	2.51294e-176	LOC100857380	NA	NA	NA	K04465//nuclear receptor subfamily 4 group A member 1	gi|971448222|ref|XP_015129004.1|//PREDICTED: nuclear receptor subfamily 4 group A member 1 [Gallus gallus]
422440	7800	1806.83	3974.2	1.11496	3.78387e-175	Up	4.62623e-176	NAA15	NA	NA	NA	K20792//N-alpha-acetyltransferase 15/16, NatA auxiliary subunit	gi|971394475|ref|XP_015132180.1|//PREDICTED: N-alpha-acetyltransferase 15, NatA auxiliary subunit [Gallus gallus]
425359	1475	2964	1206	-1.31956	4.16383e-173	Down	5.13569e-174	MVD	NA	NA	NA	K01597//diphosphomevalonate decarboxylase [EC:4.1.1.33]	gi|363738242|ref|XP_423130.3|//PREDICTED: diphosphomevalonate decarboxylase [Gallus gallus]
417519	1286	1319.49	3215.15	1.26266	1.12417e-172	Up	1.3906e-173	TMEM120A	NA	NA	NA	K14574//ribosome maturation protein SDO1	gi|118100151|ref|XP_415767.2|//PREDICTED: transmembrane protein 120A [Gallus gallus]
769935	5458	643.35	2095.24	1.68119	1.48494e-172	Up	1.83954e-173	FOXP2	GO:0005634//nucleus	GO:0000978//RNA polymerase II core promoter proximal region sequence-specific DNA binding;GO:0046982//protein heterodimerization activity;GO:0042803//protein homodimerization activity;GO:0001078//transcriptional repressor activity, RNA polymerase II core promoter proximal region sequence-specific binding	GO:0021549//cerebellum development;GO:0021758//putamen development;GO:0043010//camera-type eye development;GO:0002053//positive regulation of mesenchymal cell proliferation;GO:0048745//smooth muscle tissue development;GO:0060501//positive regulation of epithelial cell proliferation involved in lung morphogenesis;GO:0000122//negative regulation of transcription from RNA polymerase II promoter;GO:0…	K09409//forkhead box protein P	gi|733868803|ref|XP_010705079.1|//PREDICTED: forkhead box protein P2 [Meleagris gallopavo]
417806	8158	414	1664	1.98471	6.37454e-172	Up	7.9197e-173	SLC38A1	NA	NA	NA	K14990//solute carrier family 38 (sodium-coupled neutral amino acid transporter), member 1	gi|313760701|ref|NP_001186532.1|//sodium-coupled neutral amino acid transporter 1 [Gallus gallus]
422452	5325	371.28	1578.44	2.06567	8.99201e-172	Up	1.11878e-172	TBC1D9	NA	NA	NA	K19951//TBC1 domain family member 8/9	gi|971394450|ref|XP_015132174.1|//PREDICTED: TBC1 domain family member 9 isoform X3 [Gallus gallus];gi|513182116|ref|XP_004941005.1|//PREDICTED: TBC1 domain family member 9 isoform X1 [Gallus gallus];gi|971394448|ref|XP_015132173.1|//PREDICTED: TBC1 domain family member 9 isoform X2 [Gallus gallus]
107049346	1903	149.92	1089.9	2.83969	2.07688e-171	Up	2.58777e-172	LOC107049346	GO:0005840//ribosome;GO:0005739//mitochondrion	GO:0003735//structural constituent of ribosome	GO:0006412//translation	K17409//small subunit ribosomal protein S30	gi|971446437|ref|XP_015128219.1|//PREDICTED: 28S ribosomal protein S30, mitochondrial-like [Gallus gallus]
424665	10316	1929.61	4119.44	1.07189	2.30976e-170	Up	2.90285e-171	USP24	NA	NA	NA	K11840//ubiquitin carboxyl-terminal hydrolase 9/24 [EC:3.4.19.12]	gi|971409171|ref|XP_015146674.1|//PREDICTED: ubiquitin carboxyl-terminal hydrolase 24 isoform X2 [Gallus gallus];gi|971409169|ref|XP_015146673.1|//PREDICTED: ubiquitin carboxyl-terminal hydrolase 24 isoform X1 [Gallus gallus]
395103	3843	2041	653	-1.66637	1.33412e-168	Down	1.68628e-169	LDLR	GO:0012505//endomembrane system;GO:0016021//integral component of membrane;GO:0005773//vacuole	GO:0005509//calcium ion binding	GO:0006869//lipid transport;GO:0045056//transcytosis;GO:0071704//organic substance metabolic process	K12473//low-density lipoprotein receptor	gi|45383257|ref|NP_989783.1|//low density lipoprotein receptor precursor [Gallus gallus]
693257	866	1591.09	3601.1	1.15618	2.69838e-168	Up	3.41553e-169	GNLY	NA	NA	GO:0006629//lipid metabolic process	K12382//saposin	gi|113206146|ref|NP_001038145.1|//granulysin precursor [Gallus gallus]
427496	3144	1352.53	3231.92	1.23449	1.36967e-167	Up	1.73861e-168	CCPG1	GO:0016021//integral component of membrane	NA	GO:0045944//positive regulation of transcription from RNA polymerase II promoter;GO:2001106//regulation of Rho guanyl-nucleotide exchange factor activity;GO:0008284//positive regulation of cell proliferation;GO:0045787//positive regulation of cell cycle	NA	gi|71895417|ref|NP_001026626.1|//cell cycle progression protein 1 [Gallus gallus];gi|971412760|ref|XP_015147371.1|//PREDICTED: cell cycle progression protein 1 isoform X1 [Gallus gallus]
428125	2611	743.52	2239.16	1.56827	6.38335e-167	Up	8.13723e-168	ART7C	NA	GO:0003956//NAD(P)+-protein-arginine ADP-ribosyltransferase activity	GO:0006471//protein ADP-ribosylation	K06716//ADP-ribosyltransferase 1 [EC:2.4.2.31]	gi|971825937|ref|NP_001305329.1|//erythroblast NAD--arginine ADP-ribosyltransferase-like precursor [Gallus gallus];gi|513166631|ref|XP_004939002.1|//PREDICTED: erythroblast NAD(P)(+)--arginine ADP-ribosyltransferase isoform X2 [Gallus gallus]
107050589	613	1644	439	-1.92716	5.75913e-166	Down	7.36222e-167	LOC107050589	NA	NA	NA	K14461//Niemann-Pick C1-like protein 1	gi|971450217|ref|XP_015129793.1|//PREDICTED: Niemann-Pick C1-like protein 1, partial [Gallus gallus]
415917	3015	573	1931	1.7305	1.0681e-165	Up	1.36733e-166	MAPKAPK3	NA	GO:0004674//protein serine/threonine kinase activity;GO:0005524//ATP binding	GO:0006468//protein phosphorylation	K04444//mitogen-activated protein kinase-activated protein kinase 3 [EC:2.7.11.1]	gi|678217359|gb|KFV84338.1|//MAP kinase-activated protein kinase 3 [Struthio camelus australis]
552895	2103	1632	3643	1.13624	1.34714e-165	Up	1.72696e-166	ALAS1	GO:0005759//mitochondrial matrix;GO:0005654//nucleoplasm;GO:0005829//cytosol	GO:0003870//5-aminolevulinate synthase activity;GO:0030170//pyridoxal phosphate binding	GO:0006782//protoporphyrinogen IX biosynthetic process	K00643//5-aminolevulinate synthase [EC:2.3.1.37]	gi|65301159|ref|NP_001018012.1|//5-aminolevulinate synthase, nonspecific, mitochondrial precursor [Gallus gallus]
427427	2483	785	2295	1.52548	2.56151e-164	Up	3.30215e-165	TARS	NA	NA	NA	K01868//threonyl-tRNA synthetase [EC:6.1.1.3]	gi|71895375|ref|NP_001026618.1|//threonine--tRNA ligase, cytoplasmic [Gallus gallus]
107056280	2300	2717	1083	-1.34923	2.81134e-164	Down	3.62927e-165	LOC107056280	NA	NA	NA	K20520//drebrin-like protein	gi|971442722|ref|XP_015156821.1|//PREDICTED: drebrin-like [Gallus gallus]
425345	2402	1607.13	425.46	-1.93964	1.15565e-163	Down	1.49603e-164	PYROXD2	NA	NA	NA	K15745//phytoene desaturase (3,4-didehydrolycopene-forming) [EC:1.3.99.30];K09516//all-trans-retinol 13,14-reductase [EC:1.3.99.23];K00280//lysyl oxidase-like protein 2/3/4 [EC:1.4.3.-]	gi|971403118|ref|XP_015144292.1|//PREDICTED: pyridine nucleotide-disulfide oxidoreductase domain-containing protein 2 isoform X1 [Gallus gallus];gi|971403125|ref|XP_015144295.1|//PREDICTED: pyridine nucleotide-disulfide oxidoreductase domain-containing protein 2 isoform X5 [Gallus gallus];gi|118092902|ref|XP_423118.2|//PREDICTED: pyridine nucleotide-disulfide oxidoreductase domain-containing prot…
414834	1824	1292	270	-2.28082	1.1733e-161	Down	1.52731e-162	CYP7A1	GO:0016021//integral component of membrane;GO:0005789//endoplasmic reticulum membrane	GO:0020037//heme binding;GO:0008123//cholesterol 7-alpha-monooxygenase activity;GO:0005506//iron ion binding	GO:0071333//cellular response to glucose stimulus;GO:0006707//cholesterol catabolic process;GO:0042632//cholesterol homeostasis;GO:0070857//regulation of bile acid biosynthetic process;GO:0055114//oxidation-reduction process	K00489//cholesterol 7alpha-monooxygenase [EC:1.14.14.23]	gi|48976103|ref|NP_001001753.1|//cholesterol 7-alpha-monooxygenase [Gallus gallus]
374116	6713	490	1745	1.81013	1.97944e-159	Up	2.59805e-160	PER2	GO:0005654//nucleoplasm;GO:0005737//cytoplasm	NA	GO:0007623//circadian rhythm;GO:0006355//regulation of transcription, DNA-templated	K02633//period circadian protein	gi|971409642|ref|XP_015132290.1|//PREDICTED: period circadian protein homolog 2 isoform X2 [Gallus gallus];gi|45383610|ref|NP_989593.1|//period circadian protein homolog 2 [Gallus gallus];gi|971409624|ref|XP_015132281.1|//PREDICTED: period circadian protein homolog 2 isoform X1 [Gallus gallus];gi|971409648|ref|XP_015132293.1|//PREDICTED: period circadian protein homolog 2 isoform X4 [Gallus gallu…
107054997	2031	242	1239	2.33385	5.77773e-157	Up	7.6457e-158	TRNP1	NA	NA	NA	NA	gi|971430354|ref|XP_015153040.1|//PREDICTED: TMF-regulated nuclear protein 1 [Gallus gallus]
107049733	2457	2016.55	4138.38	1.01493	1.29055e-156	Up	1.71243e-157	LOC107049733	NA	NA	NA	NA	gi|971448279|ref|XP_015129032.1|//PREDICTED: natterin-3-like [Gallus gallus]
395662	21262	648.73	12.35	-5.73728	4.49357e-155	Down	6.01099e-156	NEGR1	GO:0070062//extracellular exosome;GO:0005886//plasma membrane;GO:0031225//anchored component of membrane	NA	GO:0007626//locomotory behavior;GO:0007631//feeding behavior;GO:0010976//positive regulation of neuron projection development	K06775//neuronal growth regulator 1	gi|45382349|ref|NP_990187.1|//neuronal growth regulator 1 precursor [Gallus gallus];gi|971408650|ref|XP_015146450.1|//PREDICTED: neuronal growth regulator 1 isoform X1 [Gallus gallus]
423506	6009	547	1824	1.71525	1.10638e-154	Up	1.48596e-155	AKAP5	NA	NA	NA	K16522//A-kinase anchor protein 5	gi|513189609|ref|XP_430060.3|//PREDICTED: A-kinase anchor protein 5 [Gallus gallus]
422802	4311	752	2181	1.51394	1.66407e-154	Up	2.23797e-155	RBPJ	NA	NA	NA	K06053//recombining binding protein suppressor of hairless	gi|118090629|ref|XP_420752.2|//PREDICTED: recombining binding protein suppressor of hairless isoform X3 [Gallus gallus];gi|971395404|ref|XP_015141194.1|//PREDICTED: recombining binding protein suppressor of hairless isoform X2 [Gallus gallus];gi|513184641|ref|XP_004936195.1|//PREDICTED: recombining binding protein suppressor of hairless isoform X1 [Gallus gallus];gi|971395407|ref|XP_015141195.1|/…
427136	9068	857	2356.12	1.4368	2.06813e-154	Up	2.78882e-155	DHX29	NA	NA	NA	K18995//ATP-dependent RNA helicase DHX29 [EC:3.6.4.13]	gi|971438332|ref|XP_015133056.1|//PREDICTED: ATP-dependent RNA helicase DHX29 [Gallus gallus]
100858796	3000	1877.94	3913.52	1.03707	1.73667e-153	Up	2.34811e-154	LOC100858796	NA	NA	NA	K20394//sestrin 2	gi|971430691|ref|XP_015153193.1|//PREDICTED: LOW QUALITY PROTEIN: sestrin-2 [Gallus gallus]
426557	5838	1179	2865	1.25873	2.74037e-153	Up	3.7101e-154	RGS8	GO:0005737//cytoplasm;GO:0005886//plasma membrane	GO:0005096//GTPase activator activity	GO:0043547//positive regulation of GTPase activity	K16449//regulator of G-protein signaling	gi|971407423|ref|XP_015145937.1|//PREDICTED: regulator of G-protein signaling 8 isoform X3 [Gallus gallus];gi|971407421|ref|XP_015145936.1|//PREDICTED: regulator of G-protein signaling 8 isoform X2 [Gallus gallus];gi|971407433|ref|XP_015145942.1|//PREDICTED: regulator of G-protein signaling 8 isoform X4 [Gallus gallus];gi|971407435|ref|XP_015145943.1|//PREDICTED: regulator of G-protein signaling …
422807	3217	1724	3687	1.07444	3.22761e-153	Up	4.37557e-154	PI4K2B	GO:0016020//membrane;GO:0005737//cytoplasm	GO:0005524//ATP binding;GO:0004430//1-phosphatidylinositol 4-kinase activity	GO:0046854//phosphatidylinositol phosphorylation	K13711//phosphatidylinositol 4-kinase type 2 [EC:2.7.1.67]	gi|971395359|ref|XP_015141177.1|//PREDICTED: phosphatidylinositol 4-kinase type 2-beta isoform X1 [Gallus gallus];gi|71896584|ref|NP_001026328.1|//phosphatidylinositol 4-kinase type 2-beta [Gallus gallus];gi|971395361|ref|XP_015141178.1|//PREDICTED: phosphatidylinositol 4-kinase type 2-beta isoform X2 [Gallus gallus]
417367	3427	3643	1760	-1.0718	3.96894e-153	Down	5.39483e-154	TRIM65	NA	NA	NA	K12031//tripartite motif-containing protein 65;K12023//tripartite motif-containing protein 47	gi|118099645|ref|XP_415625.2|//PREDICTED: tripartite motif-containing protein 65 [Gallus gallus]
395278	1558	1128	2781	1.27959	1.14491e-152	Up	1.56035e-153	GJA1	GO:0005922//connexin complex;GO:0016021//integral component of membrane;GO:0014704//intercalated disc	GO:0022857//transmembrane transporter activity	GO:0055085//transmembrane transport;GO:0007507//heart development;GO:0007267//cell-cell signaling	K07372//gap junction protein, alpha 1	gi|49170080|ref|NP_989917.1|//gap junction alpha-1 protein [Gallus gallus]
419853	1761	1385	3171	1.17281	9.3018e-152	Up	1.27105e-152	CR1L	NA	NA	NA	K04011//complement component (3b/4b) receptor 1	gi|75832160|ref|NP_001028815.1|//complement component (3b/4b) receptor 1-like precursor [Gallus gallus]
427209	5132	807	2245	1.45383	8.58853e-150	Up	1.17822e-150	COL4A3BP	NA	NA	NA	K08283//collagen type IV alpha-3-binding protein	gi|363744248|ref|XP_424796.3|//PREDICTED: collagen type IV alpha-3-binding protein isoform X3 [Gallus gallus];gi|971438538|ref|XP_015133121.1|//PREDICTED: collagen type IV alpha-3-binding protein isoform X2 [Gallus gallus];gi|971438536|ref|XP_015133120.1|//PREDICTED: collagen type IV alpha-3-binding protein isoform X1 [Gallus gallus];gi|513229690|ref|XP_004937404.1|//PREDICTED: collagen type IV a…
100858951	2450	214	1135	2.38476	1.36312e-147	Up	1.87734e-148	LOC100858951	NA	NA	NA	K18741//protein nanos 1;K00477//phytanoyl-CoA hydroxylase [EC:1.14.11.18]	gi|971423155|ref|XP_015135058.1|//PREDICTED: phytanoyl-CoA dioxygenase domain-containing protein 1 isoform X1 [Gallus gallus];gi|513212448|ref|XP_004945919.1|//PREDICTED: phytanoyl-CoA dioxygenase domain-containing protein 1 isoform X2 [Gallus gallus]
421578	3803	3239	1508	-1.12516	2.42292e-147	Down	3.35438e-148	AGPAT4	NA	NA	NA	K13523//lysophosphatidic acid acyltransferase / lysophosphatidylinositol acyltransferase [EC:2.3.1.51 2.3.1.-]	gi|118088302|ref|XP_419616.2|//PREDICTED: 1-acyl-sn-glycerol-3-phosphate acyltransferase delta isoform X1 [Gallus gallus]
770592	192	342	1396	2.00699	1.42994e-146	Up	1.98737e-147	MT3	NA	GO:0046872//metal ion binding	NA	K14739//metallothionein 1/2	gi|147901436|ref|NP_001091007.1|//metallothionein-3 [Gallus gallus]
422417	6961	1722.7	3628.41	1.05242	7.65894e-146	Up	1.06859e-146	FNIP2	NA	NA	NA	K20401//folliculin-interacting protein 2	gi|513181828|ref|XP_004940965.1|//PREDICTED: folliculin-interacting protein 2 isoform X5 [Gallus gallus];gi|971392676|ref|XP_015140817.1|//PREDICTED: folliculin-interacting protein 2 isoform X4 [Gallus gallus];gi|971392672|ref|XP_015140815.1|//PREDICTED: folliculin-interacting protein 2 isoform X2 [Gallus gallus];gi|971392681|ref|XP_015140819.1|//PREDICTED: folliculin-interacting protein 2 isofor…
419140	2461	1585	3421	1.08769	4.2456e-145	Up	5.93883e-146	EIF6	NA	NA	NA	K03264//translation initiation factor 6	gi|71895027|ref|NP_001026019.1|//eukaryotic translation initiation factor 6 [Gallus gallus]
420090	3687	2980	1342	-1.17317	5.73146e-145	Down	8.02757e-146	ACSBG2	GO:0005739//mitochondrion	GO:0047617//acyl-CoA hydrolase activity;GO:0005524//ATP binding;GO:0004467//long-chain fatty acid-CoA ligase activity	GO:0001676//long-chain fatty acid metabolic process	K15013//long-chain-fatty-acid--CoA ligase ACSBG [EC:6.2.1.3]	gi|971435900|ref|XP_015155300.1|//PREDICTED: long-chain-fatty-acid--CoA ligase ACSBG2 isoform X1 [Gallus gallus];gi|762205489|ref|NP_001012864.2|//long-chain-fatty-acid--CoA ligase ACSBG2 [Gallus gallus] ;gi|971435902|ref|XP_015155301.1|//PREDICTED: long-chain-fatty-acid--CoA ligase ACSBG2 isoform X2 [Gallus gallus]
417190	2199	1264.08	2930.62	1.19087	8.86334e-144	Up	1.24619e-144	TOR1A	NA	NA	NA	K03695//ATP-dependent Clp protease ATP-binding subunit ClpB;K01056//peptidyl-tRNA hydrolase, PTH1 family [EC:3.1.1.29]	gi|71897317|ref|NP_001025858.1|//torsin-1A precursor [Gallus gallus]
421966	5718	1463	3229	1.11991	1.36327e-143	Up	1.91922e-144	HS1BP3	NA	NA	NA	NA	gi|971390594|ref|XP_419977.5|//PREDICTED: HCLS1-binding protein 3 isoform X2 [Gallus gallus]
417896	10014	1007	2514	1.29768	3.69799e-141	Up	5.2659e-142	EEA1	NA	NA	NA	K12478//early endosome antigen 1	gi|513158404|ref|XP_004937680.1|//PREDICTED: early endosome antigen 1 isoform X1 [Gallus gallus];gi|363727685|ref|XP_416138.3|//PREDICTED: early endosome antigen 1 isoform X2 [Gallus gallus]
415537	4852	3005	1380	-1.14494	1.20542e-140	Down	1.71868e-141	IGDCC4	NA	NA	NA	K06766//neogenin	gi|513201951|ref|XP_003641874.2|//PREDICTED: immunoglobulin superfamily DCC subclass member 4 isoform X1 [Gallus gallus];gi|971413643|ref|XP_004943950.2|//PREDICTED: immunoglobulin superfamily DCC subclass member 4 isoform X2 [Gallus gallus]
770088	4418	1070	2602.06	1.2598	1.55837e-139	Up	2.23031e-140	SCFD2	NA	NA	NA	NA	gi|971394926|ref|XP_015141010.1|//PREDICTED: sec1 family domain-containing protein 2 isoform X2 [Gallus gallus];gi|971394924|ref|XP_001233406.4|//PREDICTED: sec1 family domain-containing protein 2 isoform X1 [Gallus gallus]
416856	4445	602	1834	1.58491	4.49743e-139	Up	6.44473e-140	BCL7A	NA	NA	NA	NA	gi|513210104|ref|XP_004945622.1|//PREDICTED: B-cell CLL/lymphoma 7 protein family member A isoform X2 [Gallus gallus];gi|118098497|ref|XP_415148.2|//PREDICTED: B-cell CLL/lymphoma 7 protein family member A isoform X1 [Gallus gallus]
395961	4428	1807	3695	1.00973	8.04021e-139	Up	1.15359e-139	NR5A2	GO:0090575//RNA polymerase II transcription factor complex;GO:0005737//cytoplasm	GO:0003707//steroid hormone receptor activity;GO:0000978//RNA polymerase II core promoter proximal region sequence-specific DNA binding;GO:0003682//chromatin binding;GO:0008270//zinc ion binding;GO:0000980//RNA polymerase II distal enhancer sequence-specific DNA binding;GO:0001077//transcriptional activator activity, RNA polymerase II core promoter proximal region sequence-specific binding;GO:000…	GO:0030522//intracellular receptor signaling pathway;GO:0061113//pancreas morphogenesis;GO:0045944//positive regulation of transcription from RNA polymerase II promoter;GO:0042127//regulation of cell proliferation;GO:0042632//cholesterol homeostasis;GO:0043401//steroid hormone mediated signaling pathway;GO:0045070//positive regulation of viral genome replication;GO:0008206//bile acid metabolic pr…	K08027//nuclear receptor subfamily 5 group A member 2	gi|45384182|ref|NP_990409.1|//nuclear receptor subfamily 5 group A member 2 [Gallus gallus];gi|971406904|ref|XP_015145729.1|//PREDICTED: nuclear receptor subfamily 5 group A member 2 isoform X1 [Gallus gallus]
395076	1917	1155.14	256.31	-2.19435	4.61114e-138	Down	6.63255e-139	CDKN2B	NA	NA	GO:0048536//spleen development;GO:2000134//negative regulation of G1/S transition of mitotic cell cycle	K04685//cyclin-dependent kinase inhibitor 2B	gi|45383299|ref|NP_989764.1|//cyclin-dependent kinase 4 inhibitor B [Gallus gallus]
426054	1383	1289	325	-2.00999	8.56468e-138	Down	1.235e-138	IL7R	GO:0009897//external side of plasma membrane;GO:0016021//integral component of membrane	GO:0004896//cytokine receptor activity	GO:0000902//cell morphogenesis;GO:0048872//homeostasis of number of cells;GO:0008361//regulation of cell size;GO:0002377//immunoglobulin production;GO:0033089//positive regulation of T cell differentiation in thymus;GO:0048535//lymph node development;GO:0010628//positive regulation of gene expression;GO:0016049//cell growth;GO:0001915//negative regulation of T cell mediated cytotoxicity;GO:004210…	K05072//interleukin 7 receptor	gi|121582434|ref|NP_001073575.1|//interleukin-7 receptor subunit alpha precursor [Gallus gallus]
417196	1667	995	2471	1.29008	1.59746e-137	Up	2.30923e-138	DOLPP1	NA	NA	NA	K07252//dolichyldiphosphatase [EC:3.6.1.43]	gi|971422944|ref|XP_015134961.1|//PREDICTED: dolichyldiphosphatase 1 isoform X1 [Gallus gallus];gi|302493470|ref|NP_001025860.2|//dolichyldiphosphatase 1 [Gallus gallus]
417345	4374	2798	1261	-1.17207	5.31893e-136	Down	7.75581e-137	LOC417345	GO:0016021//integral component of membrane	NA	NA	K06457//T-cell surface glycoprotein CD7	gi|513213372|ref|XP_004946152.1|//PREDICTED: T-cell antigen CD7 isoform X2 [Gallus gallus];gi|513213375|ref|XP_004946153.1|//PREDICTED: T-cell antigen CD7 isoform X3 [Gallus gallus];gi|513213377|ref|XP_004946154.1|//PREDICTED: T-cell antigen CD7 isoform X4 [Gallus gallus];gi|971424395|ref|XP_015150757.1|//PREDICTED: T-cell antigen CD7 isoform X1 [Gallus gallus];gi|50757691|ref|XP_429498.1|//PREDI…
424302	4094	2088.48	797.28	-1.41154	1.64833e-135	Down	2.40944e-136	KYNU	GO:0005654//nucleoplasm;GO:0005829//cytosol;GO:0005739//mitochondrion	GO:0030429//kynureninase activity;GO:0030170//pyridoxal phosphate binding;GO:0042803//protein homodimerization activity	GO:0043420//anthranilate metabolic process;GO:0034341//response to interferon-gamma;GO:0034516//response to vitamin B6;GO:0034354//'de novo' NAD biosynthetic process from tryptophan;GO:0006569//tryptophan catabolic process;GO:0019805//quinolinate biosynthetic process;GO:0097053//L-kynurenine catabolic process	K01556//kynureninase [EC:3.7.1.3]	gi|513195394|ref|XP_004943066.1|//PREDICTED: kynureninase isoform X1 [Gallus gallus];gi|513195397|ref|XP_004943067.1|//PREDICTED: kynureninase isoform X2 [Gallus gallus];gi|513195403|ref|XP_004943069.1|//PREDICTED: kynureninase isoform X3 [Gallus gallus]
374131	6452	3332	1636	-1.04846	2.80667e-135	Down	4.10768e-136	NR3C2	GO:0005634//nucleus;GO:0005829//cytosol	GO:0008270//zinc ion binding;GO:0043565//sequence-specific DNA binding;GO:0003700//transcription factor activity, sequence-specific DNA binding;GO:1990239//steroid hormone binding	GO:0071376//cellular response to corticotropin-releasing hormone stimulus;GO:1904045//cellular response to aldosterone;GO:0030252//growth hormone secretion;GO:0060126//somatotropin secreting cell differentiation;GO:0071386//cellular response to corticosterone stimulus;GO:0006355//regulation of transcription, DNA-templated;GO:0043401//steroid hormone mediated signaling pathway;GO:0051459//regulati…	K08555//mineralocorticoid receptor	gi|226817306|ref|NP_001152817.1|//mineralocorticoid receptor [Gallus gallus];gi|971392897|ref|XP_015131585.1|//PREDICTED: mineralocorticoid receptor isoform X1 [Gallus gallus]
100859655	5206	1073.88	2568.46	1.23583	1.05041e-133	Up	1.53921e-134	LOC100859655	GO:0005654//nucleoplasm;GO:0005737//cytoplasm	GO:0008526//phosphatidylinositol transporter activity	GO:0007165//signal transduction;GO:0015914//phospholipid transport	NA	gi|971424946|ref|XP_015135464.1|//PREDICTED: cytoplasmic phosphatidylinositol transfer protein 1 isoform X2 [Gallus gallus];gi|971424954|ref|XP_415676.5|//PREDICTED: cytoplasmic phosphatidylinositol transfer protein 1 isoform X4 [Gallus gallus];gi|971424944|ref|XP_015135463.1|//PREDICTED: cytoplasmic phosphatidylinositol transfer protein 1 isoform X1 [Gallus gallus];gi|971424952|ref|XP_015135467.…
422496	3130	777	2096	1.40941	1.25305e-133	Up	1.83839e-134	HSPA4L	NA	NA	NA	K09485//heat shock protein 110kDa	gi|60302800|ref|NP_001012594.1|//heat shock 70 kDa protein 4L [Gallus gallus]
420070	4431	1936	715	-1.45931	4.31413e-132	Down	6.37598e-133	TJP3	NA	NA	NA	K06097//tight junction protein 3	gi|971435746|ref|XP_015155243.1|//PREDICTED: tight junction protein ZO-3 isoform X1 [Gallus gallus];gi|971435752|ref|XP_015155246.1|//PREDICTED: tight junction protein ZO-3 isoform X4 [Gallus gallus];gi|971435750|ref|XP_015155245.1|//PREDICTED: tight junction protein ZO-3 isoform X3 [Gallus gallus];gi|971435748|ref|XP_015155244.1|//PREDICTED: tight junction protein ZO-3 isoform X2 [Gallus gallus]
419503	976	1358	2985	1.114	9.89753e-132	Up	1.46456e-132	C1QC	NA	NA	NA	K03988//complement C1q subcomponent subunit C	gi|50759463|ref|XP_417653.1|//PREDICTED: complement C1q subcomponent subunit C [Gallus gallus]
416536	2556	683	1926	1.4734	2.82317e-131	Up	4.18259e-132	HAGHL	NA	GO:0046872//metal ion binding;GO:0004416//hydroxyacylglutathione hydrolase activity	GO:0019243//methylglyoxal catabolic process to D-lactate via S-lactoyl-glutathione	K01069//hydroxyacylglutathione hydrolase [EC:3.1.2.6]	gi|71894757|ref|NP_001025808.1|//hydroxyacylglutathione hydrolase-like protein [Gallus gallus]
422815	5045	3403	1709	-1.0159	3.16142e-131	Down	4.69509e-132	PPARGC1A	GO:0005634//nucleus	GO:0001104//RNA polymerase II transcription cofactor activity;GO:0030374//ligand-dependent nuclear receptor transcription coactivator activity;GO:0031490//chromatin DNA binding;GO:0031625//ubiquitin protein ligase binding;GO:0016922//ligand-dependent nuclear receptor binding;GO:0000166//nucleotide binding;GO:0043565//sequence-specific DNA binding;GO:0008134//transcription factor binding	GO:1901860//positive regulation of mitochondrial DNA metabolic process;GO:0002021//response to dietary excess;GO:0046321//positive regulation of fatty acid oxidation;GO:0014850//response to muscle activity;GO:0022904//respiratory electron transport chain;GO:0051091//positive regulation of sequence-specific DNA binding transcription factor activity;GO:0032922//circadian regulation of gene expressi…	K07202//alpha peroxisome proliferator-activated receptor gamma coactivator 1-alpha	gi|54607177|ref|NP_001006457.1|//peroxisome proliferator-activated receptor gamma coactivator 1-alpha [Gallus gallus];gi|971395372|ref|XP_015141184.1|//PREDICTED: peroxisome proliferator-activated receptor gamma coactivator 1-alpha isoform X3 [Gallus gallus];gi|971395370|ref|XP_015141183.1|//PREDICTED: peroxisome proliferator-activated receptor gamma coactivator 1-alpha isoform X2 [Gallus gallus]…
396506	364	2023	774	-1.40834	7.37003e-131	Down	1.09719e-131	S100A10	GO:0070062//extracellular exosome;GO:0045121//membrane raft;GO:0016021//integral component of membrane;GO:0019897//extrinsic component of plasma membrane	GO:0044325//ion channel binding;GO:0005509//calcium ion binding;GO:0042803//protein homodimerization activity	GO:0051496//positive regulation of stress fiber assembly;GO:0051894//positive regulation of focal adhesion assembly;GO:0001765//membrane raft assembly;GO:0043547//positive regulation of GTPase activity;GO:0051099//positive regulation of binding;GO:0051290//protein heterotetramerization;GO:0006900//vesicle budding from membrane;GO:1900026//positive regulation of substrate adhesion-dependent cell s…	K17274//calpactin-1 light chain	gi|45382861|ref|NP_990837.1|//protein S100-A10 [Gallus gallus]
101747453	5051	1203	298	-2.0355	8.4515e-131	Down	1.26275e-131	GPRC5B	GO:0070062//extracellular exosome;GO:0005615//extracellular space;GO:0009986//cell surface;GO:0005730//nucleolus;GO:0045121//membrane raft;GO:0016021//integral component of membrane;GO:0005886//plasma membrane	GO:0030295//protein kinase activator activity;GO:0004930//G-protein coupled receptor activity;GO:0019901//protein kinase binding	GO:0007186//G-protein coupled receptor signaling pathway;GO:0032147//activation of protein kinase activity;GO:0061098//positive regulation of protein tyrosine kinase activity;GO:0010976//positive regulation of neuron projection development;GO:0050729//positive regulation of inflammatory response;GO:0042593//glucose homeostasis;GO:0090263//positive regulation of canonical Wnt signaling pathway;GO:…	K04619//G protein-coupled receptor family C group 5 member B	gi|513209599|ref|XP_004945521.1|//PREDICTED: G-protein coupled receptor family C group 5 member B isoform X2 [Gallus gallus];gi|971420415|ref|XP_015150279.1|//PREDICTED: G-protein coupled receptor family C group 5 member B isoform X1 [Gallus gallus]
395295	1405	1423	3074	1.08894	9.10971e-131	Up	1.36273e-131	EIF2S2	GO:0005737//cytoplasm	GO:0003743//translation initiation factor activity	GO:0006413//translational initiation;GO:0002176//male germ cell proliferation;GO:0008584//male gonad development	K03238//translation initiation factor 2 subunit 2	gi|45382971|ref|NP_989928.1|//eukaryotic translation initiation factor 2 subunit 2 [Gallus gallus]
404752	1148	852	2199	1.34568	1.08124e-130	Up	1.61938e-131	MID1IP1	NA	NA	NA	K08328//guanylate cyclase activator 1	gi|47087187|ref|NP_998740.1|//mid1-interacting protein 1 [Gallus gallus]
416811	3340	1234	317	-1.98303	1.07843e-129	Down	1.62681e-130	AACS	GO:0005829//cytosol	GO:0030729//acetoacetate-CoA ligase activity;GO:0005524//ATP binding	GO:0006631//fatty acid metabolic process	K01907//acetoacetyl-CoA synthetase [EC:6.2.1.16]	gi|55741618|ref|NP_001006184.1|//acetoacetyl-CoA synthetase [Gallus gallus]
395895	10407	919.48	162.61	-2.52165	1.18139e-129	Down	1.78424e-130	CACNA1D	GO:0005891//voltage-gated calcium channel complex	GO:0046872//metal ion binding;GO:0008331//high voltage-gated calcium channel activity	GO:0070588//calcium ion transmembrane transport;GO:0086010//membrane depolarization during action potential;GO:0034765//regulation of ion transmembrane transport	K04851//voltage-dependent calcium channel L type alpha-1D	gi|46048807|ref|NP_990365.1|//voltage-dependent L-type calcium channel subunit alpha-1D [Gallus gallus];gi|971415833|ref|XP_015148475.1|//PREDICTED: voltage-dependent L-type calcium channel subunit alpha-1D isoform X15 [Gallus gallus];gi|971415853|ref|XP_015148485.1|//PREDICTED: voltage-dependent L-type calcium channel subunit alpha-1D isoform X25 [Gallus gallus];gi|971415825|ref|XP_015148471.1|/…
427985	4595	253.83	1133.46	2.13655	4.02522e-129	Up	6.10822e-130	B3GALT5	GO:0016021//integral component of membrane;GO:0000139//Golgi membrane	GO:0008378//galactosyltransferase activity	GO:0006486//protein glycosylation	K03877//beta-1,3-galactosyltransferase 5 [EC:2.4.1.-]	gi|513162894|ref|XP_004934615.1|//PREDICTED: beta-1,3-galactosyltransferase 5 [Gallus gallus]
396219	3496	973	2374	1.26456	3.51809e-128	Up	5.37028e-129	LPL	GO:0070062//extracellular exosome;GO:0009986//cell surface;GO:0042627//chylomicron;GO:0034361//very-low-density lipoprotein particle;GO:0005886//plasma membrane;GO:0031225//anchored component of membrane	GO:0008201//heparin binding;GO:0034185//apolipoprotein binding;GO:0004465//lipoprotein lipase activity;GO:0005102//receptor binding	GO:0010744//positive regulation of macrophage derived foam cell differentiation;GO:0019433//triglyceride catabolic process;GO:0034372//very-low-density lipoprotein particle remodeling;GO:0070328//triglyceride homeostasis;GO:0010886//positive regulation of cholesterol storage;GO:0010890//positive regulation of sequestering of triglyceride;GO:0006633//fatty acid biosynthetic process	K01059//lipoprotein lipase [EC:3.1.1.34]	gi|49258194|ref|NP_990613.1|//lipoprotein lipase precursor [Gallus gallus];gi|971439569|ref|XP_015135900.1|//PREDICTED: lipoprotein lipase isoform X1 [Gallus gallus]
107049904	2855	827	125	-2.7482	4.54256e-128	Down	6.94227e-129	LOC107049904	NA	NA	NA	K09502//DnaJ homolog subfamily A member 1	gi|971448701|ref|XP_015129190.1|//PREDICTED: zonadhesin-like [Gallus gallus]
419888	2610	1208.6	2730.1	1.15337	1.88381e-127	Up	2.88913e-128	LOC419888	NA	NA	NA	K08538//farnesoid X receptor beta;K19533//synaptonemal complex protein 1	gi|513224995|ref|XP_004935064.1|//PREDICTED: bile acid receptor-like [Gallus gallus]
428104	3979	28	580	4.35031	3.31417e-127	Up	5.10071e-128	FGF23	GO:0005615//extracellular space;GO:0005623//cell	GO:0008083//growth factor activity;GO:0005105//type 1 fibroblast growth factor receptor binding	GO:0010980//positive regulation of vitamin D 24-hydroxylase activity;GO:0090080//positive regulation of MAPKKK cascade by fibroblast growth factor receptor signaling pathway;GO:0030502//negative regulation of bone mineralization;GO:0030643//cellular phosphate ion homeostasis;GO:0045893//positive regulation of transcription, DNA-templated;GO:0010966//regulation of phosphate transport;GO:0045668//n…	K04358//fibroblast growth factor	gi|50731359|ref|XP_425663.1|//PREDICTED: fibroblast growth factor 23 [Gallus gallus]
424107	9522	1554	3236	1.03598	5.96279e-127	Up	9.19853e-128	RAPH1	GO:0031252//cell leading edge	NA	GO:0048675//axon extension;GO:0007165//signal transduction	K17704//amyloid beta A4 precursor protein-binding family B member 1-interacting protein	gi|971405048|ref|XP_015145013.1|//PREDICTED: ras-associated and pleckstrin homology domains-containing protein 1 isoform X2 [Gallus gallus];gi|971405043|ref|XP_015145011.1|//PREDICTED: ras-associated and pleckstrin homology domains-containing protein 1 isoform X1 [Gallus gallus]
417717	1958	799	2086	1.36223	2.26023e-126	Up	3.50581e-127	DNAJC2	NA	NA	NA	K09522//DnaJ homolog subfamily C member 2	gi|313482854|ref|NP_001186254.1|//dnaJ homolog subfamily C member 2 [Gallus gallus];gi|971370391|ref|XP_015131212.1|//PREDICTED: dnaJ homolog subfamily C member 2 isoform X1 [Gallus gallus]
419438	3144	2422	1053	-1.22394	3.37215e-126	Down	5.23845e-127	SLC2A5	NA	NA	NA	K08143//MFS transporter, SP family, solute carrier family 2 (facilitated glucose/fructose transporter), member 5	gi|513219831|ref|XP_417596.4|//PREDICTED: solute carrier family 2, facilitated glucose transporter member 5 isoform X1 [Gallus gallus];gi|513219834|ref|XP_004947503.1|//PREDICTED: solute carrier family 2, facilitated glucose transporter member 5 isoform X2 [Gallus gallus]
424116	9505	778	109	-2.85769	1.86812e-125	Down	2.91882e-126	PDE1A	NA	GO:0046872//metal ion binding;GO:0004114//3',5'-cyclic-nucleotide phosphodiesterase activity	GO:0007165//signal transduction	K13755//calcium/calmodulin-dependent 3',5'-cyclic nucleotide phosphodiesterase [EC:3.1.4.17]	gi|513193830|ref|XP_004942740.1|//PREDICTED: calcium/calmodulin-dependent 3',5'-cyclic nucleotide phosphodiesterase 1A isoform X1 [Gallus gallus];gi|513193833|ref|XP_421969.4|//PREDICTED: calcium/calmodulin-dependent 3',5'-cyclic nucleotide phosphodiesterase 1A isoform X3 [Gallus gallus];gi|513193842|ref|XP_004942743.1|//PREDICTED: calcium/calmodulin-dependent 3',5'-cyclic nucleotide phosphodiest…
419236	2868	578	1700	1.53415	4.14143e-123	Up	6.58985e-124	SLC17A9	NA	NA	NA	K12303//MFS transporter, ACS family, solute carrier family 17 (sodium-dependent inorganic phosphate cotransporter), member 9	gi|971427426|ref|XP_015151868.1|//PREDICTED: solute carrier family 17 member 9 isoform X1 [Gallus gallus];gi|971427428|ref|XP_015151869.1|//PREDICTED: solute carrier family 17 member 9 isoform X2 [Gallus gallus];gi|57529386|ref|NP_001006292.1|//solute carrier family 17 member 9 [Gallus gallus]
418712	4037	452	1476	1.68505	2.17657e-122	Up	3.48684e-123	RNF149	NA	NA	NA	K15704//E3 ubiquitin-protein ligase RNF149 [EC:2.3.2.27]	gi|971376708|ref|XP_015133283.1|//PREDICTED: E3 ubiquitin-protein ligase RNF149 [Gallus gallus]
428310	993	763.2	1987.47	1.35855	5.52166e-120	Up	8.9052e-121	HSP25	NA	NA	NA	K06062//histone acetyltransferase [EC:2.3.1.48];K09547//heat shock protein beta-9;K09545//heat shock protein beta-6;K09542//crystallin, alpha B	gi|770478845|ref|NP_001010842.2|//heat shock protein beta-9 [Gallus gallus]
769415	4213	163.8	897.83	2.43226	9.43157e-120	Up	1.52619e-120	ENS-1	NA	NA	NA	NA	gi|124249436|ref|NP_001074342.1|//uncharacterized protein LOC769415 [Gallus gallus]
427502	7394	937	2257	1.24604	3.43066e-119	Up	5.57607e-120	TRPM7	NA	NA	NA	K04982//transient receptor potential cation channel subfamily M member 7 [EC:2.7.11.1]	gi|294712588|ref|NP_001171026.1|//transient receptor potential cation channel subfamily M member 7 [Gallus gallus];gi|971413007|ref|XP_015147494.1|//PREDICTED: transient receptor potential cation channel subfamily M member 7 isoform X1 [Gallus gallus]
415989	3766	1075	2467	1.17618	6.25635e-119	Up	1.01913e-119	FGD3	NA	GO:0046872//metal ion binding;GO:0005089//Rho guanyl-nucleotide exchange factor activity	GO:0035023//regulation of Rho protein signal transduction;GO:0043547//positive regulation of GTPase activity	K05722//FYVE, RhoGEF and PH domain containing 3	gi|971416925|ref|XP_015148896.1|//PREDICTED: FYVE, RhoGEF and PH domain-containing protein 3 isoform X5 [Gallus gallus];gi|971416921|ref|XP_015148894.1|//PREDICTED: FYVE, RhoGEF and PH domain-containing protein 3 isoform X3 [Gallus gallus];gi|971416919|ref|XP_015148893.1|//PREDICTED: FYVE, RhoGEF and PH domain-containing protein 3 isoform X2 [Gallus gallus];gi|971416923|ref|XP_015148895.1|//PREDI…
417147	6063	708.31	1881.23	1.38698	3.006e-117	Up	4.9507e-118	ADAMTSL2	GO:0005578//proteinaceous extracellular matrix	GO:0004222//metalloendopeptidase activity;GO:0008270//zinc ion binding;GO:0050436//microfibril binding	GO:0006508//proteolysis;GO:0030198//extracellular matrix organization;GO:0030512//negative regulation of transforming growth factor beta receptor signaling pathway;GO:0060481//lobar bronchus epithelium development	K08624//a disintegrin and metalloproteinase with thrombospondin motifs 9 [EC:3.4.24.-];K08632//a disintegrin and metalloproteinase with thrombospondin motifs 18 [EC:3.4.24.-]	gi|971423748|ref|XP_004946003.2|//PREDICTED: ADAMTS-like protein 2 isoform X2 [Gallus gallus];gi|971423755|ref|XP_015135265.1|//PREDICTED: ADAMTS-like protein 2 isoform X5 [Gallus gallus];gi|971423765|ref|XP_004946010.2|//PREDICTED: ADAMTS-like protein 2 isoform X8 [Gallus gallus];gi|971423750|ref|XP_003642352.3|//PREDICTED: ADAMTS-like protein 2 isoform X3 [Gallus gallus];gi|971423746|ref|XP_004…
424535	2150	1306.01	2798.26	1.07712	4.13705e-117	Up	6.8209e-118	CTBS	NA	NA	NA	K12310//Di-N-acetylchitobiase [EC:3.2.1.-]	gi|50751384|ref|XP_422372.1|//PREDICTED: di-N-acetylchitobiase [Gallus gallus]
100859134	1060	2376.65	1068.84	-1.17513	3.17333e-116	Down	5.26052e-117	LOC100859134	GO:0042612//MHC class I protein complex	GO:0042605//peptide antigen binding	GO:0006955//immune response;GO:0002474//antigen processing and presentation of peptide antigen via MHC class I	K06751//major histocompatibility complex, class I	gi|971422421|ref|XP_015150547.1|//PREDICTED: class I histocompatibility antigen, F10 alpha chain-like isoform X6 [Gallus gallus];gi|971422419|ref|XP_015150546.1|//PREDICTED: class I histocompatibility antigen, F10 alpha chain-like isoform X5 [Gallus gallus];gi|971422429|ref|XP_015150551.1|//PREDICTED: class I histocompatibility antigen, F10 alpha chain-like isoform X10 [Gallus gallus];gi|97142243…
420213	1144	1139	2540	1.13482	1.12163e-115	Up	1.8654e-116	RMDN1	NA	NA	NA	NA	gi|475808820|ref|NP_001264341.1|//regulator of microtubule dynamics protein 1 [Gallus gallus]
430480	2719	1798	692	-1.39979	2.00184e-115	Down	3.33291e-116	IKBKE	GO:0016605//PML body;GO:0031966//mitochondrial membrane	GO:0036435//K48-linked polyubiquitin modification-dependent protein binding;GO:0004704//NF-kappaB-inducing kinase activity;GO:0005524//ATP binding;GO:0008384//IkappaB kinase activity;GO:0031625//ubiquitin protein ligase binding	GO:0008630//intrinsic apoptotic signaling pathway in response to DNA damage;GO:0035456//response to interferon-beta;GO:0038061//NIK/NF-kappaB signaling;GO:0007252//I-kappaB phosphorylation;GO:0051260//protein homooligomerization;GO:0043123//positive regulation of I-kappaB kinase/NF-kappaB signaling;GO:0034340//response to type I interferon;GO:0098586//cellular response to virus	K07211//inhibitor of nuclear factor kappa-B kinase subunit epsilon [EC:2.7.11.10]	gi|363743188|ref|XP_428036.3|//PREDICTED: inhibitor of nuclear factor kappa-B kinase subunit epsilon isoform X1 [Gallus gallus];gi|971434123|ref|XP_015154552.1|//PREDICTED: inhibitor of nuclear factor kappa-B kinase subunit epsilon isoform X2 [Gallus gallus];gi|971434129|ref|XP_015154555.1|//PREDICTED: inhibitor of nuclear factor kappa-B kinase subunit epsilon isoform X4 [Gallus gallus]
423439	14183	557.47	1610.01	1.50786	8.92788e-114	Up	1.50087e-114	SYNE3	GO:0034993//LINC complex;GO:0016021//integral component of membrane;GO:0005640//nuclear outer membrane	GO:0051015//actin filament binding	GO:0090286//cytoskeletal anchoring at nuclear membrane;GO:0090150//establishment of protein localization to membrane;GO:0008360//regulation of cell shape	K19326//nesprin-1	gi|513188858|ref|XP_004941960.1|//PREDICTED: nesprin-3 [Gallus gallus]
428124	2961	231.33	1011.21	2.10581	2.72237e-113	Up	4.58148e-114	ART7B	NA	GO:0003956//NAD(P)+-protein-arginine ADP-ribosyltransferase activity	GO:0006471//protein ADP-ribosylation	K06716//ADP-ribosyltransferase 1 [EC:2.4.2.31]	gi|167583500|ref|NP_001107976.1|//uncharacterized protein LOC428124 precursor [Gallus gallus];gi|971378770|ref|XP_015136350.1|//PREDICTED: uncharacterized protein LOC428124 isoform X2 [Gallus gallus];gi|971378768|ref|XP_015136349.1|//PREDICTED: uncharacterized protein LOC428124 isoform X1 [Gallus gallus]
768406	4091	1741	665	-1.41074	4.04338e-113	Down	6.81914e-114	STAT4	GO:0005654//nucleoplasm;GO:0005737//cytoplasm	GO:0000977//RNA polymerase II regulatory region sequence-specific DNA binding;GO:0004871//signal transducer activity;GO:0003700//transcription factor activity, sequence-specific DNA binding	GO:0045944//positive regulation of transcription from RNA polymerase II promoter;GO:0019221//cytokine-mediated signaling pathway	K11222//signal transducer and activator of transcription 4	gi|388890247|ref|NP_001254484.1|//signal transducer and activator of transcription 4 [Gallus gallus];gi|971404774|ref|XP_015144934.1|//PREDICTED: signal transducer and activator of transcription 4 isoform X1 [Gallus gallus]
427941	4690	1214.09	351.62	-1.81003	4.46849e-113	Down	7.54411e-114	PLXNA4B	NA	NA	NA	K06820//plexin A	gi|971370111|ref|XP_015147401.1|//PREDICTED: plexin-A4 isoform X3 [Gallus gallus];gi|971370107|ref|XP_015147312.1|//PREDICTED: plexin-A4 isoform X1 [Gallus gallus];gi|971370109|ref|XP_015147347.1|//PREDICTED: plexin-A4 isoform X2 [Gallus gallus];gi|971370113|ref|XP_015147462.1|//PREDICTED: plexin-A4 isoform X4 [Gallus gallus]
417414	4648	1380	2867	1.03263	4.67792e-112	Up	7.92292e-113	LOC417414	NA	NA	NA	K08852//serine/threonine-protein kinase/endoribonuclease IRE1 [EC:2.7.11.1 3.1.26.-]	gi|550821794|ref|NP_001272428.1|//serine/threonine-protein kinase/endoribonuclease IRE1 precursor [Gallus gallus];gi|971424676|ref|XP_015135376.1|//PREDICTED: serine/threonine-protein kinase/endoribonuclease IRE1 isoform X2 [Gallus gallus]
423119	17143	174.22	881.09	2.31613	4.74398e-111	Up	8.07745e-112	LOC423119	GO:0016021//integral component of membrane	GO:0016491//oxidoreductase activity	GO:0055114//oxidation-reduction process;GO:0006629//lipid metabolic process	K10224//acyl-CoA (8-3)-desaturase (Delta-5 desaturase) [EC:1.14.19.44]	gi|971397906|ref|XP_015142318.1|//PREDICTED: fatty acid desaturase 1-like isoform X1 [Gallus gallus];gi|971397908|ref|XP_015142319.1|//PREDICTED: fatty acid desaturase 1-like isoform X2 [Gallus gallus]
100859374	2021	1285.37	399.72	-1.70737	2.06426e-110	Down	3.52589e-111	LOC100859374	NA	NA	NA	K06751//major histocompatibility complex, class I	gi|971444454|ref|XP_015157571.1|//PREDICTED: class I histocompatibility antigen, F10 alpha chain-like isoform X3 [Gallus gallus];gi|971444450|ref|XP_015157569.1|//PREDICTED: class I histocompatibility antigen, F10 alpha chain-like isoform X1 [Gallus gallus];gi|971444452|ref|XP_015157570.1|//PREDICTED: class I histocompatibility antigen, F10 alpha chain-like isoform X2 [Gallus gallus]
419289	4915	546	44	-3.65557	1.84939e-109	Down	3.18549e-110	OCX36	GO:0031012//extracellular matrix	GO:0008289//lipid binding	NA	K08761//phospholipid transfer protein;K14415//tRNA-splicing ligase RtcB [EC:6.5.1.3]	gi|971427466|ref|XP_015151890.1|//PREDICTED: BPI fold containing family B, member 3 isoform X1 [Gallus gallus];gi|71894947|ref|NP_001026032.1|//BPI fold containing family B, member 3 precursor [Gallus gallus]
429151	1545	22	492	4.46084	2.07826e-109	Up	3.58718e-110	CHRNG	GO:0005892//acetylcholine-gated channel complex;GO:0030054//cell junction;GO:0045211//postsynaptic membrane	GO:0042166//acetylcholine binding;GO:0015464//acetylcholine receptor activity	GO:0007271//synaptic transmission, cholinergic;GO:0035094//response to nicotine;GO:0098655//cation transmembrane transport;GO:0099565//chemical synaptic transmission, postsynaptic;GO:0007274//neuromuscular synaptic transmission	K04818//nicotinic acetylcholine receptor gamma	gi|71896049|ref|NP_001026739.1|//acetylcholine receptor subunit gamma precursor [Gallus gallus]
426942	2573	1138	2489	1.10682	5.73305e-109	Up	9.91613e-110	DDA1	NA	NA	NA	K11792//DET1- and DDB1-associated protein 1	gi|971436484|ref|XP_015155564.1|//PREDICTED: DET1- and DDB1-associated protein 1 isoform X1 [Gallus gallus];gi|71897165|ref|NP_001026579.1|//DET1- and DDB1-associated protein 1 [Gallus gallus]
422573	2181	307	1136	1.86541	1.30325e-108	Up	2.25649e-109	VEGFC	NA	NA	NA	K05449//vascular endothelial growth factor C/D	gi|971393989|ref|XP_420532.3|//PREDICTED: vascular endothelial growth factor C [Gallus gallus]
424540	1952	1205.1	2584.99	1.07876	1.46288e-108	Up	2.53552e-109	DNASE2B	GO:0005576//extracellular region;GO:0005737//cytoplasm	GO:0004531//deoxyribonuclease II activity	GO:0006309//apoptotic DNA fragmentation	K01158//deoxyribonuclease II [EC:3.1.22.1]	gi|971408299|ref|XP_015146303.1|//PREDICTED: deoxyribonuclease-2-beta isoform X1 [Gallus gallus]
396449	895	666	93	-2.86247	8.67816e-108	Down	1.50881e-108	RBP	NA	NA	NA	K13649//folate receptor	gi|45382617|ref|NP_990794.1|//riboflavin-binding protein precursor [Gallus gallus]
417395	4828	645	1718	1.39111	1.10664e-107	Up	1.93002e-108	HLF	NA	NA	NA	K09057//hepatic leukemia factor	gi|971424979|ref|XP_415649.4|//PREDICTED: hepatic leukemia factor [Gallus gallus]
417567	1379	2608	1276	-1.05356	4.80745e-107	Down	8.39298e-108	SEBOX	NA	NA	NA	K09333//retina and anterior neural fold homeobox-like protein;K09326//homeobox protein OTX1;K09327//homeobox protein prophet of Pit-1	gi|971426591|ref|XP_415813.4|//PREDICTED: homeobox protein SEBOX [Gallus gallus]
421286	2722	1654	637	-1.39884	3.45815e-106	Down	6.04354e-107	B3GNT2	GO:0070062//extracellular exosome;GO:0016021//integral component of membrane;GO:0000139//Golgi membrane	GO:0008532//N-acetyllactosaminide beta-1,3-N-acetylglucosaminyltransferase activity;GO:0008378//galactosyltransferase activity	GO:0006486//protein glycosylation;GO:0007608//sensory perception of smell;GO:0007411//axon guidance;GO:0030311//poly-N-acetyllactosamine biosynthetic process	K00741//N-acetyllactosaminide beta-1,3-N-acetylglucosaminyltransferase [EC:2.4.1.149]	gi|56605908|ref|NP_001008457.1|//N-acetyllactosaminide beta-1,3-N-acetylglucosaminyltransferase 2 [Gallus gallus]
422168	5964	1091	2377	1.10125	2.68659e-103	Up	4.82558e-104	HEPH	GO:0016323//basolateral plasma membrane;GO:0005622//intracellular;GO:0016021//integral component of membrane	GO:0004322//ferroxidase activity;GO:0005507//copper ion binding;GO:0008198//ferrous iron binding	GO:0006879//cellular iron ion homeostasis;GO:0006826//iron ion transport;GO:0055114//oxidation-reduction process	K14735//hephaestin [EC:1.16.3.1]	gi|513179902|ref|XP_004940583.1|//PREDICTED: hephaestin [Gallus gallus]
418094	2230	1343	2743	1.00805	3.66835e-103	Up	6.59558e-104	CCDC53	NA	NA	NA	K18463//WASH complex subunit CCDC53	gi|971372367|ref|XP_004937891.2|//PREDICTED: WASH complex subunit CCDC53 isoform X4 [Gallus gallus];gi|971372365|ref|XP_015143222.1|//PREDICTED: WASH complex subunit CCDC53 isoform X3 [Gallus gallus];gi|971372363|ref|XP_004937889.2|//PREDICTED: WASH complex subunit CCDC53 isoform X2 [Gallus gallus];gi|971372361|ref|XP_416327.5|//PREDICTED: WASH complex subunit CCDC53 isoform X1 [Gallus gallus]
426644	5002	603	1620	1.40352	5.55546e-103	Up	9.99852e-104	ERMP1	NA	NA	NA	NA	gi|363744402|ref|XP_424271.3|//PREDICTED: endoplasmic reticulum metallopeptidase 1 [Gallus gallus]
416881	1511	2361	1127	-1.08916	2.30815e-102	Down	4.17488e-103	TMEM116	GO:0016021//integral component of membrane	NA	NA	NA	gi|971421457|ref|XP_015131034.1|//PREDICTED: transmembrane protein 116 isoform X3 [Gallus gallus];gi|971421455|ref|XP_015131033.1|//PREDICTED: transmembrane protein 116 isoform X2 [Gallus gallus];gi|513210277|ref|XP_004945661.1|//PREDICTED: transmembrane protein 116 isoform X1 [Gallus gallus];gi|971421461|ref|XP_015131036.1|//PREDICTED: transmembrane protein 116 isoform X4 [Gallus gallus]
107057452	1133	1148.41	347.61	-1.74634	6.17314e-102	Down	1.12101e-102	PCP4L1	NA	NA	NA	NA	gi|971445450|ref|XP_015158021.1|//PREDICTED: Purkinje cell protein 4-like protein 1 [Gallus gallus]
416534	3605	134	750	2.46241	1.07951e-101	Up	1.96422e-102	MSLN	GO:0009986//cell surface	NA	GO:0007160//cell-matrix adhesion	K20733//mesothelin	gi|513208334|ref|XP_414835.3|//PREDICTED: mesothelin [Gallus gallus]
427629	2906	100	671	2.72407	1.08309e-101	Up	1.97268e-102	MXD3	NA	NA	NA	K12482//RUN and FYVE domain-containing protein 1;K17603//zinc finger FYVE domain-containing protein 1	gi|971417990|ref|XP_015149344.1|//PREDICTED: lateral signaling target protein 2 homolog isoform X1 [Gallus gallus];gi|971417992|ref|XP_015149345.1|//PREDICTED: lateral signaling target protein 2 homolog isoform X2 [Gallus gallus]
395519	1981	605	1613	1.39249	2.41245e-101	Up	4.40256e-102	MAFF	GO:0005634//nucleus;GO:0005739//mitochondrion	GO:0001228//transcriptional activator activity, RNA polymerase II transcription regulatory region sequence-specific binding;GO:0043565//sequence-specific DNA binding	GO:0035914//skeletal muscle cell differentiation;GO:0045604//regulation of epidermal cell differentiation;GO:0045944//positive regulation of transcription from RNA polymerase II promoter	K09037//transcription factor MAFF/G/K	gi|45382093|ref|NP_990088.1|//transcription factor MafF [Gallus gallus]
107051034	648	2323.17	1107.92	-1.09049	6.06203e-101	Down	1.10737e-101	LOC107051034	NA	NA	NA	K01952//phosphoribosylformylglycinamidine synthase [EC:6.3.5.3]	gi|971451244|ref|XP_015130214.1|//PREDICTED: phosphoribosylformylglycinamidine synthase-like, partial [Gallus gallus]
421945	6346	2346	1124	-1.08381	6.33276e-101	Down	1.15797e-101	LPIN1	GO:0005634//nucleus;GO:0005741//mitochondrial outer membrane	GO:0003713//transcription coactivator activity;GO:0008195//phosphatidate phosphatase activity	GO:0045944//positive regulation of transcription from RNA polymerase II promoter;GO:0009062//fatty acid catabolic process;GO:0016311//dephosphorylation;GO:0019432//triglyceride biosynthetic process	K15728//phosphatidate phosphatase LPIN [EC:3.1.3.4]	gi|513178989|ref|XP_004935828.1|//PREDICTED: phosphatidate phosphatase LPIN1 isoform X2 [Gallus gallus];gi|513178998|ref|XP_004935830.1|//PREDICTED: phosphatidate phosphatase LPIN1 isoform X5 [Gallus gallus];gi|513178992|ref|XP_419957.4|//PREDICTED: phosphatidate phosphatase LPIN1 isoform X3 [Gallus gallus];gi|971390339|ref|XP_015131579.1|//PREDICTED: phosphatidate phosphatase LPIN1 isoform X6 [G…
107056717	2547	567.72	65.03	-3.14825	9.1441e-101	Down	1.67696e-101	LOC107056717	NA	NA	NA	K09828//Delta24-sterol reductase [EC:1.3.1.72 1.3.1.-]	gi|971443639|ref|XP_015157221.1|//PREDICTED: delta(24)-sterol reductase-like [Gallus gallus]
101749459	4785	714	1774	1.29076	3.08503e-99	Up	5.70764e-100	ARID5A	GO:0005634//nucleus	GO:0044212//transcription regulatory region DNA binding	GO:0006357//regulation of transcription from RNA polymerase II promoter	K06676//condensin complex subunit 2;K07874//Ras-related protein Rab-1A;K00844//hexokinase [EC:2.7.1.1]	gi|971430142|ref|XP_015152937.1|//PREDICTED: AT-rich interactive domain-containing protein 5A isoform X2 [Gallus gallus];gi|971430140|ref|XP_015152936.1|//PREDICTED: AT-rich interactive domain-containing protein 5A isoform X1 [Gallus gallus]
396300	1876	68.17	579.73	3.06593	6.68665e-99	Up	1.23951e-99	KBP	GO:0005856//cytoskeleton;GO:0016021//integral component of membrane;GO:0030054//cell junction;GO:0005739//mitochondrion;GO:0045211//postsynaptic membrane	GO:0004970//ionotropic glutamate receptor activity;GO:0005234//extracellular-glutamate-gated ion channel activity;GO:0019894//kinesin binding	GO:0007399//nervous system development;GO:0035235//ionotropic glutamate receptor signaling pathway;GO:0030154//cell differentiation;GO:0034220//ion transmembrane transport;GO:0006839//mitochondrial transport	K05202//glutamate receptor, ionotropic kainate 2;K05203//glutamate receptor, ionotropic kainate 3	gi|45382513|ref|NP_990684.1|//probable glutamate receptor precursor [Gallus gallus]
421068	3209	552	1508	1.42765	1.98285e-98	Up	3.69344e-99	ABHD3	GO:0016021//integral component of membrane	GO:0008970//phosphatidylcholine 1-acylhydrolase activity;GO:0004623//phospholipase A2 activity	GO:0046470//phosphatidylcholine metabolic process	K13696//abhydrolase domain-containing protein 1/3	gi|513171936|ref|XP_004939825.1|//PREDICTED: phospholipase ABHD3 isoform X2 [Gallus gallus];gi|971383644|ref|XP_015133452.1|//PREDICTED: phospholipase ABHD3 isoform X1 [Gallus gallus]
100857332	3481	438	1315	1.56381	3.06099e-98	Up	5.7072e-99	DOK2	NA	NA	NA	K20234//docking protein 2	gi|971430112|ref|XP_003642597.3|//PREDICTED: docking protein 2 isoform X1 [Gallus gallus];gi|513220525|ref|XP_004947630.1|//PREDICTED: docking protein 2 isoform X3 [Gallus gallus];gi|971430114|ref|XP_015152926.1|//PREDICTED: docking protein 2 isoform X2 [Gallus gallus]
417601	996	1747	730	-1.28116	4.06721e-98	Down	7.5906e-99	CENPV	NA	NA	NA	NA	gi|118100257|ref|XP_415846.2|//PREDICTED: centromere protein V [Gallus gallus]
107051321	1528	339	1134	1.71982	4.32788e-97	Up	8.1549e-98	LOC107051321	NA	NA	NA	K12867//pre-mRNA-splicing factor SYF1	gi|971451749|ref|XP_015130428.1|//PREDICTED: pre-mRNA-splicing factor SYF1-like [Gallus gallus]
420821	3726	1353.19	484.41	-1.50431	5.3233e-97	Down	1.00401e-97	DCDC2	NA	NA	NA	K08805//doublecortin-like kinase 1/2 [EC:2.7.11.1];K16579//neuronal migration protein doublecortin	gi|513170318|ref|XP_004939671.1|//PREDICTED: doublecortin domain-containing protein 2 isoform X1 [Gallus gallus];gi|513170325|ref|XP_004939672.1|//PREDICTED: doublecortin domain-containing protein 2 isoform X4 [Gallus gallus];gi|513170337|ref|XP_004939675.1|//PREDICTED: doublecortin domain-containing protein 2 isoform X6 [Gallus gallus];gi|971382212|ref|XP_015131432.1|//PREDICTED: doublecortin do…
101751013	2062	651.49	107.48	-2.62192	2.55179e-96	Down	4.84038e-97	LOC101751013	NA	NA	NA	NA	gi|971449463|ref|XP_015129494.1|//PREDICTED: uncharacterized protein LOC101751013, partial [Gallus gallus]
396488	1516	1172.77	379.05	-1.65171	2.59261e-96	Down	4.92248e-97	CNTF	GO:0030424//axon;GO:0005737//cytoplasm;GO:0097058//CRLF-CLCF1 complex	GO:0005138//interleukin-6 receptor binding;GO:0008083//growth factor activity;GO:0005125//cytokine activity;GO:0005127//ciliary neurotrophic factor receptor binding	GO:0046533//negative regulation of photoreceptor cell differentiation;GO:0070120//ciliary neurotrophic factor-mediated signaling pathway;GO:0043524//negative regulation of neuron apoptotic process;GO:0048680//positive regulation of axon regeneration;GO:0010628//positive regulation of gene expression;GO:0048644//muscle organ morphogenesis;GO:0046668//regulation of retinal cell programmed cell deat…	K05420//ciliary neurotrophic factor	gi|45382779|ref|NP_990823.1|//ciliary neurotrophic factor [Gallus gallus]
100857753	1228	537.1	1469.77	1.43008	3.23965e-96	Up	6.15679e-97	ABHD12B	NA	NA	NA	K13704//abhydrolase domain-containing protein 12 [EC:3.1.1.23]	gi|363735032|ref|XP_003641499.1|//PREDICTED: abhydrolase domain-containing protein 12B [Gallus gallus]
421984	1144	684	1705	1.29546	5.72565e-96	Up	1.09019e-96	KRTCAP3	NA	NA	NA	NA	gi|50745123|ref|XP_419994.1|//PREDICTED: keratinocyte-associated protein 3 [Gallus gallus]
107054036	4114	1029.11	2227.02	1.09147	1.64669e-95	Up	3.14722e-96	LOC107054036	NA	NA	NA	K06240//laminin, alpha 3/5	gi|971409219|ref|XP_015146692.1|//PREDICTED: endogenous retrovirus group K member 9 Pol protein-like [Gallus gallus]
425505	1367	393	1220	1.61203	2.70825e-95	Up	5.18585e-96	PAQR7	GO:0016021//integral component of membrane;GO:0005886//plasma membrane	GO:0003707//steroid hormone receptor activity;GO:0005496//steroid binding	GO:0043401//steroid hormone mediated signaling pathway	K07297//adiponectin receptor	gi|254720803|ref|NP_001157123.1|//membrane progestin receptor alpha [Gallus gallus]
419068	4530	723	1759	1.26044	6.85444e-95	Up	1.31744e-95	FCHSD2	NA	NA	NA	K20125//F-BAR and double SH3 domains protein	gi|971379062|ref|XP_015136479.1|//PREDICTED: F-BAR and double SH3 domains protein 2 isoform X2 [Gallus gallus];gi|971379060|ref|XP_015136478.1|//PREDICTED: F-BAR and double SH3 domains protein 2 isoform X1 [Gallus gallus]
423833	2861	225	906.98	1.9889	1.20178e-94	Up	2.31633e-95	CNNM1	NA	NA	NA	K16302//metal transporter CNNM	gi|971403104|ref|XP_015144286.1|//PREDICTED: metal transporter CNNM1 isoform X1 [Gallus gallus];gi|971403108|ref|XP_421703.5|//PREDICTED: metal transporter CNNM1 isoform X3 [Gallus gallus];gi|971403106|ref|XP_015144287.1|//PREDICTED: metal transporter CNNM1 isoform X2 [Gallus gallus];gi|971403112|ref|XP_015144289.1|//PREDICTED: metal transporter CNNM1 isoform X5 [Gallus gallus];gi|971403110|ref|X…
395781	1768	725.08	146.1	-2.33343	7.09859e-94	Down	1.37458e-94	MRPS30	GO:0005840//ribosome;GO:0005739//mitochondrion	GO:0003735//structural constituent of ribosome	GO:0006412//translation	K17409//small subunit ribosomal protein S30	gi|45384394|ref|NP_990270.1|//28S ribosomal protein S30, mitochondrial [Gallus gallus]
101751669	948	2107	996	-1.10322	2.08827e-93	Down	4.06627e-94	LOC101751669	NA	NA	NA	K06847//RGM domain family	gi|971451896|ref|XP_015130490.1|//PREDICTED: hemojuvelin-like [Gallus gallus]
427467	2766	117	671	2.49756	1.32948e-92	Up	2.59593e-93	CZH9ORF3	GO:0005730//nucleolus;GO:0005737//cytoplasm;GO:0005886//plasma membrane	GO:0008270//zinc ion binding;GO:0042277//peptide binding;GO:0070006//metalloaminopeptidase activity	GO:0006508//proteolysis;GO:0043171//peptide catabolic process	K09606//aminopeptidase O [EC:3.4.11.-]	gi|513231028|ref|XP_004949282.1|//PREDICTED: aminopeptidase O isoform X4 [Gallus gallus];gi|513231025|ref|XP_004949281.1|//PREDICTED: aminopeptidase O isoform X1 [Gallus gallus];gi|971439446|ref|XP_015135866.1|//PREDICTED: aminopeptidase O isoform X2 [Gallus gallus];gi|971439448|ref|XP_015135867.1|//PREDICTED: aminopeptidase O isoform X3 [Gallus gallus]
414338	231	1498	592	-1.36161	1.65424e-92	Down	3.236e-93	LEAP2	NA	NA	GO:0050829//defense response to Gram-negative bacterium	NA	gi|48675881|ref|NP_001001606.1|//liver-expressed antimicrobial peptide 2 precursor [Gallus gallus]
417245	13198	1452	563	-1.38908	1.94168e-92	Down	3.80179e-93	PAPPA	NA	NA	NA	K07762//pappalysin-1 [EC:3.4.24.79]	gi|971423487|ref|XP_415522.4|//PREDICTED: pappalysin-1 [Gallus gallus]
101749614	1636	26.21	436.52	4.03561	2.6438e-92	Up	5.19079e-93	LOC101749614	NA	NA	NA	K14165//atypical dual specificity phosphatase [EC:3.1.3.16 3.1.3.48];K04257//olfactory receptor	gi|971446678|ref|XP_015128339.1|//PREDICTED: coiled-coil domain-containing protein 81-like isoform X1 [Gallus gallus];gi|971446682|ref|XP_015128341.1|//PREDICTED: coiled-coil domain-containing protein 81-like isoform X3 [Gallus gallus];gi|971446686|ref|XP_015128343.1|//PREDICTED: coiled-coil domain-containing protein 81-like isoform X5 [Gallus gallus];gi|971446680|ref|XP_015128340.1|//PREDICTED: …
107056218	1180	659.58	119.18	-2.49065	3.68834e-92	Down	7.24825e-93	LOC107056218	GO:0016021//integral component of membrane	GO:0004447//iodide peroxidase activity	GO:0098869//cellular oxidant detoxification;GO:0055114//oxidation-reduction process	K17231//iodotyrosine deiodinase [EC:1.21.1.1]	gi|971442475|ref|XP_015156706.1|//PREDICTED: LOW QUALITY PROTEIN: iodotyrosine deiodinase 1-like, partial [Gallus gallus]
418532	6060	471	1335	1.4808	3.89681e-92	Up	7.66492e-93	C2CD2	NA	NA	NA	NA	gi|363728876|ref|XP_416741.3|//PREDICTED: C2 domain-containing protein 2 isoform X1 [Gallus gallus];gi|513162965|ref|XP_004934629.1|//PREDICTED: C2 domain-containing protein 2 isoform X2 [Gallus gallus];gi|971375584|ref|XP_015156624.1|//PREDICTED: C2 domain-containing protein 2 isoform X3 [Gallus gallus];gi|971375586|ref|XP_015156632.1|//PREDICTED: C2 domain-containing protein 2 isoform X4 [Gallu…
107051249	1009	409.65	19.77	-4.39525	4.02567e-92	Down	7.92564e-93	LOC107051249	NA	NA	NA	NA	gi|971426146|ref|XP_015151382.1|//PREDICTED: outer dense fiber protein 3-like [Gallus gallus]
101751399	2048	1481.03	582.92	-1.36748	4.52418e-92	Down	8.91523e-93	LOC101751399	NA	NA	NA	NA	gi|971426146|ref|XP_015151382.1|//PREDICTED: outer dense fiber protein 3-like [Gallus gallus]
421562	4829	71.28	559.22	2.9496	4.81368e-92	Up	9.49436e-93	FRMD1	GO:0005856//cytoskeleton	NA	NA	K16821//FERM domain-containing protein 1;K16822//FERM domain-containing protein 6	gi|971388584|ref|XP_015139847.1|//PREDICTED: FERM domain-containing protein 1 isoform X1 [Gallus gallus];gi|513176023|ref|XP_419603.4|//PREDICTED: FERM domain-containing protein 1 isoform X2 [Gallus gallus];gi|971388589|ref|XP_015139849.1|//PREDICTED: FERM domain-containing protein 1 isoform X3 [Gallus gallus]
421635	3510	506	1387	1.43251	4.09913e-91	Up	8.14396e-92	ZBTB2	NA	NA	NA	K10489//zinc finger and BTB domain-containing protein 2	gi|71894735|ref|NP_001026241.1|//zinc finger and BTB domain-containing protein 2 [Gallus gallus] ;gi|971387736|ref|XP_015139557.1|//PREDICTED: zinc finger and BTB domain-containing protein 2 isoform X1 [Gallus gallus]
395229	3883	714	1717	1.24365	9.09377e-91	Up	1.80998e-91	TCF7	GO:0005667//transcription factor complex;GO:0005719//nuclear euchromatin	GO:0043565//sequence-specific DNA binding;GO:0001047//core promoter binding;GO:0001227//transcriptional repressor activity, RNA polymerase II transcription regulatory region sequence-specific binding;GO:0008013//beta-catenin binding	GO:0046632//alpha-beta T cell differentiation;GO:0042127//regulation of cell proliferation;GO:0030538//embryonic genitalia morphogenesis;GO:0000122//negative regulation of transcription from RNA polymerase II promoter;GO:0048619//embryonic hindgut morphogenesis;GO:0044336//canonical Wnt signaling pathway involved in negative regulation of apoptotic process;GO:0021915//neural tube development;GO:0…	K02620//transcription factor 7	gi|971418364|ref|XP_015149481.1|//PREDICTED: transcription factor 7 isoform X1 [Gallus gallus];gi|971418370|ref|XP_015149484.1|//PREDICTED: transcription factor 7 isoform X4 [Gallus gallus];gi|971418378|ref|XP_015149489.1|//PREDICTED: transcription factor 7 isoform X8 [Gallus gallus];gi|45383081|ref|NP_989878.1|//transcription factor 7 [Gallus gallus];gi|971418372|ref|XP_015149485.1|//PREDICTED: …
107054250	1053	734.48	1746.83	1.2277	1.70263e-90	Up	3.40108e-91	LOC107054250	NA	NA	NA	K06634//cyclin H;K06225//patched 1;K04612//calcium-sensing receptor;K01495//GTP cyclohydrolase I [EC:3.5.4.16];K08858//serine/threonine-protein kinase SBK [EC:2.7.11.1]	gi|971373499|ref|XP_015147753.1|//PREDICTED: LOW QUALITY PROTEIN: endogenous retrovirus group K member 8 Pol protein-like [Gallus gallus]
407775	3654	1511	611	-1.32851	6.71774e-90	Down	1.34914e-90	ST3GAL5	GO:0030173//integral component of Golgi membrane	GO:0003836//beta-galactoside (CMP) alpha-2,3-sialyltransferase activity;GO:0047291//lactosylceramide alpha-2,3-sialyltransferase activity	GO:0018279//protein N-linked glycosylation via asparagine;GO:0009311//oligosaccharide metabolic process;GO:0097503//sialylation;GO:0001574//ganglioside biosynthetic process	K03370//lactosylceramide alpha-2,3-sialyltransferase (sialyltransferase 9) [EC:2.4.99.9]	gi|971395841|ref|XP_015141372.1|//PREDICTED: lactosylceramide alpha-2,3-sialyltransferase isoform X1 [Gallus gallus];gi|971395853|ref|XP_015141379.1|//PREDICTED: lactosylceramide alpha-2,3-sialyltransferase isoform X4 [Gallus gallus];gi|971395843|ref|XP_015141373.1|//PREDICTED: lactosylceramide alpha-2,3-sialyltransferase isoform X2 [Gallus gallus]
430750	4888	985	2116	1.0809	2.00107e-89	Up	4.0224e-90	RAB31	NA	NA	NA	K07891//Ras-related protein Rab-22	gi|971383384|ref|XP_015137995.1|//PREDICTED: ras-related protein Rab-31 isoform X1 [Gallus gallus];gi|971383386|ref|XP_015137996.1|//PREDICTED: ras-related protein Rab-31 isoform X2 [Gallus gallus]
423299	3782	416	1221	1.53116	1.34392e-88	Up	2.71837e-89	STXBP6	GO:0016021//integral component of membrane	NA	GO:0035542//regulation of SNARE complex assembly	K08519//syntaxin-binding protein 6	gi|314122252|ref|NP_001186640.1|//syntaxin-binding protein 6 [Gallus gallus] ;gi|971399105|ref|XP_015142840.1|//PREDICTED: syntaxin-binding protein 6 isoform X2 [Gallus gallus]
107057137	1975	954.92	2062.38	1.08861	3.42271e-88	Up	6.93548e-89	LOC107057137	NA	NA	NA	K03695//ATP-dependent Clp protease ATP-binding subunit ClpB;K01056//peptidyl-tRNA hydrolase, PTH1 family [EC:3.1.1.29]	gi|971444631|ref|XP_015157648.1|//PREDICTED: torsin-1A-like, partial [Gallus gallus]
421863	3163	860	1919	1.1357	7.12747e-88	Up	1.44937e-88	SLC17A5	NA	NA	NA	K12301//MFS transporter, ACS family, solute carrier family 17 (sodium-dependent inorganic phosphate cotransporter), member 5	gi|71895023|ref|NP_001026257.1|//sialin [Gallus gallus] ;gi|971389668|ref|XP_015140231.1|//PREDICTED: sialin isoform X1 [Gallus gallus]
422302	1827	1197	425	-1.51613	5.8092e-87	Down	1.18757e-87	NSDHL	GO:0005783//endoplasmic reticulum;GO:0005811//lipid droplet;GO:0016021//integral component of membrane	GO:0003854//3-beta-hydroxy-delta5-steroid dehydrogenase activity	GO:0006694//steroid biosynthetic process;GO:0008203//cholesterol metabolic process;GO:0007224//smoothened signaling pathway;GO:0055114//oxidation-reduction process	K07748//sterol-4alpha-carboxylate 3-dehydrogenase (decarboxylating) [EC:1.1.1.170]	gi|50745878|ref|XP_420279.1|//PREDICTED: sterol-4-alpha-carboxylate 3-dehydrogenase, decarboxylating [Gallus gallus]
420796	6702	1881	876	-1.12474	3.79379e-86	Down	7.79653e-87	NFX1	NA	NA	NA	K12236//transcriptional repressor NF-X1	gi|513170146|ref|XP_004935125.1|//PREDICTED: transcriptional repressor NF-X1 isoform X1 [Gallus gallus];gi|971382118|ref|XP_015131403.1|//PREDICTED: transcriptional repressor NF-X1 isoform X2 [Gallus gallus];gi|971382120|ref|XP_015131404.1|//PREDICTED: transcriptional repressor NF-X1 isoform X3 [Gallus gallus]
415867	1636	1060	2194	1.02725	2.18405e-85	Up	4.52765e-86	NOB1	NA	NA	NA	K11883//RNA-binding protein NOB1	gi|118096647|ref|XP_414227.2|//PREDICTED: RNA-binding protein NOB1 [Gallus gallus]
395159	1084	832.61	220.98	-1.93597	2.64945e-85	Down	5.51152e-86	LOC395159	NA	NA	NA	K01691//WNT inhibitory factor 1	gi|45383169|ref|NP_989829.1|//Schwann cell-specific EGF-like repeat autocrine factor precursor [Gallus gallus]
421153	3172	1539	649	-1.26795	2.95283e-85	Down	6.14793e-86	DENND2D	NA	NA	NA	K20161//DENN domain-containing protein 2	gi|971433427|ref|XP_419235.5|//PREDICTED: DENN domain-containing protein 2D [Gallus gallus]
428170	4317	963	293	-1.73888	3.17141e-85	Down	6.60872e-86	KLHDC7A	NA	NA	NA	K10476//kelch repeat and BTB domain-containing protein 11	gi|971428979|ref|XP_015152476.1|//PREDICTED: kelch domain-containing protein 7A [Gallus gallus]
415745	1452	1150	403	-1.53503	4.05009e-85	Down	8.44704e-86	CDCA9	NA	NA	NA	K11514//Borealin	gi|444741659|ref|NP_001263267.1|//borealin-2 [Gallus gallus]
427737	1021	132.46	670.33	2.31707	6.8122e-85	Up	1.42201e-85	YF6	GO:0042612//MHC class I protein complex;GO:0016021//integral component of membrane	GO:0042605//peptide antigen binding	GO:0006955//immune response;GO:0002474//antigen processing and presentation of peptide antigen via MHC class I	K06751//major histocompatibility complex, class I	gi|971422370|ref|XP_015150522.1|//PREDICTED: class I histocompatibility antigen, F10 alpha chain isoform X1 [Gallus gallus];gi|971422386|ref|XP_015150529.1|//PREDICTED: class I histocompatibility antigen, F10 alpha chain isoform X4 [Gallus gallus]
373903	6091	129	662	2.33721	1.03315e-84	Up	2.16035e-85	DIO2	GO:0016021//integral component of membrane	GO:0004800//thyroxine 5'-deiodinase activity	GO:0042446//hormone biosynthetic process;GO:0006590//thyroid hormone generation;GO:0055114//oxidation-reduction process	K17904//type II thyroxine 5'-deiodinase [EC:1.21.99.4]	gi|156547239|ref|NP_989445.2|//type II iodothyronine deiodinase [Gallus gallus]
420277	3085	524	1376	1.3706	1.19059e-84	Up	2.49171e-85	SYBU	NA	NA	NA	NA	gi|971384843|ref|XP_015138500.1|//PREDICTED: syntabulin isoform X1 [Gallus gallus];gi|971384845|ref|XP_015138501.1|//PREDICTED: syntabulin isoform X2 [Gallus gallus];gi|971384847|ref|XP_015138502.1|//PREDICTED: syntabulin isoform X3 [Gallus gallus]
770238	4285	391	1151	1.5354	6.10573e-84	Up	1.28551e-84	KLF9	NA	NA	NA	K09208//krueppel-like factor 9/13/14/16	gi|363744516|ref|XP_003643067.1|//PREDICTED: Krueppel-like factor 9 [Gallus gallus]
422213	3126	520	1364	1.36901	8.82887e-84	Up	1.86044e-84	SLC7A3	GO:0005887//integral component of plasma membrane	GO:0015189//L-lysine transmembrane transporter activity;GO:0000064//L-ornithine transmembrane transporter activity;GO:0015181//arginine transmembrane transporter activity;GO:0015297//antiporter activity	GO:0006865//amino acid transport;GO:1903826//arginine transmembrane transport;GO:1903401//L-lysine transmembrane transport;GO:1903352//L-ornithine transmembrane transport	K13865//solute carrier family 7 (cationic amino acid transporter), member 3	gi|971391765|ref|XP_015133910.1|//PREDICTED: cationic amino acid transporter 3 [Gallus gallus]
422551	7793	1771	813	-1.14548	1.41601e-83	Down	2.99656e-84	ENPP6	NA	NA	NA	K08743//ectonucleotide pyrophosphatase/phosphodiesterase family member 6 [EC:3.1.4.-]	gi|50746471|ref|XP_420512.1|//PREDICTED: ectonucleotide pyrophosphatase/phosphodiesterase family member 6 [Gallus gallus]
107049605	2048	1310.16	510.24	-1.38274	5.43183e-83	Down	1.15632e-83	LOC107049605	NA	NA	NA	NA	gi|971426146|ref|XP_015151382.1|//PREDICTED: outer dense fiber protein 3-like [Gallus gallus]
415487	2209	915	1964	1.07971	5.75327e-83	Up	1.22579e-83	PLIN1	NA	NA	NA	K08768//perilipin-1	gi|188529139|ref|NP_001120911.1|//perilipin-1 [Gallus gallus];gi|971412997|ref|XP_015147490.1|//PREDICTED: perilipin-1 isoform X1 [Gallus gallus];gi|971412999|ref|XP_015147491.1|//PREDICTED: perilipin-1 isoform X2 [Gallus gallus]
426311	1381	1031	2132	1.02592	7.58801e-83	Up	1.61942e-83	RBM34	NA	NA	NA	K14837//nucleolar protein 12	gi|971388750|ref|XP_423974.4|//PREDICTED: RNA-binding protein 34 [Gallus gallus]
424510	6610	960	2028	1.05671	1.0133e-82	Up	2.16439e-83	ZNF644	NA	GO:0046872//metal ion binding;GO:0003676//nucleic acid binding	NA	K09228//KRAB domain-containing zinc finger protein	gi|971407962|ref|XP_015146166.1|//PREDICTED: zinc finger protein 644 isoform X2 [Gallus gallus];gi|971407934|ref|XP_015146152.1|//PREDICTED: zinc finger protein 644 isoform X1 [Gallus gallus];gi|971407964|ref|XP_015146167.1|//PREDICTED: zinc finger protein 644 isoform X3 [Gallus gallus]
416149	4512	868	248	-1.8296	1.84186e-82	Down	3.93751e-83	ARHGEF37	GO:0005737//cytoplasm	GO:0005089//Rho guanyl-nucleotide exchange factor activity	GO:0035023//regulation of Rho protein signal transduction;GO:0043547//positive regulation of GTPase activity	K20710//Rho guanine nucleotide exchange factor 37	gi|971417670|ref|XP_015149195.1|//PREDICTED: rho guanine nucleotide exchange factor 37 isoform X3 [Gallus gallus];gi|971417668|ref|XP_015149194.1|//PREDICTED: rho guanine nucleotide exchange factor 37 isoform X2 [Gallus gallus];gi|971417662|ref|XP_015149191.1|//PREDICTED: rho guanine nucleotide exchange factor 37 isoform X1 [Gallus gallus]
415458	3796	785	1767	1.14829	1.86645e-82	Up	3.99677e-83	HOMER2	NA	NA	NA	K15010//homer	gi|971413064|ref|XP_015147511.1|//PREDICTED: homer protein homolog 2 [Gallus gallus]
395433	3601	1602	704.91	-1.20661	3.75075e-82	Down	8.04527e-83	NPAS2	GO:0005634//nucleus;GO:0005667//transcription factor complex;GO:0005737//cytoplasm	GO:0046872//metal ion binding;GO:0051879//Hsp90 protein binding;GO:0003700//transcription factor activity, sequence-specific DNA binding;GO:0001047//core promoter binding;GO:0046983//protein dimerization activity	GO:0051775//response to redox state;GO:0045944//positive regulation of transcription from RNA polymerase II promoter;GO:0045739//positive regulation of DNA repair;GO:0032922//circadian regulation of gene expression;GO:0060548//negative regulation of cell death	K09026//neuronal PAS domain-containing protein 2	gi|971376417|ref|XP_015133165.1|//PREDICTED: neuronal PAS domain-containing protein 2 isoform X3 [Gallus gallus];gi|971376415|ref|XP_015133164.1|//PREDICTED: neuronal PAS domain-containing protein 2 isoform X2 [Gallus gallus];gi|971376421|ref|XP_015133167.1|//PREDICTED: neuronal PAS domain-containing protein 2 isoform X5 [Gallus gallus];gi|71896369|ref|NP_001025713.1|//neuronal PAS domain-contain…
420706	2437	261	909	1.77798	9.10444e-82	Up	1.95779e-82	TGM4	NA	NA	NA	K05621//transglutaminase 4 [EC:2.3.2.13]	gi|57530757|ref|NP_001006368.1|//protein-glutamine gamma-glutamyltransferase 4 [Gallus gallus]
373904	2026	228	845	1.86767	2.58855e-81	Up	5.58495e-82	TNFRSF10B	GO:0005887//integral component of plasma membrane	GO:0045569//TRAIL binding;GO:0005031//tumor necrosis factor-activated receptor activity	GO:0097190//apoptotic signaling pathway;GO:0042127//regulation of cell proliferation;GO:0032496//response to lipopolysaccharide;GO:0006954//inflammatory response;GO:0007275//multicellular organism development;GO:0043410//positive regulation of MAPK cascade;GO:0006955//immune response;GO:0042981//regulation of apoptotic process;GO:0033209//tumor necrosis factor-mediated signaling pathway	K04722//tumor necrosis factor receptor superfamily member 10	gi|162951875|ref|NP_989446.2|//tumor necrosis factor receptor superfamily member 10B precursor [Gallus gallus];gi|971429758|ref|XP_015152781.1|//PREDICTED: tumor necrosis factor receptor superfamily member 10B isoform X3 [Gallus gallus];gi|971429756|ref|XP_015152780.1|//PREDICTED: tumor necrosis factor receptor superfamily member 10B isoform X2 [Gallus gallus];gi|971429754|ref|XP_015152779.1|//PR…
417522	1886	721	1662	1.1826	2.61948e-81	Up	5.65639e-82	TAF15	NA	NA	NA	K14651//transcription initiation factor TFIID subunit 15	gi|971426460|ref|XP_015151501.1|//PREDICTED: TATA-binding protein-associated factor 2N isoform X2 [Gallus gallus];gi|118100155|ref|XP_415770.2|//PREDICTED: TATA-binding protein-associated factor 2N isoform X1 [Gallus gallus]
417742	2768	1569	687	-1.21371	3.15593e-81	Down	6.82614e-82	HDAC10	GO:0000118//histone deacetylase complex;GO:0005737//cytoplasm	GO:0004407//histone deacetylase activity;GO:0042826//histone deacetylase binding	GO:0000122//negative regulation of transcription from RNA polymerase II promoter;GO:0016575//histone deacetylation	K18671//histone deacetylase 10 [EC:3.5.1.98]	gi|971370695|ref|XP_015130392.1|//PREDICTED: histone deacetylase 10 isoform X3 [Gallus gallus];gi|971370689|ref|XP_015130265.1|//PREDICTED: histone deacetylase 10 isoform X1 [Gallus gallus];gi|971370693|ref|XP_015130345.1|//PREDICTED: histone deacetylase 10 isoform X2 [Gallus gallus]
395080	1740	1236	472	-1.41107	8.84602e-81	Down	1.92131e-81	NT5C3A	GO:0005783//endoplasmic reticulum;GO:0005739//mitochondrion	GO:0000287//magnesium ion binding;GO:0008253//5'-nucleotidase activity;GO:0000166//nucleotide binding;GO:0016740//transferase activity	GO:0016311//dephosphorylation;GO:0009117//nucleotide metabolic process	K01081//5'-nucleotidase [EC:3.1.3.5]	gi|971379751|ref|XP_015136754.1|//PREDICTED: cytosolic 5'-nucleotidase 3A isoform X2 [Gallus gallus];gi|971379757|ref|XP_015136757.1|//PREDICTED: cytosolic 5'-nucleotidase 3A isoform X3 [Gallus gallus];gi|117949803|sp|Q5ZID6.3|5NT3A_CHICK//RecName: Full=Cytosolic 5'-nucleotidase 3A; AltName: Full=7-methylguanosine phosphate-specific 5'-nucleotidase; Short=7-methylguanosine nucleotidase; AltName: …
427106	2257	345	1050	1.58348	3.59234e-80	Up	7.84757e-81	LYSMD3	GO:0016021//integral component of membrane	NA	NA	NA	gi|71897133|ref|NP_001026585.1|//lysM and putative peptidoglycan-binding domain-containing protein 3 [Gallus gallus]
418090	797	0	476	9.87257	6.94164e-80	Up	1.52017e-80	IGF1	GO:0042567//insulin-like growth factor ternary complex;GO:0005622//intracellular;GO:0016021//integral component of membrane	GO:0008083//growth factor activity;GO:0005178//integrin binding;GO:0005159//insulin-like growth factor receptor binding;GO:0005158//insulin receptor binding;GO:0005179//hormone activity	GO:2000679//positive regulation of transcription regulatory region DNA binding;GO:0043491//protein kinase B signaling;GO:0070371//ERK1 and ERK2 cascade;GO:0043568//positive regulation of insulin-like growth factor receptor signaling pathway;GO:0090201//negative regulation of release of cytochrome c from mitochondria;GO:0045821//positive regulation of glycolytic process;GO:0045445//myoblast differ…	K05459//insulin-like growth factor 1	gi|52138671|ref|NP_001004384.1|//insulin-like growth factor I preproprotein [Gallus gallus]
101752029	2584	719.25	1647.64	1.17359	1.15675e-79	Up	2.54358e-80	THBD	NA	NA	NA	K03907//thrombomodulin	gi|513174070|ref|XP_004940194.1|//PREDICTED: thrombomodulin [Gallus gallus]
101749599	1331	478.11	1268.8	1.3858	1.77895e-79	Up	3.92135e-80	LOC101749599	GO:0016021//integral component of membrane	GO:0015020//glucuronosyltransferase activity	GO:0008152//metabolic process	K00699//glucuronosyltransferase [EC:2.4.1.17]	gi|971404333|ref|XP_004942560.2|//PREDICTED: UDP-glucuronosyltransferase 1-9-like [Gallus gallus]
418424	1627	699.26	167.89	-2.08056	8.07776e-79	Down	1.79075e-79	LOC418424	NA	NA	NA	K06556//CD200 antigen	gi|971374433|ref|XP_015151755.1|//PREDICTED: uncharacterized protein LOC418424 isoform X3 [Gallus gallus];gi|513162097|ref|XP_004938359.1|//PREDICTED: uncharacterized protein LOC418424 isoform X2 [Gallus gallus];gi|513162094|ref|XP_004938358.1|//PREDICTED: uncharacterized protein LOC418424 isoform X1 [Gallus gallus];gi|768311626|ref|NP_001292373.1|//uncharacterized protein LOC418424 precursor [Ga…
416743	4788	784	1738.31	1.12651	9.8554e-79	Up	2.19015e-79	ITPKB	GO:0016020//membrane;GO:0005634//nucleus;GO:0005829//cytosol	GO:0008440//inositol-1,4,5-trisphosphate 3-kinase activity	GO:0000165//MAPK cascade;GO:0007166//cell surface receptor signaling pathway;GO:0045638//negative regulation of myeloid cell differentiation;GO:0046638//positive regulation of alpha-beta T cell differentiation;GO:0001932//regulation of protein phosphorylation;GO:0035726//common myeloid progenitor cell proliferation;GO:0046579//positive regulation of Ras protein signal transduction;GO:0045059//pos…	K00911//1D-myo-inositol-triphosphate 3-kinase [EC:2.7.1.127]	gi|118087699|ref|XP_415039.2|//PREDICTED: inositol-trisphosphate 3-kinase B [Gallus gallus]
419489	2743	474	1256	1.38363	1.66033e-78	Up	3.69271e-79	MTHFR	NA	NA	NA	K00297//methylenetetrahydrofolate reductase (NADPH) [EC:1.5.1.20]	gi|971429569|ref|XP_015152695.1|//PREDICTED: methylenetetrahydrofolate reductase isoform X2 [Gallus gallus];gi|363741903|ref|XP_417645.3|//PREDICTED: methylenetetrahydrofolate reductase isoform X1 [Gallus gallus]
769673	3647	97.64	564.14	2.50826	1.78299e-78	Up	3.96872e-79	ERNI	NA	NA	NA	NA	gi|124249438|ref|NP_001074343.1|//uncharacterized protein LOC769673 [Gallus gallus]
771369	2642	749	1682	1.14489	3.36749e-78	Up	7.51381e-79	FAM8A1	NA	NA	NA	NA	gi|513170461|ref|XP_001234653.3|//PREDICTED: protein FAM8A1 [Gallus gallus]
770203	2329	646	143	-2.19776	4.94189e-78	Down	1.10445e-78	WDR86	NA	NA	NA	K10260//F-box and WD-40 domain protein 7	gi|363729899|ref|XP_001233535.2|//PREDICTED: WD repeat-containing protein 86 [Gallus gallus]
107055406	2069	71.13	498.97	2.78818	7.5294e-78	Up	1.68814e-78	LMBR1L	NA	NA	NA	K00858//NAD+ kinase [EC:2.7.1.23]	gi|971437054|ref|XP_015155805.1|//PREDICTED: protein LMBR1L [Gallus gallus]
426064	1838	934.41	1945.94	1.03609	5.7855e-77	Up	1.30443e-77	LOC426064	NA	NA	NA	K16342//cytosolic phospholipase A2 [EC:3.1.1.4]	gi|50795050|ref|XP_423742.1|//PREDICTED: uncharacterized protein LOC426064 [Gallus gallus]
422170	2962	901	1890	1.04654	5.20449e-76	Up	1.18279e-76	VSIG4	NA	NA	NA	K19822//V-set and immunoglobulin domain-containing protein 4	gi|513179913|ref|XP_004940585.1|//PREDICTED: V-set and immunoglobulin domain-containing protein 4 isoform X1 [Gallus gallus];gi|50745587|ref|XP_420167.1|//PREDICTED: V-set and immunoglobulin domain-containing protein 4 isoform X2 [Gallus gallus];gi|971391123|ref|XP_015140741.1|//PREDICTED: V-set and immunoglobulin domain-containing protein 4 isoform X3 [Gallus gallus]
373854	9429	725	1627	1.14392	1.37058e-75	Up	3.12467e-76	TENM2	GO:0005783//endoplasmic reticulum;GO:0016605//PML body;GO:0030175//filopodium;GO:0030426//growth cone;GO:0005887//integral component of plasma membrane;GO:0005911//cell-cell junction;GO:0005794//Golgi apparatus;GO:0043197//dendritic spine;GO:0045211//postsynaptic membrane	GO:0050839//cell adhesion molecule binding;GO:0005509//calcium ion binding;GO:0046982//protein heterodimerization activity;GO:0005102//receptor binding;GO:0042803//protein homodimerization activity	GO:0000122//negative regulation of transcription from RNA polymerase II promoter;GO:0051491//positive regulation of filopodium assembly;GO:0035584//calcium-mediated signaling using intracellular calcium source;GO:0097264//self proteolysis;GO:0007157//heterophilic cell-cell adhesion via plasma membrane cell adhesion molecules;GO:0007411//axon guidance	K06252//tenascin	gi|971417327|ref|XP_015149064.1|//PREDICTED: teneurin-2 isoform X11 [Gallus gallus];gi|971417317|ref|XP_015149058.1|//PREDICTED: teneurin-2 isoform X6 [Gallus gallus];gi|971417323|ref|XP_015149062.1|//PREDICTED: teneurin-2 isoform X9 [Gallus gallus];gi|971417329|ref|XP_015149065.1|//PREDICTED: teneurin-2 isoform X12 [Gallus gallus];gi|971417325|ref|XP_015149063.1|//PREDICTED: teneurin-2 isoform X…
100857247	2030	824.84	1769.65	1.07903	7.79663e-75	Up	1.79151e-75	TUBA4A	GO:0005874//microtubule	GO:0005200//structural constituent of cytoskeleton;GO:0005525//GTP binding;GO:0003924//GTPase activity	GO:0007017//microtubule-based process	K07374//tubulin alpha	gi|971406568|ref|XP_003641692.2|//PREDICTED: tubulin alpha-4A chain [Gallus gallus]
396216	1238	189	737	1.94103	8.33768e-75	Up	1.91733e-75	CSF3	GO:0005615//extracellular space	GO:0008083//growth factor activity;GO:0005125//cytokine activity;GO:0019899//enzyme binding;GO:0005130//granulocyte colony-stimulating factor receptor binding	GO:0050731//positive regulation of peptidyl-tyrosine phosphorylation;GO:0051897//positive regulation of protein kinase B signaling;GO:0014068//positive regulation of phosphatidylinositol 3-kinase signaling;GO:0045639//positive regulation of myeloid cell differentiation;GO:0032092//positive regulation of protein binding;GO:0045944//positive regulation of transcription from RNA polymerase II promot…	K05423//granulocyte colony-stimulating factor	gi|45384140|ref|NP_990610.1|//myelomonocytic growth factor precursor [Gallus gallus]
427801	3909	1782.85	866.21	-1.06364	8.538e-75	Down	1.96493e-75	MGAT5B	GO:0005794//Golgi apparatus;GO:0016021//integral component of membrane	GO:0030144//alpha-1,6-mannosylglycoprotein 6-beta-N-acetylglucosaminyltransferase activity	GO:0006487//protein N-linked glycosylation	K09661//mannosyl alpha-1,6-glycoprotein beta-1,6-N-acetyl-glucosaminyltransferase, isozyme B [EC:2.4.1.-]	gi|971424429|ref|XP_015150770.1|//PREDICTED: alpha-1,6-mannosylglycoprotein 6-beta-N-acetylglucosaminyltransferase B isoform X2 [Gallus gallus];gi|971424431|ref|XP_015150771.1|//PREDICTED: alpha-1,6-mannosylglycoprotein 6-beta-N-acetylglucosaminyltransferase B isoform X3 [Gallus gallus];gi|971424437|ref|XP_015150775.1|//PREDICTED: alpha-1,6-mannosylglycoprotein 6-beta-N-acetylglucosaminyltransfer…
101750235	2945	36	393	3.42621	2.71964e-74	Up	6.28832e-75	NXPH2	NA	NA	NA	K16657//neurexophilin-2	gi|513195360|ref|XP_004943059.1|//PREDICTED: neurexophilin-2 [Gallus gallus]
770154	2122	394	1096	1.45373	6.71164e-74	Up	1.55789e-74	APELA	NA	NA	NA	NA	gi|971392616|ref|XP_015140794.1|//PREDICTED: apelin receptor early endogenous ligand isoform X2 [Gallus gallus]
417848	2104	390	1088	1.45789	1.11657e-73	Up	2.59779e-74	LOC417848	GO:0097208//alveolar lamellar body;GO:0005615//extracellular space;GO:0005764//lysosome	GO:0004190//aspartic-type endopeptidase activity	GO:0006508//proteolysis;GO:0030163//protein catabolic process	K01379//cathepsin D [EC:3.4.23.5];K01382//cathepsin E [EC:3.4.23.34]	gi|971371296|ref|XP_015138364.1|//PREDICTED: cathepsin E isoform X2 [Gallus gallus];gi|971825901|ref|NP_001305356.1|//cathepsin E-A-like precursor [Gallus gallus]
420909	4149	1699	814	-1.08383	1.61009e-73	Down	3.75179e-74	RNF152	GO:0005765//lysosomal membrane;GO:0031301//integral component of organelle membrane	GO:0031267//small GTPase binding;GO:0061630//ubiquitin protein ligase activity;GO:0008270//zinc ion binding;GO:0016874//ligase activity	GO:0034198//cellular response to amino acid starvation;GO:0070534//protein K63-linked ubiquitination;GO:0070936//protein K48-linked ubiquitination;GO:0010508//positive regulation of autophagy;GO:1904262//negative regulation of TORC1 signaling	K15705//E3 ubiquitin-protein ligase RNF152 [EC:2.3.2.27]	gi|757813189|ref|NP_001291963.1|//E3 ubiquitin-protein ligase RNF152 [Gallus gallus]
422053	2929	671	1529	1.16596	2.74927e-73	Up	6.41614e-74	SUPT3H	GO:0000124//SAGA complex;GO:0033276//transcription factor TFTC complex;GO:0030914//STAGA complex;GO:0005669//transcription factor TFIID complex	GO:0003677//DNA binding;GO:0003713//transcription coactivator activity;GO:0004402//histone acetyltransferase activity;GO:0046982//protein heterodimerization activity	GO:0098779//positive regulation of mitophagy in response to mitochondrial depolarization;GO:0006357//regulation of transcription from RNA polymerase II promoter;GO:0098792//xenophagy;GO:0016578//histone deubiquitination;GO:0043966//histone H3 acetylation;GO:0002230//positive regulation of defense response to virus by host	K11313//transcription initiation protein SPT3	gi|971390772|ref|XP_015140626.1|//PREDICTED: transcription initiation protein SPT3 homolog isoform X2 [Gallus gallus];gi|71894905|ref|NP_001026273.1|//transcription initiation protein SPT3 homolog [Gallus gallus] ;gi|971390766|ref|XP_015140623.1|//PREDICTED: transcription initiation protein SPT3 homolog isoform X1 [Gallus gallus];gi|971390774|ref|XP_015140627.1|//PREDICTED: transcription initiati…
107054818	2300	217.84	783.7	1.82479	3.16139e-73	Up	7.38362e-74	LOC107054818	NA	NA	NA	NA	gi|971427234|ref|XP_015151781.1|//PREDICTED: protein MANBAL-like isoform X2 [Gallus gallus];gi|971427258|ref|XP_015151787.1|//PREDICTED: uncharacterized protein LOC107054817 [Gallus gallus];gi|971427232|ref|XP_015151780.1|//PREDICTED: uncharacterized protein LOC431205 isoform X1 [Gallus gallus]
420880	3626	668	1524	1.1677	3.18543e-73	Up	7.4455e-74	PXDC1	NA	GO:0035091//phosphatidylinositol binding	NA	NA	gi|118086448|ref|XP_418967.2|//PREDICTED: PX domain-containing protein 1 [Gallus gallus]
423708	992	797	1713	1.08163	9.08981e-73	Up	2.14096e-73	ANAPC16	GO:0005737//cytoplasm;GO:0005680//anaphase-promoting complex	NA	GO:0016567//protein ubiquitination;GO:0007049//cell cycle	NA	gi|513190768|ref|XP_421587.3|//PREDICTED: anaphase-promoting complex subunit 16 isoform X1 [Gallus gallus];gi|543295085|ref|XP_005430078.1|//PREDICTED: anaphase-promoting complex subunit 16 isoform X2 [Geospiza fortis]
417257	2674	606	1419	1.20524	1.00057e-71	Up	2.37467e-72	TOR4A	NA	GO:0005524//ATP binding	GO:0043066//negative regulation of apoptotic process	K03695//ATP-dependent Clp protease ATP-binding subunit ClpB;K15180//negative elongation factor B	gi|363740304|ref|XP_415532.3|//PREDICTED: torsin-4A [Gallus gallus]
101752092	1699	521	1283	1.27792	4.14649e-71	Up	9.89313e-72	CLN5	NA	NA	NA	K12390//ceroid-lipofuscinosis neuronal protein 5	gi|532524951|ref|NP_001269123.1|//ceroid-lipofuscinosis neuronal protein 5 precursor [Gallus gallus]
426282	1268	769	1655	1.08353	1.49431e-70	Up	3.58946e-71	MED6	NA	NA	NA	K15128//mediator of RNA polymerase II transcription subunit 6	gi|226874947|ref|NP_001152897.1|//mediator of RNA polymerase II transcription subunit 6 [Gallus gallus]
428412	3996	676	1514	1.14102	3.62045e-70	Up	8.70964e-71	CCNY	GO:0070062//extracellular exosome;GO:0005634//nucleus;GO:0000308//cytoplasmic cyclin-dependent protein kinase holoenzyme complex;GO:0005886//plasma membrane	GO:0016538//cyclin-dependent protein serine/threonine kinase regulator activity;GO:0019901//protein kinase binding	GO:0060828//regulation of canonical Wnt signaling pathway;GO:0000086//G2/M transition of mitotic cell cycle;GO:0045737//positive regulation of cyclin-dependent protein serine/threonine kinase activity	K12491//Arf-GAP with GTPase, ANK repeat and PH domain-containing protein 1/3;K18468//vacuolar protein sorting-associated protein 35	gi|118085608|ref|XP_425973.2|//PREDICTED: cyclin-Y isoform X2 [Gallus gallus];gi|971381804|ref|XP_015137613.1|//PREDICTED: cyclin-Y isoform X3 [Gallus gallus];gi|971381801|ref|XP_015137612.1|//PREDICTED: cyclin-Y isoform X1 [Gallus gallus]
421002	4900	1689	825	-1.05595	4.0324e-70	Down	9.70791e-71	LRRC16A	NA	NA	NA	K20493//leucine-rich repeat-containing protein 16	gi|226823289|ref|NP_001152842.1|//leucine-rich repeat-containing protein 16A [Gallus gallus]
423170	3515	703	1554	1.12214	4.07122e-70	Up	9.8087e-71	ACCS	NA	NA	NA	K00815//tyrosine aminotransferase [EC:2.6.1.5];K17757//ATP-dependent NAD(P)H-hydrate dehydratase [EC:4.2.1.93]	gi|971398751|ref|XP_015142683.1|//PREDICTED: 1-aminocyclopropane-1-carboxylate synthase-like protein 1 isoform X2 [Gallus gallus];gi|971398749|ref|XP_015142682.1|//PREDICTED: probable inactive 1-aminocyclopropane-1-carboxylate synthase-like protein 2 isoform X1 [Gallus gallus]
107051423	638	365.81	35.15	-3.40174	6.56059e-70	Down	1.58417e-70	LOC107051423	NA	NA	NA	K17277//epidermal growth factor receptor kinase substrate 8	gi|971451931|ref|XP_015130507.1|//PREDICTED: epidermal growth factor receptor kinase substrate 8-like protein 3 [Gallus gallus]
395554	7101	394.26	0	-9.64525	1.34922e-69	Down	3.2652e-70	FGF14	GO:0005576//extracellular region	GO:0008083//growth factor activity	GO:0007399//nervous system development	K04358//fibroblast growth factor	gi|45382137|ref|NP_990108.1|//fibroblast growth factor 14 [Gallus gallus];gi|971377063|ref|XP_015129747.1|//PREDICTED: fibroblast growth factor 14 isoform X1 [Gallus gallus];gi|971377065|ref|XP_015129751.1|//PREDICTED: fibroblast growth factor 14 isoform X2 [Gallus gallus];gi|971377067|ref|XP_015129754.1|//PREDICTED: fibroblast growth factor 14 isoform X3 [Gallus gallus];gi|971377069|ref|XP_01512…
423028	3675	495.68	1226.74	1.2851	1.22121e-68	Up	2.97955e-69	FAR1	GO:0016021//integral component of membrane;GO:0005778//peroxisomal membrane	GO:0080019//fatty-acyl-CoA reductase (alcohol-forming) activity;GO:0050062//long-chain-fatty-acyl-CoA reductase activity	GO:0008611//ether lipid biosynthetic process;GO:0035336//long-chain fatty-acyl-CoA metabolic process;GO:0010025//wax biosynthetic process;GO:0055114//oxidation-reduction process;GO:0046474//glycerophospholipid biosynthetic process	K13356//alcohol-forming fatty acyl-CoA reductase [EC:1.2.1.84]	gi|971396918|ref|XP_015141849.1|//PREDICTED: fatty acyl-CoA reductase 1 isoform X3 [Gallus gallus];gi|971396912|ref|XP_015141846.1|//PREDICTED: fatty acyl-CoA reductase 1 isoform X2 [Gallus gallus];gi|71897265|ref|NP_001026350.1|//fatty acyl-CoA reductase 1 [Gallus gallus]
422142	3344	670	1493	1.13374	1.60076e-68	Up	3.90849e-69	ENOX2	NA	NA	NA	NA	gi|971391282|ref|XP_015133703.1|//PREDICTED: ecto-NOX disulfide-thiol exchanger 2 isoform X5 [Gallus gallus];gi|971391284|ref|XP_015133704.1|//PREDICTED: ecto-NOX disulfide-thiol exchanger 2 isoform X6 [Gallus gallus];gi|971391280|ref|XP_015133702.1|//PREDICTED: ecto-NOX disulfide-thiol exchanger 2 isoform X4 [Gallus gallus];gi|57530200|ref|NP_001006427.1|//ecto-NOX disulfide-thiol exchanger 2 [G…
424088	7208	764	1629	1.0701	4.22375e-68	Up	1.03432e-68	FAM117B	NA	NA	NA	K15275//solute carrier family 35 (UDP-galactose transporter), member B1	gi|971404953|ref|XP_004942688.2|//PREDICTED: protein FAM117B isoform X2 [Gallus gallus];gi|971404951|ref|XP_421944.5|//PREDICTED: protein FAM117B isoform X1 [Gallus gallus]
416770	3594	712	1552	1.10193	4.78583e-68	Up	1.17369e-68	SDF2L1	GO:0034663//endoplasmic reticulum chaperone complex;GO:0031502//dolichyl-phosphate-mannose-protein mannosyltransferase complex	GO:0004169//dolichyl-phosphate-mannose-protein mannosyltransferase activity	GO:0000032//cell wall mannoprotein biosynthetic process;GO:1900101//regulation of endoplasmic reticulum unfolded protein response;GO:0035269//protein O-linked mannosylation;GO:0007275//multicellular organism development;GO:0044845//chain elongation of O-linked mannose residue	K15692//E3 ubiquitin-protein ligase RNF13 [EC:2.3.2.27];K00728//dolichyl-phosphate-mannose-protein mannosyltransferase [EC:2.4.1.109]	gi|118098370|ref|XP_001232858.1|//PREDICTED: stromal cell-derived factor 2-like protein 1 [Gallus gallus]
416651	426	1548	737	-1.09291	5.14232e-68	Down	1.26204e-68	HBAD	GO:0070062//extracellular exosome;GO:0005833//hemoglobin complex	GO:0020037//heme binding;GO:0005506//iron ion binding;GO:0005344//oxygen transporter activity;GO:0019825//oxygen binding	GO:0015671//oxygen transport	K13822//hemoglobin subunit alpha;K13826//hemoglobin subunit zeta	gi|52138645|ref|NP_001004375.1|//hemoglobin subunit alpha-D [Gallus gallus]
107055301	3819	756.02	1612	1.07011	2.0826e-67	Up	5.14112e-68	NR1D1	NA	NA	NA	K03728//nuclear receptor subfamily 1 group D member 1	gi|971435306|ref|XP_015155042.1|//PREDICTED: LOW QUALITY PROTEIN: nuclear receptor subfamily 1 group D member 1 [Gallus gallus]
395248	6668	24	331	3.76348	2.58048e-67	Up	6.37946e-68	KCNT1	GO:0008076//voltage-gated potassium channel complex	GO:0005249//voltage-gated potassium channel activity;GO:0015269//calcium-activated potassium channel activity	GO:0071805//potassium ion transmembrane transport	K04946//potassium channel subfamily T member 1	gi|971422638|ref|XP_015134794.1|//PREDICTED: potassium channel subfamily T member 1 isoform X2 [Gallus gallus];gi|971422648|ref|XP_015134799.1|//PREDICTED: potassium channel subfamily T member 1 isoform X7 [Gallus gallus];gi|45383059|ref|NP_989893.1|//potassium channel subfamily T member 1 [Gallus gallus];gi|971422652|ref|XP_015134801.1|//PREDICTED: potassium channel subfamily T member 1 isoform …
422593	9346	534	1276	1.23447	4.40061e-67	Up	1.09109e-67	ARHGAP24	NA	NA	GO:0007165//signal transduction	K20642//Rho GTPase-activating protein 22/24/25	gi|513182982|ref|XP_004941172.1|//PREDICTED: rho GTPase-activating protein 24 isoform X3 [Gallus gallus];gi|971393870|ref|XP_015131975.1|//PREDICTED: rho GTPase-activating protein 24 isoform X2 [Gallus gallus];gi|513182985|ref|XP_004941173.1|//PREDICTED: rho GTPase-activating protein 24 isoform X4 [Gallus gallus]
770862	1349	901	318	-1.52475	2.22235e-66	Down	5.55804e-67	CYSRT1	NA	NA	NA	NA	gi|363740288|ref|XP_001232380.2|//PREDICTED: cysteine-rich tail protein 1 [Gallus gallus]
419366	4207	86	483	2.46737	3.45127e-66	Up	8.65016e-67	PER3	NA	NA	NA	K02633//period circadian protein	gi|513219219|ref|XP_417528.4|//PREDICTED: period circadian protein homolog 3 isoform X4 [Gallus gallus];gi|513219222|ref|XP_004947376.1|//PREDICTED: period circadian protein homolog 3 isoform X5 [Gallus gallus];gi|576796033|ref|NP_001276708.1|//period circadian protein homolog 3 [Gallus gallus];gi|513219207|ref|XP_004947372.1|//PREDICTED: period circadian protein homolog 3 isoform X1 [Gallus gall…
416245	2418	1330	596	-1.18029	3.64473e-66	Down	9.14159e-67	NIPAL4	NA	NA	NA	K19364//magnesium transporter NIPA1	gi|513206835|ref|XP_414566.3|//PREDICTED: magnesium transporter NIPA4 isoform X1 [Gallus gallus];gi|513206838|ref|XP_004944974.1|//PREDICTED: magnesium transporter NIPA4 isoform X2 [Gallus gallus]
420436	2547	688	1500	1.10224	7.55203e-66	Up	1.90232e-66	GALNT11	GO:0016021//integral component of membrane;GO:0000139//Golgi membrane	GO:0004653//polypeptide N-acetylgalactosaminyltransferase activity;GO:0030246//carbohydrate binding;GO:0005112//Notch binding	GO:0018243//protein O-linked glycosylation via threonine	K00710//polypeptide N-acetylgalactosaminyltransferase [EC:2.4.1.41]	gi|971379665|ref|XP_015136722.1|//PREDICTED: polypeptide N-acetylgalactosaminyltransferase 11 isoform X3 [Gallus gallus];gi|118085566|ref|XP_418541.2|//PREDICTED: polypeptide N-acetylgalactosaminyltransferase 11 isoform X1 [Gallus gallus];gi|513167566|ref|XP_004939193.1|//PREDICTED: polypeptide N-acetylgalactosaminyltransferase 11 isoform X2 [Gallus gallus]
768786	1476	807.02	264.01	-1.63426	8.94455e-66	Down	2.25791e-66	LOC768786	GO:0005576//extracellular region;GO:0005737//cytoplasm	GO:0008061//chitin binding;GO:0004568//chitinase activity	GO:0006032//chitin catabolic process;GO:0005975//carbohydrate metabolic process	K01183//chitinase [EC:3.2.1.14]	gi|971433798|ref|XP_015154454.1|//PREDICTED: acidic mammalian chitinase [Gallus gallus]
422057	4186	436	1110.94	1.32714	2.0688e-65	Up	5.2484e-66	RCAN2	NA	NA	NA	K17903//calcipressin-2	gi|513179735|ref|XP_004935981.1|//PREDICTED: calcipressin-2 isoform X2 [Gallus gallus];gi|363732478|ref|XP_420062.3|//PREDICTED: calcipressin-2 isoform X1 [Gallus gallus]
422487	2296	826.74	277	-1.59979	2.34167e-65	Down	5.94907e-66	SH2D4A	NA	NA	NA	K17577//SH2 domain-containing protein 4A	gi|50746343|ref|XP_420452.1|//PREDICTED: SH2 domain-containing protein 4A [Gallus gallus]
416477	2691	547	1281	1.20541	6.46322e-65	Up	1.64897e-65	CYP3A4	GO:0016021//integral component of membrane	GO:0016705//oxidoreductase activity, acting on paired donors, with incorporation or reduction of molecular oxygen;GO:0020037//heme binding;GO:0005506//iron ion binding;GO:0004497//monooxygenase activity	GO:0055114//oxidation-reduction process	K07424//cytochrome P450 family 3 subfamily A [EC:1.14.14.1]	gi|513207966|ref|XP_414782.2|//PREDICTED: cytochrome P450 3A12 isoform X1 [Gallus gallus];gi|971419249|ref|XP_015149843.1|//PREDICTED: cytochrome P450 3A12 isoform X2 [Gallus gallus]
770435	7144	728	222	-1.73562	1.21867e-64	Down	3.1158e-65	DUSP8	NA	GO:0017017//MAP kinase tyrosine/serine/threonine phosphatase activity;GO:0004725//protein tyrosine phosphatase activity	GO:0035335//peptidyl-tyrosine dephosphorylation;GO:0000188//inactivation of MAPK activity	K04459//dual specificity MAP kinase phosphatase [EC:3.1.3.16 3.1.3.48]	gi|971397610|ref|XP_015142175.1|//PREDICTED: dual specificity protein phosphatase 8 isoform X3 [Gallus gallus];gi|513186612|ref|XP_004941503.1|//PREDICTED: dual specificity protein phosphatase 8 isoform X2 [Gallus gallus];gi|118091269|ref|XP_001232893.1|//PREDICTED: dual specificity protein phosphatase 8 isoform X1 [Gallus gallus]
419910	9226	1129.02	469	-1.28966	1.33138e-64	Down	3.40635e-65	ITPR3	NA	NA	NA	K04960//inositol 1,4,5-triphosphate receptor type 3	gi|971433860|ref|XP_015154474.1|//PREDICTED: inositol 1,4,5-trisphosphate receptor type 3 isoform X2 [Gallus gallus];gi|118102546|ref|XP_418035.2|//PREDICTED: inositol 1,4,5-trisphosphate receptor type 3 isoform X3 [Gallus gallus];gi|971433858|ref|XP_015154473.1|//PREDICTED: inositol 1,4,5-trisphosphate receptor type 3 isoform X1 [Gallus gallus]
421778	5273	558	1293	1.19014	3.13778e-64	Up	8.06187e-65	BEND3	GO:0005730//nucleolus;GO:0005720//nuclear heterochromatin	GO:0000182//rDNA binding	GO:0098532//histone H3-K27 trimethylation;GO:0036124//histone H3-K9 trimethylation;GO:0006306//DNA methylation;GO:0034773//histone H4-K20 trimethylation;GO:0000122//negative regulation of transcription from RNA polymerase II promoter;GO:0043967//histone H4 acetylation;GO:0080182//histone H3-K4 trimethylation;GO:0000183//chromatin silencing at rDNA	NA	gi|971389133|ref|XP_015140031.1|//PREDICTED: BEN domain-containing protein 3 isoform X1 [Gallus gallus];gi|971389137|ref|XP_015140033.1|//PREDICTED: BEN domain-containing protein 3 isoform X2 [Gallus gallus]
100859881	1865	366.62	44.51	-3.06433	4.84327e-64	Down	1.24786e-64	LOC100859881	NA	NA	NA	K06751//major histocompatibility complex, class I	gi|971444456|ref|XP_015157572.1|//PREDICTED: LOW QUALITY PROTEIN: class I histocompatibility antigen, F10 alpha chain-like [Gallus gallus]
770619	823	1274	570	-1.18258	1.22636e-63	Down	3.18175e-64	LTC4S	GO:0016021//integral component of membrane	GO:0008047//enzyme activator activity	GO:0006691//leukotriene metabolic process;GO:0043085//positive regulation of catalytic activity	K00807//leukotriene-C4 synthase [EC:4.4.1.20]	gi|513207054|ref|XP_001233958.3|//PREDICTED: leukotriene C4 synthase isoform X2 [Gallus gallus];gi|971418232|ref|XP_015149423.1|//PREDICTED: leukotriene C4 synthase isoform X3 [Gallus gallus];gi|971418229|ref|XP_015149422.1|//PREDICTED: leukotriene C4 synthase isoform X1 [Gallus gallus];gi|971418234|ref|XP_015149424.1|//PREDICTED: leukotriene C4 synthase isoform X4 [Gallus gallus]
415600	4909	382	52	-2.89923	2.86628e-63	Down	7.4674e-64	ADAMTS19	NA	NA	NA	K08633//a disintegrin and metalloproteinase with thrombospondin motifs 19 [EC:3.4.24.-]	gi|513231254|ref|XP_004949323.1|//PREDICTED: A disintegrin and metalloproteinase with thrombospondin motifs 19 isoform X2 [Gallus gallus];gi|513231250|ref|XP_413968.4|//PREDICTED: A disintegrin and metalloproteinase with thrombospondin motifs 19 isoform X1 [Gallus gallus]
425225	1586	374	992	1.38506	1.99161e-62	Up	5.24596e-63	RRP8	NA	NA	NA	K14850//ribosomal RNA-processing protein 8 [EC:2.1.1.287]	gi|971378913|ref|XP_423009.4|//PREDICTED: ribosomal RNA-processing protein 8 [Gallus gallus]
420872	1158	703	1495	1.0663	2.80666e-62	Up	7.40291e-63	LY86	GO:0005615//extracellular space	NA	GO:0031666//positive regulation of lipopolysaccharide-mediated signaling pathway;GO:0045087//innate immune response;GO:0006954//inflammatory response	K05400//lymphocyte antigen 96	gi|52138689|ref|NP_001004399.1|//lymphocyte antigen 86 precursor [Gallus gallus]
427641	5041	181	656	1.83546	4.97611e-62	Up	1.31698e-62	TRPC7	NA	NA	NA	K04970//transient receptor potential cation channel subfamily C member 7	gi|513207235|ref|XP_004945040.1|//PREDICTED: short transient receptor potential channel 7 isoform X2 [Gallus gallus];gi|971418333|ref|XP_015149467.1|//PREDICTED: short transient receptor potential channel 7 isoform X1 [Gallus gallus]
770818	470	491	104	-2.26139	9.36626e-62	Down	2.48562e-62	PRAP1	NA	NA	NA	K21250//proline-rich acidic protein 1	gi|118092530|ref|XP_001234141.1|//PREDICTED: proline-rich acidic protein 1 [Gallus gallus]
423477	4027	732	1530	1.04137	2.42597e-61	Up	6.45985e-62	TNFAIP2	NA	NA	NA	K19989//tumor necrosis factor alpha-induced protein 2	gi|971400724|ref|XP_015143422.1|//PREDICTED: tumor necrosis factor alpha-induced protein 2 [Gallus gallus]
424617	1528	443	1095	1.28331	2.61754e-61	Up	6.98406e-62	EFCAB14	NA	NA	NA	K14570//RNA exonuclease 1 [EC:3.1.-.-]	gi|971408738|ref|XP_015146495.1|//PREDICTED: EF-hand calcium-binding domain-containing protein 14 isoform X1 [Gallus gallus];gi|480354965|ref|NP_001264703.1|//EF-hand calcium-binding domain-containing protein 14 [Gallus gallus]
417613	2327	323	901	1.45775	2.82609e-61	Up	7.5456e-62	NLE1	NA	NA	NA	K14855//ribosome assembly protein 4	gi|513216348|ref|XP_415857.3|//PREDICTED: notchless protein homolog 1 isoform X1 [Gallus gallus]
421100	4728	266	804	1.57352	3.32063e-61	Up	8.88393e-62	KLHL14	GO:0005829//cytosol;GO:0005789//endoplasmic reticulum membrane;GO:0031463//Cul3-RING ubiquitin ligase complex;GO:0043005//neuron projection;GO:0043025//neuronal cell body	GO:0004842//ubiquitin-protein transferase activity	GO:0016567//protein ubiquitination	K10451//kelch-like protein 14	gi|61098023|ref|NP_001012884.1|//kelch-like protein 14 [Gallus gallus]
396361	3964	1522	756	-1.03176	4.83515e-61	Down	1.29532e-61	INHBA	GO:0043512//inhibin A complex;GO:0043509//activin A complex;GO:0048471//perinuclear region of cytoplasm	GO:0008083//growth factor activity;GO:0005125//cytokine activity;GO:0042802//identical protein binding;GO:0017046//peptide hormone binding;GO:0070699//type II activin receptor binding;GO:0005160//transforming growth factor beta receptor binding;GO:0005179//hormone activity	GO:0021773//striatal medium spiny neuron differentiation;GO:0002244//hematopoietic progenitor cell differentiation;GO:0035987//endodermal cell differentiation;GO:0042541//hemoglobin biosynthetic process;GO:0007050//cell cycle arrest;GO:0008584//male gonad development;GO:0010862//positive regulation of pathway-restricted SMAD protein phosphorylation;GO:0060021//palate development;GO:0048333//mesod…	K04667//inhibin, beta	gi|971379845|ref|XP_015136806.1|//PREDICTED: inhibin beta A chain isoform X1 [Gallus gallus];gi|45382343|ref|NP_990727.1|//inhibin beta A chain precursor [Gallus gallus]
421271	4259	677	1445	1.0716	1.008e-60	Up	2.70765e-61	SPRED2	NA	NA	NA	K04703//sprouty-related, EVH1 domain-containing protein	gi|971385997|ref|XP_015133575.1|//PREDICTED: sprouty-related, EVH1 domain-containing protein 2 isoform X1 [Gallus gallus];gi|326914855|ref|XP_003203738.1|//PREDICTED: sprouty-related, EVH1 domain-containing protein 2 [Meleagris gallopavo]
417386	721	31.24	324.71	3.35544	1.25164e-60	Up	3.37111e-61	LOC417386	NA	GO:0004735//pyrroline-5-carboxylate reductase activity	GO:0055129//L-proline biosynthetic process;GO:0055114//oxidation-reduction process	K00286//pyrroline-5-carboxylate reductase [EC:1.5.1.2]	gi|363740759|ref|XP_003642375.1|//PREDICTED: pyrroline-5-carboxylate reductase 2-like [Gallus gallus]
414877	270	66	410	2.61284	4.655e-60	Up	1.26129e-60	AvBD13	GO:0005576//extracellular region	NA	GO:0042742//defense response to bacterium	NA	gi|49169810|ref|NP_001001780.1|//gallinacin-13 precursor [Gallus gallus]
416857	7870	784	1593	1.00058	7.6875e-60	Up	2.08572e-60	MLXIP	NA	NA	NA	K09113//MAX-like protein X	gi|971421536|ref|XP_015131066.1|//PREDICTED: MLX-interacting protein isoform X2 [Gallus gallus];gi|971421534|ref|XP_015131065.1|//PREDICTED: MLX-interacting protein isoform X1 [Gallus gallus]
417491	4107	778	1583	1.00257	1.14761e-59	Up	3.12392e-60	MYBBP1A	NA	NA	NA	K02331//DNA polymerase phi [EC:2.7.7.7]	gi|971426338|ref|XP_015151453.1|//PREDICTED: myb-binding protein 1A [Gallus gallus]
771220	466	69	415	2.5662	1.3132e-59	Up	3.58177e-60	PCP4	NA	NA	NA	NA	gi|197129536|gb|ACH46034.1|//putative purkinje cell protein 4 variant 1 [Taeniopygia guttata]
101748788	5843	39	341	3.10598	1.63848e-59	Up	4.47781e-60	LOC101748788	GO:0005887//integral component of plasma membrane	GO:0015301//anion:anion antiporter activity;GO:0019531//oxalate transmembrane transporter activity;GO:0005254//chloride channel activity;GO:0008271//secondary active sulfate transmembrane transporter activity;GO:0015106//bicarbonate transmembrane transporter activity	GO:0015701//bicarbonate transport;GO:1902358//sulfate transmembrane transport;GO:0051453//regulation of intracellular pH;GO:0019532//oxalate transport;GO:0042391//regulation of membrane potential;GO:1902476//chloride transmembrane transport	K14700//solute carrier family 26 (sulfate anion transporter), member 1	gi|513231612|ref|XP_004949393.1|//PREDICTED: sulfate anion transporter 1 isoform X1 [Gallus gallus];gi|513231615|ref|XP_004949394.1|//PREDICTED: sulfate anion transporter 1 isoform X2 [Gallus gallus]
424664	4491	163.39	608.56	1.87483	2.68853e-59	Up	7.36685e-60	PCSK9	NA	NA	NA	K13050//proprotein convertase subtilisin/kexin type 9 [EC:3.4.21.-]	gi|971408846|ref|XP_015146554.1|//PREDICTED: proprotein convertase subtilisin/kexin type 9 [Gallus gallus]
100857214	1532	281	817.04	1.51759	4.80888e-59	Up	1.32201e-59	TUBA4B	NA	NA	NA	K07374//tubulin alpha	gi|971406572|ref|XP_015145579.1|//PREDICTED: tubulin alpha-4A chain [Gallus gallus]
101749238	444	351.24	46.73	-2.93228	6.07805e-59	Down	1.67638e-59	LOC101749238	GO:0000790//nuclear chromatin;GO:0000786//nucleosome	GO:0003677//DNA binding;GO:0046982//protein heterodimerization activity	GO:0006342//chromatin silencing	K11251//histone H2A	gi|118405202|ref|NP_001072943.1|//histone H2A-IV [Gallus gallus]
419565	2469	487	1144	1.20985	1.78973e-58	Up	4.96839e-59	THEMIS2	NA	NA	NA	NA	gi|118101521|ref|XP_417712.2|//PREDICTED: protein THEMIS2 [Gallus gallus]
448832	2584	1109	484	-1.21843	3.22292e-58	Down	8.97019e-59	MCAM	GO:0016323//basolateral plasma membrane;GO:0005925//focal adhesion;GO:0009897//external side of plasma membrane;GO:0016021//integral component of membrane	GO:0042802//identical protein binding;GO:0098632//protein binding involved in cell-cell adhesion;GO:0050840//extracellular matrix binding	GO:0061042//vascular wound healing;GO:0003094//glomerular filtration;GO:0007156//homophilic cell adhesion via plasma membrane adhesion molecules;GO:0098743//cell aggregation;GO:1990399//epithelium regeneration;GO:0010976//positive regulation of neuron projection development	K06534//melanoma cell adhesion molecule	gi|52694650|ref|NP_001004768.1|//cell surface glycoprotein MUC18 precursor [Gallus gallus]
107053157	1031	526	130	-2.0388	3.50314e-58	Down	9.75642e-59	CGREF1	NA	NA	NA	K20364//multiple coagulation factor deficiency protein 2	gi|971390525|ref|XP_015140519.1|//PREDICTED: cell growth regulator with EF hand domain protein 1 [Gallus gallus]
396069	572	35	324	3.18832	5.97019e-58	Up	1.66917e-58	GLRX	GO:0070062//extracellular exosome;GO:0005634//nucleus;GO:0005739//mitochondrion	GO:0009055//electron carrier activity;GO:0015035//protein disulfide oxidoreductase activity;GO:0047485//protein N-terminus binding	GO:0045838//positive regulation of membrane potential;GO:0055114//oxidation-reduction process;GO:2000651//positive regulation of sodium ion transmembrane transporter activity;GO:0045454//cell redox homeostasis	K03676//glutaredoxin 3	gi|45384038|ref|NP_990491.1|//glutaredoxin-1 [Gallus gallus]
769322	4625	1381	675	-1.055	1.53183e-57	Down	4.31303e-58	STARD4	NA	NA	NA	K16931//steroidogenic acute regulatory protein, mitochondrial	gi|119331118|ref|NP_001073210.1|//stAR-related lipid transfer protein 4 [Gallus gallus] ;gi|971439609|ref|XP_015135922.1|//PREDICTED: stAR-related lipid transfer protein 4 isoform X1 [Gallus gallus]
418915	10895	364.4	945.15	1.35277	1.65515e-57	Up	4.66919e-58	FRY	NA	NA	NA	K04307//relaxin family peptide receptor 2	gi|971378104|ref|XP_015134059.1|//PREDICTED: protein furry homolog isoform X1 [Gallus gallus];gi|971378109|ref|XP_015134073.1|//PREDICTED: protein furry homolog isoform X4 [Gallus gallus];gi|363729299|ref|XP_003640627.1|//PREDICTED: protein furry homolog isoform X6 [Gallus gallus];gi|971378111|ref|XP_015134077.1|//PREDICTED: protein furry homolog isoform X5 [Gallus gallus];gi|513165698|ref|XP_004…
429105	1052	655	1386	1.05911	3.08451e-57	Up	8.71806e-58	COA7	NA	NA	NA	K18180//cytochrome c oxidase assembly factor 7	gi|478621058|ref|NP_001264571.1|//sel1 repeat-containing protein 1 isoform 1 [Gallus gallus];gi|478621062|ref|NP_001264573.1|//sel1 repeat-containing protein 1 isoform 2 [Gallus gallus]
419407	4525	337	899	1.39333	3.1668e-57	Up	8.95634e-58	MMP23B	NA	NA	NA	K08001//matrix metalloproteinase-23 (CA-MMP) [EC:3.4.24.-]	gi|513219582|ref|XP_004947456.1|//PREDICTED: matrix metalloproteinase-23 isoform X3 [Gallus gallus];gi|50759211|ref|XP_417569.1|//PREDICTED: matrix metalloproteinase-23 isoform X1 [Gallus gallus];gi|513219579|ref|XP_004947455.1|//PREDICTED: matrix metalloproteinase-23 isoform X2 [Gallus gallus]
422460	9484	153	578	1.89529	3.29783e-57	Up	9.33878e-58	HHIP	NA	NA	NA	K06231//hedgehog interacting protein	gi|971394562|ref|XP_015132204.1|//PREDICTED: hedgehog-interacting protein isoform X1 [Gallus gallus];gi|971394564|ref|XP_015132205.1|//PREDICTED: hedgehog-interacting protein isoform X2 [Gallus gallus]
374268	2798	700	1450	1.02838	4.5832e-57	Up	1.29952e-57	PIK3AP1	GO:0005829//cytosol;GO:0005886//plasma membrane	GO:0036312//phosphatidylinositol 3-kinase regulatory subunit binding;GO:0042802//identical protein binding	GO:0031929//TOR signaling;GO:0014068//positive regulation of phosphatidylinositol 3-kinase signaling;GO:0034123//positive regulation of toll-like receptor signaling pathway;GO:0034122//negative regulation of toll-like receptor signaling pathway;GO:0034134//toll-like receptor 2 signaling pathway;GO:0032869//cellular response to insulin stimulus;GO:0050727//regulation of inflammatory response;GO:00…	K12230//phosphoinositide 3-kinase adapter protein 1	gi|971402064|ref|XP_015143832.1|//PREDICTED: phosphoinositide 3-kinase adapter protein 1 isoform X3 [Gallus gallus];gi|971402060|ref|XP_015143830.1|//PREDICTED: phosphoinositide 3-kinase adapter protein 1 isoform X1 [Gallus gallus];gi|45383458|ref|NP_989681.1|//phosphoinositide 3-kinase adapter protein 1 [Gallus gallus];gi|971402062|ref|XP_015143831.1|//PREDICTED: phosphoinositide 3-kinase adapte…
427573	4796	802	293	-1.47495	1.69793e-56	Down	4.84482e-57	MST1R	GO:0001725//stress fiber;GO:0009986//cell surface;GO:0016021//integral component of membrane;GO:0005886//plasma membrane;GO:0005773//vacuole	GO:0005524//ATP binding;GO:0019899//enzyme binding;GO:0004714//transmembrane receptor protein tyrosine kinase activity	GO:0007169//transmembrane receptor protein tyrosine kinase signaling pathway;GO:0051897//positive regulation of protein kinase B signaling;GO:0043406//positive regulation of MAP kinase activity;GO:0009615//response to virus;GO:0018108//peptidyl-tyrosine phosphorylation	K05100//macrophage-stimulating 1 receptor [EC:2.7.10.1]	gi|971415522|ref|XP_015148326.1|//PREDICTED: macrophage-stimulating protein receptor isoform X1 [Gallus gallus];gi|971415526|ref|XP_015148328.1|//PREDICTED: macrophage-stimulating protein receptor isoform X2 [Gallus gallus];gi|154816155|ref|NP_001026634.1|//macrophage-stimulating protein receptor precursor [Gallus gallus]
415859	658	211.55	679.84	1.66195	3.96866e-56	Up	1.13883e-56	URAH	NA	NA	NA	K07127//5-hydroxyisourate hydrolase [EC:3.5.2.17]	gi|513204010|ref|XP_004944388.1|//PREDICTED: 5-hydroxyisourate hydrolase isoform X1 [Gallus gallus];gi|513204015|ref|XP_004944389.1|//PREDICTED: 5-hydroxyisourate hydrolase isoform X3 [Gallus gallus];gi|808154244|ref|NP_001294879.1|//5-hydroxyisourate hydrolase [Gallus gallus]
100857244	5271	365.56	937.92	1.33711	4.2593e-56	Up	1.22376e-56	TOPAZ1	NA	NA	NA	NA	gi|971380857|ref|XP_015137265.1|//PREDICTED: testis- and ovary-specific PAZ domain-containing protein 1 [Gallus gallus]
100857285	568	1408	703	-1.0243	6.1385e-56	Down	1.76589e-56	BLOC1S1	NA	NA	NA	K20185//biogenesis of lysosome-related organelles complex 1 subunit 1	gi|971446085|ref|XP_015128068.1|//PREDICTED: biogenesis of lysosome-related organelles complex 1 subunit 1 [Gallus gallus]
422457	3304	461	1084	1.21128	1.36304e-55	Up	3.94072e-56	SMARCA5	NA	NA	NA	K11654//SWI/SNF-related matrix-associated actin-dependent regulator of chromatin subfamily A member 5 [EC:3.6.4.-]	gi|513182148|ref|XP_004941010.1|//PREDICTED: SWI/SNF-related matrix-associated actin-dependent regulator of chromatin subfamily A member 5 isoform X1 [Gallus gallus];gi|971394572|ref|XP_015132208.1|//PREDICTED: SWI/SNF-related matrix-associated actin-dependent regulator of chromatin subfamily A member 5 isoform X2 [Gallus gallus]
107050328	1584	199	654	1.69428	1.65144e-55	Up	4.78344e-56	LOC107050328	NA	NA	NA	NA	gi|971449700|ref|XP_015129586.1|//PREDICTED: uncharacterized protein LOC107050328 [Gallus gallus]
395148	5976	1205.51	563.03	-1.12061	1.86282e-55	Down	5.4024e-56	NEBL	GO:0070062//extracellular exosome;GO:0001725//stress fiber;GO:0030018//Z disc	GO:0051015//actin filament binding;GO:0005523//tropomyosin binding;GO:0008270//zinc ion binding;GO:0031005//filamin binding	GO:0071691//cardiac muscle thin filament assembly	K18267//nebulin	gi|971379769|ref|XP_015136763.1|//PREDICTED: nebulette isoform X2 [Gallus gallus];gi|49170076|ref|NP_989819.1|//nebulette non-muscle isoform [Gallus gallus];gi|971379763|ref|XP_015136760.1|//PREDICTED: nebulette isoform X1 [Gallus gallus];gi|971379771|ref|XP_015136764.1|//PREDICTED: nebulette isoform X3 [Gallus gallus];gi|971379775|ref|XP_015136766.1|//PREDICTED: nebulette isoform X4 [Gallus gall…
420282	9211	1349	666	-1.04054	5.03668e-55	Down	1.46794e-55	SAMD12	NA	NA	NA	K15684//bifunctional apoptosis regulator;K00901//diacylglycerol kinase (ATP) [EC:2.7.1.107]	gi|971384920|ref|XP_015138540.1|//PREDICTED: sterile alpha motif domain-containing protein 12 isoform X1 [Gallus gallus];gi|971384924|ref|XP_015138542.1|//PREDICTED: sterile alpha motif domain-containing protein 12 isoform X3 [Gallus gallus];gi|971384922|ref|XP_015138541.1|//PREDICTED: sterile alpha motif domain-containing protein 12 isoform X2 [Gallus gallus]
421280	3619	532	1187	1.13558	6.05697e-55	Up	1.76639e-55	VPS54	GO:0000938//GARP complex;GO:0005829//cytosol;GO:0005802//trans-Golgi network;GO:0048471//perinuclear region of cytoplasm	NA	GO:0050881//musculoskeletal movement;GO:0042147//retrograde transport, endosome to Golgi;GO:0040007//growth;GO:0048873//homeostasis of number of cells within a tissue;GO:0060052//neurofilament cytoskeleton organization	K17600//vacuolar protein sorting-associated protein 54	gi|971386029|ref|XP_015133582.1|//PREDICTED: vacuolar protein sorting-associated protein 54 isoform X2 [Gallus gallus];gi|363731350|ref|XP_419349.3|//PREDICTED: vacuolar protein sorting-associated protein 54 isoform X1 [Gallus gallus]
421816	3223	590	1273	1.0872	6.32447e-55	Up	1.84554e-55	PM20D2	NA	NA	NA	NA	gi|50744706|ref|XP_419840.1|//PREDICTED: peptidase M20 domain-containing protein 2 [Gallus gallus]
395456	8006	58	368	2.64334	9.70963e-55	Up	2.84384e-55	PCSK5	NA	NA	NA	K08654//proprotein convertase subtilisin/kexin type 5 [EC:3.4.21.-]	gi|513230783|ref|XP_424841.4|//PREDICTED: proprotein convertase subtilisin/kexin type 5 isoform X2 [Gallus gallus];gi|971439342|ref|XP_015135840.1|//PREDICTED: proprotein convertase subtilisin/kexin type 5 isoform X1 [Gallus gallus]
107057613	1348	446.55	98.73	-2.19951	1.7687e-54	Down	5.19622e-55	LOC107057613	NA	NA	NA	K08533//RAR-related orphan receptor beta	gi|971445774|ref|XP_015158166.1|//PREDICTED: LOW QUALITY PROTEIN: nuclear receptor ROR-beta-like, partial [Gallus gallus]
771648	1281	3	228	6.22568	2.27872e-54	Up	6.71507e-55	SSTR1	GO:0005887//integral component of plasma membrane;GO:0043005//neuron projection	GO:0042923//neuropeptide binding;GO:0004994//somatostatin receptor activity	GO:0007268//chemical synaptic transmission;GO:0038170//somatostatin signaling pathway;GO:0007218//neuropeptide signaling pathway;GO:0007187//G-protein coupled receptor signaling pathway, coupled to cyclic nucleotide second messenger;GO:0007215//glutamate receptor signaling pathway;GO:0008285//negative regulation of cell proliferation;GO:0071392//cellular response to estradiol stimulus	K04217//somatostatin receptor 1	gi|163915347|ref|NP_001106638.1|//somatostatin receptor type 1 [Gallus gallus]
107052324	6230	106.88	472.44	2.12189	2.8773e-54	Up	8.48419e-55	LOC107052324	NA	NA	NA	K09606//aminopeptidase O [EC:3.4.11.-]	gi|971439452|ref|XP_015135868.1|//PREDICTED: aminopeptidase O-like [Gallus gallus]
101751319	1729	1289.72	631.09	-1.05339	1.03228e-53	Down	3.06426e-54	LOC101751319	NA	NA	NA	K03006//DNA-directed RNA polymerase II subunit RPB1 [EC:2.7.7.6];K10088//protein OS-9	gi|971450624|ref|XP_015129975.1|//PREDICTED: keratin-associated protein 16-1-like [Gallus gallus]
426754	1830	748	270	-1.49232	1.06455e-53	Down	3.16197e-54	TRIM63	NA	NA	NA	K10655//tripartite motif-containing protein 63 [EC:2.3.2.27]	gi|971430811|ref|XP_015153241.1|//PREDICTED: E3 ubiquitin-protein ligase TRIM63 isoform X2 [Gallus gallus];gi|971430809|ref|XP_015153240.1|//PREDICTED: E3 ubiquitin-protein ligase TRIM63 isoform X1 [Gallus gallus]
100736561	4559	470.83	1085.27	1.18253	1.2332e-53	Up	3.66513e-54	PANK4	NA	NA	NA	K09680//type II pantothenate kinase [EC:2.7.1.33]	gi|349732149|ref|NP_001231841.1|//pantothenate kinase 4 [Gallus gallus];gi|971428607|ref|XP_015152291.1|//PREDICTED: pantothenate kinase 4 isoform X1 [Gallus gallus]
421365	5073	416	1000	1.2431	1.74734e-53	Up	5.20888e-54	FLVCR1	NA	NA	NA	K08220//MFS transporter, FLVCR family, feline leukemia virus subgroup C receptor-related protein	gi|118087898|ref|XP_419425.2|//PREDICTED: feline leukemia virus subgroup C receptor-related protein 1 [Gallus gallus]
419050	3285	348.89	888.3	1.32603	1.47875e-52	Up	4.46138e-53	ADAM15	NA	NA	NA	K08609//disintegrin and metalloproteinase domain-containing protein 20 [EC:3.4.24.-]	gi|971379136|ref|XP_004939078.2|//PREDICTED: disintegrin and metalloproteinase domain-containing protein 21-like isoform X1 [Gallus gallus];gi|363729602|ref|XP_417241.3|//PREDICTED: disintegrin and metalloproteinase domain-containing protein 9-like isoform X2 [Gallus gallus];gi|971379139|ref|XP_015136508.1|//PREDICTED: disintegrin and metalloproteinase domain-containing protein 9-like isoform X3 …
419206	2542	550	1193	1.09484	3.82577e-52	Up	1.15767e-52	SLC2A10	NA	NA	NA	K08147//MFS transporter, SP family, solute carrier family 2 (facilitated glucose transporter), member 10	gi|513217911|ref|XP_417383.3|//PREDICTED: solute carrier family 2, facilitated glucose transporter member 10 isoform X1 [Gallus gallus];gi|971428330|ref|XP_015152204.1|//PREDICTED: solute carrier family 2, facilitated glucose transporter member 10 isoform X2 [Gallus gallus]
417513	2591	606	1275	1.05086	3.95294e-52	Up	1.19686e-52	RASA4	NA	NA	NA	K17630//Ras GTPase-activating protein 4	gi|619726942|ref|NP_001278710.1|//ras GTPase-activating protein 4 [Gallus gallus];gi|971425732|ref|XP_015151196.1|//PREDICTED: ras GTPase-activating protein 4 isoform X1 [Gallus gallus]
423098	5564	351	59	-2.59493	4.84557e-52	Down	1.468e-52	BRSK2	GO:0005634//nucleus;GO:0005783//endoplasmic reticulum;GO:0005813//centrosome;GO:0016021//integral component of membrane	GO:0000287//magnesium ion binding;GO:0050321//tau-protein kinase activity;GO:0004674//protein serine/threonine kinase activity;GO:0005524//ATP binding;GO:0051117//ATPase binding;GO:0019901//protein kinase binding	GO:0030010//establishment of cell polarity;GO:0031532//actin cytoskeleton reorganization;GO:0018105//peptidyl-serine phosphorylation;GO:0036503//ERAD pathway;GO:0061178//regulation of insulin secretion involved in cellular response to glucose stimulus;GO:0070059//intrinsic apoptotic signaling pathway in response to endoplasmic reticulum stress;GO:0000086//G2/M transition of mitotic cell cycle;GO:…	K08796//BR serine/threonine kinase [EC:2.7.11.1]	gi|514746884|ref|XP_005019785.1|//PREDICTED: serine/threonine-protein kinase BRSK2 isoform X9 [Anas platyrhynchos];gi|697481679|ref|XP_009672711.1|//PREDICTED: serine/threonine-protein kinase BRSK2 isoform X8 [Struthio camelus australis];gi|971397402|ref|XP_015142088.1|//PREDICTED: serine/threonine-protein kinase BRSK2 isoform X2 [Gallus gallus];gi|514746888|ref|XP_005019786.1|//PREDICTED: serine…
417151	1691	1086	498	-1.14705	5.72661e-52	Down	1.73904e-52	CACFD1	NA	NA	NA	K08627//a disintegrin and metalloproteinase with thrombospondin motifs 13 [EC:3.4.24.87]	gi|478621084|ref|NP_001264586.1|//calcium channel flower homolog [Gallus gallus]
416919	7207	491	1103	1.14539	7.39499e-52	Up	2.24968e-52	ZNRF3	NA	NA	NA	K16273//E3 ubiquitin-protein ligase ZNRF3 [EC:2.3.2.27]	gi|971421258|ref|XP_015130959.1|//PREDICTED: E3 ubiquitin-protein ligase ZNRF3 isoform X1 [Gallus gallus];gi|971421260|ref|XP_015130960.1|//PREDICTED: E3 ubiquitin-protein ligase ZNRF3 isoform X2 [Gallus gallus]
423848	5179	549	1187	1.0902	1.52562e-51	Up	4.64941e-52	PPRC1	NA	NA	NA	K17963//peroxisome proliferator-activated receptor gamma coactivator-related protein 1	gi|971403060|ref|XP_015144269.1|//PREDICTED: peroxisome proliferator-activated receptor gamma coactivator-related protein 1 [Gallus gallus]
428712	4801	662	1349	1.00474	2.9355e-51	Up	8.97776e-52	SPRY3	GO:0016020//membrane	NA	GO:0061564//axon development;GO:0009966//regulation of signal transduction	K17384//protein sprouty homolog 3	gi|971391466|ref|XP_015133800.1|//PREDICTED: protein sprouty homolog 3 isoform X1 [Gallus gallus]
378782	3900	266	26	-3.37709	5.71083e-51	Down	1.75581e-51	EPHA1	GO:0005887//integral component of plasma membrane	GO:0005524//ATP binding;GO:0005005//transmembrane-ephrin receptor activity;GO:0019901//protein kinase binding	GO:0001954//positive regulation of cell-matrix adhesion;GO:0090630//activation of GTPase activity;GO:0030335//positive regulation of cell migration;GO:0034446//substrate adhesion-dependent cell spreading;GO:0048013//ephrin receptor signaling pathway;GO:0030336//negative regulation of cell migration;GO:0046777//protein autophosphorylation;GO:0006469//negative regulation of protein kinase activity;…	K05102//Eph receptor A1 [EC:2.7.10.1]	gi|45383436|ref|NP_989691.1|//ephrin type-A receptor 1 precursor [Gallus gallus]
418581	2975	484	1085	1.14237	7.94141e-51	Up	2.44303e-51	CYBB	NA	NA	NA	K08008//NADPH oxidase	gi|154152171|ref|NP_001093756.1|//cytochrome b-245, beta polypeptide [Gallus gallus] ;gi|971375754|ref|XP_015157300.1|//PREDICTED: cytochrome b-245, beta polypeptide isoform X1, partial [Gallus gallus]
423668	801	590.73	1241.57	1.04935	1.09406e-50	Up	3.37355e-51	RSFR	GO:0005730//nucleolus;GO:0005576//extracellular region	GO:0004519//endonuclease activity;GO:0004540//ribonuclease activity;GO:0042803//protein homodimerization activity;GO:0003676//nucleic acid binding	GO:0001525//angiogenesis;GO:0017148//negative regulation of translation;GO:0030154//cell differentiation;GO:0050829//defense response to Gram-negative bacterium;GO:0090501//RNA phosphodiester bond hydrolysis;GO:0050830//defense response to Gram-positive bacterium	K16631//angiogenin [EC:3.1.27.-]	gi|56118294|ref|NP_001007943.1|//ribonuclease homolog precursor [Gallus gallus]
428731	5094	13	232	4.1353	1.74348e-50	Up	5.39798e-51	SLC7A11	NA	NA	NA	K13869//solute carrier family 7 (L-type amino acid transporter), member 11	gi|363733095|ref|XP_426289.3|//PREDICTED: cystine/glutamate transporter [Gallus gallus]
422318	2261	274	752	1.43431	3.29215e-50	Up	1.02224e-50	CHIC1	NA	NA	NA	NA	gi|71895499|ref|NP_001026293.1|//cysteine-rich hydrophobic domain-containing protein 1 [Gallus gallus]
420456	4668	207	638	1.60168	3.97014e-50	Up	1.23348e-50	DIP2C	NA	NA	NA	K13122//protein FRG1	gi|971381851|ref|XP_015137628.1|//PREDICTED: disco-interacting protein 2 homolog C [Gallus gallus]
374083	5132	140	516	1.8597	5.49058e-50	Up	1.71475e-50	DAB1	GO:0005815//microtubule organizing center;GO:0005730//nucleolus;GO:0048471//perinuclear region of cytoplasm	NA	GO:0048712//negative regulation of astrocyte differentiation;GO:0016358//dendrite development;GO:0045666//positive regulation of neuron differentiation;GO:0097477//lateral motor column neuron migration;GO:0007162//negative regulation of cell adhesion;GO:0021813//cell-cell adhesion involved in neuronal-glial interactions involved in cerebral cortex radial glia guided migration;GO:0046426//negative…	K20054//disabled homolog 1	gi|45383654|ref|NP_989569.1|//disabled homolog 1 [Gallus gallus];gi|971408584|ref|XP_015146416.1|//PREDICTED: disabled homolog 1 isoform X6 [Gallus gallus];gi|971408580|ref|XP_015146414.1|//PREDICTED: disabled homolog 1 isoform X4 [Gallus gallus];gi|971408562|ref|XP_015146405.1|//PREDICTED: disabled homolog 1 isoform X2 [Gallus gallus];gi|971408578|ref|XP_015146413.1|//PREDICTED: disabled homolog…
107051991	954	506.09	142.91	-1.84653	2.47889e-49	Down	7.8175e-50	LOC107051991	NA	GO:0005509//calcium ion binding	NA	K12757//myosin regulatory light chain 12	gi|557295531|ref|XP_006030161.1|//PREDICTED: myosin regulatory light chain 2, smooth muscle minor isoform isoform X1 [Alligator sinensis];gi|971383561|ref|XP_015138070.1|//PREDICTED: myosin regulatory light chain 2, smooth muscle minor isoform isoform X1 [Gallus gallus]
424316	8143	563	1189	1.0563	4.04782e-49	Up	1.27944e-49	RIF1	NA	NA	NA	K11138//telomere-associated protein RIF1	gi|971405924|ref|XP_422162.4|//PREDICTED: telomere-associated protein RIF1 isoform X1 [Gallus gallus];gi|971405927|ref|XP_015145353.1|//PREDICTED: telomere-associated protein RIF1 isoform X2 [Gallus gallus]
107051151	336	441.59	109.39	-2.03547	5.32961e-49	Down	1.68747e-49	LOC107051151	NA	NA	NA	NA	gi|971451456|ref|XP_015130293.1|//PREDICTED: Purkinje cell protein 4-like protein 1 [Gallus gallus]
421612	5226	408	953	1.20166	1.80908e-48	Up	5.76699e-49	FBXO30	NA	GO:0061630//ubiquitin protein ligase activity;GO:0008270//zinc ion binding	GO:0016567//protein ubiquitination	K10307//F-box protein 30	gi|513176290|ref|XP_004935638.1|//PREDICTED: F-box only protein 30 [Gallus gallus]
107054248	1002	607.52	1243.17	1.01077	8.11208e-48	Up	2.61514e-48	LOC107054248	NA	NA	NA	K06634//cyclin H;K05109//Eph receptor A8 [EC:2.7.10.1];K06225//patched 1;K04612//calcium-sensing receptor;K08858//serine/threonine-protein kinase SBK [EC:2.7.11.1]	gi|971373497|ref|XP_015147745.1|//PREDICTED: LOW QUALITY PROTEIN: endogenous retrovirus group K member 8 Pol protein-like, partial [Gallus gallus]
429058	10309	483	1060	1.11172	1.2394e-47	Up	4.00888e-48	KCNT2	NA	NA	NA	K04947//potassium channel subfamily T member 2	gi|971407203|ref|XP_015145870.1|//PREDICTED: potassium channel subfamily T member 2 isoform X2 [Gallus gallus];gi|971407205|ref|XP_015145871.1|//PREDICTED: potassium channel subfamily T member 2 isoform X3 [Gallus gallus];gi|971407201|ref|XP_015145869.1|//PREDICTED: potassium channel subfamily T member 2 isoform X1 [Gallus gallus];gi|971407207|ref|XP_015145872.1|//PREDICTED: potassium channel sub…
420842	2123	515	1107	1.08177	1.3579e-47	Up	4.39708e-48	GMPR	NA	NA	NA	K00364//GMP reductase [EC:1.7.1.7]	gi|971382025|ref|XP_015131362.1|//PREDICTED: GMP reductase 1 isoform X1 [Gallus gallus];gi|71895915|ref|NP_001026169.1|//GMP reductase 1 [Gallus gallus]
423410	7477	608	1239	1.00479	3.26729e-47	Up	1.06211e-47	CCDC88C	NA	NA	NA	K06091//MAGUK p55 subfamily member 5	gi|513188695|ref|XP_004941925.1|//PREDICTED: protein Daple isoform X1 [Gallus gallus];gi|971400103|ref|XP_015143235.1|//PREDICTED: protein Daple isoform X2 [Gallus gallus]
418493	4290	272.23	728.99	1.39883	5.68109e-47	Up	1.84881e-47	HUNK	NA	NA	NA	K08797//hormonally upregulated Neu-associated kinase [EC:2.7.11.1]	gi|971375258|ref|XP_015155196.1|//PREDICTED: hormonally up-regulated neu tumor-associated kinase isoform X1 [Gallus gallus];gi|971375260|ref|XP_015155202.1|//PREDICTED: hormonally up-regulated neu tumor-associated kinase isoform X2 [Gallus gallus]
107056275	2220	440	982	1.13597	9.45172e-46	Up	3.12857e-46	LOC107056275	NA	NA	NA	K10275//F-box and leucine-rich repeat protein 9;K10268//F-box and leucine-rich repeat protein 2/20	gi|971442703|ref|XP_015156811.1|//PREDICTED: uncharacterized protein LOC107056275 [Gallus gallus]
424597	2838	349	842	1.24835	1.43362e-45	Up	4.75568e-46	MMACHC	GO:0005739//mitochondrion	NA	GO:0009235//cobalamin metabolic process	K14618//methylmalonic aciduria homocystinuria type C protein	gi|71896783|ref|NP_001026452.1|//methylmalonic aciduria and homocystinuria type C protein homolog [Gallus gallus]
423412	3415	164.92	538.07	1.68378	1.47175e-45	Up	4.88481e-46	TC2N	GO:0005634//nucleus;GO:0005886//plasma membrane	GO:0005544//calcium-dependent phospholipid binding;GO:0030276//clathrin binding;GO:0005509//calcium ion binding;GO:0019905//syntaxin binding	GO:0030193//regulation of blood coagulation;GO:0006906//vesicle fusion;GO:0010468//regulation of gene expression;GO:0048791//calcium ion-regulated exocytosis of neurotransmitter;GO:0017158//regulation of calcium ion-dependent exocytosis	K17287//tandem C2 domains nuclear protein	gi|971400118|ref|XP_421322.3|//PREDICTED: tandem C2 domains nuclear protein isoform X2 [Gallus gallus];gi|971400108|ref|XP_004941929.2|//PREDICTED: tandem C2 domains nuclear protein isoform X1 [Gallus gallus]
422669	3642	18	227	3.63438	1.51308e-45	Up	5.02472e-46	ADAD1	GO:0005634//nucleus	GO:0003723//RNA binding;GO:0004000//adenosine deaminase activity	GO:0006396//RNA processing;GO:0007286//spermatid development	K12968//double-stranded RNA-specific adenosine deaminase [EC:3.5.4.37]	gi|363733383|ref|XP_420624.3|//PREDICTED: adenosine deaminase domain-containing protein 1 [Gallus gallus]
421371	1751	231	651	1.47252	2.2951e-45	Up	7.63818e-46	TMEM206	GO:0009986//cell surface;GO:0016021//integral component of membrane	NA	NA	NA	gi|513174978|ref|XP_419431.3|//PREDICTED: transmembrane protein 206 isoform X2 [Gallus gallus];gi|971387243|ref|XP_015139352.1|//PREDICTED: transmembrane protein 206 isoform X1 [Gallus gallus]
421936	1966	391	93	-2.09411	3.99348e-45	Down	1.33335e-45	RRM2	NA	NA	NA	K10808//ribonucleoside-diphosphate reductase subunit M2 [EC:1.17.4.1]	gi|363732458|ref|XP_001231545.2|//PREDICTED: ribonucleoside-diphosphate reductase subunit M2 [Gallus gallus]
418380	11981	318.24	790.43	1.29028	4.64393e-45	Up	1.55136e-45	TMEM30C	NA	NA	NA	NA	gi|971374568|ref|XP_015152335.1|//PREDICTED: cell cycle control protein 50C [Gallus gallus]
418886	3129	460	130	-1.84537	6.0641e-45	Down	2.03015e-45	SLC25A15	NA	NA	NA	K15101//solute carrier family 25 (mitochondrial ornithine transporter) member 2/15	gi|56605880|ref|NP_001008442.1|//mitochondrial ornithine transporter 1 [Gallus gallus]
421593	1705	315	56.81	-2.49338	6.91918e-45	Down	2.31766e-45	DEPDC7	NA	NA	NA	NA	gi|313661442|ref|NP_001186335.1|//DEP domain-containing protein 7 [Gallus gallus];gi|971396831|ref|XP_015141802.1|//PREDICTED: DEP domain-containing protein 7 isoform X1 [Gallus gallus]
417058	1106	426.64	112.21	-1.94906	7.31528e-45	Down	2.45297e-45	LOC417058	NA	NA	NA	K06751//major histocompatibility complex, class I	gi|971444411|ref|XP_015157552.1|//PREDICTED: class I histocompatibility antigen, F10 alpha chain-like [Gallus gallus]
414890	7865	4	185	5.50914	1.42598e-44	Up	4.80213e-45	GABRB2	GO:0070062//extracellular exosome;GO:0016021//integral component of membrane;GO:0030054//cell junction;GO:0005886//plasma membrane;GO:0045202//synapse	GO:0005230//extracellular ligand-gated ion channel activity;GO:0004890//GABA-A receptor activity	GO:0060384//innervation;GO:0007165//signal transduction;GO:0007605//sensory perception of sound;GO:0034220//ion transmembrane transport;GO:0060119//inner ear receptor cell development;GO:0043524//negative regulation of neuron apoptotic process;GO:0090102//cochlea development	K05181//gamma-aminobutyric acid receptor subunit beta	gi|478732992|ref|NP_001264625.1|//gamma-aminobutyric acid receptor subunit beta-2 precursor [Gallus gallus] ;gi|542693|pir||JH0829//gamma-aminobutyric acid A receptor beta 2S chain precursor - chicken [Gallus gallus]
428479	2263	193	9	-4.44478	1.86795e-44	Down	6.29722e-45	LOC428479	NA	NA	NA	K00742//N-acetyllactosaminide beta-1,6-N-acetylglucosaminyltransferase [EC:2.4.1.150]	gi|513170575|ref|XP_004939719.1|//PREDICTED: N-acetyllactosaminide beta-1,6-N-acetylglucosaminyl-transferase [Gallus gallus]
417385	3910	47	297	2.63748	2.23422e-44	Up	7.54805e-45	NOTUM	NA	NA	NA	K19882//O-palmitoleoyl-L-serine hydrolase [EC:3.1.1.98]	gi|971424597|ref|XP_015150839.1|//PREDICTED: palmitoleoyl-protein carboxylesterase NOTUM [Gallus gallus]
415939	3892	7.51	191.68	4.6515	2.50695e-44	Up	8.48745e-45	LOC415939	NA	NA	NA	K16620//bone morphogenetic protein 6;K09093//aryl hydrocarbon receptor	gi|971415579|ref|XP_015148351.1|//PREDICTED: maestro heat-like repeat-containing protein family member 7 isoform X1 [Gallus gallus];gi|971415585|ref|XP_015148353.1|//PREDICTED: maestro heat-like repeat-containing protein family member 7 isoform X2 [Gallus gallus];gi|971415589|ref|XP_015148355.1|//PREDICTED: maestro heat-like repeat-containing protein family member 7 isoform X4 [Gallus gallus]
374076	2759	484	1035	1.07431	4.05822e-44	Up	1.38124e-44	SIAH1	GO:0005634//nucleus;GO:0030877//beta-catenin destruction complex	GO:0061630//ubiquitin protein ligase activity;GO:0008022//protein C-terminus binding;GO:0042802//identical protein binding;GO:0008270//zinc ion binding;GO:0016874//ligase activity	GO:0043161//proteasome-mediated ubiquitin-dependent protein catabolic process;GO:2001244//positive regulation of intrinsic apoptotic signaling pathway;GO:0007275//multicellular organism development;GO:0042787//protein ubiquitination involved in ubiquitin-dependent protein catabolic process	K04506//E3 ubiquitin-protein ligase SIAH1 [EC:2.3.2.27]	gi|928128417|ref|XP_013965099.1|//PREDICTED: E3 ubiquitin-protein ligase SIAH1 isoform X2 [Canis lupus familiaris]
425026	2662	459	998	1.0983	4.27898e-44	Up	1.45714e-44	TIPARP	GO:0005634//nucleus	GO:0008270//zinc ion binding;GO:0035326//enhancer binding;GO:0003950//NAD+ ADP-ribosyltransferase activity	GO:0001822//kidney development;GO:0048008//platelet-derived growth factor receptor signaling pathway;GO:0010629//negative regulation of gene expression;GO:0048745//smooth muscle tissue development;GO:0044236//multicellular organism metabolic process;GO:0006807//nitrogen compound metabolic process;GO:0009791//post-embryonic development;GO:0071407//cellular response to organic cyclic compound;GO:00…	K15259//poly [ADP-ribose] polymerase 7/11/12/13 [EC:2.4.2.30]	gi|50752554|ref|XP_422828.1|//PREDICTED: TCDD-inducible poly [ADP-ribose] polymerase [Gallus gallus]
417959	2510	496	1052	1.06248	4.81036e-44	Up	1.64156e-44	DDX47	NA	NA	NA	K14777//ATP-dependent RNA helicase DDX47/RRP3 [EC:3.6.4.13]	gi|56119032|ref|NP_001007854.1|//probable ATP-dependent RNA helicase DDX47 [Gallus gallus]
419865	2294	530	1100	1.03119	7.31289e-44	Up	2.50739e-44	WDR77	NA	NA	NA	K13221//methylosome protein 50	gi|71895697|ref|NP_001026087.1|//methylosome protein 50 [Gallus gallus]
424130	13019	242	660	1.42521	7.43944e-44	Up	2.55212e-44	OSBPL6	GO:0031965//nuclear membrane;GO:0097038//perinuclear endoplasmic reticulum;GO:0005829//cytosol;GO:0005886//plasma membrane	NA	GO:0006869//lipid transport	K20463//oxysterol-binding protein-related protein 3/6/7	gi|118093526|ref|XP_001233036.1|//PREDICTED: oxysterol-binding protein-related protein 6 isoform X5 [Gallus gallus];gi|971405174|ref|XP_015145056.1|//PREDICTED: oxysterol-binding protein-related protein 6 isoform X3 [Gallus gallus];gi|971405180|ref|XP_015145058.1|//PREDICTED: oxysterol-binding protein-related protein 6 isoform X8 [Gallus gallus];gi|363735848|ref|XP_003641617.1|//PREDICTED: oxyste…
420439	2194	376	871	1.18969	9.21638e-44	Up	3.17164e-44	ACTR3B	NA	NA	NA	K18584//actin-related protein 3	gi|699573609|ref|XP_009871633.1|//PREDICTED: actin-related protein 3B [Apaloderma vittatum];gi|678198295|gb|KFV65277.1|//Actin-related protein 3B, partial [Picoides pubescens]
429033	8364	535	1106	1.02549	1.04105e-43	Up	3.59006e-44	SPEG	NA	GO:0004674//protein serine/threonine kinase activity;GO:0005524//ATP binding	GO:0006468//protein phosphorylation	K08809//striated muscle-specific serine/threonine protein kinase [EC:2.7.11.1]	gi|971406596|ref|XP_015145589.1|//PREDICTED: striated muscle preferentially expressed protein kinase isoform X7 [Gallus gallus];gi|971406604|ref|XP_015145593.1|//PREDICTED: striated muscle preferentially expressed protein kinase isoform X10 [Gallus gallus];gi|971406590|ref|XP_015145586.1|//PREDICTED: striated muscle preferentially expressed protein kinase isoform X4 [Gallus gallus];gi|971406594|r…
395725	2119	415.67	109.55	-1.94609	1.14171e-43	Down	3.94336e-44	DNASE1	GO:0005635//nuclear envelope;GO:0005576//extracellular region	GO:0003779//actin binding;GO:0004530//deoxyribonuclease I activity	GO:0006308//DNA catabolic process;GO:0090305//nucleic acid phosphodiester bond hydrolysis;GO:0006915//apoptotic process	K11995//deoxyribonuclease-1-like protein [EC:3.1.21.-];K11994//deoxyribonuclease-1 [EC:3.1.21.1]	gi|46395493|ref|NP_996840.1|//deoxyribonuclease-1 precursor [Gallus gallus];gi|971418683|ref|XP_015149621.1|//PREDICTED: deoxyribonuclease-1 isoform X1 [Gallus gallus]
428845	8415	397	901	1.16014	1.67653e-43	Up	5.80564e-44	ZNF143	NA	GO:0003677//DNA binding;GO:0046872//metal ion binding	NA	K20828//zinc finger protein 143/76	gi|971397139|ref|XP_015141953.1|//PREDICTED: zinc finger protein 143 isoform X3 [Gallus gallus];gi|971397137|ref|XP_015141952.1|//PREDICTED: zinc finger protein 143 isoform X2 [Gallus gallus];gi|363734708|ref|XP_426401.3|//PREDICTED: zinc finger protein 143 isoform X1 [Gallus gallus]
776599	4226	361	846	1.20641	1.81108e-43	Up	6.27807e-44	MPLKIP	NA	NA	NA	NA	gi|971380446|ref|XP_015137120.1|//PREDICTED: M-phase-specific PLK1-interacting protein [Gallus gallus]
415708	2342	422	937	1.12856	2.72951e-43	Up	9.49614e-44	RIPK3	NA	NA	NA	K08846//receptor-interacting serine/threonine-protein kinase 2 [EC:2.7.11.1]	gi|513203076|ref|XP_004944206.1|//PREDICTED: receptor-interacting serine/threonine-protein kinase 2 isoform X1 [Gallus gallus];gi|513203082|ref|XP_001232872.2|//PREDICTED: receptor-interacting serine/threonine-protein kinase 2 isoform X3 [Gallus gallus];gi|513203079|ref|XP_004944207.1|//PREDICTED: receptor-interacting serine/threonine-protein kinase 2 isoform X2 [Gallus gallus]
416428	3433	532	1097	1.02182	4.03147e-43	Up	1.4062e-43	TXNDC11	GO:0005623//cell	NA	GO:0045454//cell redox homeostasis	K09582//protein disulfide-isomerase A4 [EC:5.3.4.1];K08056//protein disulfide isomerase family A, member 3 [EC:5.3.4.1]	gi|971418980|ref|XP_015149764.1|//PREDICTED: thioredoxin domain-containing protein 11 isoform X2 [Gallus gallus];gi|363739507|ref|XP_414741.3|//PREDICTED: thioredoxin domain-containing protein 11 isoform X1 [Gallus gallus]
420180	4361	229	632	1.44233	8.49511e-43	Up	2.983e-43	TRPA1	GO:0032421//stereocilium bundle;GO:0005887//integral component of plasma membrane	GO:0097604//temperature-gated cation channel activity;GO:0005262//calcium channel activity	GO:0070588//calcium ion transmembrane transport;GO:0014070//response to organic cyclic compound;GO:0042493//response to drug;GO:0051289//protein homotetramerization;GO:0009409//response to cold;GO:0050955//thermoception;GO:0007166//cell surface receptor signaling pathway;GO:0042542//response to hydrogen peroxide;GO:0050968//detection of chemical stimulus involved in sensory perception of pain;GO:…	K04984//transient receptor potential cation channel subfamily A member 1	gi|971825850|ref|NP_001305389.1|//transient receptor potential cation channel subfamily A member 1 [Gallus gallus]
770036	1403	45	283	2.63056	3.00504e-42	Up	1.06276e-42	C10ORF65	NA	NA	NA	K18123//4-hydroxy-2-oxoglutarate aldolase [EC:4.1.3.16]	gi|363735292|ref|XP_001233352.2|//PREDICTED: 4-hydroxy-2-oxoglutarate aldolase, mitochondrial [Gallus gallus]
775985	3365	74	347	2.20709	3.11882e-42	Up	1.10356e-42	BEND6	GO:0005634//nucleus	GO:0001106//RNA polymerase II transcription corepressor activity;GO:0003682//chromatin binding	GO:0000122//negative regulation of transcription from RNA polymerase II promoter;GO:0045666//positive regulation of neuron differentiation;GO:0045746//negative regulation of Notch signaling pathway	NA	gi|971390013|ref|XP_015140378.1|//PREDICTED: BEN domain-containing protein 6 isoform X2 [Gallus gallus];gi|513178489|ref|XP_004940514.1|//PREDICTED: BEN domain-containing protein 6 isoform X1 [Gallus gallus];gi|971390015|ref|XP_015140379.1|//PREDICTED: BEN domain-containing protein 6 isoform X3 [Gallus gallus]
100858196	2704	440.58	127.19	-1.81466	3.54247e-42	Down	1.25411e-42	LOC100858196	NA	NA	NA	K09228//KRAB domain-containing zinc finger protein	gi|971379536|ref|XP_015136668.1|//PREDICTED: zinc finger protein OZF-like isoform X1 [Gallus gallus];gi|971379538|ref|XP_015136669.1|//PREDICTED: zinc finger protein 260-like isoform X2 [Gallus gallus]
769510	7741	312	61	-2.37691	3.59049e-42	Down	1.27175e-42	LOC769510	NA	NA	NA	NA	gi|971379428|ref|XP_015136627.1|//PREDICTED: uncharacterized protein C17orf104-like isoform X2 [Gallus gallus];gi|971379430|ref|XP_015136628.1|//PREDICTED: uncharacterized protein C17orf104-like isoform X3 [Gallus gallus];gi|513167280|ref|XP_004939141.1|//PREDICTED: uncharacterized protein C17orf104-like isoform X1 [Gallus gallus]
396226	5051	265	686	1.34997	4.78008e-42	Up	1.69654e-42	ITGA6	GO:0008305//integrin complex	GO:0031994//insulin-like growth factor I binding;GO:0046872//metal ion binding;GO:0038132//neuregulin binding	GO:0007155//cell adhesion;GO:0007229//integrin-mediated signaling pathway	K06485//integrin alpha 6	gi|46048714|ref|NP_990620.1|//integrin alpha-6 precursor [Gallus gallus];gi|971405363|ref|XP_015145128.1|//PREDICTED: integrin alpha-6 isoform X2 [Gallus gallus];gi|971405361|ref|XP_015145127.1|//PREDICTED: integrin alpha-6 isoform X1 [Gallus gallus]
107057449	917	49.63	291.39	2.53142	1.03089e-41	Up	3.67922e-42	LOC107057449	GO:0005634//nucleus;GO:0005737//cytoplasm	NA	NA	NA	gi|971445438|ref|XP_015158015.1|//PREDICTED: thymocyte nuclear protein 1-like [Gallus gallus]
419371	1835	534	1087	1.00319	1.63519e-41	Up	5.85945e-42	ACOT7	NA	NA	NA	K17360//acyl-coenzyme A thioesterase 7 [EC:3.1.2.2]	gi|971429107|ref|XP_003642581.3|//PREDICTED: cytosolic acyl coenzyme A thioester hydrolase isoform X1 [Gallus gallus];gi|971429109|ref|XP_015152530.1|//PREDICTED: cytosolic acyl coenzyme A thioester hydrolase isoform X2 [Gallus gallus]
424187	3164	398	887	1.13392	2.28401e-41	Up	8.21724e-42	DPP4	NA	NA	NA	K01278//dipeptidyl-peptidase 4 [EC:3.4.14.5]	gi|768711654|ref|NP_001026426.2|//dipeptidyl peptidase 4 [Gallus gallus];gi|971405369|ref|XP_015145131.1|//PREDICTED: dipeptidyl peptidase 4 isoform X1 [Gallus gallus]
769037	3473	392	877	1.13948	3.14238e-41	Up	1.13281e-41	COL13A1	NA	NA	NA	K16617//collagen, type XIII, alpha	gi|971401545|ref|XP_015134213.1|//PREDICTED: collagen alpha-1(XIII) chain isoform X4 [Gallus gallus];gi|971401536|ref|XP_015134210.1|//PREDICTED: collagen alpha-1(XIII) chain isoform X2 [Gallus gallus];gi|971401541|ref|XP_015134212.1|//PREDICTED: collagen alpha-1(XIII) chain isoform X3 [Gallus gallus];gi|971401533|ref|XP_015134209.1|//PREDICTED: collagen alpha-1(XIII) chain isoform X1 [Gallus gal…
424676	2269	836.15	380.52	-1.15804	5.62488e-41	Down	2.03683e-41	CYP2J2L3	NA	NA	NA	K07418//cytochrome P450 family 2 subfamily J [EC:1.14.14.1]	gi|118094633|ref|XP_422509.2|//PREDICTED: cytochrome P450 2J2-like [Gallus gallus]
422934	2121	598	225	-1.43247	8.82959e-41	Down	3.2084e-41	SMOX	GO:0005634//nucleus;GO:0005737//cytoplasm	GO:0046592//polyamine oxidase activity	GO:0046208//spermine catabolic process;GO:0055114//oxidation-reduction process	K12259//spermine oxidase [EC:1.5.3.16 1.5.3.-]	gi|971396184|ref|XP_015141520.1|//PREDICTED: spermine oxidase isoform X1 [Gallus gallus];gi|363733881|ref|XP_420872.3|//PREDICTED: spermine oxidase isoform X2 [Gallus gallus]
418845	2005	390	869	1.13364	1.51764e-40	Up	5.54193e-41	SLC25A30	GO:0016021//integral component of membrane;GO:0031966//mitochondrial membrane	GO:0003735//structural constituent of ribosome	GO:0006412//translation;GO:0006839//mitochondrial transport	K15106//solute carrier family 25 (mitochondrial carrier), member 14/30	gi|363729452|ref|XP_417040.3|//PREDICTED: kidney mitochondrial carrier protein 1 isoform X1 [Gallus gallus];gi|971377614|ref|XP_015132077.1|//PREDICTED: kidney mitochondrial carrier protein 1 isoform X2 [Gallus gallus]
414893	10838	96	383	1.97399	1.70504e-40	Up	6.23544e-41	GRIA1	GO:0005783//endoplasmic reticulum;GO:0044308//axonal spine;GO:0008021//synaptic vesicle;GO:0030054//cell junction;GO:0014069//postsynaptic density;GO:0032281//AMPA glutamate receptor complex;GO:0043025//neuronal cell body;GO:0009986//cell surface;GO:0043197//dendritic spine;GO:0055037//recycling endosome;GO:0045211//postsynaptic membrane;GO:0032591//dendritic spine membrane	GO:0005234//extracellular-glutamate-gated ion channel activity;GO:0004971//AMPA glutamate receptor activity	GO:0035235//ionotropic glutamate receptor signaling pathway;GO:0060292//long term synaptic depression;GO:0001661//conditioned taste aversion;GO:0031623//receptor internalization;GO:0034220//ion transmembrane transport;GO:0007616//long-term memory	K05197//glutamate receptor 1	gi|971417763|ref|XP_015149243.1|//PREDICTED: glutamate receptor 1 isoform X3 [Gallus gallus];gi|971417759|ref|XP_015149241.1|//PREDICTED: glutamate receptor 1 isoform X1 [Gallus gallus];gi|971417761|ref|XP_015149242.1|//PREDICTED: glutamate receptor 1 isoform X2 [Gallus gallus];gi|48994235|ref|NP_001001774.1|//glutamate receptor 1 precursor [Gallus gallus]
424264	5988	452	960.14	1.06468	1.79518e-40	Up	6.5683e-41	LMLN	NA	NA	NA	K13539//leishmanolysin-like peptidase [EC:3.4.24.-]	gi|363735966|ref|XP_422111.3|//PREDICTED: leishmanolysin-like peptidase isoform X1 [Gallus gallus];gi|513195137|ref|XP_004943015.1|//PREDICTED: leishmanolysin-like peptidase isoform X2 [Gallus gallus]
395719	721	321	70	-2.21939	4.91095e-40	Down	1.80921e-40	TK1	GO:0005737//cytoplasm	GO:0005524//ATP binding;GO:0042802//identical protein binding;GO:0008270//zinc ion binding;GO:0004797//thymidine kinase activity	GO:0009157//deoxyribonucleoside monophosphate biosynthetic process;GO:0016310//phosphorylation;GO:0051289//protein homotetramerization;GO:0071897//DNA biosynthetic process;GO:0009165//nucleotide biosynthetic process;GO:0046104//thymidine metabolic process	K00857//thymidine kinase [EC:2.7.1.21]	gi|53933295|ref|NP_990229.1|//thymidine kinase, cytosolic [Gallus gallus]
428278	1612	745	324	-1.22349	6.95708e-40	Down	2.57052e-40	LOC428278	NA	GO:0004674//protein serine/threonine kinase activity;GO:0005524//ATP binding	GO:0006468//protein phosphorylation	K00907//myosin-light-chain kinase [EC:2.7.11.18]	gi|118102815|ref|XP_425838.2|//PREDICTED: myosin light chain kinase, smooth muscle-like isoform X2 [Gallus gallus];gi|513225626|ref|XP_004948555.1|//PREDICTED: myosin light chain kinase, smooth muscle-like isoform X1 [Gallus gallus]
418760	2609	509	1036	1.00304	1.24665e-39	Up	4.61958e-40	ANKRD10	NA	NA	GO:0060828//regulation of canonical Wnt signaling pathway	K17593//ankyrin repeat domain-containing protein 42	gi|71895187|ref|NP_001025986.1|//ankyrin repeat domain-containing protein 10 [Gallus gallus];gi|971376839|ref|XP_015133346.1|//PREDICTED: ankyrin repeat domain-containing protein 10 isoform X1 [Gallus gallus]
396168	2702	455	143	-1.6921	1.28606e-39	Down	4.76796e-40	ST6GALNAC1	GO:0016021//integral component of membrane;GO:0000139//Golgi membrane	GO:0001665//alpha-N-acetylgalactosaminide alpha-2,6-sialyltransferase activity	GO:0018279//protein N-linked glycosylation via asparagine;GO:0009312//oligosaccharide biosynthetic process;GO:0097503//sialylation;GO:0001574//ganglioside biosynthetic process	K03479//alpha-N-acetylgalactosaminide alpha-2,6-sialyltransferase (sialyltransferase 7A) [EC:2.4.99.3]	gi|45382549|ref|NP_990571.1|//alpha-N-acetylgalactosaminide alpha-2,6-sialyltransferase 1 [Gallus gallus]
423800	5131	56	296	2.37985	1.47584e-39	Up	5.47951e-40	SLC35G1	NA	NA	NA	NA	gi|971403267|ref|XP_004942212.2|//PREDICTED: solute carrier family 35 member G1 isoform X3 [Gallus gallus];gi|971403265|ref|XP_004942211.2|//PREDICTED: solute carrier family 35 member G1 isoform X2 [Gallus gallus];gi|971403263|ref|XP_015144343.1|//PREDICTED: solute carrier family 35 member G1 isoform X1 [Gallus gallus]
395769	1294	529	186.98	-1.52263	1.48251e-39	Down	5.50695e-40	MNR2	NA	NA	NA	K08025//homeobox protein HB9	gi|971406537|ref|XP_015145563.1|//PREDICTED: motor neuron and pancreas homeobox protein 1 [Gallus gallus]
374139	10427	650	263	-1.32762	1.55153e-39	Down	5.7689e-40	BRCA2	NA	NA	NA	K08775//breast cancer 2 susceptibility protein	gi|146219852|ref|NP_989607.2|//breast cancer type 2 susceptibility protein [Gallus gallus];gi|971377843|ref|XP_015132979.1|//PREDICTED: breast cancer type 2 susceptibility protein isoform X1 [Gallus gallus]
107054443	3003	457	960	1.04859	1.63814e-39	Up	6.09682e-40	PDE12	NA	NA	NA	K19612//2',5'-phosphodiesterase [EC:3.1.13.4 3.1.4.-]	gi|971416864|ref|XP_015148873.1|//PREDICTED: 2',5'-phosphodiesterase 12 [Gallus gallus]
100859900	983	173	517	1.55715	2.39541e-39	Up	8.92383e-40	C8H1ORF53	NA	NA	NA	K02874//large subunit ribosomal protein L14;K09373//LIM homeobox protein 2/9	gi|971407174|ref|XP_015145860.1|//PREDICTED: uncharacterized protein C1orf53 homolog isoform X3 [Gallus gallus];gi|971407172|ref|XP_015145859.1|//PREDICTED: uncharacterized protein C1orf53 homolog isoform X2 [Gallus gallus];gi|971407170|ref|XP_003641717.3|//PREDICTED: uncharacterized protein C1orf53 homolog isoform X1 [Gallus gallus]
776043	1604	74.21	333.7	2.14662	2.39843e-39	Up	8.93938e-40	UBE2E2	NA	GO:0005524//ATP binding;GO:0042296//ISG15 transferase activity;GO:0061631//ubiquitin conjugating enzyme activity	GO:0070534//protein K63-linked ubiquitination;GO:0070936//protein K48-linked ubiquitination;GO:1900087//positive regulation of G1/S transition of mitotic cell cycle;GO:0032020//ISG15-protein conjugation;GO:0070979//protein K11-linked ubiquitination;GO:0006974//cellular response to DNA damage stimulus	K20217//ubiquitin-conjugating enzyme E2 E [EC:2.3.2.23]	gi|971380931|ref|XP_015137285.1|//PREDICTED: ubiquitin-conjugating enzyme E2 E2 isoform X2 [Gallus gallus];gi|733892923|ref|XP_010711162.1|//PREDICTED: ubiquitin-conjugating enzyme E2 E2 [Meleagris gallopavo]
424491	3213	198	559	1.4751	2.77771e-39	Up	1.0368e-39	TECR	NA	NA	NA	K10258//very-long-chain enoyl-CoA reductase [EC:1.3.1.93]	gi|971408060|ref|XP_015146208.1|//PREDICTED: very-long-chain enoyl-CoA reductase isoform X2 [Gallus gallus];gi|971408062|ref|XP_015146210.1|//PREDICTED: very-long-chain enoyl-CoA reductase isoform X3 [Gallus gallus];gi|971408066|ref|XP_015146212.1|//PREDICTED: very-long-chain enoyl-CoA reductase isoform X5 [Gallus gallus];gi|971408058|ref|XP_015146207.1|//PREDICTED: very-long-chain enoyl-CoA redu…
419933	3296	416	123	-1.78017	6.4955e-39	Down	2.43501e-39	PRELP	NA	NA	NA	K08125//proline arginine-rich end leucine-rich repeat protein	gi|118102574|ref|XP_418054.2|//PREDICTED: prolargin [Gallus gallus]
419759	2241	935	462	-1.03932	1.48317e-38	Down	5.5974e-39	ZBTB16	NA	NA	NA	K10055//zinc finger and BTB domain-containing protein 16	gi|971431938|ref|XP_015153698.1|//PREDICTED: zinc finger and BTB domain-containing protein 16 [Gallus gallus]
419322	908	29	228	2.95266	1.67807e-38	Up	6.345e-39	LOC419322	NA	NA	NA	NA	gi|971427833|ref|XP_015152026.1|//PREDICTED: uncharacterized protein LOC419322 [Gallus gallus]
776306	2795	471	972	1.02298	1.85316e-38	Up	7.01373e-39	TARP	GO:0016021//integral component of membrane	NA	NA	K06553//pre-B lymphocyte gene;K10785//T-cell receptor beta chain V region;K06554//immunoglobulin lambda-like polypeptide 1	gi|971380465|ref|XP_015137127.1|//PREDICTED: Ig heavy chain Mem5 [Gallus gallus]
101751203	2208	57	293	2.33962	2.01132e-38	Up	7.62312e-39	LOC101751203	NA	NA	NA	K07993//matrix metalloproteinase-11 (stromelysin 3) [EC:3.4.24.-]	gi|971421239|ref|XP_004934559.2|//PREDICTED: stromelysin-3 [Gallus gallus]
423372	4115	243	627	1.34526	2.26378e-38	Up	8.59221e-39	TMEM63C	GO:0016021//integral component of membrane	GO:0005227//calcium activated cation channel activity	GO:0098655//cation transmembrane transport	K10165//nucleotide-binding oligomerization domain-containing protein 2	gi|971399975|ref|XP_015143205.1|//PREDICTED: calcium permeable stress-gated cation channel 1 [Gallus gallus]
425019	2180	133	441	1.70711	2.44112e-38	Up	9.26969e-39	MLF1	NA	NA	NA	K15622//myeloid leukemia factor 1	gi|513200150|ref|XP_004943598.1|//PREDICTED: myeloid leukemia factor 1 isoform X1 [Gallus gallus];gi|971411641|ref|XP_015147271.1|//PREDICTED: myeloid leukemia factor 1 isoform X3 [Gallus gallus];gi|513200153|ref|XP_004943599.1|//PREDICTED: myeloid leukemia factor 1 isoform X2 [Gallus gallus]
772271	1566	726.21	318.77	-1.21012	2.81861e-38	Down	1.07183e-38	LOC772271	NA	NA	NA	K00011//aldehyde reductase [EC:1.1.1.21]	gi|971371979|ref|XP_015141718.1|//PREDICTED: aldose reductase-like isoform X1 [Gallus gallus];gi|971371981|ref|XP_015141720.1|//PREDICTED: aldose reductase-like isoform X2 [Gallus gallus]
425201	1650	698	300	-1.24051	2.9503e-38	Down	1.12244e-38	RTN4RL2	NA	NA	NA	K16661//reticulon-4 receptor-like 2	gi|971397977|ref|XP_015142346.1|//PREDICTED: reticulon-4 receptor-like 2 [Gallus gallus]
100857885	8033	312	734	1.21199	3.4231e-38	Up	1.30417e-38	KIAA1549	NA	NA	NA	NA	gi|971372315|ref|XP_015143070.1|//PREDICTED: UPF0606 protein KIAA1549 homolog isoform X1 [Gallus gallus];gi|971372317|ref|XP_015143079.1|//PREDICTED: UPF0606 protein KIAA1549 homolog isoform X2 [Gallus gallus];gi|971372319|ref|XP_015143083.1|//PREDICTED: UPF0606 protein KIAA1549 homolog isoform X3 [Gallus gallus]
100857421	4341	233.38	609.55	1.36282	4.57803e-38	Up	1.75159e-38	LOC100857421	NA	NA	NA	NA	gi|971388597|ref|XP_015139851.1|//PREDICTED: uncharacterized protein LOC100857421 [Gallus gallus]
424787	654	82	343	2.04227	5.17323e-38	Up	1.98211e-38	PID1	GO:0005654//nucleoplasm;GO:0005737//cytoplasm	NA	GO:2000045//regulation of G1/S transition of mitotic cell cycle;GO:0071356//cellular response to tumor necrosis factor;GO:0071398//cellular response to fatty acid;GO:0046627//negative regulation of insulin receptor signaling pathway;GO:2001170//negative regulation of ATP biosynthetic process;GO:0071354//cellular response to interleukin-6;GO:0070584//mitochondrion morphogenesis;GO:0044320//cellula…	NA	gi|296011040|ref|NP_001171615.1|//PTB-containing, cubilin and LRP1-interacting protein [Gallus gallus]
427984	2313	41	255	2.61456	5.49451e-38	Up	2.11014e-38	KCNJ15	GO:0005887//integral component of plasma membrane	GO:0005242//inward rectifier potassium channel activity	GO:0034765//regulation of ion transmembrane transport;GO:0010107//potassium ion import	K05008//potassium inwardly-rectifying channel subfamily J member 15	gi|513162855|ref|XP_004934606.1|//PREDICTED: ATP-sensitive inward rectifier potassium channel 15 isoform X1 [Gallus gallus]
421160	2217	391	851	1.09974	6.4334e-38	Up	2.47304e-38	LAD1	GO:0070062//extracellular exosome	NA	NA	NA	gi|971433565|ref|XP_015154352.1|//PREDICTED: ladinin-1 [Gallus gallus]
422268	3078	57.86	291.27	2.30947	1.20637e-37	Up	4.66121e-38	POF1B	NA	NA	NA	NA	gi|971392013|ref|XP_015133994.1|//PREDICTED: protein POF1B [Gallus gallus]
425328	1843	481	978	1.00155	2.04662e-37	Up	7.93355e-38	PPP1R3C	NA	NA	NA	K07189//protein phosphatase 1 regulatory subunit 3A/B/C/D/E	gi|118092827|ref|XP_423102.2|//PREDICTED: protein phosphatase 1 regulatory subunit 3C [Gallus gallus]
374100	4272	194	540	1.45466	2.9722e-37	Up	1.15643e-37	FLT1	GO:0005768//endosome;GO:0005887//integral component of plasma membrane;GO:0005925//focal adhesion;GO:0005576//extracellular region;GO:0043235//receptor complex	GO:0005524//ATP binding;GO:0036327//VEGF-B-activated receptor activity;GO:0019838//growth factor binding;GO:0036326//VEGF-A-activated receptor activity;GO:0036332//placental growth factor-activated receptor activity	GO:0030154//cell differentiation;GO:0030335//positive regulation of cell migration;GO:0036323//vascular endothelial growth factor receptor-1 signaling pathway;GO:0043406//positive regulation of MAP kinase activity;GO:0014068//positive regulation of phosphatidylinositol 3-kinase signaling;GO:0030949//positive regulation of vascular endothelial growth factor receptor signaling pathway;GO:0010863//p…	K05096//FMS-like tyrosine kinase 1 [EC:2.7.10.1]	gi|45383624|ref|NP_989583.1|//vascular endothelial growth factor receptor 1 precursor [Gallus gallus]
423720	1984	259	644.61	1.29323	3.56776e-37	Up	1.39071e-37	AIFM2	NA	NA	NA	K04727//programmed cell death 8 (apoptosis-inducing factor) [EC:1.-.-.-];K00382//dihydrolipoamide dehydrogenase [EC:1.8.1.4]	gi|50749348|ref|XP_421597.1|//PREDICTED: apoptosis-inducing factor 2 [Gallus gallus]
424447	3049	294.28	696.53	1.22075	1.00784e-36	Up	3.96478e-37	COLGALT2	NA	NA	NA	K11703//collagen beta-1,O-galactosyltransferase [EC:2.4.1.50]	gi|118094236|ref|XP_422290.2|//PREDICTED: procollagen galactosyltransferase 2 isoform X1 [Gallus gallus];gi|971407671|ref|XP_015146035.1|//PREDICTED: procollagen galactosyltransferase 2 isoform X2 [Gallus gallus]
421003	4680	190	530	1.45775	1.05053e-36	Up	4.1365e-37	FAM65B	GO:0060171//stereocilium membrane;GO:0005737//cytoplasm	NA	GO:0007605//sensory perception of sound;GO:0048741//skeletal muscle fiber development	NA	gi|971383059|ref|XP_015137868.1|//PREDICTED: protein FAM65B isoform X1 [Gallus gallus];gi|61098033|ref|NP_001012883.1|//protein FAM65B [Gallus gallus];gi|971383061|ref|XP_015137869.1|//PREDICTED: protein FAM65B isoform X2 [Gallus gallus]
420617	4465	777	361	-1.12816	1.08424e-36	Down	4.2712e-37	IGF2BP3	GO:0005634//nucleus;GO:0005737//cytoplasm	GO:0048027//mRNA 5'-UTR binding;GO:0000166//nucleotide binding;GO:0003730//mRNA 3'-UTR binding	GO:0006417//regulation of translation;GO:0051028//mRNA transport	K13197//insulin-like growth factor 2 mRNA-binding protein 3	gi|57530702|ref|NP_001006359.1|//insulin-like growth factor 2 mRNA-binding protein 3 [Gallus gallus]
395235	1210	165	10	-4.06664	1.43252e-36	Down	5.6535e-37	WNT6	NA	NA	NA	K00445//wingless-type MMTV integration site family, member 6	gi|56090137|ref|NP_001007595.1|//protein Wnt-6 [Gallus gallus] ;gi|77799781|dbj|BAE46751.1|//wingless-related MMTV integration site 6 homolog [Gallus gallus]
429696	3925	0	173	8.41238	7.29535e-36	Up	2.91717e-36	GBP7	NA	NA	NA	K20899//guanylate-binding protein 1/3/4/7	gi|971449445|ref|XP_015129485.1|//PREDICTED: LOW QUALITY PROTEIN: guanylate-binding protein 1 [Gallus gallus]
423674	1228	73	314	2.08255	8.79638e-36	Up	3.52055e-36	RNLS	NA	NA	NA	K18208//renalase [EC:1.6.3.5]	gi|971401413|ref|XP_015134164.1|//PREDICTED: renalase isoform X3 [Gallus gallus];gi|313760694|ref|NP_001186528.1|//renalase precursor [Gallus gallus];gi|971401409|ref|XP_015134162.1|//PREDICTED: renalase isoform X1 [Gallus gallus];gi|971401411|ref|XP_015134163.1|//PREDICTED: renalase isoform X2 [Gallus gallus];gi|971401415|ref|XP_015134165.1|//PREDICTED: renalase isoform X4 [Gallus gallus]
100857299	1910	3.45	147.45	5.39524	8.8974e-36	Up	3.56259e-36	LOC100857299	NA	NA	NA	NA	gi|513231410|ref|XP_004949353.1|//PREDICTED: uncharacterized protein LOC100857299 [Gallus gallus]
422797	10226	332	747	1.14768	9.52233e-36	Up	3.81795e-36	PCDH7	NA	NA	NA	K16498//protocadherin delta 1	gi|971395357|ref|XP_015141175.1|//PREDICTED: LOW QUALITY PROTEIN: protocadherin-7 [Gallus gallus]
420924	3876	248	45	-2.48459	1.50386e-35	Down	6.05402e-36	ANKRD33B	NA	NA	NA	K15503//serine/threonine-protein phosphatase 6 regulatory ankyrin repeat subunit B;K10661//E3 ubiquitin-protein ligase MARCH6 [EC:2.3.2.27];K12460//ankyrin repeat-rich membrane spanning protein	gi|971382727|ref|XP_004935171.2|//PREDICTED: ankyrin repeat domain-containing protein 33B isoform X1 [Gallus gallus];gi|971382729|ref|XP_419009.5|//PREDICTED: ankyrin repeat domain-containing protein 33B isoform X2 [Gallus gallus]
429021	2398	371	803	1.09174	1.82026e-35	Up	7.33429e-36	CHN1	NA	NA	NA	K20630//chimaerin	gi|61098446|ref|NP_001012970.1|//N-chimaerin [Gallus gallus]
474379	1649	224	576	1.34032	3.4255e-35	Up	1.38514e-35	GNAL	GO:0070062//extracellular exosome	GO:0031683//G-protein beta/gamma-subunit complex binding;GO:0004871//signal transducer activity;GO:0005525//GTP binding;GO:0003924//GTPase activity	GO:0007186//G-protein coupled receptor signaling pathway;GO:0007608//sensory perception of smell;GO:0007191//adenylate cyclase-activating dopamine receptor signaling pathway	K04633//guanine nucleotide-binding protein G(olf) subunit alpha	gi|126723374|ref|NP_001008746.1|//guanine nucleotide-binding protein G(olf) subunit alpha [Gallus gallus];gi|971383318|ref|XP_015137967.1|//PREDICTED: guanine nucleotide-binding protein G(olf) subunit alpha isoform X1 [Gallus gallus];gi|663247259|ref|XP_008503742.1|//PREDICTED: guanine nucleotide-binding protein G(olf) subunit alpha isoform X3 [Calypte anna]
107056599	578	469.52	166.72	-1.51601	4.49161e-35	Down	1.82351e-35	LOC107056599	NA	NA	NA	K01556//kynureninase [EC:3.7.1.3]	gi|971443410|ref|XP_015157114.1|//PREDICTED: kynureninase-like [Gallus gallus]
418101	4289	332	738	1.13019	1.62422e-34	Up	6.68456e-35	TBXAS1	GO:0016021//integral component of membrane	GO:0016705//oxidoreductase activity, acting on paired donors, with incorporation or reduction of molecular oxygen;GO:0020037//heme binding;GO:0005506//iron ion binding;GO:0004497//monooxygenase activity;GO:0004796//thromboxane-A synthase activity	GO:0055114//oxidation-reduction process	K01832//thromboxane-A synthase [EC:5.3.99.5]	gi|513159745|ref|XP_416334.4|//PREDICTED: thromboxane-A synthase isoform X1 [Gallus gallus];gi|971372337|ref|XP_004937903.2|//PREDICTED: thromboxane-A synthase isoform X2 [Gallus gallus]
107051183	312	410	851	1.03129	2.63511e-34	Up	1.08923e-34	LOC107051183	NA	NA	NA	K15235//josephin [EC:3.4.19.12]	gi|971451514|ref|XP_015130326.1|//PREDICTED: josephin-2-like, partial [Gallus gallus]
421886	1871	126	406	1.66581	2.83296e-34	Up	1.17254e-34	HMGCLL1	NA	NA	NA	K01640//hydroxymethylglutaryl-CoA lyase [EC:4.1.3.4]	gi|971390034|ref|XP_015140387.1|//PREDICTED: 3-hydroxymethyl-3-methylglutaryl-CoA lyase, cytoplasmic isoform X3 [Gallus gallus];gi|971390032|ref|XP_015140386.1|//PREDICTED: 3-hydroxymethyl-3-methylglutaryl-CoA lyase, cytoplasmic isoform X2 [Gallus gallus];gi|971390030|ref|XP_015140385.1|//PREDICTED: 3-hydroxymethyl-3-methylglutaryl-CoA lyase, cytoplasmic isoform X1 [Gallus gallus]
415485	6588	19	184	3.25339	3.50697e-34	Up	1.45655e-34	KIAA1024	GO:0016021//integral component of membrane	NA	NA	NA	gi|56119118|ref|NP_001007828.1|//UPF0258 protein KIAA1024 homolog [Gallus gallus];gi|971412995|ref|XP_015147488.1|//PREDICTED: UPF0258 protein KIAA1024 homolog isoform X2 [Gallus gallus]
423472	1528	393	824	1.04587	5.24703e-34	Up	2.1868e-34	AMN	NA	NA	NA	K18259//protein amnionless	gi|478247027|ref|NP_001264445.1|//protein amnionless precursor [Gallus gallus]
107056091	4895	392.87	821.34	1.04168	1.08847e-33	Up	4.55794e-34	LOC107056091	NA	NA	NA	NA	gi|971388597|ref|XP_015139851.1|//PREDICTED: uncharacterized protein LOC100857421 [Gallus gallus]
373960	1906	13	165	3.64364	1.30684e-33	Up	5.48175e-34	SMYD1	GO:0005634//nucleus;GO:0005737//cytoplasm	GO:0046872//metal ion binding;GO:0003714//transcription corepressor activity	GO:0045892//negative regulation of transcription, DNA-templated;GO:0035914//skeletal muscle cell differentiation;GO:0006338//chromatin remodeling;GO:0007507//heart development;GO:0045663//positive regulation of myoblast differentiation;GO:0010831//positive regulation of myotube differentiation	K11426//SET and MYND domain-containing protein	gi|971395809|ref|XP_015141354.1|//PREDICTED: histone-lysine N-methyltransferase SMYD1 isoform X1 [Gallus gallus];gi|45383804|ref|NP_989486.1|//histone-lysine N-methyltransferase SMYD1 [Gallus gallus]
374136	2341	203	531	1.36499	1.90742e-33	Up	8.02157e-34	IL1RL1	GO:0009897//external side of plasma membrane;GO:0016021//integral component of membrane;GO:0005578//proteinaceous extracellular matrix	GO:0002113//interleukin-33 binding;GO:0002114//interleukin-33 receptor activity;GO:0004908//interleukin-1 receptor activity	GO:0002826//negative regulation of T-helper 1 type immune response;GO:0032754//positive regulation of interleukin-5 production;GO:0043032//positive regulation of macrophage activation;GO:0090197//positive regulation of chemokine secretion;GO:0050729//positive regulation of inflammatory response;GO:0043124//negative regulation of I-kappaB kinase/NF-kappaB signaling;GO:0032689//negative regulation …	K05171//interleukin 1 receptor-like 1	gi|971376399|ref|XP_015133155.1|//PREDICTED: interleukin-1 receptor-like 1 isoform X2 [Gallus gallus];gi|45383584|ref|NP_989606.1|//interleukin-1 receptor-like 1 isoform L precursor [Gallus gallus];gi|66793645|ref|NP_001019762.1|//interleukin-1 receptor-like 1 isoform LV precursor [Gallus gallus];gi|971376397|ref|XP_015133154.1|//PREDICTED: interleukin-1 receptor-like 1 isoform X1 [Gallus gallus]…
417950	312	787.67	385.57	-1.05284	2.10913e-33	Down	8.88119e-34	HIST2H4B	NA	NA	NA	K11254//histone H4	gi|671000647|ref|XP_008691182.1|//PREDICTED: histone H4-like [Ursus maritimus]
417946	312	787.67	385.57	-1.05284	2.10913e-33	Down	8.88119e-34	HIST1H46	NA	NA	NA	K11254//histone H4	gi|671000647|ref|XP_008691182.1|//PREDICTED: histone H4-like [Ursus maritimus]
427552	6629	31	211	2.74466	2.56637e-33	Up	1.08112e-33	DRD5	NA	NA	NA	K05840//dopamine receptor D5	gi|971395641|ref|XP_015141299.1|//PREDICTED: D(1B) dopamine receptor [Gallus gallus]
423599	3058	48	248	2.34699	6.91421e-33	Up	2.93633e-33	LRFN5	NA	NA	NA	K16358//leucine-rich repeat and fibronectin type-III domain-containing protein 5	gi|118092246|ref|XP_421485.2|//PREDICTED: leucine-rich repeat and fibronectin type-III domain-containing protein 5 [Gallus gallus]
693261	2006	100.92	351	1.77601	1.66683e-32	Up	7.12963e-33	SP5	NA	GO:0046872//metal ion binding;GO:0003676//nucleic acid binding	NA	K09195//transcription factor Sp5	gi|113206160|ref|NP_001038149.1|//transcription factor Sp5 [Gallus gallus];gi|971405391|ref|XP_015145143.1|//PREDICTED: transcription factor Sp5 isoform X1 [Gallus gallus]
101747834	3770	312.12	693.21	1.12895	1.83446e-32	Up	7.86315e-33	LOC101747834	NA	NA	NA	K17299//POTE ankyrin domain family protein	gi|971388597|ref|XP_015139851.1|//PREDICTED: uncharacterized protein LOC100857421 [Gallus gallus];gi|971388602|ref|XP_015139853.1|//PREDICTED: coiled-coil domain-containing protein 144A-like isoform X2 [Gallus gallus];gi|971388600|ref|XP_015139852.1|//PREDICTED: uncharacterized protein LOC107053040 isoform X1 [Gallus gallus]
374141	3083	273.9	634.75	1.19029	2.36034e-32	Up	1.01258e-32	TLR2A	GO:0031226//intrinsic component of plasma membrane;GO:0016021//integral component of membrane	GO:0004888//transmembrane signaling receptor activity	GO:0034134//toll-like receptor 2 signaling pathway;GO:0006954//inflammatory response	K10159//toll-like receptor 2	gi|45383582|ref|NP_989609.1|//toll-like receptor 2 type-1 precursor [Gallus gallus]
107051251	646	68.71	288.24	2.04643	2.78437e-32	Up	1.19849e-32	LOC107051251	NA	NA	NA	K19347//SUN domain-containing protein 1/2	gi|971451640|ref|XP_015130383.1|//PREDICTED: sperm-associated antigen 4 protein-like [Gallus gallus]
422996	3936	538	221	-1.30581	3.29029e-32	Down	1.42039e-32	ANO9	GO:0005622//intracellular;GO:0016021//integral component of membrane;GO:0005886//plasma membrane	GO:0005229//intracellular calcium activated chloride channel activity;GO:0017128//phospholipid scramblase activity;GO:0046983//protein dimerization activity	GO:0061591//calcium activated galactosylceramide scrambling;GO:0061589//calcium activated phosphatidylserine scrambling;GO:0061590//calcium activated phosphatidylcholine scrambling;GO:1902939//negative regulation of intracellular calcium activated chloride channel activity;GO:1902476//chloride transmembrane transport	K19503//anoctamin-9	gi|971396678|ref|XP_015141741.1|//PREDICTED: anoctamin-9 isoform X1 [Gallus gallus];gi|971396684|ref|XP_015141744.1|//PREDICTED: anoctamin-9 isoform X3 [Gallus gallus];gi|971396688|ref|XP_015141746.1|//PREDICTED: anoctamin-9 isoform X5 [Gallus gallus];gi|971396682|ref|XP_015141743.1|//PREDICTED: anoctamin-9 isoform X2 [Gallus gallus];gi|971396686|ref|XP_015141745.1|//PREDICTED: anoctamin-9 isofor…
418353	4825	290.95	658.47	1.1561	4.67819e-32	Up	2.02627e-32	ZDHHC23	GO:0016021//integral component of membrane	GO:0008270//zinc ion binding;GO:0019706//protein-cysteine S-palmitoyltransferase activity	GO:0018345//protein palmitoylation;GO:0072659//protein localization to plasma membrane	K18932//palmitoyltransferase [EC:2.3.1.225]	gi|971374210|ref|XP_015150789.1|//PREDICTED: palmitoyltransferase ZDHHC23 isoform X1 [Gallus gallus];gi|971374214|ref|XP_015150805.1|//PREDICTED: palmitoyltransferase ZDHHC23 isoform X3 [Gallus gallus];gi|61098310|ref|NP_001012837.1|//palmitoyltransferase ZDHHC23 [Gallus gallus] ;gi|971374216|ref|XP_015150810.1|//PREDICTED: palmitoyltransferase ZDHHC23 isoform X4 [Gallus gallus];gi|971374212|ref|…
427181	11896	94.87	336.98	1.80639	5.64463e-32	Up	2.45501e-32	HOMER1	GO:0030424//axon;GO:0030018//Z disc;GO:0043034//costamere;GO:0045177//apical part of cell;GO:0005886//plasma membrane;GO:0014069//postsynaptic density	GO:0044325//ion channel binding	GO:0048148//behavioral response to cocaine;GO:0048875//chemical homeostasis within a tissue;GO:0048741//skeletal muscle fiber development;GO:0090279//regulation of calcium ion import;GO:2001257//regulation of cation channel activity;GO:0051592//response to calcium ion;GO:2001256//regulation of store-operated calcium entry;GO:0003009//skeletal muscle contraction;GO:0051928//positive regulation of …	K15010//homer	gi|513229564|ref|XP_424768.3|//PREDICTED: homer protein homolog 1 [Gallus gallus]
107050372	2671	291.57	658.64	1.1534	5.95252e-32	Up	2.59106e-32	LOC107050372	NA	NA	NA	NA	gi|971449806|ref|XP_015129631.1|//PREDICTED: collagen alpha-1(I) chain-like, partial [Gallus gallus]
424576	3565	52	252	2.25459	6.78917e-32	Up	2.96013e-32	SLC6A9	NA	NA	NA	K05038//solute carrier family 6 (neurotransmitter transporter, amino acid) member 5/7/9/14	gi|971408711|ref|XP_015146481.1|//PREDICTED: sodium- and chloride-dependent glycine transporter 1 isoform X2 [Gallus gallus];gi|971408713|ref|XP_015146482.1|//PREDICTED: sodium- and chloride-dependent glycine transporter 1 isoform X3 [Gallus gallus];gi|71896775|ref|NP_001026450.1|//sodium- and chloride-dependent glycine transporter 1 [Gallus gallus] ;gi|971408716|ref|XP_015146483.1|//PREDICTED: s…
768548	3181	179	482	1.40683	7.24102e-32	Up	3.16104e-32	FAM222A	NA	NA	NA	NA	gi|971421345|ref|XP_015130991.1|//PREDICTED: protein FAM222A [Gallus gallus]
418108	1851	288	652	1.15656	8.88238e-32	Up	3.88556e-32	ZC3HAV1L	NA	GO:0003950//NAD+ ADP-ribosyltransferase activity	NA	K15259//poly [ADP-ribose] polymerase 7/11/12/13 [EC:2.4.2.30]	gi|513159813|ref|XP_004937916.1|//PREDICTED: poly [ADP-ribose] polymerase 12 isoform X2 [Gallus gallus];gi|50728914|ref|XP_416342.1|//PREDICTED: poly [ADP-ribose] polymerase 12 isoform X1 [Gallus gallus]
100859439	1767	426	152	-1.50903	9.0742e-32	Down	3.9711e-32	SDCBP2	NA	NA	NA	K17254//syntenin-1	gi|513218360|ref|XP_003642536.2|//PREDICTED: syntenin-2 [Gallus gallus]
421653	4358	330.99	715	1.08891	1.24408e-31	Up	5.45784e-32	ZDHHC14	NA	NA	NA	K16675//palmitoyltransferase ZDHHC9/14/18 [EC:2.3.1.225]	gi|118088424|ref|XP_001232232.1|//PREDICTED: probable palmitoyltransferase ZDHHC14 isoform X2 [Gallus gallus];gi|513176617|ref|XP_004935713.1|//PREDICTED: probable palmitoyltransferase ZDHHC14 isoform X3 [Gallus gallus];gi|50742608|ref|XP_419692.1|//PREDICTED: probable palmitoyltransferase ZDHHC14 isoform X4 [Gallus gallus];gi|971388153|ref|XP_015139714.1|//PREDICTED: probable palmitoyltransferas…
419941	8004	792	399	-1.01136	1.54737e-31	Down	6.8162e-32	AGPAT1	GO:0016021//integral component of membrane	GO:0003841//1-acylglycerol-3-phosphate O-acyltransferase activity	GO:0046474//glycerophospholipid biosynthetic process	K13509//lysophosphatidate acyltransferase [EC:2.3.1.51]	gi|513225697|ref|XP_004948573.1|//PREDICTED: proline-rich protein 29 isoform X2 [Gallus gallus];gi|513225684|ref|XP_004948570.1|//PREDICTED: proline-rich protein 29 isoform X1 [Gallus gallus]
424297	5963	132	401	1.58082	1.55615e-31	Up	6.85767e-32	THSD7B	GO:0016021//integral component of membrane	NA	NA	K08624//a disintegrin and metalloproteinase with thrombospondin motifs 9 [EC:3.4.24.-]	gi|971406025|ref|XP_015145380.1|//PREDICTED: thrombospondin type-1 domain-containing protein 7B isoform X1 [Gallus gallus];gi|971406033|ref|XP_015145384.1|//PREDICTED: thrombospondin type-1 domain-containing protein 7B isoform X3 [Gallus gallus];gi|971406040|ref|XP_015145387.1|//PREDICTED: thrombospondin type-1 domain-containing protein 7B isoform X6 [Gallus gallus];gi|971406035|ref|XP_015145385.…
424733	5122	353	746	1.05726	1.82285e-31	Up	8.04608e-32	PPP2R3A	GO:0000159//protein phosphatase type 2A complex	GO:0005509//calcium ion binding;GO:0030674//protein binding, bridging	GO:0007525//somatic muscle development;GO:0090090//negative regulation of canonical Wnt signaling pathway;GO:0090249//regulation of cell motility involved in somitogenic axis elongation;GO:0045732//positive regulation of protein catabolic process;GO:0001754//eye photoreceptor cell differentiation;GO:0090263//positive regulation of canonical Wnt signaling pathway	K11583//serine/threonine-protein phosphatase 2A regulatory subunit B''	gi|513198678|ref|XP_004936980.1|//PREDICTED: serine/threonine-protein phosphatase 2A regulatory subunit B'' subunit alpha isoform X5 [Gallus gallus];gi|971409615|ref|XP_015146843.1|//PREDICTED: serine/threonine-protein phosphatase 2A regulatory subunit B'' subunit alpha isoform X4 [Gallus gallus];gi|513198671|ref|XP_004936979.1|//PREDICTED: serine/threonine-protein phosphatase 2A regulatory subun…
418338	3486	550.05	232.15	-1.26675	1.86781e-31	Down	8.2479e-32	CHD1L	NA	NA	NA	K20092//chromodomain-helicase-DNA-binding protein 1-like [EC:3.6.4.12]	gi|971374050|ref|XP_416560.4|//PREDICTED: chromodomain-helicase-DNA-binding protein 1-like isoform X2 [Gallus gallus];gi|971374048|ref|XP_015150195.1|//PREDICTED: chromodomain-helicase-DNA-binding protein 1-like isoform X1 [Gallus gallus]
768950	3868	243	581	1.23534	1.86896e-31	Up	8.25632e-32	CD80	GO:0009897//external side of plasma membrane;GO:0016021//integral component of membrane	NA	GO:0050731//positive regulation of peptidyl-tyrosine phosphorylation;GO:0046641//positive regulation of alpha-beta T cell proliferation;GO:0071222//cellular response to lipopolysaccharide;GO:0031295//T cell costimulation	K05412//CD80 antigen	gi|119331110|ref|NP_001073207.1|//T-lymphocyte activation antigen CD80 precursor [Gallus gallus]
771133	12180	9.98	147.42	3.8625	2.14832e-31	Up	9.50589e-32	FUT9	GO:0032580//Golgi cisterna membrane;GO:0016021//integral component of membrane	GO:0046920//alpha-(1->3)-fucosyltransferase activity	GO:0006486//protein glycosylation;GO:0036065//fucosylation	K03663//4-galactosyl-N-acetylglucosaminide 3-alpha-L-fucosyltransferase [EC:2.4.1.152]	gi|971389435|ref|XP_015140150.1|//PREDICTED: alpha-(1,3)-fucosyltransferase 9 isoform X1 [Gallus gallus]
424971	3452	231	560	1.25529	4.15357e-31	Up	1.84833e-31	PIK3CA	GO:0032584//growth cone membrane;GO:0005622//intracellular;GO:0005943//phosphatidylinositol 3-kinase complex, class IA;GO:0030027//lamellipodium	GO:0016303//1-phosphatidylinositol-3-kinase activity;GO:0004672//protein kinase activity;GO:0035005//1-phosphatidylinositol-4-phosphate 3-kinase activity;GO:0043560//insulin receptor substrate binding;GO:0030295//protein kinase activator activity;GO:1902379//chemoattractant activity involved in axon guidance;GO:0046934//phosphatidylinositol-4,5-bisphosphate 3-kinase activity	GO:0010468//regulation of gene expression;GO:0016477//cell migration;GO:0040014//regulation of multicellular organism growth;GO:0036092//phosphatidylinositol-3-phosphate biosynthetic process;GO:0043491//protein kinase B signaling;GO:0046854//phosphatidylinositol phosphorylation;GO:0097009//energy homeostasis;GO:0090527//actin filament reorganization;GO:0007163//establishment or maintenance of cel…	K00922//phosphatidylinositol-4,5-bisphosphate 3-kinase catalytic subunit alpha/beta/delta [EC:2.7.1.153]	gi|52138709|ref|NP_001004410.1|//phosphatidylinositol 4,5-bisphosphate 3-kinase catalytic subunit alpha isoform [Gallus gallus]
395985	5792	120	374.98	1.62153	1.21589e-30	Up	5.48279e-31	CACNA1S	NA	NA	NA	K04857//voltage-dependent calcium channel L type alpha-1S	gi|760997865|ref|NP_001292076.1|//voltage-dependent L-type calcium channel subunit alpha-1S isoform 1 [Gallus gallus];gi|760996417|ref|NP_001292077.1|//voltage-dependent L-type calcium channel subunit alpha-1S isoform 2 [Gallus gallus]
770379	885	243	574	1.21785	1.92479e-30	Up	8.72446e-31	SMIM3	NA	NA	NA	NA	gi|118097457|ref|XP_001233714.1|//PREDICTED: small integral membrane protein 3 isoform X1 [Gallus gallus];gi|693069984|ref|NP_001289057.1|//small integral membrane protein 3 [Gallus gallus]
422665	2952	290.98	646.55	1.1296	2.03423e-30	Up	9.23147e-31	SPATA5	NA	NA	NA	K14575//AAA family ATPase	gi|971393560|ref|XP_015131872.1|//PREDICTED: spermatogenesis-associated protein 5 isoform X11 [Gallus gallus];gi|971393536|ref|XP_004941260.2|//PREDICTED: spermatogenesis-associated protein 5 isoform X2 [Gallus gallus];gi|971393556|ref|XP_015131870.1|//PREDICTED: spermatogenesis-associated protein 5 isoform X9 [Gallus gallus];gi|971393558|ref|XP_015131871.1|//PREDICTED: spermatogenesis-associated…
419896	5942	568	251	-1.20045	6.22229e-30	Down	2.85392e-30	SCUBE3	NA	NA	NA	K17307//fibulin 1/2	gi|971433908|ref|XP_015154489.1|//PREDICTED: signal peptide, CUB and EGF-like domain-containing protein 3 isoform X2 [Gallus gallus];gi|971433910|ref|XP_015154490.1|//PREDICTED: signal peptide, CUB and EGF-like domain-containing protein 3 isoform X3 [Gallus gallus];gi|363743107|ref|XP_418021.3|//PREDICTED: signal peptide, CUB and EGF-like domain-containing protein 3 isoform X5 [Gallus gallus];gi|…
770302	675	552	241	-1.21788	9.07084e-30	Down	4.17186e-30	UCHL1	GO:0070062//extracellular exosome;GO:0005654//nucleoplasm;GO:1904115//axon cytoplasm;GO:0043209//myelin sheath;GO:0043025//neuronal cell body;GO:0044306//neuron projection terminus;GO:0005829//cytosol;GO:0005886//plasma membrane	GO:0004843//thiol-dependent ubiquitin-specific protease activity;GO:0043130//ubiquitin binding;GO:0004197//cysteine-type endopeptidase activity;GO:0031625//ubiquitin protein ligase binding;GO:0031694//alpha-2A adrenergic receptor binding;GO:0008242//omega peptidase activity;GO:0016874//ligase activity	GO:0002931//response to ischemia;GO:0007412//axon target recognition;GO:0042755//eating behavior;GO:0043407//negative regulation of MAP kinase activity;GO:0048747//muscle fiber development;GO:0006511//ubiquitin-dependent protein catabolic process;GO:0008283//cell proliferation;GO:0007628//adult walking behavior;GO:0016579//protein deubiquitination;GO:0050905//neuromuscular process;GO:0019896//axo…	K05611//ubiquitin carboxyl-terminal hydrolase L1 [EC:3.4.19.12]	gi|122692295|ref|NP_001073681.1|//ubiquitin carboxyl-terminal hydrolase isozyme L1 [Gallus gallus]
770734	2266	281	75	-1.92785	1.07855e-29	Down	4.96627e-30	PRODH	NA	NA	NA	K00318//proline dehydrogenase [EC:1.5.-.-]	gi|971420947|ref|XP_015130850.1|//PREDICTED: proline dehydrogenase 1, mitochondrial [Gallus gallus]
419301	2433	4	123	4.92027	1.46898e-29	Up	6.77725e-30	WFDC8	NA	NA	NA	K12864//beta-catenin-like protein 1	gi|971427935|ref|XP_015152066.1|//PREDICTED: balbiani ring protein 3 isoform X2 [Gallus gallus];gi|971427939|ref|XP_015152068.1|//PREDICTED: papilin isoform X4 [Gallus gallus];gi|971427937|ref|XP_015152067.1|//PREDICTED: balbiani ring protein 3 isoform X3 [Gallus gallus];gi|971427933|ref|XP_015152065.1|//PREDICTED: balbiani ring protein 3 isoform X1 [Gallus gallus]
424849	7421	364	122.99	-1.58764	2.27962e-29	Down	1.055e-29	KIF1A	NA	NA	NA	K10392//kinesin family member 1	gi|971410288|ref|XP_015132578.1|//PREDICTED: kinesin-like protein KIF1A isoform X1 [Gallus gallus];gi|971410296|ref|XP_015132582.1|//PREDICTED: kinesin-like protein KIF1A isoform X5 [Gallus gallus];gi|971410300|ref|XP_015132585.1|//PREDICTED: kinesin-like protein KIF1A isoform X7 [Gallus gallus];gi|971410290|ref|XP_015132579.1|//PREDICTED: kinesin-like protein KIF1A isoform X2 [Gallus gallus];gi|…
416115	5391	648	309	-1.09063	2.5893e-29	Down	1.19972e-29	SRGAP3	NA	NA	NA	K07526//SLIT-ROBO Rho GTPase activating protein	gi|971416087|ref|XP_015148609.1|//PREDICTED: SLIT-ROBO Rho GTPase-activating protein 3 isoform X1 [Gallus gallus];gi|971416091|ref|XP_015148611.1|//PREDICTED: SLIT-ROBO Rho GTPase-activating protein 3 isoform X3 [Gallus gallus];gi|971416089|ref|XP_015148610.1|//PREDICTED: SLIT-ROBO Rho GTPase-activating protein 3 isoform X2 [Gallus gallus]
107055321	1009	494.35	206	-1.28513	4.83282e-29	Down	2.25573e-29	STAP2	NA	NA	NA	NA	gi|971435685|ref|XP_015155217.1|//PREDICTED: signal-transducing adaptor protein 2 isoform X1 [Gallus gallus];gi|971435691|ref|XP_015155220.1|//PREDICTED: signal-transducing adaptor protein 2 isoform X4 [Gallus gallus];gi|971435687|ref|XP_015155218.1|//PREDICTED: signal-transducing adaptor protein 2 isoform X2 [Gallus gallus];gi|971435689|ref|XP_015155219.1|//PREDICTED: signal-transducing adaptor …
100857694	2310	79.86	293.37	1.85493	5.0605e-29	Up	2.36473e-29	FMO5	NA	NA	NA	K00485//dimethylaniline monooxygenase (N-oxide forming) [EC:1.14.13.8]	gi|971407299|ref|XP_015145903.1|//PREDICTED: dimethylaniline monooxygenase [N-oxide-forming] 5-like [Gallus gallus]
770893	2763	121	367	1.57853	6.11111e-29	Up	2.86007e-29	LAPTM4B	NA	NA	NA	K12387//lysosomal-associated transmembrane protein	gi|513172694|ref|XP_001233339.2|//PREDICTED: lysosomal-associated transmembrane protein 4B isoform X1 [Gallus gallus];gi|971384655|ref|XP_015138434.1|//PREDICTED: lysosomal-associated transmembrane protein 4B isoform X2 [Gallus gallus]
426050	7124	129.23	380.35	1.53514	8.35114e-29	Up	3.92044e-29	SOGA2	NA	NA	NA	K01895//acetyl-CoA synthetase [EC:6.2.1.1]	gi|971383489|ref|XP_015138038.1|//PREDICTED: microtubule cross-linking factor 1 isoform X1 [Gallus gallus];gi|971383493|ref|XP_015138040.1|//PREDICTED: microtubule cross-linking factor 1 isoform X3 [Gallus gallus];gi|971383491|ref|XP_015138039.1|//PREDICTED: microtubule cross-linking factor 1 isoform X2 [Gallus gallus];gi|971383495|ref|XP_015138041.1|//PREDICTED: microtubule cross-linking factor …
107049387	1612	0	131.46	8.01623	9.99169e-29	Up	4.70137e-29	LOC107049387	NA	NA	NA	K14165//atypical dual specificity phosphatase [EC:3.1.3.16 3.1.3.48];K04257//olfactory receptor	gi|971446707|ref|XP_015128355.1|//PREDICTED: coiled-coil domain-containing protein 81-like isoform X5 [Gallus gallus];gi|971446709|ref|XP_015128356.1|//PREDICTED: coiled-coil domain-containing protein 81-like isoform X6 [Gallus gallus];gi|971446715|ref|XP_015128359.1|//PREDICTED: coiled-coil domain-containing protein 81-like isoform X9 [Gallus gallus];gi|971446705|ref|XP_015128352.1|//PREDICTED: …
101752042	1411	152.99	419.6	1.43333	1.05471e-28	Up	4.96651e-29	LOC101752042	NA	NA	NA	NA	gi|971427234|ref|XP_015151781.1|//PREDICTED: protein MANBAL-like isoform X2 [Gallus gallus];gi|971427258|ref|XP_015151787.1|//PREDICTED: uncharacterized protein LOC107054817 [Gallus gallus];gi|971444996|ref|XP_015157816.1|//PREDICTED: uncharacterized protein LOC107057295 isoform X2 [Gallus gallus]
107057172	1296	318.26	98.49	-1.7144	1.07449e-28	Down	5.06155e-29	LOC107057172	NA	NA	NA	K05109//Eph receptor A8 [EC:2.7.10.1];K00025//malate dehydrogenase [EC:1.1.1.37];K16803//cytoskeleton-associated protein 5;K01495//GTP cyclohydrolase I [EC:3.5.4.16]	gi|971444693|ref|XP_015157680.1|//PREDICTED: endogenous retrovirus group K member 18 Pol protein-like [Gallus gallus]
101750205	4224	464	188	-1.32564	1.26256e-28	Down	5.95659e-29	LOC101750205	NA	NA	NA	K16805//protein FAM83D	gi|971385403|ref|XP_015138735.1|//PREDICTED: protein FAM83H [Gallus gallus]
107050017	1571	250	571	1.16932	1.68966e-28	Up	7.98984e-29	LOC107050017	NA	NA	NA	K04449//transcription factor jun-D;K04448//transcription factor AP-1;K09028//transcription factor jun-B	gi|971449002|ref|XP_015129308.1|//PREDICTED: transcription factor jun-D-like [Gallus gallus]
426344	1958	642.77	309.9	-1.07475	1.91799e-28	Down	9.09708e-29	LOC426344	GO:0019028//viral capsid;GO:0019031//viral envelope;GO:0016021//integral component of membrane	GO:0008270//zinc ion binding;GO:0005198//structural molecule activity;GO:0003676//nucleic acid binding;GO:0004190//aspartic-type endopeptidase activity	GO:0006508//proteolysis;GO:0016032//viral process	NA	gi|971444927|ref|XP_015157782.1|//PREDICTED: collagen alpha-2(I) chain-like [Gallus gallus]
417067	1184	163.28	434.45	1.3896	2.22436e-28	Up	1.05582e-28	MICA	NA	NA	NA	K06751//major histocompatibility complex, class I	gi|971444458|ref|XP_015157573.1|//PREDICTED: class I histocompatibility antigen, F10 alpha chain-like [Gallus gallus]
426872	1679	170	445	1.36602	2.52271e-28	Up	1.19971e-28	TMPRSS12	NA	NA	NA	K01317//acrosin [EC:3.4.21.10];K09640//transmembrane protease serine 9 [EC:3.4.21.-]	gi|363744995|ref|XP_424480.2|//PREDICTED: transmembrane protease serine 12 [Gallus gallus]
425025	7203	172	445	1.34915	8.01834e-28	Up	3.86656e-28	LEKR1	NA	NA	NA	NA	gi|971411681|ref|XP_015147285.1|//PREDICTED: leucine-, glutamate- and lysine-rich protein 1 isoform X1 [Gallus gallus];gi|513200221|ref|XP_422827.4|//PREDICTED: leucine-, glutamate- and lysine-rich protein 1 isoform X2 [Gallus gallus]
420657	1447	72	272	1.89529	8.91493e-28	Up	4.30372e-28	LRRC3B	GO:0016021//integral component of membrane	NA	NA	K06839//slit 2;K06850//slit 3	gi|50732772|ref|XP_418756.1|//PREDICTED: leucine-rich repeat-containing protein 3B [Gallus gallus]
420913	3273	239.61	549.64	1.17555	1.02791e-27	Up	4.9678e-28	MYO10	NA	NA	NA	K12559//myosin X	gi|971382624|ref|XP_015137704.1|//PREDICTED: unconventional myosin-X [Gallus gallus]
416425	3550	187	468	1.30122	1.10629e-27	Up	5.34864e-28	PLA2G10	GO:0005576//extracellular region	GO:0005509//calcium ion binding;GO:0004623//phospholipase A2 activity	GO:0016042//lipid catabolic process	K01047//secretory phospholipase A2 [EC:3.1.1.4]	gi|296090734|ref|NP_001171686.1|//group 10 secretory phospholipase A2 precursor [Gallus gallus];gi|971418709|ref|XP_015149634.1|//PREDICTED: group 10 secretory phospholipase A2 isoform X1 [Gallus gallus]
101748878	4104	393	147	-1.44096	1.37533e-27	Down	6.67655e-28	LOC101748878	NA	NA	NA	NA	gi|971417672|ref|XP_015149196.1|//PREDICTED: uncharacterized protein LOC101748878 [Gallus gallus]
426500	1519	473.68	198.96	-1.27368	1.55939e-27	Down	7.57847e-28	BLOC1S3	NA	NA	NA	K20186//biogenesis of lysosome-related organelles complex 1 subunit 3	gi|971445278|ref|XP_015157944.1|//PREDICTED: biogenesis of lysosome-related organelles complex 1 subunit 3 [Gallus gallus]
418211	2386	255	67	-1.95051	1.70321e-27	Down	8.28665e-28	SSPN	NA	NA	NA	NA	gi|50729124|ref|XP_416438.1|//PREDICTED: sarcospan [Gallus gallus]
426186	4008	448.49	183.28	-1.31327	2.38337e-27	Down	1.1643e-27	TMEM106C	GO:0016021//integral component of membrane	NA	NA	NA	gi|971446156|ref|XP_015128097.1|//PREDICTED: transmembrane protein 106C [Gallus gallus]
428809	3876	334	112	-1.5986	2.44404e-27	Down	1.19437e-27	CYP26B1	NA	NA	NA	K12664//cytochrome P450 family 26 subfamily B	gi|971396278|ref|XP_015141554.1|//PREDICTED: cytochrome P450 26B1 isoform X1 [Gallus gallus]
107054223	735	166.31	432.57	1.35681	2.59266e-27	Up	1.26747e-27	LOC107054223	NA	NA	NA	K21138//guanosine-3',5'-bis(diphosphate) 3'-pyrophosphohydrolase [EC:3.1.7.2]	gi|971413477|ref|XP_015147680.1|//PREDICTED: guanosine-3',5'-bis(diphosphate) 3'-pyrophosphohydrolase MESH1-like [Gallus gallus]
101750251	1940	3.58	112.6	4.95286	3.01569e-27	Up	1.4759e-27	LOC101750251	NA	NA	NA	NA	gi|971377688|ref|XP_015132351.1|//PREDICTED: uncharacterized protein LOC107051825 [Gallus gallus]
422013	4455	224.74	523.15	1.19672	3.58907e-27	Up	1.75909e-27	ADCY3	NA	NA	NA	K08043//adenylate cyclase 3 [EC:4.6.1.1]	gi|971390943|ref|XP_015140679.1|//PREDICTED: adenylate cyclase type 3 isoform X2 [Gallus gallus];gi|971390941|ref|XP_015140678.1|//PREDICTED: adenylate cyclase type 3 isoform X1 [Gallus gallus]
420788	5957	289	87	-1.75423	5.20346e-27	Down	2.56438e-27	ADCY1	NA	NA	NA	K08041//adenylate cyclase 1 [EC:4.6.1.1]	gi|513170115|ref|XP_418883.4|//PREDICTED: adenylate cyclase type 1 [Gallus gallus]
107057057	1030	138.06	383.7	1.45244	6.95925e-27	Up	3.43593e-27	LOC107057057	GO:0005654//nucleoplasm;GO:0005739//mitochondrion	GO:0004844//uracil DNA N-glycosylase activity	GO:0045008//depyrimidination	K03648//uracil-DNA glycosylase [EC:3.2.2.27]	gi|971444345|ref|XP_015157523.1|//PREDICTED: uracil-DNA glycosylase-like [Gallus gallus]
771773	1260	3	109	5.16098	1.10932e-26	Up	5.50089e-27	AVPR1A	GO:0005887//integral component of plasma membrane;GO:0005737//cytoplasm;GO:0043005//neuron projection;GO:0043204//perikaryon	GO:0005000//vasopressin receptor activity;GO:0042277//peptide binding	GO:0007186//G-protein coupled receptor signaling pathway;GO:0045907//positive regulation of vasoconstriction;GO:1901652//response to peptide;GO:0001992//regulation of systemic arterial blood pressure by vasopressin;GO:0032870//cellular response to hormone stimulus	K04226//arginine vasopressin receptor 1A	gi|160333803|ref|NP_001103908.1|//vasopressin V1a receptor [Gallus gallus]
107055142	1500	23	163	2.80292	1.19518e-26	Up	5.92878e-27	CIART	NA	NA	NA	NA	gi|971432884|ref|XP_015154127.1|//PREDICTED: circadian-associated transcriptional repressor [Gallus gallus]
430910	840	218.17	508.06	1.1973	1.88259e-26	Up	9.35906e-27	LOC430910	GO:0005730//nucleolus;GO:0005794//Golgi apparatus;GO:0016021//integral component of membrane;GO:0005886//plasma membrane	GO:0005515//protein binding	GO:0072643//interferon-gamma secretion;GO:0006355//regulation of transcription, DNA-templated;GO:0001701//in utero embryonic development;GO:0002456//T cell mediated immunity;GO:0006366//transcription from RNA polymerase II promoter	K01527//nascent polypeptide-associated complex subunit beta	gi|971443106|ref|XP_015156985.1|//PREDICTED: transcription factor BTF3-like [Gallus gallus]
416664	2192	260	571	1.11273	1.92458e-26	Up	9.57819e-27	ZKSCAN7	NA	NA	NA	K09228//KRAB domain-containing zinc finger protein	gi|513209174|ref|XP_004945438.1|//PREDICTED: zinc finger protein 501 isoform X1 [Gallus gallus];gi|971420036|ref|XP_015150123.1|//PREDICTED: zinc finger protein 501 isoform X2 [Gallus gallus];gi|971420040|ref|XP_015150125.1|//PREDICTED: zinc finger protein 501 isoform X3 [Gallus gallus];gi|971420042|ref|XP_015150126.1|//PREDICTED: zinc finger protein 436 isoform X4 [Gallus gallus]
100859398	1604	539.36	248.39	-1.14089	2.08016e-26	Down	1.03674e-26	POLD2	NA	GO:0003677//DNA binding;GO:0003887//DNA-directed DNA polymerase activity	GO:0071897//DNA biosynthetic process;GO:0006260//DNA replication	K02328//DNA polymerase delta subunit 2	gi|971430269|ref|XP_015152997.1|//PREDICTED: DNA polymerase delta subunit 2 [Gallus gallus]
107051168	386	445	185	-1.28853	2.0906e-26	Down	1.04232e-26	LOC107051168	NA	NA	NA	K08023//latent transforming growth factor beta binding protein 2/3/4	gi|971451487|ref|XP_015130308.1|//PREDICTED: latent-transforming growth factor beta-binding protein 3-like, partial [Gallus gallus]
417998	2932	81	281	1.77233	2.81868e-26	Up	1.40786e-26	CHADL	NA	NA	NA	K06248//chondroadherin	gi|356582462|ref|NP_001239205.1|//chondroadherin-like protein precursor [Gallus gallus]
107055783	1086	7.85	120.32	3.91579	3.87701e-26	Up	1.94274e-26	LOC107055783	GO:0005634//nucleus;GO:0032797//SMN complex;GO:0034719//SMN-Sm protein complex;GO:0005829//cytosol	GO:0005102//receptor binding	GO:0000122//negative regulation of transcription from RNA polymerase II promoter;GO:0010719//negative regulation of epithelial to mesenchymal transition;GO:0030512//negative regulation of transforming growth factor beta receptor signaling pathway;GO:0050680//negative regulation of epithelial cell proliferation;GO:0060394//negative regulation of pathway-restricted SMAD protein phosphorylation;GO:0…	K13137//serine-threonine kinase receptor-associated protein	gi|971441674|ref|XP_015156372.1|//PREDICTED: serine-threonine kinase receptor-associated protein-like, partial [Gallus gallus]
417180	5961	203	44	-2.22815	4.93999e-26	Down	2.48606e-26	LAMC3	NA	NA	NA	K06247//laminin, gamma 3	gi|971423632|ref|XP_015135225.1|//PREDICTED: laminin subunit gamma-3 isoform X3 [Gallus gallus];gi|971423628|ref|XP_415462.5|//PREDICTED: laminin subunit gamma-3 isoform X1 [Gallus gallus];gi|971423630|ref|XP_004945941.2|//PREDICTED: laminin subunit gamma-3 isoform X2 [Gallus gallus]
769385	7502	134.5	14	-3.28635	5.2752e-26	Down	2.6576e-26	CACNA1G	NA	NA	NA	K04854//voltage-dependent calcium channel T type alpha-1G	gi|971425239|ref|XP_015150972.1|//PREDICTED: voltage-dependent T-type calcium channel subunit alpha-1G isoform X9 [Gallus gallus];gi|971425231|ref|XP_015150968.1|//PREDICTED: voltage-dependent T-type calcium channel subunit alpha-1G isoform X5 [Gallus gallus];gi|971425223|ref|XP_015150964.1|//PREDICTED: voltage-dependent T-type calcium channel subunit alpha-1G isoform X1 [Gallus gallus];gi|971425…
554217	4787	168.9	428	1.3192	5.76746e-26	Up	2.91077e-26	TLR5	GO:0016021//integral component of membrane;GO:0005886//plasma membrane	GO:0005149//interleukin-1 receptor binding	GO:0050725//positive regulation of interleukin-1 beta biosynthetic process;GO:0071260//cellular response to mechanical stimulus;GO:0032757//positive regulation of interleukin-8 production;GO:0002755//MyD88-dependent toll-like receptor signaling pathway;GO:0034123//positive regulation of toll-like receptor signaling pathway;GO:0034146//toll-like receptor 5 signaling pathway	K10168//toll-like receptor 5	gi|237871617|gb|ACR26252.1|//TLR5 [Gallus lafayetii];gi|66793459|ref|NP_001019757.1|//toll-like receptor 5 precursor [Gallus gallus]
107055614	969	88.92	293.5	1.70053	6.29443e-26	Up	3.18126e-26	LOC107055614	NA	NA	NA	K12462//Rho GDP-dissociation inhibitor	gi|971441408|ref|XP_015156265.1|//PREDICTED: rho GDP-dissociation inhibitor 2-like, partial [Gallus gallus]
107050627	1752	36.79	191.59	2.35839	6.44985e-26	Up	3.26213e-26	LOC107050627	NA	NA	NA	K09228//KRAB domain-containing zinc finger protein	gi|971450292|ref|XP_015129828.1|//PREDICTED: zinc finger protein 160-like, partial [Gallus gallus]
396342	1153	197	470	1.23222	1.15978e-25	Up	5.9388e-26	TEF	GO:0005634//nucleus	GO:0043565//sequence-specific DNA binding;GO:0003690//double-stranded DNA binding;GO:0003700//transcription factor activity, sequence-specific DNA binding	GO:0045944//positive regulation of transcription from RNA polymerase II promoter	K09058//thyrotrophic embryonic factor	gi|45382401|ref|NP_990713.1|//transcription factor VBP [Gallus gallus]
107057393	628	124.73	10.89	-3.53998	1.18309e-25	Down	6.06239e-26	LOC107057393	NA	NA	NA	K00463//indoleamine 2,3-dioxygenase [EC:1.13.11.52]	gi|971445258|ref|XP_015157934.1|//PREDICTED: indoleamine 2,3-dioxygenase 2-like [Gallus gallus]
418460	2477	45.48	208.4	2.17381	1.46549e-25	Up	7.54372e-26	PDZK1	NA	NA	NA	K13358//Na(+)/H(+) exchange regulatory cofactor NHE-RF2	gi|971374976|ref|XP_416669.4|//PREDICTED: Na(+)/H(+) exchange regulatory cofactor NHE-RF3 [Gallus gallus]
418410	4163	346	126	-1.47959	2.08581e-25	Down	1.07819e-25	KIAA1524	NA	NA	NA	NA	gi|71896785|ref|NP_001025956.1|//protein CIP2A homolog [Gallus gallus]
428476	11991	71.58	258.82	1.83207	2.14654e-25	Up	1.10997e-25	KIAA0319	GO:0016021//integral component of membrane;GO:0005769//early endosome;GO:0005886//plasma membrane	NA	GO:0001764//neuron migration;GO:2000171//negative regulation of dendrite development	K15619//Kunitz-type protease inhibitor 1	gi|971382204|ref|XP_015131430.1|//PREDICTED: dyslexia-associated protein KIAA0319 homolog isoform X2 [Gallus gallus];gi|971382206|ref|XP_015131431.1|//PREDICTED: dyslexia-associated protein KIAA0319 homolog isoform X3 [Gallus gallus];gi|513170303|ref|XP_426033.4|//PREDICTED: dyslexia-associated protein KIAA0319 homolog isoform X1 [Gallus gallus]
101750591	3633	175.15	32.18	-2.4666	2.16871e-25	Down	1.12221e-25	LOC101750591	NA	NA	NA	NA	gi|971449465|ref|XP_004951050.2|//PREDICTED: uncharacterized protein LOC101750591 [Gallus gallus]
107050233	1915	13.73	132.5	3.24834	4.83992e-25	Up	2.53142e-25	LOC107050233	NA	NA	NA	K14165//atypical dual specificity phosphatase [EC:3.1.3.16 3.1.3.48];K04257//olfactory receptor	gi|971449523|ref|XP_015129519.1|//PREDICTED: uncharacterized protein LOC107050233 [Gallus gallus]
107049381	2170	0	110.02	7.75938	7.37672e-25	Up	3.87017e-25	LOC107049381	NA	NA	NA	K14165//atypical dual specificity phosphatase [EC:3.1.3.16 3.1.3.48];K04257//olfactory receptor	gi|971446648|ref|XP_015128323.1|//PREDICTED: coiled-coil domain-containing protein 81-like [Gallus gallus]
107053763	353	430.77	182.93	-1.25787	9.82972e-25	Down	5.17304e-25	LOC107053763	NA	NA	NA	K13990//glutamate formiminotransferase / formiminotetrahydrofolate cyclodeaminase [EC:2.1.2.5 4.3.1.4]	gi|971404111|ref|XP_015144666.1|//PREDICTED: formimidoyltransferase-cyclodeaminase-like [Gallus gallus]
419468	7332	295	608.35	1.02194	1.2094e-24	Up	6.38204e-25	IFFO2	NA	NA	NA	K07606//vimentin	gi|363741991|ref|XP_003642578.1|//PREDICTED: intermediate filament family orphan 2 [Gallus gallus]
423041	5631	305	104	-1.57447	1.35046e-24	Down	7.13614e-25	AMPD3	NA	GO:0003876//AMP deaminase activity	GO:0046034//ATP metabolic process;GO:0034101//erythrocyte homeostasis;GO:0032264//IMP salvage;GO:0046031//ADP metabolic process;GO:0046033//AMP metabolic process;GO:0046039//GTP metabolic process;GO:0097009//energy homeostasis	K01490//AMP deaminase [EC:3.5.4.6]	gi|971396942|ref|XP_015141862.1|//PREDICTED: AMP deaminase 3 isoform X1 [Gallus gallus];gi|971396944|ref|XP_015141864.1|//PREDICTED: AMP deaminase 3 isoform X2 [Gallus gallus]
418125	6594	314	110	-1.53551	2.00915e-24	Down	1.06638e-24	PTN	NA	GO:0008083//growth factor activity	NA	K16642//pleiotrophin	gi|444741724|ref|NP_001263291.1|//pleiotrophin precursor [Gallus gallus]
423518	2920	214	487	1.16407	2.19567e-24	Up	1.16695e-24	RP11-47I22.4	NA	NA	NA	K18051//novel protein kinase C eta type [EC:2.7.11.13]	gi|971400600|ref|XP_015143394.1|//PREDICTED: protein kinase C eta type isoform X2 [Gallus gallus];gi|971400598|ref|XP_421417.4|//PREDICTED: protein kinase C eta type isoform X1 [Gallus gallus]
420789	7276	28	165	2.53672	2.2115e-24	Up	1.17576e-24	LOC420789	NA	NA	NA	K08041//adenylate cyclase 1 [EC:4.6.1.1]	gi|363730298|ref|XP_429786.3|//PREDICTED: uncharacterized protein LOC420789 [Gallus gallus]
103875463	864	95	295	1.61247	2.85567e-24	Up	1.5203e-24	OTX5	GO:0005634//nucleus	GO:0043565//sequence-specific DNA binding;GO:0003700//transcription factor activity, sequence-specific DNA binding	GO:0006355//regulation of transcription, DNA-templated;GO:0007275//multicellular organism development	K18490//homeobox protein OTX2;K09326//homeobox protein OTX1	gi|684625046|ref|NP_001288716.1|//orthodenticle-related homeobox 5 [Gallus gallus]
420340	6179	178	36	-2.32805	3.38132e-24	Down	1.80379e-24	FER1L6	NA	NA	NA	K19949//otoferlin	gi|513173484|ref|XP_003640913.2|//PREDICTED: fer-1-like protein 6 isoform X1 [Gallus gallus];gi|513173487|ref|XP_004940086.1|//PREDICTED: fer-1-like protein 6 isoform X2 [Gallus gallus]
424121	5678	204	469.95	1.18169	4.04074e-24	Up	2.16137e-24	ITGA4	NA	NA	NA	K06483//integrin alpha 4	gi|363735838|ref|XP_421974.3|//PREDICTED: integrin alpha-4 [Gallus gallus]
101751993	961	11.55	122.4	3.38339	5.09944e-24	Up	2.73867e-24	LOC101751993	NA	NA	NA	K10360//myosin IX;K16743//abnormal spindle-like microcephaly-associated protein	gi|971415593|ref|XP_015148357.1|//PREDICTED: IQ domain-containing protein F6 isoform X1 [Gallus gallus];gi|971415601|ref|XP_015148361.1|//PREDICTED: IQ domain-containing protein F6 isoform X3 [Gallus gallus]
420965	3796	264.13	556.7	1.05341	9.1491e-24	Up	4.96125e-24	PCBP2	NA	NA	NA	K13162//poly(rC)-binding protein 2/3/4	gi|513171285|ref|XP_004935223.1|//PREDICTED: poly(rC)-binding protein 3 isoform X7 [Gallus gallus];gi|513171273|ref|XP_004935219.1|//PREDICTED: poly(rC)-binding protein 3 isoform X4 [Gallus gallus];gi|971382941|ref|XP_015137824.1|//PREDICTED: poly(rC)-binding protein 3 isoform X2 [Gallus gallus];gi|971382946|ref|XP_015137825.1|//PREDICTED: poly(rC)-binding protein 3 isoform X6 [Gallus gallus];gi|…
771876	5933	25	155	2.61002	1.0892e-23	Up	5.92005e-24	LOC771876	GO:0016021//integral component of membrane	NA	NA	K06560//mannose receptor, C type	gi|971825877|ref|NP_001305362.1|//macrophage mannose receptor 1-like precursor [Gallus gallus]
418511	2659	291	99	-1.57776	1.30733e-23	Down	7.13151e-24	SETD4	NA	NA	NA	K19199//histone-lysine N-methyltransferase SETD3 [EC:2.1.1.43]	gi|971375180|ref|XP_015154900.1|//PREDICTED: SET domain-containing protein 4 isoform X2 [Gallus gallus];gi|71895277|ref|NP_001025965.1|//SET domain-containing protein 4 [Gallus gallus] ;gi|971375182|ref|XP_015154906.1|//PREDICTED: SET domain-containing protein 4 isoform X3 [Gallus gallus];gi|971375178|ref|XP_015154894.1|//PREDICTED: SET domain-containing protein 4 isoform X1 [Gallus gallus]
769973	767	325.37	121.69	-1.44112	3.96398e-23	Down	2.19515e-23	HIST1H2BF	GO:0035267//NuA4 histone acetyltransferase complex;GO:0005811//lipid droplet;GO:0000788//nuclear nucleosome	GO:0003677//DNA binding;GO:0046982//protein heterodimerization activity	GO:0006334//nucleosome assembly;GO:0042742//defense response to bacterium	K11252//histone H2B	gi|119331174|ref|NP_001073188.1|//histone H2B 7 [Gallus gallus]
776719	2600	162.48	398.96	1.27374	4.04928e-23	Up	2.24384e-23	LOC776719	NA	NA	NA	K02145//V-type H+-transporting ATPase subunit A [EC:3.6.3.14]	gi|513223962|ref|XP_004948459.1|//PREDICTED: V-type proton ATPase catalytic subunit A-like isoform X2 [Gallus gallus];gi|513223956|ref|XP_004948457.1|//PREDICTED: V-type proton ATPase catalytic subunit A-like isoform X1 [Gallus gallus]
101750381	7608	107.16	8.16	-3.7373	4.07063e-23	Down	2.2564e-23	KIAA0408	NA	NA	NA	NA	gi|971388874|ref|XP_004940298.2|//PREDICTED: uncharacterized protein KIAA0408 homolog isoform X1 [Gallus gallus]
420415	3828	388	162	-1.28231	4.46382e-23	Down	2.47917e-23	VILL	NA	GO:0003779//actin binding	GO:0007010//cytoskeleton organization	K05761//villin 1	gi|118085502|ref|XP_418521.2|//PREDICTED: villin-like protein isoform X2 [Gallus gallus];gi|513167448|ref|XP_004939173.1|//PREDICTED: villin-like protein isoform X1 [Gallus gallus]
107051280	493	0	99.18	7.60973	7.60702e-23	Up	4.25907e-23	LOC107051280	NA	NA	NA	K02738//20S proteasome subunit beta 1 [EC:3.4.25.1]	gi|971451676|ref|XP_015130398.1|//PREDICTED: LOW QUALITY PROTEIN: proteasome subunit beta type-6-like, partial [Gallus gallus]
425757	6532	555	279.15	-1.01369	1.13526e-22	Down	6.37454e-23	OVSTL	NA	NA	NA	K03910//alpha-2-macroglobulin	gi|971373694|ref|XP_423478.5|//PREDICTED: ovostatin [Gallus gallus]
107057138	510	97.28	288.81	1.54766	1.62135e-22	Up	9.15063e-23	LOC107057138	NA	NA	NA	K01056//peptidyl-tRNA hydrolase, PTH1 family [EC:3.1.1.29]	gi|971444633|ref|XP_015157649.1|//PREDICTED: torsin-1B-like [Gallus gallus]
107049632	1024	486	232	-1.08908	2.38339e-22	Down	1.35114e-22	LOC107049632	NA	NA	NA	NA	gi|971447847|ref|XP_015128852.1|//PREDICTED: wiskott-Aldrich syndrome protein-like isoform X3 [Gallus gallus];gi|971447843|ref|XP_015128850.1|//PREDICTED: vegetative cell wall protein gp1-like isoform X1 [Gallus gallus];gi|971447845|ref|XP_015128851.1|//PREDICTED: uncharacterized protein DKFZp434B061-like isoform X2 [Gallus gallus]
421852	3899	87	270	1.61163	2.4376e-22	Up	1.38319e-22	LCA5	GO:0005929//cilium	GO:0032403//protein complex binding	NA	NA	gi|50744778|ref|XP_419870.1|//PREDICTED: lebercilin [Gallus gallus]
107056604	775	238.9	508.45	1.06745	2.73055e-22	Up	1.55236e-22	LOC107056604	NA	NA	NA	K13884//macrophage receptor with collagenous structure	gi|971443416|ref|XP_015157117.1|//PREDICTED: acetylcholinesterase collagenic tail peptide-like, partial [Gallus gallus]
428776	5681	205.93	459.61	1.13601	2.76355e-22	Up	1.57162e-22	NHEDC2	GO:0016021//integral component of membrane;GO:0031966//mitochondrial membrane	GO:0015299//solute:proton antiporter activity	GO:1902600//hydrogen ion transmembrane transport;GO:0006814//sodium ion transport	NA	gi|118090418|ref|XP_426332.2|//PREDICTED: mitochondrial sodium/hydrogen exchanger 9B2 isoform X1 [Gallus gallus];gi|971395173|ref|XP_015141099.1|//PREDICTED: mitochondrial sodium/hydrogen exchanger 9B2 isoform X2 [Gallus gallus]
107052504	2967	5.22	96.3	4.18317	4.85139e-22	Up	2.77729e-22	LOC107052504	NA	NA	NA	K04257//olfactory receptor;K14401//cleavage and polyadenylation specificity factor subunit 1;K21125//mucin-5AC;K01495//GTP cyclohydrolase I [EC:3.5.4.16]	gi|971380363|ref|XP_015137090.1|//PREDICTED: endogenous retrovirus group K member 18 Pol protein-like [Gallus gallus]
771179	2727	113	12	-3.25746	5.87544e-22	Down	3.37092e-22	PLEKHN1	NA	NA	NA	K13710//Rho guanine nucleotide exchange factor 7;K05729//Rho guanine nucleotide exchange factor 6	gi|363741960|ref|XP_003642573.1|//PREDICTED: pleckstrin homology domain-containing family N member 1 [Gallus gallus]
428553	3421	130	19	-2.79669	7.49513e-22	Down	4.30828e-22	WDPCP	GO:0097541//axonemal basal plate	NA	GO:0045184//establishment of protein localization;GO:0001822//kidney development;GO:0043010//camera-type eye development;GO:0010762//regulation of fibroblast migration;GO:0060541//respiratory system development;GO:0042733//embryonic digit morphogenesis;GO:2000114//regulation of establishment of cell polarity;GO:0055123//digestive system development;GO:0051893//regulation of focal adhesion assembl…	NA	gi|971386033|ref|XP_015133583.1|//PREDICTED: WD repeat-containing and planar cell polarity effector protein fritz homolog isoform X2 [Gallus gallus];gi|971386031|ref|XP_426108.5|//PREDICTED: WD repeat-containing and planar cell polarity effector protein fritz homolog isoform X1 [Gallus gallus]
107053163	5542	7.61	102.5	3.72934	7.75392e-22	Up	4.45982e-22	LOC107053163	NA	NA	NA	NA	gi|971390598|ref|XP_015140544.1|//PREDICTED: uncharacterized protein LOC107053163 isoform X1 [Gallus gallus];gi|971390600|ref|XP_015140546.1|//PREDICTED: uncharacterized protein LOC107053163 isoform X2 [Gallus gallus]
423196	813	406	180	-1.19573	9.76068e-22	Down	5.62984e-22	MDK	GO:0009986//cell surface;GO:0005604//basement membrane	GO:0008083//growth factor activity;GO:0008201//heparin binding	GO:0009611//response to wounding;GO:0030154//cell differentiation;GO:0050795//regulation of behavior;GO:0043524//negative regulation of neuron apoptotic process;GO:0021542//dentate gyrus development;GO:0051781//positive regulation of cell division;GO:0001662//behavioral fear response;GO:0045893//positive regulation of transcription, DNA-templated;GO:0021987//cerebral cortex development;GO:0021681…	K06828//midkine	gi|164518962|ref|NP_001106760.1|//midkine precursor [Gallus gallus];gi|33312179|gb|AAQ04021.1|AF419846_1//midkine precursor [Gallus gallus]
101748511	4885	104	9	-3.55276	1.01783e-21	Down	5.87623e-22	LOC101748511	NA	NA	NA	K01544//non-gastric H+/K+-exchanging ATPase [EC:3.6.3.10];K04593//latrophilin 2;K20493//leucine-rich repeat-containing protein 16	gi|971432078|ref|XP_015153754.1|//PREDICTED: uncharacterized protein LOC101748511 isoform X3 [Gallus gallus];gi|971432073|ref|XP_015153752.1|//PREDICTED: uncharacterized protein LOC101748511 isoform X1 [Gallus gallus];gi|971432075|ref|XP_015153753.1|//PREDICTED: uncharacterized protein LOC101748511 isoform X2 [Gallus gallus]
426419	3074	112	12	-3.24464	1.04393e-21	Down	6.0288e-22	UNC5A	NA	NA	NA	K07521//netrin receptor unc-5	gi|971418046|ref|XP_015149364.1|//PREDICTED: netrin receptor UNC5A [Gallus gallus]
107057238	550	16.27	125.16	2.92124	1.1565e-21	Up	6.69345e-22	LOC107057238	GO:0005615//extracellular space	GO:0008009//chemokine activity;GO:0048020//CCR chemokine receptor binding	GO:0007186//G-protein coupled receptor signaling pathway;GO:0048247//lymphocyte chemotaxis;GO:0030593//neutrophil chemotaxis;GO:0070098//chemokine-mediated signaling pathway;GO:0043547//positive regulation of GTPase activity;GO:0050729//positive regulation of inflammatory response;GO:0071356//cellular response to tumor necrosis factor;GO:0071346//cellular response to interferon-gamma;GO:0071347//…	K05408//C-C motif chemokine 3	gi|971444869|ref|XP_015157758.1|//PREDICTED: C-C motif chemokine 3-like [Gallus gallus]
107049764	3754	105.76	297.94	1.47198	1.22401e-21	Up	7.08635e-22	LOC107049764	NA	NA	NA	NA	gi|971438784|ref|XP_015135619.1|//PREDICTED: uncharacterized protein LOC107052257 [Gallus gallus]
396218	584	214	466	1.10047	1.59113e-21	Up	9.23465e-22	LYZ	GO:0070062//extracellular exosome;GO:0005615//extracellular space	GO:0003796//lysozyme activity;GO:0042802//identical protein binding	GO:0008152//metabolic process;GO:0019835//cytolysis;GO:0001895//retina homeostasis;GO:0042742//defense response to bacterium	K13915//lysozyme C [EC:3.2.1.17]	gi|45384212|ref|NP_990612.1|//lysozyme C precursor [Gallus gallus]
416598	947	513	256	-1.02506	1.93385e-21	Down	1.12863e-21	FOPNL	GO:0036064//ciliary basal body;GO:0005634//nucleus;GO:0031514//motile cilium;GO:0034451//centriolar satellite	NA	GO:0034453//microtubule anchoring	K16535//lisH domain-containing protein FOPNL	gi|971418844|ref|XP_015149703.1|//PREDICTED: lisH domain-containing protein FOPNL isoform X1 [Gallus gallus];gi|57525101|ref|NP_001006170.1|//lisH domain-containing protein FOPNL [Gallus gallus]
107049139	1973	38	173	2.16446	2.16176e-21	Up	1.26437e-21	LOC107049139	NA	NA	NA	K19533//synaptonemal complex protein 1	gi|971433959|ref|XP_015154501.1|//PREDICTED: synaptonemal complex protein 1-like [Gallus gallus]
395108	1100	114	310	1.42099	2.23021e-21	Up	1.30481e-21	GZMA	GO:0005634//nucleus	GO:0004252//serine-type endopeptidase activity;GO:0042803//protein homodimerization activity	GO:0032078//negative regulation of endodeoxyribonuclease activity;GO:0043065//positive regulation of apoptotic process;GO:0043392//negative regulation of DNA binding;GO:0051603//proteolysis involved in cellular protein catabolic process;GO:0051354//negative regulation of oxidoreductase activity	K01352//granzyme A [EC:3.4.21.78]	gi|45383251|ref|NP_989788.1|//granzyme A precursor [Gallus gallus]
107055958	1512	2.25	85.08	5.21858	3.12073e-21	Up	1.83142e-21	LOC107055958	NA	NA	NA	NA	gi|971442022|ref|XP_015156520.1|//PREDICTED: uncharacterized protein LOC107055958 [Gallus gallus]
100134845	550	521	263	-1.00847	3.24847e-21	Down	1.90755e-21	CKS1B	NA	GO:0016301//kinase activity;GO:0016538//cyclin-dependent protein serine/threonine kinase regulator activity	GO:0045859//regulation of protein kinase activity;GO:0051301//cell division;GO:0007049//cell cycle	K02219//cyclin-dependent kinase regulatory subunit CKS1	gi|163914386|ref|NP_001106277.1|//cyclin-dependent kinases regulatory subunit 1 [Gallus gallus]
100858315	1376	316.34	124.26	-1.37036	5.33801e-21	Down	3.15568e-21	LOC100858315	NA	NA	NA	K20647//Rho GTPase-activating protein 32	gi|971448255|ref|XP_015129021.1|//PREDICTED: rho GTPase-activating protein 33-like isoform X3 [Gallus gallus];gi|971448259|ref|XP_015129023.1|//PREDICTED: rho GTPase-activating protein 33-like isoform X5 [Gallus gallus];gi|971448261|ref|XP_015129024.1|//PREDICTED: rho GTPase-activating protein 33-like isoform X6 [Gallus gallus];gi|971448251|ref|XP_015129019.1|//PREDICTED: rho GTPase-activating pr…
421758	1644	197	54	-1.88941	8.7405e-21	Down	5.20328e-21	METTL24	NA	NA	NA	K12816//pre-mRNA-processing factor 17	gi|971389212|ref|XP_004940364.2|//PREDICTED: methyltransferase-like protein 24 [Gallus gallus]
395914	860	207	450	1.09805	8.95943e-21	Up	5.33683e-21	XCL1	GO:0005615//extracellular space;GO:0005622//intracellular	GO:0008009//chemokine activity	GO:0010820//positive regulation of T cell chemotaxis;GO:2000503//positive regulation of natural killer cell chemotaxis;GO:2000558//positive regulation of immunoglobulin production in mucosal tissue;GO:0035782//mature natural killer cell chemotaxis;GO:0090023//positive regulation of neutrophil chemotaxis;GO:2000553//positive regulation of T-helper 2 cell cytokine production;GO:2000412//positive re…	K05507//C motif chemokine 1/2	gi|45384270|ref|NP_990377.1|//lymphotactin precursor [Gallus gallus]
427004	13553	336	138	-1.30604	9.72977e-21	Down	5.80269e-21	DNAH3	NA	NA	NA	K10408//dynein heavy chain, axonemal	gi|513209619|ref|XP_004945524.1|//PREDICTED: dynein heavy chain 3, axonemal [Gallus gallus]
428897	4936	73	236	1.67057	1.09581e-20	Up	6.54511e-21	ISM2	NA	NA	NA	NA	gi|971399995|ref|XP_015143210.1|//PREDICTED: isthmin-2 isoform X1 [Gallus gallus];gi|971399997|ref|XP_015143211.1|//PREDICTED: isthmin-2 isoform X2 [Gallus gallus]
418402	7664	192	427	1.13088	1.11168e-20	Up	6.64386e-21	CEP97	NA	NA	NA	K16717//centrosomal protein CEP97	gi|513161937|ref|XP_004938328.1|//PREDICTED: centrosomal protein of 97 kDa isoform X2 [Gallus gallus];gi|971374665|ref|XP_015152661.1|//PREDICTED: centrosomal protein of 97 kDa isoform X3 [Gallus gallus];gi|118083592|ref|XP_416617.2|//PREDICTED: centrosomal protein of 97 kDa isoform X1 [Gallus gallus];gi|971374667|ref|XP_015152669.1|//PREDICTED: centrosomal protein of 97 kDa isoform X4 [Gallus ga…
374010	960	35.94	165.3	2.17918	1.13332e-20	Up	6.77529e-21	UNG	GO:0005654//nucleoplasm;GO:0005739//mitochondrion	GO:0004844//uracil DNA N-glycosylase activity	GO:0045008//depyrimidination	K03648//uracil-DNA glycosylase [EC:3.2.2.27]	gi|45383742|ref|NP_989520.1|//uracil-DNA glycosylase [Gallus gallus]
431566	19225	10	104	3.35627	1.5777e-20	Up	9.46872e-21	ADGRV1	NA	NA	NA	K18263//G-protein coupled receptor 98	gi|971439979|ref|XP_015136037.1|//PREDICTED: G-protein coupled receptor 98 isoform X1 [Gallus gallus];gi|971439981|ref|XP_015136038.1|//PREDICTED: G-protein coupled receptor 98 isoform X2 [Gallus gallus]
415384	2187	227	477	1.04905	1.80917e-20	Up	1.08709e-20	MPHOSPH10	NA	NA	NA	K14559//U3 small nucleolar RNA-associated protein MPP10	gi|971412430|ref|XP_015134483.1|//PREDICTED: U3 small nucleolar ribonucleoprotein protein MPP10 isoform X1 [Gallus gallus];gi|971412432|ref|XP_015134484.1|//PREDICTED: U3 small nucleolar ribonucleoprotein protein MPP10 isoform X2 [Gallus gallus]
425056	1644	253	87	-1.5623	1.81242e-20	Down	1.08937e-20	CYP17A1	GO:0016020//membrane;GO:0030424//axon;GO:0005739//mitochondrion;GO:0043025//neuronal cell body	GO:0020037//heme binding;GO:0005506//iron ion binding;GO:0004508//steroid 17-alpha-monooxygenase activity;GO:0047442//17-alpha-hydroxyprogesterone aldolase activity	GO:0006704//glucocorticoid biosynthetic process;GO:0042446//hormone biosynthetic process;GO:0007548//sex differentiation;GO:0042448//progesterone metabolic process;GO:0055114//oxidation-reduction process	K00512//steroid 17alpha-monooxygenase / 17alpha-hydroxyprogesterone deacetylase [EC:1.14.14.19 1.14.14.32]	gi|50053695|ref|NP_001001901.1|//steroid 17-alpha-hydroxylase/17,20 lyase precursor [Gallus gallus]
107054538	1151	481	238.94	-1.03163	2.12301e-20	Down	1.27758e-20	LOC107054538	NA	NA	NA	K10443//kelch-like protein 2/3	gi|971418298|ref|XP_015149450.1|//PREDICTED: kelch-like protein 3 [Gallus gallus]
395591	1382	178.02	45	-2.00629	2.26191e-20	Down	1.36321e-20	NKX6-2	GO:0005634//nucleus	GO:0043565//sequence-specific DNA binding	GO:0006355//regulation of transcription, DNA-templated	K09350//homeobox protein Nkx-6.2	gi|313747575|ref|NP_001186477.1|//homeobox protein Nkx-6.2 [Gallus gallus]
417968	3901	37	166	2.14334	2.32761e-20	Up	1.40364e-20	GUCY2C	NA	NA	NA	K12320//heat-stable enterotoxin receptor [EC:4.6.1.2]	gi|513158932|ref|XP_416207.3|//PREDICTED: heat-stable enterotoxin receptor [Gallus gallus]
421506	2935	393.15	178.34	-1.1627	2.98303e-20	Down	1.80425e-20	LOC421506	NA	NA	NA	NA	gi|971387502|ref|XP_015139443.1|//PREDICTED: uncharacterized protein LOC421506 [Gallus gallus]
416997	7130	376	167	-1.19313	3.46202e-20	Down	2.09769e-20	POLE	NA	NA	NA	K02324//DNA polymerase epsilon subunit 1 [EC:2.7.7.7]	gi|513211039|ref|XP_001233985.3|//PREDICTED: DNA polymerase epsilon catalytic subunit A [Gallus gallus]
431588	5872	3.94	85.02	4.40929	3.85129e-20	Up	2.33701e-20	ZNF131	GO:0005634//nucleus	GO:0000981//RNA polymerase II transcription factor activity, sequence-specific DNA binding;GO:0046872//metal ion binding;GO:0003676//nucleic acid binding	GO:0006357//regulation of transcription from RNA polymerase II promoter	K10503//zinc finger and BTB domain-containing protein 24;K10500//zinc finger and BTB domain-containing protein 17	gi|971438266|ref|XP_015133037.1|//PREDICTED: zinc finger protein 131-like isoform X2 [Gallus gallus];gi|513229031|ref|XP_429143.4|//PREDICTED: zinc finger protein 131 isoform X1 [Gallus gallus]
427881	462	144.76	350.61	1.25396	4.66064e-20	Up	2.83401e-20	HIST1H2A3	GO:0000790//nuclear chromatin;GO:0000786//nucleosome	GO:0003677//DNA binding;GO:0046982//protein heterodimerization activity	GO:0006342//chromatin silencing	K11251//histone H2A	gi|118405202|ref|NP_001072943.1|//histone H2A-IV [Gallus gallus]
422636	7459	452	221	-1.05452	6.50496e-20	Down	3.9742e-20	SHROOM3	NA	GO:0051015//actin filament binding	GO:0000902//cell morphogenesis;GO:0002064//epithelial cell development;GO:0001843//neural tube closure	K18625//protein Shroom	gi|513183246|ref|XP_004941223.1|//PREDICTED: protein Shroom3 isoform X5 [Gallus gallus];gi|513183240|ref|XP_004941221.1|//PREDICTED: protein Shroom3 isoform X3 [Gallus gallus];gi|513183234|ref|XP_420592.4|//PREDICTED: protein Shroom3 isoform X1 [Gallus gallus];gi|971393702|ref|XP_015131919.1|//PREDICTED: protein Shroom3 isoform X4 [Gallus gallus];gi|513183237|ref|XP_004941220.1|//PREDICTED: prote…
101749809	11707	212.3	451	1.06478	7.02366e-20	Up	4.29741e-20	LOC101749809	NA	NA	NA	K17536//connector enhancer of kinase suppressor of Ras 2	gi|971392016|ref|XP_015133995.1|//PREDICTED: connector enhancer of kinase suppressor of ras 2-like [Gallus gallus]
424050	15459	217	456	1.04909	1.2179e-19	Up	7.5218e-20	HECW2	GO:0005634//nucleus;GO:0005737//cytoplasm	GO:0004842//ubiquitin-protein transferase activity;GO:0016874//ligase activity	GO:0042787//protein ubiquitination involved in ubiquitin-dependent protein catabolic process	K12168//E3 ubiquitin-protein ligase HECW2 [EC:2.3.2.26]	gi|971404911|ref|XP_015144974.1|//PREDICTED: E3 ubiquitin-protein ligase HECW2 [Gallus gallus]
396094	1568	150	33	-2.20667	1.87406e-19	Down	1.16787e-19	FGF1	GO:0005615//extracellular space;GO:0005654//nucleoplasm;GO:0005938//cell cortex;GO:0005829//cytosol;GO:0005578//proteinaceous extracellular matrix	GO:0008083//growth factor activity;GO:0005178//integrin binding;GO:0044548//S100 protein binding;GO:0008201//heparin binding;GO:0005104//fibroblast growth factor receptor binding	GO:0030324//lung development;GO:0030335//positive regulation of cell migration;GO:0043406//positive regulation of MAP kinase activity;GO:0051781//positive regulation of cell division;GO:0034605//cellular response to heat;GO:2000544//regulation of endothelial cell chemotaxis to fibroblast growth factor;GO:0045944//positive regulation of transcription from RNA polymerase II promoter;GO:0045542//pos…	K18496//fibroblast growth factor 1	gi|45383992|ref|NP_990511.1|//fibroblast growth factor 1 precursor [Gallus gallus];gi|971418392|ref|XP_015149497.1|//PREDICTED: fibroblast growth factor 1 isoform X2 [Gallus gallus]
771113	825	148	351	1.22363	2.20108e-19	Up	1.37324e-19	TESC	GO:0005634//nucleus;GO:0032587//ruffle membrane;GO:0005737//cytoplasm;GO:0030027//lamellipodium	GO:0000287//magnesium ion binding;GO:0004860//protein kinase inhibitor activity;GO:0005509//calcium ion binding;GO:0019212//phosphatase inhibitor activity;GO:0042803//protein homodimerization activity	GO:0030854//positive regulation of granulocyte differentiation;GO:0045654//positive regulation of megakaryocyte differentiation;GO:0045893//positive regulation of transcription, DNA-templated;GO:0071300//cellular response to retinoic acid;GO:0033628//regulation of cell adhesion mediated by integrin;GO:0006469//negative regulation of protein kinase activity;GO:0032417//positive regulation of sodiu…	K17612//calcineurin B homologous protein 3	gi|971421938|ref|XP_015150345.1|//PREDICTED: calcineurin B homologous protein 3 isoform X1 [Gallus gallus];gi|124249314|ref|NP_001074353.1|//calcineurin B homologous protein 3 [Gallus gallus]
416817	3168	205	63	-1.72445	3.2731e-19	Down	2.05443e-19	CCDC92	GO:0005814//centriole	NA	NA	K16452//coiled-coil domain-containing protein 92	gi|118098438|ref|XP_415108.2|//PREDICTED: coiled-coil domain-containing protein 92 [Gallus gallus]
107056498	452	30.29	146.36	2.25036	3.58295e-19	Up	2.25398e-19	LOC107056498	NA	NA	NA	NA	gi|971443176|ref|XP_015157015.1|//PREDICTED: apoptosis inhibitor 5-like, partial [Gallus gallus]
424903	1763	231.82	473.57	1.00833	3.715e-19	Up	2.33914e-19	HRASLS	GO:0016021//integral component of membrane	NA	NA	K16817//HRAS-like suppressor 3 [EC:3.1.1.32 3.1.1.4]	gi|50752271|ref|XP_422714.1|//PREDICTED: phospholipid-metabolizing enzyme A-C1 [Gallus gallus]
107056385	1957	61.32	206.39	1.7287	4.0359e-19	Up	2.54338e-19	LOC107056385	GO:0005654//nucleoplasm;GO:0005737//cytoplasm	GO:0000981//RNA polymerase II transcription factor activity, sequence-specific DNA binding;GO:0043565//sequence-specific DNA binding	GO:0045892//negative regulation of transcription, DNA-templated;GO:0006357//regulation of transcription from RNA polymerase II promoter;GO:0030154//cell differentiation;GO:0045893//positive regulation of transcription, DNA-templated	K09428//E74-like factor 1/2/4	gi|971442929|ref|XP_015156903.1|//PREDICTED: ETS-related transcription factor Elf-2-like [Gallus gallus]
421893	7832	10	98	3.27054	4.74402e-19	Up	2.99304e-19	KLHL31	NA	NA	GO:0006355//regulation of transcription, DNA-templated;GO:0007519//skeletal muscle tissue development	K10467//kelch-like protein 31	gi|50744860|ref|XP_419909.1|//PREDICTED: kelch-like protein 31 [Gallus gallus]
428443	3248	76	232	1.58781	4.78887e-19	Up	3.02219e-19	EOMES	NA	NA	NA	K10173//eomesodermin protein	gi|363730214|ref|XP_426003.3|//PREDICTED: eomesodermin homolog isoform X2 [Gallus gallus]
427979	2345	69.07	219.77	1.64762	4.97117e-19	Up	3.13902e-19	KCNE2	GO:0009986//cell surface;GO:0005764//lysosome;GO:0008076//voltage-gated potassium channel complex	GO:0044325//ion channel binding;GO:0015459//potassium channel regulator activity;GO:0005242//inward rectifier potassium channel activity;GO:0005251//delayed rectifier potassium channel activity;GO:1902282//voltage-gated potassium channel activity involved in ventricular cardiac muscle cell action potential repolarization	GO:1902260//negative regulation of delayed rectifier potassium channel activity;GO:0035690//cellular response to drug;GO:0086091//regulation of heart rate by cardiac conduction;GO:0010107//potassium ion import;GO:1901800//positive regulation of proteasomal protein catabolic process;GO:0098915//membrane repolarization during ventricular cardiac muscle cell action potential;GO:0071435//potassium io…	K04896//potassium voltage-gated channel Isk-related subfamily E member 2	gi|513162768|ref|XP_004934590.1|//PREDICTED: potassium voltage-gated channel subfamily E member 2 [Gallus gallus]
424537	2984	96.64	266.62	1.44185	5.43819e-19	Up	3.43979e-19	SPATA1	NA	NA	NA	NA	gi|118094455|ref|XP_422374.2|//PREDICTED: spermatogenesis-associated protein 1 isoform X4 [Gallus gallus];gi|513197418|ref|XP_004936709.1|//PREDICTED: spermatogenesis-associated protein 1 isoform X2 [Gallus gallus];gi|971408453|ref|XP_015146359.1|//PREDICTED: spermatogenesis-associated protein 1 isoform X3 [Gallus gallus];gi|971408446|ref|XP_015146356.1|//PREDICTED: spermatogenesis-associated pro…
769420	3412	104	278	1.39626	7.09995e-19	Up	4.50366e-19	PRKAR2B	NA	NA	NA	K04739//cAMP-dependent protein kinase regulator	gi|971370532|ref|XP_015131274.1|//PREDICTED: cAMP-dependent protein kinase type II-beta regulatory subunit isoform X2 [Gallus gallus];gi|971370530|ref|XP_015131273.1|//PREDICTED: cAMP-dependent protein kinase type II-beta regulatory subunit isoform X1 [Gallus gallus]
772081	2558	30.4	144.9	2.23067	8.23985e-19	Up	5.2371e-19	SYCP1	NA	NA	NA	K19533//synaptonemal complex protein 1	gi|971433961|ref|XP_015154502.1|//PREDICTED: synaptonemal complex protein 1 [Gallus gallus]
101747514	7134	93	259.02	1.45552	9.79815e-19	Up	6.23985e-19	SLITRK3	NA	NA	NA	K19511//peroxidase [EC:1.11.1.7];K16659//reticulon-4 receptor;K16661//reticulon-4 receptor-like 2	gi|971411562|ref|XP_015147247.1|//PREDICTED: LOW QUALITY PROTEIN: SLIT and NTRK-like protein 3 [Gallus gallus]
100857837	3702	42	168	1.97775	1.0078e-18	Up	6.42531e-19	LOC100857837	NA	NA	NA	K00993//ethanolaminephosphotransferase [EC:2.7.8.1]	gi|971383921|ref|XP_015138132.1|//PREDICTED: ethanolaminephosphotransferase 1-like [Gallus gallus]
107050274	1987	40	164	2.01338	1.03686e-18	Up	6.61802e-19	LOC107050274	NA	NA	NA	NA	gi|971449602|ref|XP_015129550.1|//PREDICTED: outer dense fiber protein 2-like [Gallus gallus]
771427	3860	229.42	466	1.00009	1.21141e-18	Up	7.74307e-19	PRICKLE2	GO:0005737//cytoplasm	GO:0008270//zinc ion binding	NA	K04511//prickle	gi|971416546|ref|XP_015148777.1|//PREDICTED: prickle-like protein 2 isoform X4 [Gallus gallus];gi|513205582|ref|XP_004944719.1|//PREDICTED: prickle-like protein 2 isoform X2 [Gallus gallus];gi|971416544|ref|XP_015148776.1|//PREDICTED: prickle-like protein 2 isoform X3 [Gallus gallus];gi|971416540|ref|XP_015148774.1|//PREDICTED: prickle-like protein 2 isoform X1 [Gallus gallus]
772206	974	146	342	1.20578	1.56924e-18	Up	1.00556e-18	SMCO4	GO:0016021//integral component of membrane	NA	NA	NA	gi|256355143|ref|NP_001157812.1|//single-pass membrane and coiled-coil domain-containing protein 4 [Gallus gallus]
419744	4666	91	9	-3.36012	1.94069e-18	Down	1.24778e-18	SCN3B	GO:0030018//Z disc;GO:0001518//voltage-gated sodium channel complex	GO:0044325//ion channel binding;GO:0086006//voltage-gated sodium channel activity involved in cardiac muscle cell action potential;GO:0017080//sodium channel regulator activity	GO:0086005//ventricular cardiac muscle cell action potential;GO:0010460//positive regulation of heart rate;GO:0072659//protein localization to plasma membrane;GO:0086012//membrane depolarization during cardiac muscle cell action potential;GO:0060371//regulation of atrial cardiac muscle cell membrane depolarization;GO:0086091//regulation of heart rate by cardiac conduction;GO:0010765//positive reg…	K04847//voltage-gated sodium channel type III beta	gi|513222159|ref|XP_004948067.1|//PREDICTED: sodium channel subunit beta-3 isoform X3 [Gallus gallus];gi|971431800|ref|XP_015153650.1|//PREDICTED: sodium channel subunit beta-3 isoform X2 [Gallus gallus];gi|971431798|ref|XP_015153649.1|//PREDICTED: sodium channel subunit beta-3 isoform X1 [Gallus gallus]
771871	3436	11.29	98.84	3.1078	2.05212e-18	Up	1.32089e-18	LOC771871	NA	NA	NA	K06458//T-cell surface glycoprotein CD8 alpha chain	gi|971442743|ref|XP_420863.5|//PREDICTED: T-cell surface glycoprotein CD8 alpha chain-like [Gallus gallus]
770416	3146	98	265	1.41289	2.29318e-18	Up	1.48059e-18	SAPCD2	NA	NA	NA	NA	gi|971423267|ref|XP_015135092.1|//PREDICTED: suppressor APC domain-containing protein 2 isoform X1 [Gallus gallus];gi|971423269|ref|XP_001232160.4|//PREDICTED: suppressor APC domain-containing protein 2 isoform X2 [Gallus gallus]
107056752	2479	179.27	389.85	1.09854	3.15564e-18	Up	2.04879e-18	LOC107056752	GO:0005783//endoplasmic reticulum;GO:0016021//integral component of membrane	NA	GO:0006801//superoxide metabolic process;GO:0098542//defense response to other organism;GO:0006955//immune response;GO:0006954//inflammatory response	K01384//wingless-type MMTV integration site family, member 11;K05401//toll-like receptor 3;K17256//insulin-like growth factor-binding protein complex acid labile subunit;K07620//gap junction protein, beta 1	gi|971443705|ref|XP_015157246.1|//PREDICTED: LOW QUALITY PROTEIN: negative regulator of reactive oxygen species-like [Gallus gallus]
100858077	6318	189	57	-1.7516	3.38209e-18	Down	2.20006e-18	LOC100858077	NA	NA	NA	NA	gi|971407437|ref|XP_015145944.1|//PREDICTED: regulator of G-protein signaling protein-like [Gallus gallus]
423277	1275	127	25	-2.36707	4.69091e-18	Down	3.06748e-18	LOC423277	NA	NA	NA	K10093//galectin-9;K06832//galectin-8;K10091//galectin-4	gi|971399604|ref|XP_015143090.1|//PREDICTED: galectin-related protein A isoform X2 [Gallus gallus];gi|971399598|ref|XP_015143087.1|//PREDICTED: galectin-related protein A isoform X1 [Gallus gallus]
421835	5666	123	302.88	1.27784	5.00637e-18	Up	3.27827e-18	CEP162	GO:0005814//centriole;GO:0005879//axonemal microtubule;GO:0005654//nucleoplasm	NA	NA	K16809//protein QN1	gi|513178164|ref|XP_004940458.1|//PREDICTED: centrosomal protein of 162 kDa isoform X3 [Gallus gallus];gi|513178168|ref|XP_004940459.1|//PREDICTED: centrosomal protein of 162 kDa isoform X4 [Gallus gallus];gi|513178160|ref|XP_004940457.1|//PREDICTED: centrosomal protein of 162 kDa isoform X1 [Gallus gallus];gi|971389568|ref|XP_015140199.1|//PREDICTED: centrosomal protein of 162 kDa isoform X2 [Ga…
425035	10171	29.78	139.89	2.20963	5.02629e-18	Up	3.29222e-18	IGSF10	NA	NA	NA	K17341//hemicentin	gi|971411744|ref|XP_422837.5|//PREDICTED: immunoglobulin superfamily member 10 [Gallus gallus]
107049916	4254	96.02	258.53	1.40668	7.52982e-18	Up	4.96046e-18	LOC107049916	NA	NA	NA	K14165//atypical dual specificity phosphatase [EC:3.1.3.16 3.1.3.48];K04257//olfactory receptor	gi|971448724|ref|XP_015129201.1|//PREDICTED: uncharacterized protein LOC107049916 [Gallus gallus]
107055591	1168	202.61	66.77	-1.62368	1.39467e-17	Down	9.26043e-18	LOC107055591	NA	NA	NA	NA	gi|971441360|ref|XP_015156245.1|//PREDICTED: translation initiation factor IF-2-like, partial [Gallus gallus]
415651	1495	322	143	-1.19329	1.58708e-17	Down	1.05609e-17	CX3CL1	GO:0005615//extracellular space;GO:0016021//integral component of membrane	GO:0008009//chemokine activity;GO:0048020//CCR chemokine receptor binding	GO:0007186//G-protein coupled receptor signaling pathway;GO:0048247//lymphocyte chemotaxis;GO:0030593//neutrophil chemotaxis;GO:0070098//chemokine-mediated signaling pathway;GO:0043547//positive regulation of GTPase activity;GO:0071356//cellular response to tumor necrosis factor;GO:0006954//inflammatory response;GO:0071346//cellular response to interferon-gamma;GO:0071347//cellular response to in…	K05508//C-X3-C motif chemokine 1	gi|116175424|ref|NP_001070700.1|//fractalkine precursor [Gallus gallus]
420786	544	97	258	1.38907	1.64663e-17	Up	1.09719e-17	RAMP3	GO:0009986//cell surface;GO:0016021//integral component of membrane;GO:0005764//lysosome;GO:0005886//plasma membrane;GO:0043235//receptor complex	GO:0008565//protein transporter activity;GO:0015026//coreceptor activity	GO:0006886//intracellular protein transport;GO:0045892//negative regulation of transcription, DNA-templated;GO:0008277//regulation of G-protein coupled receptor protein signaling pathway;GO:0001921//positive regulation of receptor recycling;GO:0031623//receptor internalization;GO:0086103//G-protein coupled receptor signaling pathway involved in heart process;GO:0006816//calcium ion transport;GO:0…	K08449//receptor activity modifying protein 3	gi|971381975|ref|XP_015131336.1|//PREDICTED: receptor activity-modifying protein 3 isoform X1 [Gallus gallus];gi|222353674|ref|NP_001138445.1|//receptor activity-modifying protein 3 precursor [Gallus gallus]
107053970	1402	216.26	75.32	-1.54391	1.8629e-17	Down	1.24264e-17	LOC107053970	NA	NA	NA	NA	gi|971373092|ref|XP_015146259.1|//PREDICTED: translation initiation factor IF-2-like [Gallus gallus]
101748867	10975	73	4	-4.21207	2.1145e-17	Down	1.41237e-17	LOC101748867	NA	NA	NA	K01544//non-gastric H+/K+-exchanging ATPase [EC:3.6.3.10];K04593//latrophilin 2	gi|971431758|ref|XP_015153629.1|//PREDICTED: zonadhesin-like isoform X5 [Gallus gallus];gi|971431754|ref|XP_015153627.1|//PREDICTED: zonadhesin-like isoform X3 [Gallus gallus];gi|971431770|ref|XP_015153635.1|//PREDICTED: zonadhesin-like isoform X11 [Gallus gallus];gi|971431746|ref|XP_015153623.1|//PREDICTED: zonadhesin-like isoform X1 [Gallus gallus];gi|971431772|ref|XP_015153636.1|//PREDICTED: z…
107056251	588	70.11	0	-7.15379	2.15595e-17	Down	1.44083e-17	LOC107056251	NA	NA	NA	K04257//olfactory receptor	gi|971442535|ref|XP_015156731.1|//PREDICTED: olfactory receptor 14J1-like, partial [Gallus gallus]
107049092	360	104.44	269.03	1.34285	2.35364e-17	Up	1.57633e-17	NPB	NA	NA	NA	K05267//preproneuropeptide B	gi|971425112|ref|XP_015150919.1|//PREDICTED: neuropeptide B [Gallus gallus]
107056971	710	111.44	19.34	-2.54885	2.54715e-17	Down	1.70823e-17	LOC107056971	NA	NA	NA	K12015//tripartite motif-containing protein 39 [EC:2.3.2.27];K10667//E3 ubiquitin-protein ligase RNF8 [EC:2.3.2.27];K15697//RING finger protein 114 [EC:2.3.2.27]	gi|971444065|ref|XP_015157395.1|//PREDICTED: LON peptidase N-terminal domain and RING finger protein 1-like [Gallus gallus]
416296	8516	211	73	-1.55352	3.2712e-17	Down	2.19969e-17	RASGEF1C	GO:0005622//intracellular	GO:0005085//guanyl-nucleotide exchange factor activity	GO:0007264//small GTPase mediated signal transduction;GO:0043547//positive regulation of GTPase activity	K08018//Rap guanine nucleotide exchange factor 2	gi|971417831|ref|XP_015149280.1|//PREDICTED: ras-GEF domain-containing family member 1C isoform X1 [Gallus gallus]
422408	3686	133	312	1.20787	4.32834e-17	Up	2.92067e-17	GUCY1B3	NA	NA	NA	K12319//guanylate cyclase soluble subunit beta [EC:4.6.1.2]	gi|363733089|ref|XP_420376.3|//PREDICTED: guanylate cyclase soluble subunit beta-1 isoform X2 [Gallus gallus];gi|971392720|ref|XP_015140831.1|//PREDICTED: guanylate cyclase soluble subunit beta-1 isoform X1 [Gallus gallus]
422148	3214	174.47	373.74	1.07681	4.94177e-17	Up	3.34259e-17	P2RY10	NA	NA	NA	K04274//purinergic receptor P2Y, G protein-coupled, 10	gi|363732645|ref|XP_420149.3|//PREDICTED: putative P2Y purinoceptor 10 [Gallus gallus]
417535	779	24.07	122.84	2.32923	5.63498e-17	Up	3.81451e-17	CCLI7	GO:0005615//extracellular space	GO:0008009//chemokine activity;GO:0048020//CCR chemokine receptor binding	GO:0007186//G-protein coupled receptor signaling pathway;GO:0048247//lymphocyte chemotaxis;GO:0030593//neutrophil chemotaxis;GO:0070098//chemokine-mediated signaling pathway;GO:0043547//positive regulation of GTPase activity;GO:0050729//positive regulation of inflammatory response;GO:0071356//cellular response to tumor necrosis factor;GO:0071346//cellular response to interferon-gamma;GO:0071347//…	K05408//C-C motif chemokine 3	gi|348591869|emb|CCC15113.1|//chemokine [Gallus gallus]
424029	2265	141	323	1.17359	6.40532e-17	Up	4.3475e-17	TRAF3IP1	NA	NA	NA	K19680//TRAF3-interacting protein 1	gi|513193087|ref|XP_003641610.2|//PREDICTED: TRAF3-interacting protein 1 isoform X3 [Gallus gallus];gi|971404311|ref|XP_015144733.1|//PREDICTED: TRAF3-interacting protein 1 isoform X2 [Gallus gallus];gi|513193090|ref|XP_004942569.1|//PREDICTED: TRAF3-interacting protein 1 isoform X4 [Gallus gallus];gi|513193084|ref|XP_004942568.1|//PREDICTED: TRAF3-interacting protein 1 isoform X1 [Gallus gallus]
415561	2427	240	92	-1.40557	6.69456e-17	Down	4.54502e-17	CORO2B	GO:0016020//membrane;GO:0015629//actin cytoskeleton	GO:0051015//actin filament binding	GO:0030036//actin cytoskeleton organization	K13887//coronin-2	gi|971413569|ref|XP_015147708.1|//PREDICTED: coronin-2B isoform X2 [Gallus gallus];gi|971413567|ref|XP_015147707.1|//PREDICTED: coronin-2B isoform X1 [Gallus gallus]
107049056	1425	104	17	-2.63522	8.0881e-17	Down	5.5042e-17	NEU2	NA	GO:0052794//exo-alpha-(2->3)-sialidase activity	GO:0009313//oligosaccharide catabolic process;GO:0006689//ganglioside catabolic process	K12357//sialidase-2/3/4 [EC:3.2.1.18]	gi|971443670|ref|XP_015157234.1|//PREDICTED: sialidase-2 isoform X1 [Gallus gallus];gi|971443672|ref|XP_015157235.1|//PREDICTED: sialidase-2 isoform X2 [Gallus gallus]
416845	915	189	393	1.0339	8.76223e-17	Up	5.96927e-17	ORAI1	GO:0016323//basolateral plasma membrane;GO:0005887//integral component of plasma membrane;GO:0043234//protein complex;GO:0005776//autophagosome	GO:0015279//store-operated calcium channel activity;GO:0042802//identical protein binding	GO:0070588//calcium ion transmembrane transport;GO:0070509//calcium ion import;GO:0002115//store-operated calcium entry;GO:0002250//adaptive immune response;GO:0051928//positive regulation of calcium ion transport	K16056//calcium release-activated calcium channel protein 1	gi|71897209|ref|NP_001025829.1|//calcium release-activated calcium channel protein 1 [Gallus gallus]
107049102	3501	37.7	149.56	1.96584	1.00503e-16	Up	6.86125e-17	LOC107049102	NA	NA	NA	K17635//ral guanine nucleotide dissociation stimulator-like 1	gi|971443232|ref|XP_015157040.1|//PREDICTED: uncharacterized protein LOC107049102 [Gallus gallus]
107057364	2031	66.71	0	-7.08208	1.06896e-16	Down	7.30726e-17	LOC107057364	NA	NA	NA	K06255//heparan sulfate proteoglycan 2 (perlecan)	gi|971445150|ref|XP_015157882.1|//PREDICTED: basement membrane-specific heparan sulfate proteoglycan core protein-like, partial [Gallus gallus]
770267	613	137.87	33.46	-2.06504	1.07254e-16	Down	7.33365e-17	HIST1H2B7L4	GO:0035267//NuA4 histone acetyltransferase complex;GO:0005811//lipid droplet;GO:0000788//nuclear nucleosome	GO:0003677//DNA binding;GO:0046982//protein heterodimerization activity	GO:0006334//nucleosome assembly;GO:0042742//defense response to bacterium	K11252//histone H2B	gi|119331174|ref|NP_001073188.1|//histone H2B 7 [Gallus gallus]
107053040	2233	91.18	242.89	1.39127	1.2965e-16	Up	8.89303e-17	LOC107053040	NA	NA	NA	K17299//POTE ankyrin domain family protein	gi|971388602|ref|XP_015139853.1|//PREDICTED: coiled-coil domain-containing protein 144A-like isoform X2 [Gallus gallus];gi|971388600|ref|XP_015139852.1|//PREDICTED: uncharacterized protein LOC107053040 isoform X1 [Gallus gallus]
107049264	3541	186.13	387.39	1.03523	1.34005e-16	Up	9.19894e-17	LOC107049264	NA	NA	NA	K08956//AFG3 family protein [EC:3.4.24.-]	gi|971446182|ref|XP_015128105.1|//PREDICTED: endogenous retrovirus group K member 8 Gag polyprotein-like [Gallus gallus]
107049071	1135	42.57	158.02	1.86995	1.5081e-16	Up	1.03716e-16	LOC107049071	NA	NA	NA	K14377//osteoclast-associated immunoglobulin-like receptor;K06264//platelet glycoprotein VI;K06512//leukocyte immunoglobulin-like receptor	gi|971449609|ref|XP_424181.4|//PREDICTED: killer cell immunoglobulin-like receptor 3DL3 [Gallus gallus]
427846	4244	49	170	1.77244	1.52017e-16	Up	1.046e-16	CDHR3	GO:0016021//integral component of membrane;GO:0005886//plasma membrane	GO:0005509//calcium ion binding	GO:0007156//homophilic cell adhesion via plasma membrane adhesion molecules	K16503//cadherin-related family member 3	gi|513157843|ref|XP_425420.3|//PREDICTED: cadherin-related family member 3 isoform X2 [Gallus gallus];gi|971370523|ref|XP_015131271.1|//PREDICTED: cadherin-related family member 3 isoform X1 [Gallus gallus]
[truncated: 710 more rows]
