# Supplementary material for: Integrative Analyses of mRNA Expression Profile Reveal SOCS2 and CISH Play Important Roles in GHR Mutation-Induced Excessive Abdominal Fat Deposition in the Sex-Linked Dwarf Chicken
Source: Front Genet. 2021 Jan 14;11:610605. doi: 10.3389/fgene.2020.610605 (PMC7841439; doi:10.3389/fgene.2020.610605)
Supplement: Supplementary File 2 — The genes list of scatter plot of differentially expressed genes (DEGs) between ND and NN chicken in the liver. [file Table_2.XLS]

## Sheet: HD_liver-VS-HN_liver.DEGseq_Met
GeneID	Length	HD_liver-Expression	HN_liver-Expression	log2Ratio(HN_liver/HD_liver)	q-value(Storey et al. 2003)	Up-Down-Regulation(HN_liver/HD_liver)	p-value	Symbol	Cellular Component	Molecular Function	Biological Process	Kegg Orthology	Nr Description
396197	2081	7136862	2784131	-1.35688	0	Down	0	ALB	GO:0070062//extracellular exosome;GO:0005634//nucleus;GO:0005783//endoplasmic reticulum;GO:0072562//blood microparticle;GO:0043209//myelin sheath;GO:0060417//yolk;GO:0043234//protein complex;GO:0005794//Golgi apparatus	GO:0003677//DNA binding;GO:0015643//toxic substance binding;GO:0051087//chaperone binding;GO:0019825//oxygen binding;GO:0046872//metal ion binding;GO:0008144//drug binding;GO:0005504//fatty acid binding;GO:0030170//pyridoxal phosphate binding;GO:0036094//small molecule binding	GO:0006810//transport;GO:0009267//cellular response to starvation;GO:0001895//retina homeostasis;GO:0043066//negative regulation of apoptotic process;GO:0009615//response to virus;GO:0033189//response to vitamin A;GO:0051659//maintenance of mitochondrion location;GO:0019836//hemolysis by symbiont of host erythrocytes	K16141//serum albumin	gi|766944282|ref|NP_990592.2|//serum albumin precursor [Gallus gallus]
395780	1199	125476	412029	1.71652	0	Up	0	APOA4	GO:0070062//extracellular exosome;GO:0009986//cell surface;GO:0072562//blood microparticle;GO:0034364//high-density lipoprotein particle;GO:0042627//chylomicron;GO:0034361//very-low-density lipoprotein particle	GO:0016209//antioxidant activity;GO:0031210//phosphatidylcholine binding;GO:0060228//phosphatidylcholine-sterol O-acyltransferase activator activity;GO:0005507//copper ion binding;GO:0015485//cholesterol binding;GO:0017127//cholesterol transporter activity;GO:0042803//protein homodimerization activity	GO:0010898//positive regulation of triglyceride catabolic process;GO:0046470//phosphatidylcholine metabolic process;GO:0007159//leukocyte cell-cell adhesion;GO:0033344//cholesterol efflux;GO:0034372//very-low-density lipoprotein particle remodeling;GO:0070328//triglyceride homeostasis;GO:0031102//neuron projection regeneration;GO:0042632//cholesterol homeostasis;GO:0034445//negative regulation of…	K08760//apolipoprotein A-IV	gi|45384392|ref|NP_990269.1|//apolipoprotein A-IV precursor [Gallus gallus]
424618	2105	16103	127676	2.98827	0	Up	0	CYP4B1	GO:0016021//integral component of membrane	GO:0016705//oxidoreductase activity, acting on paired donors, with incorporation or reduction of molecular oxygen;GO:0020037//heme binding;GO:0005506//iron ion binding;GO:0004497//monooxygenase activity	GO:0055114//oxidation-reduction process	K07426//cytochrome P450 family 4 subfamily B polypeptide 1 [EC:1.14.14.1]	gi|971409327|ref|XP_015146729.1|//PREDICTED: cytochrome P450 4A6-like isoform X3 [Gallus gallus];gi|971409325|ref|XP_015146728.1|//PREDICTED: cytochrome P450 4A6-like isoform X2 [Gallus gallus];gi|118094503|ref|XP_422455.2|//PREDICTED: cytochrome P450 4B1-like isoform X1 [Gallus gallus]
395364	1654	163747	389825	1.25255	0	Up	0	PIT54	GO:0016020//membrane	GO:0005044//scavenger receptor activity	GO:0006898//receptor-mediated endocytosis	K13912//deleted in malignant brain tumors 1 protein	gi|46395491|ref|NP_997063.1|//PIT54 protein precursor [Gallus gallus]
374015	526	989	79286	6.32614	0	Up	0	FABP1	GO:0070062//extracellular exosome;GO:0005654//nucleoplasm;GO:0005737//cytoplasm	GO:0016209//antioxidant activity;GO:0003682//chromatin binding;GO:0005504//fatty acid binding;GO:0005215//transporter activity	GO:0006810//transport;GO:0043154//negative regulation of cysteine-type endopeptidase activity involved in apoptotic process;GO:0071456//cellular response to hypoxia;GO:0098779//positive regulation of mitophagy in response to mitochondrial depolarization;GO:0098792//xenophagy;GO:0098869//cellular oxidant detoxification;GO:0002230//positive regulation of defense response to virus by host;GO:0070301…	K08750//fatty acid-binding protein 1, liver	gi|45383728|ref|NP_989523.1|//fatty acid-binding protein, liver [Gallus gallus]
373997	1369	19759	123602	2.64631	0	Up	0	LDHB	GO:0070062//extracellular exosome;GO:0045121//membrane raft;GO:0005829//cytosol;GO:0043209//myelin sheath;GO:0005739//mitochondrion	GO:0004459//L-lactate dehydrogenase activity	GO:0006090//pyruvate metabolic process;GO:0005975//carbohydrate metabolic process;GO:0055114//oxidation-reduction process	K00016//L-lactate dehydrogenase [EC:1.1.1.27]	gi|45383766|ref|NP_989508.1|//L-lactate dehydrogenase B chain [Gallus gallus]
414343	693	172625	44104	-1.96747	0	Down	0	AvBD9	GO:0005576//extracellular region	NA	GO:0050832//defense response to fungus;GO:0050829//defense response to Gram-negative bacterium;GO:0031640//killing of cells of other organism	NA	gi|48675889|ref|NP_001001611.1|//gallinacin-9 preproprotein [Gallus gallus]
414833	1756	3128.78	73695.8	4.55909	0	Up	0	CYP2C45	NA	GO:0020037//heme binding;GO:0005506//iron ion binding;GO:0016712//oxidoreductase activity, acting on paired donors, with incorporation or reduction of molecular oxygen, reduced flavin or flavoprotein as one donor, and incorporation of one atom of oxygen;GO:0019825//oxygen binding	GO:0055114//oxidation-reduction process	K07413//cytochrome P450 family 2 subfamily C [EC:1.14.14.1]	gi|49170110|ref|NP_001001752.1|//cytochrome P-450 2C45 [Gallus gallus]
101750014	2096	291857	130562	-1.15934	0	Down	0	LOC101750014	NA	NA	NA	NA	gi|971448545|ref|XP_015129130.1|//PREDICTED: uncharacterized protein LOC101750014 [Gallus gallus]
100858007	1938	1827.22	55256.2	4.9196	0	Up	0	CYP2C21L	NA	GO:0020037//heme binding;GO:0005506//iron ion binding;GO:0016712//oxidoreductase activity, acting on paired donors, with incorporation or reduction of molecular oxygen, reduced flavin or flavoprotein as one donor, and incorporation of one atom of oxygen;GO:0019825//oxygen binding	GO:0055114//oxidation-reduction process	K07413//cytochrome P450 family 2 subfamily C [EC:1.14.14.1]	gi|971402501|ref|XP_015144012.1|//PREDICTED: cytochrome P450 2C9-like [Gallus gallus]
395267	1882	160029	51654	-1.6302	0	Down	0	FMO3	GO:0031090//organelle membrane;GO:0016021//integral component of membrane;GO:0005789//endoplasmic reticulum membrane	GO:0050661//NADP binding;GO:0004499//N,N-dimethylaniline monooxygenase activity;GO:0050660//flavin adenine dinucleotide binding	GO:0055114//oxidation-reduction process	K00485//dimethylaniline monooxygenase (N-oxide forming) [EC:1.14.13.8]	gi|45383027|ref|NP_989910.1|//flavin-containing monooxygenase 3 [Gallus gallus]
428310	993	554.43	50316.1	6.50506	0	Up	0	HSP25	NA	NA	NA	K06062//histone acetyltransferase [EC:2.3.1.48];K09547//heat shock protein beta-9;K09545//heat shock protein beta-6;K09542//crystallin, alpha B	gi|770478845|ref|NP_001010842.2|//heat shock protein beta-9 [Gallus gallus]
423504	2323	10640	73459	2.78863	0	Up	0	HSPA2	GO:0070062//extracellular exosome;GO:0072562//blood microparticle;GO:0072687//meiotic spindle;GO:0043209//myelin sheath;GO:0043204//perikaryon;GO:0043235//receptor complex;GO:0009986//cell surface;GO:0001673//male germ cell nucleus;GO:0005829//cytosol;GO:0000795//synaptonemal complex;GO:0005739//mitochondrion;GO:0036128//CatSper complex	GO:0033142//progesterone receptor binding;GO:0005524//ATP binding;GO:0051861//glycolipid binding;GO:0051082//unfolded protein binding;GO:0019899//enzyme binding	GO:0007141//male meiosis I;GO:0010243//response to organonitrogen compound;GO:0009409//response to cold;GO:0031662//positive regulation of cyclin-dependent protein serine/threonine kinase activity involved in G2/M transition of mitotic cell cycle;GO:0007286//spermatid development;GO:0009408//response to heat;GO:0032570//response to progesterone;GO:0070194//synaptonemal complex disassembly;GO:1901…	K03283//heat shock 70kDa protein 1/8	gi|55742654|ref|NP_001006686.1|//heat shock 70 kDa protein [Gallus gallus]
426549	2813	39480	126508	1.68122	0	Up	0	RETSAT	NA	NA	NA	K09516//all-trans-retinol 13,14-reductase [EC:1.3.99.23]	gi|363747229|ref|XP_424187.3|//PREDICTED: all-trans-retinol 13,14-reductase [Gallus gallus]
374271	1809	511.07	44610.9	6.44892	0	Up	0	IGFBP4	GO:0005615//extracellular space	GO:0031994//insulin-like growth factor I binding;GO:0031995//insulin-like growth factor II binding	GO:0001558//regulation of cell growth;GO:0043567//regulation of insulin-like growth factor receptor signaling pathway	K10138//insulin-like growth factor-binding protein 3	gi|45383448|ref|NP_989684.1|//insulin-like growth factor-binding protein 4 precursor [Gallus gallus]
427942	4450	97166.2	23901.3	-2.02218	0	Down	0	A2ML2	NA	NA	NA	K03910//alpha-2-macroglobulin	gi|971373612|ref|XP_004938161.2|//PREDICTED: alpha-2-macroglobulin-like protein 1 isoform X1 [Gallus gallus];gi|971373614|ref|XP_004938162.2|//PREDICTED: alpha-2-macroglobulin-like protein 1 isoform X2 [Gallus gallus];gi|971373616|ref|XP_004938163.2|//PREDICTED: alpha-2-macroglobulin-like protein 1 isoform X3 [Gallus gallus]
424380	1710	119926	243269	1.02159	0	Up	0	HMGCS2	NA	NA	NA	K01641//hydroxymethylglutaryl-CoA synthase [EC:2.3.3.10]	gi|971407305|ref|XP_422225.4|//PREDICTED: hydroxymethylglutaryl-CoA synthase, mitochondrial [Gallus gallus]
396458	2763	3271	44670	3.77269	0	Up	0	PCK1	GO:0070062//extracellular exosome;GO:0005829//cytosol	GO:0000287//magnesium ion binding;GO:0004613//phosphoenolpyruvate carboxykinase (GTP) activity;GO:0031406//carboxylic acid binding;GO:0005525//GTP binding;GO:0030145//manganese ion binding	GO:0006475//internal protein amino acid acetylation;GO:0006094//gluconeogenesis;GO:0032868//response to insulin;GO:0051365//cellular response to potassium ion starvation;GO:0046327//glycerol biosynthetic process from pyruvate;GO:0061402//positive regulation of transcription from RNA polymerase II promoter in response to acidic pH	K01596//phosphoenolpyruvate carboxykinase (GTP) [EC:4.1.1.32]	gi|45382671|ref|NP_990802.1|//phosphoenolpyruvate carboxykinase, cytosolic [GTP] [Gallus gallus]
418892	5859	161611	66755.2	-1.27439	0	Down	0	LOC418892	GO:0005615//extracellular space	GO:0004252//serine-type endopeptidase activity;GO:0004866//endopeptidase inhibitor activity	GO:0030449//regulation of complement activation;GO:0010951//negative regulation of endopeptidase activity	K03989//complement component 4	gi|363729287|ref|XP_417086.3|//PREDICTED: complement C4 [Gallus gallus]
415884	2002	134704	50097	-1.42581	0	Down	0	TAT	NA	NA	NA	K00815//tyrosine aminotransferase [EC:2.6.1.5]	gi|50754073|ref|XP_414240.1|//PREDICTED: tyrosine aminotransferase [Gallus gallus]
107049315	3775	64857.2	14806.6	-2.12984	0	Down	0	LOC107049315	GO:0030424//axon;GO:0005615//extracellular space;GO:0098794//postsynapse;GO:0016021//integral component of membrane;GO:0005737//cytoplasm;GO:0005886//plasma membrane	GO:0016608//growth hormone-releasing hormone activity;GO:0004896//cytokine receptor activity;GO:0031768//ghrelin receptor binding;GO:0030296//protein tyrosine kinase activator activity	GO:0016358//dendrite development;GO:0032691//negative regulation of interleukin-1 beta production;GO:0043627//response to estrogen;GO:0050728//negative regulation of inflammatory response;GO:0051464//positive regulation of cortisol secretion;GO:0051965//positive regulation of synapse assembly;GO:0001937//negative regulation of endothelial cell proliferation;GO:0040013//negative regulation of loco…	K05080//growth hormone receptor	gi|456496698|gb|AGG38006.1|//growth hormone receptor [Gallus gallus]
428772	3134	120715	49262	-1.29187	0	Down	0	ELOVL6	GO:0030176//integral component of endoplasmic reticulum membrane	GO:0016747//transferase activity, transferring acyl groups other than amino-acyl groups	GO:0019367//fatty acid elongation, saturated fatty acid;GO:0042759//long-chain fatty acid biosynthetic process	K10203//elongation of very long chain fatty acids protein 6 [EC:2.3.1.199]	gi|71895875|ref|NP_001026710.1|//elongation of very long chain fatty acids protein 6 [Gallus gallus]
428592	2143	27844	84419	1.60139	0	Up	0	MPC1	NA	NA	NA	NA	gi|71895803|ref|NP_001026695.1|//mitochondrial pyruvate carrier 1 [Gallus gallus]
771012	1792	31509	90154	1.51781	0	Up	0	LOC771012	NA	NA	NA	K01314//coagulation factor X [EC:3.4.21.6]	gi|363728984|ref|XP_001233228.2|//PREDICTED: coagulation factor X-like [Gallus gallus]
420442	3120	73398	22442	-1.70835	0	Down	0	INSIG1	GO:0032937//SREBP-SCAP-Insig complex	NA	GO:1901303//negative regulation of cargo loading into COPII-coated vesicle;GO:0006641//triglyceride metabolic process;GO:0006695//cholesterol biosynthetic process;GO:0010894//negative regulation of steroid biosynthetic process;GO:0045599//negative regulation of fat cell differentiation;GO:0032933//SREBP signaling pathway;GO:0060363//cranial suture morphogenesis;GO:0042474//middle ear morphogenesi…	NA	gi|71896645|ref|NP_001026137.1|//insulin-induced gene 1 protein [Gallus gallus]
418109	4098	8895.25	44625	2.32793	0	Up	0	LOC418109	GO:0005887//integral component of plasma membrane	GO:0015179//L-amino acid transmembrane transporter activity;GO:0015297//antiporter activity	GO:0015807//L-amino acid transport;GO:1902475//L-alpha-amino acid transmembrane transport	K13869//solute carrier family 7 (L-type amino acid transporter), member 11	gi|971372299|ref|XP_015142982.1|//PREDICTED: cystine/glutamate transporter-like isoform X2 [Gallus gallus];gi|513159816|ref|XP_004937917.1|//PREDICTED: cystine/glutamate transporter-like isoform X1 [Gallus gallus]
415662	927	8543.2	43491.2	2.34906	0	Up	0	LOC415662	NA	NA	NA	K13368//17beta-estradiol 17-dehydrogenase / 3alpha(17beta)-hydroxysteroid dehydrogenase (NAD+) [EC:1.1.1.62 1.1.1.239];K08802//SNF related kinase [EC:2.7.11.1];K20128//metastasis suppressor protein 1	gi|974005345|ref|NP_001305768.1|//estradiol 17-beta-dehydrogenase 2-like [Gallus gallus] ;gi|971414069|ref|XP_015134652.1|//PREDICTED: C-factor-like isoform X8 [Gallus gallus];gi|971414067|ref|XP_015134651.1|//PREDICTED: C-factor-like isoform X7 [Gallus gallus];gi|971414059|ref|XP_015134648.1|//PREDICTED: C-factor-like isoform X3 [Gallus gallus];gi|974005360|ref|NP_001305772.1|//C-factor-like [Ga…
417520	3003	8776.43	43534.1	2.31162	0	Up	0	POR	GO:0043231//intracellular membrane-bounded organelle;GO:0016021//integral component of membrane	GO:0003958//NADPH-hemoprotein reductase activity;GO:0010181//FMN binding	GO:0032770//positive regulation of monooxygenase activity;GO:0055114//oxidation-reduction process;GO:0090346//cellular organofluorine metabolic process	K00327//NADPH-ferrihemoprotein reductase [EC:1.6.2.4]	gi|971425748|ref|XP_015151205.1|//PREDICTED: NADPH--cytochrome P450 reductase isoform X2 [Gallus gallus];gi|307775405|ref|NP_001182725.1|//NADPH--cytochrome P450 reductase [Gallus gallus]
374263	3559	45017	104624	1.21786	0	Up	0	PC	GO:0005759//mitochondrial matrix	GO:0004736//pyruvate carboxylase activity;GO:0003677//DNA binding;GO:0004075//biotin carboxylase activity;GO:0046872//metal ion binding;GO:0005524//ATP binding;GO:0009374//biotin binding	GO:0006090//pyruvate metabolic process;GO:0006094//gluconeogenesis;GO:0019074//viral RNA genome packaging;GO:0044791//positive regulation by host of viral release from host cell;GO:0010629//negative regulation of gene expression	K01958//pyruvate carboxylase [EC:6.4.1.1]	gi|45383466|ref|NP_989677.1|//pyruvate carboxylase, mitochondrial [Gallus gallus]
396526	1736	49629.6	110652	1.15794	0	Up	0	ACTB	GO:0030424//axon;GO:0035267//NuA4 histone acetyltransferase complex;GO:0070062//extracellular exosome;GO:0072562//blood microparticle;GO:0005925//focal adhesion;GO:0043209//myelin sheath;GO:0000790//nuclear chromatin;GO:0014069//postsynaptic density;GO:0030027//lamellipodium;GO:0030863//cortical cytoskeleton;GO:0097433//dense body;GO:0005829//cytosol;GO:0070688//MLL5-L complex;GO:0036464//cytopla…	GO:0000978//RNA polymerase II core promoter proximal region sequence-specific DNA binding;GO:0005524//ATP binding;GO:0042802//identical protein binding;GO:0005200//structural constituent of cytoskeleton;GO:0019894//kinesin binding;GO:0019901//protein kinase binding;GO:0050998//nitric-oxide synthase binding;GO:0000980//RNA polymerase II distal enhancer sequence-specific DNA binding;GO:0031492//nuc…	GO:0060041//retina development in camera-type eye;GO:0021762//substantia nigra development;GO:0034329//cell junction assembly;GO:0045815//positive regulation of gene expression, epigenetic;GO:0071257//cellular response to electrical stimulus;GO:0001895//retina homeostasis;GO:0048013//ephrin receptor signaling pathway;GO:0007409//axonogenesis;GO:0006928//movement of cell or subcellular component;G…	K05692//actin beta/gamma 1	gi|744617549|ref|XP_010996228.1|//PREDICTED: actin, cytoplasmic 1 [Camelus dromedarius]
395345	512	119483	55576	-1.10309	0	Down	0	LBFABP	GO:0005737//cytoplasm	GO:0005504//fatty acid binding;GO:0005215//transporter activity	GO:0006810//transport	K08755//fatty acid-binding protein 6, ileal (gastrotropin)	gi|45382869|ref|NP_989965.1|//fatty acid-binding protein, liver [Gallus gallus]
416933	682	13011	50541	1.95891	0	Up	0	CHCHD10	NA	NA	NA	K00558//DNA (cytosine-5)-methyltransferase 1 [EC:2.1.1.37];K11837//ubiquitin carboxyl-terminal hydrolase 6/32 [EC:3.4.19.12]	gi|363740149|ref|XP_003642270.1|//PREDICTED: coiled-coil-helix-coiled-coil-helix domain-containing protein 10, mitochondrial [Gallus gallus]
395853	2119	24927	70548	1.50208	0	Up	0	HSPA8	GO:0016020//membrane;GO:0070062//extracellular exosome;GO:0005634//nucleus;GO:0072562//blood microparticle;GO:0005770//late endosome;GO:0005925//focal adhesion;GO:0000974//Prp19 complex;GO:0043209//myelin sheath;GO:0000151//ubiquitin ligase complex;GO:0030529//intracellular ribonucleoprotein complex;GO:0005829//cytosol	GO:0055131//C3HC4-type RING finger domain binding;GO:0005524//ATP binding;GO:0031072//heat shock protein binding;GO:0031625//ubiquitin protein ligase binding;GO:0023026//MHC class II protein complex binding;GO:0042623//ATPase activity, coupled;GO:0001664//G-protein coupled receptor binding;GO:0051082//unfolded protein binding;GO:0001786//phosphatidylserine binding	GO:0045892//negative regulation of transcription, DNA-templated;GO:0046034//ATP metabolic process;GO:0051085//chaperone mediated protein folding requiring cofactor;GO:0061024//membrane organization;GO:1902904//negative regulation of supramolecular fiber organization;GO:0048026//positive regulation of mRNA splicing, via spliceosome;GO:0031647//regulation of protein stability;GO:0072318//clathrin c…	K03283//heat shock 70kDa protein 1/8	gi|45384370|ref|NP_990334.1|//heat shock cognate 71 kDa protein [Gallus gallus]
415319	3113	122583	59436	-1.04316	0	Down	0	ARIH1	NA	NA	NA	K11968//ariadne-1 [EC:2.3.2.27]	gi|671032155|ref|XP_008706879.1|//PREDICTED: E3 ubiquitin-protein ligase ARIH1 [Ursus maritimus]
395596	5075	64564	22011	-1.55132	0	Down	0	EPAS1	GO:0005667//transcription factor complex;GO:0016607//nuclear speck;GO:0005737//cytoplasm	GO:0043565//sequence-specific DNA binding;GO:0046982//protein heterodimerization activity;GO:0001077//transcriptional activator activity, RNA polymerase II core promoter proximal region sequence-specific binding;GO:0008134//transcription factor binding;GO:0035035//histone acetyltransferase binding	GO:0030324//lung development;GO:0071456//cellular response to hypoxia;GO:0001525//angiogenesis;GO:0007601//visual perception;GO:0002027//regulation of heart rate;GO:0007005//mitochondrion organization;GO:0030218//erythrocyte differentiation;GO:0001974//blood vessel remodeling;GO:0048469//cell maturation;GO:0055072//iron ion homeostasis;GO:0043619//regulation of transcription from RNA polymerase I…	K09095//hypoxia-inducible factor 2 alpha	gi|46048879|ref|NP_990138.1|//endothelial PAS domain-containing protein 1 [Gallus gallus];gi|971386582|ref|XP_015139105.1|//PREDICTED: endothelial PAS domain-containing protein 1 isoform X2 [Gallus gallus];gi|971386580|ref|XP_015139104.1|//PREDICTED: endothelial PAS domain-containing protein 1 isoform X1 [Gallus gallus]
693260	1722	61007.6	122246	1.00391	0	Up	0	BF1	GO:0042612//MHC class I protein complex;GO:0016021//integral component of membrane	GO:0042605//peptide antigen binding	GO:0006955//immune response;GO:0002474//antigen processing and presentation of peptide antigen via MHC class I	K06751//major histocompatibility complex, class I	gi|971422271|ref|XP_015150482.1|//PREDICTED: MHC BF1 class I isoform X2 [Gallus gallus];gi|949474737|ref|NP_001038148.2|//MHC BF1 class I precursor [Gallus gallus];gi|971422269|ref|XP_015150481.1|//PREDICTED: MHC BF1 class I isoform X1 [Gallus gallus]
417366	3729	26792	71187	1.411	0	Up	0	ACOX1	NA	NA	NA	K00232//acyl-CoA oxidase [EC:1.3.3.6]	gi|971424107|ref|XP_015150650.1|//PREDICTED: peroxisomal acyl-coenzyme A oxidase 1 isoform X2 [Gallus gallus];gi|971424105|ref|XP_015150649.1|//PREDICTED: peroxisomal acyl-coenzyme A oxidase 1 isoform X1 [Gallus gallus];gi|55741614|ref|NP_001006205.1|//peroxisomal acyl-coenzyme A oxidase 1 [Gallus gallus]
100858647	598	109396	53968	-1.0182	0	Down	0	LOC100858647	NA	NA	NA	NA	gi|363735454|ref|XP_003641562.1|//PREDICTED: beta-microseminoprotein-like [Gallus gallus]
416880	2296	104138	51179	-1.02369	0	Down	0	RP11-162P23.2	NA	NA	NA	K00128//aldehyde dehydrogenase (NAD+) [EC:1.2.1.3]	gi|971421516|ref|XP_415171.4|//PREDICTED: aldehyde dehydrogenase, mitochondrial [Gallus gallus]
396061	10642	102911	50348	-1.03021	0	Down	0	FASN	GO:0070062//extracellular exosome;GO:0005794//Golgi apparatus;GO:0042587//glycogen granule;GO:0005739//mitochondrion;GO:0005886//plasma membrane	GO:0004317//3-hydroxypalmitoyl-[acyl-carrier-protein] dehydratase activity;GO:0004320//oleoyl-[acyl-carrier-protein] hydrolase activity;GO:0031177//phosphopantetheine binding;GO:0004313//[acyl-carrier-protein] S-acetyltransferase activity;GO:0004319//enoyl-[acyl-carrier-protein] reductase (NADPH, B-specific) activity;GO:0016296//palmitoyl-[acyl-carrier-protein] hydrolase activity;GO:0047451//3-hy…	GO:0001649//osteoblast differentiation;GO:0002943//tRNA dihydrouridine synthesis;GO:0006089//lactate metabolic process;GO:0006633//fatty acid biosynthetic process;GO:0071353//cellular response to interleukin-4;GO:0055114//oxidation-reduction process;GO:0032100//positive regulation of appetite	K00665//fatty acid synthase, animal type [EC:2.3.1.85]	gi|319655768|ref|NP_990486.2|//fatty acid synthase [Gallus gallus]
424877	3372	34100	78775	1.20915	0	Up	0	EHHADH	NA	NA	NA	K07514//enoyl-CoA hydratase / 3-hydroxyacyl-CoA dehydrogenase / 3,2-trans-enoyl-CoA isomerase [EC:4.2.1.17 1.1.1.35 5.3.3.8]	gi|118094872|ref|XP_422690.2|//PREDICTED: peroxisomal bifunctional enzyme [Gallus gallus]
107055370	1588	2505	22529	3.17009	0	Up	0	JUND	GO:0005667//transcription factor complex;GO:0000790//nuclear chromatin	GO:0000978//RNA polymerase II core promoter proximal region sequence-specific DNA binding;GO:0000981//RNA polymerase II transcription factor activity, sequence-specific DNA binding;GO:0003713//transcription coactivator activity;GO:0008134//transcription factor binding	GO:0009612//response to mechanical stimulus;GO:0042493//response to drug;GO:0010941//regulation of cell death;GO:0034097//response to cytokine;GO:0042127//regulation of cell proliferation;GO:0051591//response to cAMP;GO:0032496//response to lipopolysaccharide;GO:0032870//cellular response to hormone stimulus;GO:0000122//negative regulation of transcription from RNA polymerase II promoter;GO:00093…	K04449//transcription factor jun-D	gi|971436651|ref|XP_015155634.1|//PREDICTED: transcription factor jun-D [Gallus gallus]
425389	1274	33726.7	77800.6	1.20708	0	Up	0	BF2	GO:0009986//cell surface;GO:0042612//MHC class I protein complex;GO:0016021//integral component of membrane	GO:0042605//peptide antigen binding	GO:0006955//immune response;GO:0002474//antigen processing and presentation of peptide antigen via MHC class I	K06751//major histocompatibility complex, class I	gi|71897025|ref|NP_001026509.1|//Major histocompatibility complex class I antigen BF2 precursor [Gallus gallus]
424564	2086	5179	28603	2.46661	0	Up	0	ELOVL1	NA	NA	NA	K10247//elongation of very long chain fatty acids protein 1 [EC:2.3.1.199]	gi|971408680|ref|XP_015146466.1|//PREDICTED: elongation of very long chain fatty acids protein 1 isoform X1 [Gallus gallus]
395480	1152	60246	22771	-1.40248	0	Down	0	RGN	GO:0005654//nucleoplasm;GO:0005737//cytoplasm	GO:0004341//gluconolactonase activity;GO:0005509//calcium ion binding;GO:0008270//zinc ion binding;GO:0030234//enzyme regulator activity	GO:0032781//positive regulation of ATPase activity;GO:0019853//L-ascorbic acid biosynthetic process;GO:0050848//regulation of calcium-mediated signaling;GO:0006874//cellular calcium ion homeostasis	K01053//gluconolactonase [EC:3.1.1.17]	gi|971376431|ref|XP_015133172.1|//PREDICTED: regucalcin isoform X1 [Gallus gallus];gi|971376433|ref|XP_015133173.1|//PREDICTED: regucalcin isoform X2 [Gallus gallus];gi|45382019|ref|NP_990060.1|//regucalcin [Gallus gallus]
771920	2165	82209.9	37265.2	-1.1403	0	Down	0	ADH1C	GO:0005737//cytoplasm	GO:0004022//alcohol dehydrogenase (NAD) activity;GO:0008270//zinc ion binding	GO:0055114//oxidation-reduction process	K13951//alcohol dehydrogenase 1/7 [EC:1.1.1.1]	gi|762006017|ref|NP_001292112.1|//alcohol dehydrogenase 1 [Gallus gallus]
770094	2404	16963	49138	1.53563	0	Up	0	ACAA1	NA	NA	NA	K07513//acetyl-CoA acyltransferase 1 [EC:2.3.1.16]	gi|308818184|ref|NP_001184217.1|//3-ketoacyl-CoA thiolase, peroxisomal [Gallus gallus]
101748207	1628	3781	23439	2.63326	0	Up	0	LOC101748207	NA	NA	NA	K13912//deleted in malignant brain tumors 1 protein	gi|971441032|ref|XP_015156089.1|//PREDICTED: CD5 antigen-like isoform X2 [Gallus gallus];gi|971441030|ref|XP_015156088.1|//PREDICTED: CD5 antigen-like isoform X1 [Gallus gallus]
427237	3835	10755	37454	1.80129	0	Up	0	PLIN2	NA	NA	NA	K17284//perilipin-2	gi|971438711|ref|XP_015135580.1|//PREDICTED: perilipin-2 isoform X2 [Gallus gallus];gi|971438713|ref|XP_015135581.1|//PREDICTED: perilipin-2 isoform X3 [Gallus gallus];gi|971438709|ref|XP_015135579.1|//PREDICTED: perilipin-2 isoform X1 [Gallus gallus]
419802	1825	11208	37675	1.75026	0	Up	0	APOA5	NA	NA	NA	K09025//apolipoprotein A-V	gi|118101989|ref|XP_417939.2|//PREDICTED: apolipoprotein A-V [Gallus gallus]
107055673	1074	3680.13	22643	2.62242	0	Up	0	LOC107055673	GO:0070062//extracellular exosome;GO:0045121//membrane raft;GO:0005829//cytosol;GO:0043209//myelin sheath;GO:0005739//mitochondrion	GO:0004459//L-lactate dehydrogenase activity	GO:0006090//pyruvate metabolic process;GO:0005975//carbohydrate metabolic process;GO:0055114//oxidation-reduction process	K00016//L-lactate dehydrogenase [EC:1.1.1.27]	gi|971441515|ref|XP_015156310.1|//PREDICTED: L-lactate dehydrogenase B chain-like [Gallus gallus]
395929	2811	18343.8	49655.6	1.43785	0	Up	0	HADHA	NA	NA	NA	K07515//enoyl-CoA hydratase / long-chain 3-hydroxyacyl-CoA dehydrogenase [EC:4.2.1.17 1.1.1.211]	gi|971390685|ref|XP_015140578.1|//PREDICTED: trifunctional enzyme subunit alpha, mitochondrial isoform X1 [Gallus gallus];gi|764020108|ref|NP_990387.2|//trifunctional enzyme subunit alpha, mitochondrial [Gallus gallus]
415786	2603	47664.8	17341.2	-1.45753	0	Down	0	CES1	GO:0005615//extracellular space	GO:0052689//carboxylic ester hydrolase activity	NA	K01044//carboxylesterase 1 [EC:3.1.1.1]	gi|971414534|ref|XP_015147940.1|//PREDICTED: fatty acyl-CoA hydrolase precursor, medium chain isoform X2 [Gallus gallus];gi|971414530|ref|XP_015147938.1|//PREDICTED: fatty acyl-CoA hydrolase precursor, medium chain isoform X1 [Gallus gallus]
770612	732	9069	33190	1.87292	0	Up	0	LOC770612	NA	NA	NA	K06566//interferon induced transmembrane protein	gi|363734039|ref|XP_001233950.2|//PREDICTED: dispanin subfamily A member 2b [Gallus gallus]
396212	376	4584	24085	2.39464	0	Up	0	MT4	NA	GO:0008270//zinc ion binding	GO:0070555//response to interleukin-1;GO:0032496//response to lipopolysaccharide	K14739//metallothionein 1/2	gi|46048711|ref|NP_990606.1|//metallothionein [Gallus gallus]
416743	4788	703.18	13775	4.2932	0	Up	0	ITPKB	GO:0016020//membrane;GO:0005634//nucleus;GO:0005829//cytosol	GO:0008440//inositol-1,4,5-trisphosphate 3-kinase activity	GO:0000165//MAPK cascade;GO:0007166//cell surface receptor signaling pathway;GO:0045638//negative regulation of myeloid cell differentiation;GO:0046638//positive regulation of alpha-beta T cell differentiation;GO:0001932//regulation of protein phosphorylation;GO:0035726//common myeloid progenitor cell proliferation;GO:0046579//positive regulation of Ras protein signal transduction;GO:0045059//pos…	K00911//1D-myo-inositol-triphosphate 3-kinase [EC:2.7.1.127]	gi|118087699|ref|XP_415039.2|//PREDICTED: inositol-trisphosphate 3-kinase B [Gallus gallus]
420380	5254	32079	9518	-1.75171	0	Down	0	SCAP	GO:0016021//integral component of membrane;GO:0005789//endoplasmic reticulum membrane;GO:0000139//Golgi membrane	GO:0015485//cholesterol binding	GO:0042304//regulation of fatty acid biosynthetic process;GO:0032868//response to insulin;GO:0001666//response to hypoxia;GO:0032933//SREBP signaling pathway;GO:0045540//regulation of cholesterol biosynthetic process	K12385//Niemann-Pick C1 protein;K16302//metal transporter CNNM	gi|971379583|ref|XP_015136688.1|//PREDICTED: LOW QUALITY PROTEIN: sterol regulatory element-binding protein cleavage-activating protein [Gallus gallus]
415683	5935	2585	17860	2.78968	0	Up	0	PDPR	NA	NA	NA	K17509//pyruvate dehydrogenase phosphatase regulatory subunit	gi|971414202|ref|XP_015134704.1|//PREDICTED: pyruvate dehydrogenase phosphatase regulatory subunit, mitochondrial [Gallus gallus]
416009	2322	10745	33916	1.65949	0	Up	0	ABHD6	GO:0070062//extracellular exosome;GO:0005739//mitochondrion;GO:0032281//AMPA glutamate receptor complex	GO:0004620//phospholipase activity;GO:0047372//acylglycerol lipase activity	GO:0009395//phospholipid catabolic process;GO:2000124//regulation of endocannabinoid signaling pathway;GO:0060292//long term synaptic depression;GO:0030336//negative regulation of cell migration;GO:0046464//acylglycerol catabolic process;GO:0046889//positive regulation of lipid biosynthetic process	K13700//abhydrolase domain-containing protein 6 [EC:3.1.1.23]	gi|50754367|ref|XP_414352.1|//PREDICTED: monoacylglycerol lipase ABHD6 [Gallus gallus]
423931	2245	964	13546	3.81388	0	Up	0	BAG3	NA	NA	NA	K09557//BCL2-associated athanogene 3	gi|971403400|ref|XP_015144393.1|//PREDICTED: BAG family molecular chaperone regulator 3 isoform X2 [Gallus gallus];gi|971403398|ref|XP_015144392.1|//PREDICTED: BAG family molecular chaperone regulator 3 isoform X1 [Gallus gallus];gi|971403402|ref|XP_015144394.1|//PREDICTED: BAG family molecular chaperone regulator 3 isoform X3 [Gallus gallus]
420878	1685	16708	42761	1.35694	0	Up	0	ECI2	GO:0016020//membrane;GO:0005654//nucleoplasm;GO:0005782//peroxisomal matrix;GO:0005739//mitochondrion	GO:0000062//fatty-acyl-CoA binding;GO:0004165//dodecenoyl-CoA delta-isomerase activity;GO:0005102//receptor binding	GO:0009062//fatty acid catabolic process	K13239//peroxisomal 3,2-trans-enoyl-CoA isomerase [EC:5.3.3.8]	gi|971382439|ref|XP_015131493.1|//PREDICTED: enoyl-CoA delta isomerase 2, mitochondrial isoform X2 [Gallus gallus];gi|118086443|ref|XP_001231829.1|//PREDICTED: enoyl-CoA delta isomerase 2, mitochondrial isoform X1 [Gallus gallus]
395933	2283	3006	17942	2.57861	0	Up	0	LOC395933	NA	GO:0008146//sulfotransferase activity	NA	K01025//null	gi|45384226|ref|NP_990391.1|//sulfotransferase [Gallus gallus]
417615	2758	28531.9	60402.1	1.08321	0	Up	0	ALDH3A2	GO:0016021//integral component of membrane	GO:0004028//3-chloroallyl aldehyde dehydrogenase activity;GO:0004029//aldehyde dehydrogenase (NAD) activity;GO:0004030//aldehyde dehydrogenase [NAD(P)+] activity	GO:0006081//cellular aldehyde metabolic process;GO:0055114//oxidation-reduction process	K00128//aldehyde dehydrogenase (NAD+) [EC:1.2.1.3]	gi|971425842|ref|XP_015151259.1|//PREDICTED: fatty aldehyde dehydrogenase isoform X1 [Gallus gallus];gi|57525324|ref|NP_001006223.1|//fatty aldehyde dehydrogenase [Gallus gallus]
420502	2402	3009	17900	2.57379	0	Up	0	OTUD1	NA	NA	NA	K13716//OTU domain-containing protein 1 [EC:3.4.19.12]	gi|971381553|ref|XP_418604.5|//PREDICTED: OTU domain-containing protein 1 [Gallus gallus]
771940	4134	23420	5641.77	-2.05233	0	Down	0	CP	NA	NA	NA	K13624//ceruloplasmin [EC:1.16.3.1]	gi|971411813|ref|XP_015147339.1|//PREDICTED: ceruloplasmin [Gallus gallus]
396315	1786	93	10958	6.88172	0	Up	0	IGFBP2	GO:0070062//extracellular exosome;GO:0005615//extracellular space	GO:0031994//insulin-like growth factor I binding;GO:0031995//insulin-like growth factor II binding	GO:0001558//regulation of cell growth;GO:0043567//regulation of insulin-like growth factor receptor signaling pathway;GO:0042104//positive regulation of activated T cell proliferation	K10138//insulin-like growth factor-binding protein 3	gi|45382495|ref|NP_990690.1|//insulin-like growth factor-binding protein 2 precursor [Gallus gallus];gi|28372060|emb|CAD66434.1|//insulin-like growth factor binding protein 2, partial [Gallus gallus];gi|971405771|ref|XP_015145275.1|//PREDICTED: insulin-like growth factor-binding protein 2 isoform X1 [Gallus gallus];gi|971405773|ref|XP_015145276.1|//PREDICTED: insulin-like growth factor-binding pr…
100857333	4067	859.94	11638.8	3.75975	0	Up	0	GP1BA	NA	NA	NA	K06261//platelet glycoprotein Ib alpha chain	gi|363743644|ref|XP_003642887.1|//PREDICTED: platelet glycoprotein Ib alpha chain [Gallus gallus]
424014	1242	817.11	11159.1	3.77273	0	Up	0	LOC424014	NA	GO:0008168//methyltransferase activity	GO:0032259//methylation	K08143//MFS transporter, SP family, solute carrier family 2 (facilitated glucose/fructose transporter), member 5;K18162//NADH dehydrogenase [ubiquinone] 1 alpha subcomplex assembly factor 5 [EC:2.1.1.-]	gi|118093267|ref|XP_001232694.1|//PREDICTED: putative methyltransferase DDB_G0268948 [Gallus gallus]
423898	2177	51930.6	24565.2	-1.07878	0	Down	0	HABP2	NA	NA	NA	K08648//hyaluronan binding protein 2 [EC:3.4.21.-]	gi|971402765|ref|XP_015144142.1|//PREDICTED: hyaluronan-binding protein 2 isoform X1 [Gallus gallus];gi|475506293|ref|NP_001264308.1|//hyaluronan-binding protein 2 preproprotein [Gallus gallus]
421560	1202	18837	43232	1.19972	0	Up	0	LOC421560	NA	NA	NA	K01025//null	gi|118088279|ref|XP_419601.2|//PREDICTED: sulfotransferase 6B1 [Gallus gallus]
395457	2889	4981	20064	2.01129	0	Up	0	FURIN	GO:0070062//extracellular exosome;GO:0005615//extracellular space;GO:0005783//endoplasmic reticulum;GO:0030140//trans-Golgi network transport vesicle;GO:0005802//trans-Golgi network;GO:0009986//cell surface;GO:0045121//membrane raft;GO:0016021//integral component of membrane	GO:0002020//protease binding;GO:0004252//serine-type endopeptidase activity;GO:0004867//serine-type endopeptidase inhibitor activity;GO:0042277//peptide binding;GO:0048406//nerve growth factor binding	GO:0010951//negative regulation of endopeptidase activity;GO:0032940//secretion by cell;GO:0043043//peptide biosynthetic process;GO:0006465//signal peptide processing;GO:0019058//viral life cycle;GO:0032804//negative regulation of low-density lipoprotein particle receptor catabolic process;GO:0016486//peptide hormone processing;GO:0008283//cell proliferation;GO:0045714//regulation of low-density …	K01349//furin [EC:3.4.21.75]	gi|45382645|ref|NP_990046.1|//furin precursor [Gallus gallus]
416928	959	2209	13928	2.65771	0	Up	0	IGLL1	NA	NA	NA	K06554//immunoglobulin lambda-like polypeptide 1	gi|971420846|ref|XP_015130804.1|//PREDICTED: Ig lambda chain V-1 region isoform X5 [Gallus gallus];gi|971420842|ref|XP_015130802.1|//PREDICTED: Ig lambda chain V-1 region isoform X3 [Gallus gallus];gi|971420844|ref|XP_015130803.1|//PREDICTED: Ig lambda chain V-1 region isoform X4 [Gallus gallus];gi|971420838|ref|XP_015130800.1|//PREDICTED: Ig lambda chain V-1 region isoform X1 [Gallus gallus];gi|…
100857231	2237	11793	31460	1.41677	0	Up	0	SLC5A6	NA	NA	NA	K14386//solute carrier family 5 (sodium-dependent multivitamin transporter), member 6	gi|971390458|ref|XP_015140489.1|//PREDICTED: LOW QUALITY PROTEIN: sodium-dependent multivitamin transporter [Gallus gallus]
425657	1533	3880	17337	2.16091	0	Up	0	CTSS	GO:0005615//extracellular space;GO:0005764//lysosome	GO:0005518//collagen binding;GO:0001968//fibronectin binding;GO:0004197//cysteine-type endopeptidase activity;GO:0043236//laminin binding;GO:0043394//proteoglycan binding	GO:0034769//basement membrane disassembly;GO:0051603//proteolysis involved in cellular protein catabolic process;GO:0002250//adaptive immune response;GO:0048002//antigen processing and presentation of peptide antigen;GO:0016485//protein processing;GO:0010447//response to acidic pH;GO:2001259//positive regulation of cation channel activity;GO:0097067//cellular response to thyroid hormone stimulus;…	K01368//cathepsin S [EC:3.4.22.27]	gi|971433031|ref|XP_015135493.1|//PREDICTED: cathepsin S isoform X1 [Gallus gallus];gi|971433033|ref|XP_015135494.1|//PREDICTED: cathepsin S isoform X2 [Gallus gallus];gi|71897043|ref|NP_001026516.1|//cathepsin S precursor [Gallus gallus]
416508	2350	24620	50144	1.02743	0	Up	0	PEMT	GO:0016021//integral component of membrane;GO:0005739//mitochondrion;GO:0005789//endoplasmic reticulum membrane	GO:0004608//phosphatidylethanolamine N-methyltransferase activity;GO:0080101//phosphatidyl-N-dimethylethanolamine N-methyltransferase activity;GO:0000773//phosphatidyl-N-methylethanolamine N-methyltransferase activity	GO:0006644//phospholipid metabolic process;GO:1903955//positive regulation of protein targeting to mitochondrion;GO:0006656//phosphatidylcholine biosynthetic process;GO:0032259//methylation	K00551//phosphatidylethanolamine N-methyltransferase [EC:2.1.1.17]	gi|57525073|ref|NP_001006164.1|//phosphatidylethanolamine N-methyltransferase [Gallus gallus] ;gi|971418764|ref|XP_015149663.1|//PREDICTED: phosphatidylethanolamine N-methyltransferase isoform X2 [Gallus gallus];gi|971418762|ref|XP_015149662.1|//PREDICTED: phosphatidylethanolamine N-methyltransferase isoform X1 [Gallus gallus]
100858808	1159	1090	10658	3.29072	0	Up	0	DNAJB1	NA	NA	NA	K09507//DnaJ homolog subfamily B member 1	gi|971450616|ref|XP_003643610.3|//PREDICTED: LOW QUALITY PROTEIN: dnaJ homolog subfamily B member 1-like [Gallus gallus]
100502566	711	3546	15959	2.17129	0	Up	0	LOC100502566	GO:0005856//cytoskeleton;GO:0005737//cytoplasm	GO:0003785//actin monomer binding	GO:0007015//actin filament organization	K05764//thymosin, beta 4	gi|307746908|ref|NP_001182714.1|//thymosin beta-15B [Gallus gallus]
101747454	963	14118.8	33954.8	1.26718	0	Up	0	LOC101747454	GO:0042613//MHC class II protein complex;GO:0016021//integral component of membrane	NA	GO:0002504//antigen processing and presentation of peptide or polysaccharide antigen via MHC class II;GO:0006955//immune response	K06752//major histocompatibility complex, class II	gi|148356974|dbj|BAF62998.1|//MHC class II beta chain 2 [Gallus gallus]
395488	1831	988.28	10001.3	3.34031	0	Up	0	MARCO	NA	NA	NA	K13884//macrophage receptor with collagenous structure	gi|46048900|ref|NP_990067.1|//macrophage receptor MARCO [Gallus gallus]
770805	1574	11762	29998	1.35192	0	Up	0	SQSTM1	NA	NA	NA	K14381//sequestosome 1	gi|363739021|ref|XP_003642110.1|//PREDICTED: sequestosome-1 isoform X3 [Gallus gallus];gi|513207045|ref|XP_004945011.1|//PREDICTED: sequestosome-1 isoform X4 [Gallus gallus];gi|363739019|ref|XP_001233249.2|//PREDICTED: sequestosome-1 isoform X1 [Gallus gallus];gi|513207040|ref|XP_004945010.1|//PREDICTED: sequestosome-1 isoform X2 [Gallus gallus]
417220	3600	6929	21936	1.66377	0	Up	0	SLC27A4	NA	NA	NA	K08745//solute carrier family 27 (fatty acid transporter), member 1/4 [EC:6.2.1.-]	gi|971423093|ref|XP_015135039.1|//PREDICTED: long-chain fatty acid transport protein 4 [Gallus gallus]
421894	3454	2845	14058	2.30608	0	Up	0	GCLC	NA	NA	NA	K11204//glutamate--cysteine ligase catalytic subunit [EC:6.3.2.2]	gi|971390059|ref|XP_419910.4|//PREDICTED: glutamate--cysteine ligase catalytic subunit [Gallus gallus]
100857115	864	9552	26200	1.45688	0	Up	0	GPX1	NA	GO:0004602//glutathione peroxidase activity	GO:0006979//response to oxidative stress;GO:0098869//cellular oxidant detoxification;GO:0055114//oxidation-reduction process	K00432//glutathione peroxidase [EC:1.11.1.9]	gi|482513648|ref|NP_001264782.1|//glutathione peroxidase 1 [Gallus gallus]
417561	1527	573	8421	3.87857	0	Up	0	SERPINF1	NA	NA	NA	K19614//pigment epithelium-derived factor	gi|381342463|ref|NP_001244218.1|//pigment epithelium-derived factor precursor [Gallus gallus]
771297	6935	253	7401	4.8717	0	Up	0	SCN4A	GO:0001518//voltage-gated sodium channel complex	GO:0005248//voltage-gated sodium channel activity	GO:0035725//sodium ion transmembrane transport;GO:0034765//regulation of ion transmembrane transport;GO:0060078//regulation of postsynaptic membrane potential	K04837//voltage-gated sodium channel type IV alpha	gi|971434965|ref|XP_015154896.1|//PREDICTED: sodium channel protein type 4 subunit alpha [Gallus gallus]
769998	3249	4875	17547	1.84894	0	Up	0	RGS5	NA	NA	NA	K16449//regulator of G-protein signaling	gi|118094060|ref|XP_001233314.1|//PREDICTED: regulator of G-protein signaling 5 [Gallus gallus]
423118	5490	18230	38654	1.08549	0	Up	0	CPT1A	GO:0005743//mitochondrial inner membrane;GO:0016021//integral component of membrane	GO:0004095//carnitine O-palmitoyltransferase activity;GO:1990698//palmitoleoyltransferase activity	GO:0009437//carnitine metabolic process;GO:0001676//long-chain fatty acid metabolic process;GO:0030855//epithelial cell differentiation	K08765//carnitine O-palmitoyltransferase 1, liver isoform [EC:2.3.1.21]	gi|61097993|ref|NP_001012916.1|//carnitine O-palmitoyltransferase 1, liver isoform [Gallus gallus];gi|971397833|ref|XP_015142284.1|//PREDICTED: carnitine O-palmitoyltransferase 1, liver isoform isoform X2 [Gallus gallus]
415833	4353	6264.62	19495	1.63899	0	Up	0	CA5B	NA	NA	NA	K01672//carbonic anhydrase [EC:4.2.1.1]	gi|513203788|ref|XP_004944340.1|//PREDICTED: carbonic anhydrase 5A, mitochondrial isoform X1 [Gallus gallus];gi|363738234|ref|XP_414195.3|//PREDICTED: carbonic anhydrase 5A, mitochondrial isoform X2 [Gallus gallus]
395335	1262	370	7123	4.26807	0	Up	0	CISH	GO:0005737//cytoplasm;GO:0005886//plasma membrane	GO:0004860//protein kinase inhibitor activity	GO:0006469//negative regulation of protein kinase activity;GO:0007205//protein kinase C-activating G-protein coupled receptor signaling pathway;GO:0046627//negative regulation of insulin receptor signaling pathway;GO:0040008//regulation of growth;GO:0016567//protein ubiquitination;GO:0046426//negative regulation of JAK-STAT cascade;GO:0019221//cytokine-mediated signaling pathway	K04701//cytokine inducible SH2-containing protein	gi|45382897|ref|NP_989957.1|//cytokine-inducible SH2-containing protein [Gallus gallus]
419293	2012	1995	11257	2.49755	0	Up	0	BPI	NA	NA	NA	K05399//lipopolysaccharide-binding protein	gi|513218571|ref|XP_417465.4|//PREDICTED: bactericidal permeability-increasing protein isoform X1 [Gallus gallus];gi|971427974|ref|XP_004947243.2|//PREDICTED: bactericidal permeability-increasing protein isoform X2 [Gallus gallus]
414341	654	26229	10445	-1.32717	0	Down	0	AvBD10	GO:0005576//extracellular region	NA	GO:0050832//defense response to fungus;GO:0050829//defense response to Gram-negative bacterium;GO:0050830//defense response to Gram-positive bacterium	K21100//beta-defensin 4	gi|48976029|ref|NP_001001609.1|//gallinacin-10 preproprotein [Gallus gallus]
427964	4190	21500.4	7601	-1.49892	0	Down	0	GBE1	NA	NA	NA	K00700//1,4-alpha-glucan branching enzyme [EC:2.4.1.18]	gi|971375004|ref|XP_015153917.1|//PREDICTED: 1,4-alpha-glucan-branching enzyme isoform X6 [Gallus gallus];gi|971375006|ref|XP_015153925.1|//PREDICTED: 1,4-alpha-glucan-branching enzyme isoform X7 [Gallus gallus];gi|971374998|ref|XP_015153897.1|//PREDICTED: 1,4-alpha-glucan-branching enzyme isoform X3 [Gallus gallus];gi|971374994|ref|XP_015153887.1|//PREDICTED: 1,4-alpha-glucan-branching enzyme is…
373903	6091	257	6585	4.68053	0	Up	0	DIO2	GO:0016021//integral component of membrane	GO:0004800//thyroxine 5'-deiodinase activity	GO:0042446//hormone biosynthetic process;GO:0006590//thyroid hormone generation;GO:0055114//oxidation-reduction process	K17904//type II thyroxine 5'-deiodinase [EC:1.21.99.4]	gi|156547239|ref|NP_989445.2|//type II iodothyronine deiodinase [Gallus gallus]
100857954	3194	4502.26	15934.9	1.82465	0	Up	0	MPEG1	NA	NA	NA	NA	gi|363734601|ref|XP_003641422.1|//PREDICTED: macrophage-expressed gene 1 protein [Gallus gallus]
419077	1956	11555	27537	1.25404	0	Up	0	SMPD1	NA	NA	NA	K12350//sphingomyelin phosphodiesterase [EC:3.1.4.12]	gi|971378939|ref|XP_015136421.1|//PREDICTED: sphingomyelin phosphodiesterase [Gallus gallus]
426697	1883	4303	15466	1.84687	0	Up	0	SARS	NA	NA	NA	K01875//seryl-tRNA synthetase [EC:6.1.1.11]	gi|71897227|ref|NP_001026563.1|//serine--tRNA ligase, cytoplasmic [Gallus gallus]
428743	2875	8986	1192	-2.91311	0	Down	0	ETNPPL	NA	GO:0042802//identical protein binding;GO:0008483//transaminase activity;GO:0030170//pyridoxal phosphate binding	NA	K14286//ethanolamine-phosphate phospho-lyase [EC:4.2.3.2]	gi|971394154|ref|XP_015132066.1|//PREDICTED: ethanolamine-phosphate phospho-lyase isoform X1 [Gallus gallus];gi|971394156|ref|XP_015132067.1|//PREDICTED: ethanolamine-phosphate phospho-lyase isoform X2 [Gallus gallus]
424912	3269	8536	1090	-2.96805	0	Down	0	BCL6	GO:0005634//nucleus;GO:0005657//replication fork	GO:0046872//metal ion binding;GO:0000977//RNA polymerase II regulatory region sequence-specific DNA binding;GO:0031490//chromatin DNA binding;GO:0001161//intronic transcription regulatory region sequence-specific DNA binding;GO:0001227//transcriptional repressor activity, RNA polymerase II transcription regulatory region sequence-specific binding	GO:0043380//regulation of memory T cell differentiation;GO:0045666//positive regulation of neuron differentiation;GO:0000060//protein import into nucleus, translocation;GO:0007283//spermatogenesis;GO:0000122//negative regulation of transcription from RNA polymerase II promoter;GO:0030890//positive regulation of B cell proliferation;GO:0031065//positive regulation of histone deacetylation;GO:00456…	K15618//B-cell lymphoma 6 protein	gi|61098402|ref|NP_001012948.1|//B-cell lymphoma 6 protein homolog [Gallus gallus];gi|971410685|ref|XP_015146892.1|//PREDICTED: B-cell lymphoma 6 protein homolog isoform X1 [Gallus gallus]
769580	3219	5802	17693	1.60974	0	Up	0	MTTPL	NA	NA	NA	K14463//microsomal triglyceride transfer protein large subunit	gi|513190807|ref|XP_001232867.3|//PREDICTED: microsomal triglyceride transfer protein large subunit-like [Gallus gallus]
771806	1221	28801	12805	-1.16823	0	Down	0	TM4SF4	NA	NA	NA	NA	gi|118095403|ref|XP_001234023.1|//PREDICTED: transmembrane 4 L6 family member 4 [Gallus gallus]
418563	2861	10653	2105	-2.33818	0	Down	0	MAOA	NA	NA	NA	K00274//monoamine oxidase [EC:1.4.3.4]	gi|971375413|ref|XP_015155953.1|//PREDICTED: monoamine oxidase A isoform X1 [Gallus gallus]
418107	1297	12520	3214	-1.96061	0	Down	0	AKR1D1	NA	NA	NA	K00251//3-oxo-5-beta-steroid 4-dehydrogenase [EC:1.3.1.3]	gi|475807701|ref|NP_001264322.1|//3-oxo-5-beta-steroid 4-dehydrogenase [Gallus gallus];gi|971371848|ref|XP_015141007.1|//PREDICTED: 3-oxo-5-beta-steroid 4-dehydrogenase isoform X1 [Gallus gallus]
415706	2576	22798	9532	-1.25687	0	Down	0	OSGIN1	NA	GO:0008083//growth factor activity;GO:0016491//oxidoreductase activity	GO:0030308//negative regulation of cell growth;GO:0043065//positive regulation of apoptotic process;GO:0055114//oxidation-reduction process	NA	gi|118096257|ref|XP_414073.2|//PREDICTED: oxidative stress-induced growth inhibitor 1 [Gallus gallus]
419158	3486	3759	13182	1.81133	0	Up	0	ACSS2	NA	NA	NA	K01895//acetyl-CoA synthetase [EC:6.2.1.1]	gi|971428566|ref|XP_015152279.1|//PREDICTED: acetyl-coenzyme A synthetase, cytoplasmic isoform X3 [Gallus gallus];gi|971428562|ref|XP_015152277.1|//PREDICTED: acetyl-coenzyme A synthetase, cytoplasmic isoform X1 [Gallus gallus];gi|971428564|ref|XP_015152278.1|//PREDICTED: acetyl-coenzyme A synthetase, cytoplasmic isoform X2 [Gallus gallus]
417534	721	661.34	6499.78	3.29811	0	Up	0	CCLI10	GO:0005615//extracellular space	GO:0008009//chemokine activity;GO:0048020//CCR chemokine receptor binding	GO:0007186//G-protein coupled receptor signaling pathway;GO:0048247//lymphocyte chemotaxis;GO:0030593//neutrophil chemotaxis;GO:0070098//chemokine-mediated signaling pathway;GO:0043547//positive regulation of GTPase activity;GO:0050729//positive regulation of inflammatory response;GO:0071356//cellular response to tumor necrosis factor;GO:0071346//cellular response to interferon-gamma;GO:0071347//…	K05408//C-C motif chemokine 3;K12964//C-C motif chemokine 4	gi|363741091|ref|XP_415780.3|//PREDICTED: C-C motif chemokine 3-like 1 [Gallus gallus]
396329	1243	15399	31006	1.0109	0	Up	0	CTSB	NA	NA	NA	K01363//cathepsin B [EC:3.4.22.1]	gi|758371923|ref|NP_990702.2|//cathepsin B precursor [Gallus gallus]
422102	2402	8088	20060	1.31165	0	Up	0	ACSF2	NA	NA	NA	K00666//fatty-acyl-CoA synthase [EC:6.2.1.-]	gi|971425293|ref|XP_015151001.1|//PREDICTED: acyl-CoA synthetase family member 2, mitochondrial isoform X2 [Gallus gallus];gi|971425291|ref|XP_015151000.1|//PREDICTED: acyl-CoA synthetase family member 2, mitochondrial isoform X1 [Gallus gallus]
418914	2295	22692	9784	-1.2125	0	Down	0	N4BP2L1	NA	NA	NA	K15720//NEDD4-binding protein 2 [EC:3.-.-.-]	gi|513165695|ref|XP_417110.2|//PREDICTED: NEDD4-binding protein 2-like 1 [Gallus gallus]
420673	3399	1514	8406	2.47424	0	Up	0	ABHD5	GO:0005634//nucleus;GO:0005811//lipid droplet;GO:0005829//cytosol	GO:0052689//carboxylic ester hydrolase activity;GO:0042171//lysophosphatidic acid acyltransferase activity	GO:0010891//negative regulation of sequestering of triglyceride;GO:0010898//positive regulation of triglyceride catabolic process;GO:0051006//positive regulation of lipoprotein lipase activity;GO:0006654//phosphatidic acid biosynthetic process	K13699//abhydrolase domain-containing protein 5 [EC:2.3.1.51]	gi|497241795|ref|NP_001265074.1|//1-acylglycerol-3-phosphate O-acyltransferase ABHD5 [Gallus gallus]
424673	1717	1976	9390	2.24973	0	Up	0	JUN	GO:0005654//nucleoplasm;GO:0017053//transcriptional repressor complex;GO:0005667//transcription factor complex;GO:0005719//nuclear euchromatin	GO:0000978//RNA polymerase II core promoter proximal region sequence-specific DNA binding;GO:0042802//identical protein binding;GO:0003705//transcription factor activity, RNA polymerase II distal enhancer sequence-specific binding;GO:0003713//transcription coactivator activity;GO:0035497//cAMP response element binding;GO:0003682//chromatin binding;GO:0070412//R-SMAD binding;GO:0000980//RNA polyme…	GO:0043923//positive regulation by host of viral transcription;GO:0043922//negative regulation by host of viral transcription;GO:0001774//microglial cell activation;GO:0045597//positive regulation of cell differentiation;GO:0008285//negative regulation of cell proliferation;GO:0031103//axon regeneration;GO:0035994//response to muscle stretch;GO:0042493//response to drug;GO:0001525//angiogenesis;G…	K04448//transcription factor AP-1	gi|82654945|sp|P18870.2|JUN_CHICK//RecName: Full=Transcription factor AP-1; AltName: Full=Proto-oncogene c-Jun
431637	15427	12713.2	3696.72	-1.78082	0	Down	0	KIAA1958	GO:0005654//nucleoplasm;GO:0005737//cytoplasm	GO:0000981//RNA polymerase II transcription factor activity, sequence-specific DNA binding;GO:0003677//DNA binding	GO:0006357//regulation of transcription from RNA polymerase II promoter	NA	gi|513232393|ref|XP_004949571.1|//PREDICTED: uncharacterized protein KIAA1958 homolog isoform X2 [Gallus gallus];gi|971440343|ref|XP_015136181.1|//PREDICTED: uncharacterized protein KIAA1958 homolog isoform X1 [Gallus gallus]
414834	1824	6160	618	-3.31607	0	Down	0	CYP7A1	GO:0016021//integral component of membrane;GO:0005789//endoplasmic reticulum membrane	GO:0020037//heme binding;GO:0008123//cholesterol 7-alpha-monooxygenase activity;GO:0005506//iron ion binding	GO:0071333//cellular response to glucose stimulus;GO:0006707//cholesterol catabolic process;GO:0042632//cholesterol homeostasis;GO:0070857//regulation of bile acid biosynthetic process;GO:0055114//oxidation-reduction process	K00489//cholesterol 7alpha-monooxygenase [EC:1.14.14.23]	gi|48976103|ref|NP_001001753.1|//cholesterol 7-alpha-monooxygenase [Gallus gallus]
417122	6340	22688	9907	-1.19422	0	Down	0	C5	NA	NA	NA	K03994//complement component 5	gi|513213068|ref|XP_415405.4|//PREDICTED: complement C5 [Gallus gallus]
419932	3053	24847	11381	-1.12526	0	Down	0	BTG2	NA	NA	NA	K14443//protein Tob/BTG	gi|363743239|ref|XP_418053.3|//PREDICTED: protein BTG2 [Gallus gallus]
423047	2663	1715	8693	2.34283	0	Up	0	TMEM41B	GO:0016021//integral component of membrane	NA	GO:0007399//nervous system development	NA	gi|56605950|ref|NP_001008469.1|//transmembrane protein 41B [Gallus gallus]
107053353	974	4707	14308	1.60513	0	Up	0	LOC107053353	GO:0016021//integral component of membrane	NA	GO:0009607//response to biotic stimulus	K06566//interferon induced transmembrane protein	gi|971396703|ref|XP_015141753.1|//PREDICTED: dispanin subfamily A member 2b-like [Gallus gallus]
425576	1869	10294	23129	1.16908	0	Up	0	TPP1	NA	NA	NA	K01279//tripeptidyl-peptidase I [EC:3.4.14.9]	gi|971378911|ref|XP_015136410.1|//PREDICTED: tripeptidyl-peptidase 1 [Gallus gallus]
420413	3794	271	5043.9	4.21936	0	Up	0	GIMAP5	NA	NA	NA	K09228//KRAB domain-containing zinc finger protein;K15261//poly [ADP-ribose] polymerase 10/14/15 [EC:2.4.2.30]	gi|50732185|ref|XP_418519.1|//PREDICTED: GTPase IMAP family member 5 [Gallus gallus]
776432	1481	14626.2	29257.1	1.00141	0	Up	0	RDH16	NA	NA	NA	K11154//retinol dehydrogenase 16 [EC:1.1.1.-]	gi|971437240|ref|XP_015155883.1|//PREDICTED: retinol dehydrogenase 16-like [Gallus gallus]
422423	1766	14959	5150	-1.53718	0	Down	0	MSMO1	GO:0016021//integral component of membrane;GO:0005789//endoplasmic reticulum membrane	GO:0000254//C-4 methylsterol oxidase activity;GO:0005506//iron ion binding	GO:0016126//sterol biosynthetic process;GO:0006633//fatty acid biosynthetic process;GO:0055114//oxidation-reduction process	K07750//methylsterol monooxygenase [EC:1.14.13.72]	gi|57530155|ref|NP_001006438.1|//methylsterol monooxygenase 1 [Gallus gallus]
414895	1296	20836	8876.79	-1.22978	0	Down	0	GSTA	GO:0005829//cytosol	GO:0004364//glutathione transferase activity	GO:0006749//glutathione metabolic process;GO:0098754//detoxification;GO:0043390//aflatoxin B1 metabolic process	K00799//glutathione S-transferase [EC:2.5.1.18]	gi|49169814|ref|NP_001001776.1|//glutathione S-transferase [Gallus gallus]
415493	7656	10494	23203	1.14593	0	Up	0	ABHD2	NA	NA	GO:0009611//response to wounding;GO:0030336//negative regulation of cell migration	K13697//abhydrolase domain-containing protein 2	gi|513201677|ref|XP_004943902.1|//PREDICTED: abhydrolase domain-containing protein 2 [Gallus gallus]
425055	1646	9925	2407	-2.04265	0	Down	0	CYP8B1	NA	NA	NA	K07431//sterol 12-alpha-hydroxylase [EC:1.14.18.8 1.14.13.96]	gi|53986561|ref|NP_001005571.1|//cytochrome P450, family 8, subfamily B [Gallus gallus]
415957	4472	1390	7657	2.46288	0	Up	0	IARS	NA	NA	NA	K01870//isoleucyl-tRNA synthetase [EC:6.1.1.5]	gi|971417112|ref|XP_015148966.1|//PREDICTED: isoleucine--tRNA ligase, cytoplasmic isoform X2 [Gallus gallus];gi|513204803|ref|XP_414300.3|//PREDICTED: isoleucine--tRNA ligase, cytoplasmic isoform X1 [Gallus gallus]
428125	2611	524.79	5509.8	3.39337	0	Up	0	ART7C	NA	GO:0003956//NAD(P)+-protein-arginine ADP-ribosyltransferase activity	GO:0006471//protein ADP-ribosylation	K06716//ADP-ribosyltransferase 1 [EC:2.4.2.31]	gi|971825937|ref|NP_001305329.1|//erythroblast NAD--arginine ADP-ribosyltransferase-like precursor [Gallus gallus];gi|513166631|ref|XP_004939002.1|//PREDICTED: erythroblast NAD(P)(+)--arginine ADP-ribosyltransferase isoform X2 [Gallus gallus]
395908	1686	1484	7784	2.39221	0	Up	0	OASL	GO:0016020//membrane;GO:0005730//nucleolus;GO:0005737//cytoplasm	GO:0003677//DNA binding;GO:0005524//ATP binding;GO:0016779//nucleotidyltransferase activity;GO:0003725//double-stranded RNA binding	GO:0045071//negative regulation of viral genome replication;GO:0006955//immune response;GO:0051607//defense response to virus	K14608//2'-5'-oligoadenylate synthase-like protein	gi|971415867|ref|XP_015148492.1|//PREDICTED: 59 kDa 2'-5'-oligoadenylate synthase-like protein isoform X1 [Gallus gallus];gi|45384278|ref|NP_990372.1|//59 kDa 2'-5'-oligoadenylate synthase-like protein [Gallus gallus]
395979	1408	22915.7	10564.5	-1.11594	0	Down	0	ADH6	NA	GO:0008270//zinc ion binding;GO:0016491//oxidoreductase activity	GO:0055114//oxidation-reduction process	K13951//alcohol dehydrogenase 1/7 [EC:1.1.1.1]	gi|45384164|ref|NP_990423.1|//alcohol dehydrogenase 6 [Gallus gallus]
107055361	964	3124.24	10963.8	1.81236	0	Up	0	LOC107055361	NA	NA	NA	NA	gi|971436557|ref|XP_015155599.1|//PREDICTED: early endosome antigen 1-like [Gallus gallus]
419504	1226	1415	7567	2.4201	0	Up	0	C1QA	NA	NA	NA	K03986//complement C1q subcomponent subunit A	gi|118101238|ref|XP_417654.2|//PREDICTED: complement C1q subcomponent subunit A [Gallus gallus]
421967	4208	12822	4185	-1.61414	0	Down	0	C3H2ORF43	NA	NA	NA	K00106//xanthine dehydrogenase/oxidase [EC:1.17.1.4 1.17.3.2]	gi|971390399|ref|XP_015140458.1|//PREDICTED: lipid droplet-associated hydrolase isoform X1 [Gallus gallus];gi|971390401|ref|XP_015140459.1|//PREDICTED: lipid droplet-associated hydrolase isoform X2 [Gallus gallus];gi|71895119|ref|NP_001026264.1|//lipid droplet-associated hydrolase [Gallus gallus]
415906	1566	11282.1	23663	1.06978	0	Up	0	PFKFB4	GO:0005829//cytosol	GO:0004331//fructose-2,6-bisphosphate 2-phosphatase activity;GO:0005524//ATP binding;GO:0003873//6-phosphofructo-2-kinase activity	GO:0046835//carbohydrate phosphorylation;GO:0006003//fructose 2,6-bisphosphate metabolic process;GO:0006000//fructose metabolic process;GO:0006094//gluconeogenesis;GO:0006096//glycolytic process;GO:0016311//dephosphorylation	K19028//6-phosphofructo-2-kinase / fructose-2,6-biphosphatase 1 [EC:2.7.1.105 3.1.3.46]	gi|971447300|ref|XP_015128614.1|//PREDICTED: 6-phosphofructo-2-kinase/fructose-2,6-bisphosphatase isoform X2 [Gallus gallus];gi|971447298|ref|XP_015128613.1|//PREDICTED: 6-phosphofructo-2-kinase/fructose-2,6-bisphosphatase isoform X1 [Gallus gallus]
422117	2528	7270	17658	1.28148	0	Up	0	SLC16A5	GO:0016021//integral component of membrane	NA	GO:0055085//transmembrane transport	K08182//MFS transporter, MCP family, solute carrier family 16 (monocarboxylic acid transporters), member 5	gi|513214495|ref|XP_420120.4|//PREDICTED: monocarboxylate transporter 6 [Gallus gallus]
374222	3634	9956	2678	-1.89323	0	Down	0	GLDC	GO:0005634//nucleus;GO:0005960//glycine cleavage complex;GO:0005829//cytosol;GO:0005739//mitochondrion;GO:0005886//plasma membrane	GO:0016829//lyase activity;GO:0016594//glycine binding;GO:0004375//glycine dehydrogenase (decarboxylating) activity	GO:0019464//glycine decarboxylation via glycine cleavage system;GO:0055114//oxidation-reduction process	K00281//glycine dehydrogenase [EC:1.4.4.2]	gi|45383510|ref|NP_989653.1|//glycine dehydrogenase (decarboxylating), mitochondrial precursor [Gallus gallus];gi|971438645|ref|XP_015135548.1|//PREDICTED: glycine dehydrogenase (decarboxylating), mitochondrial isoform X1 [Gallus gallus]
395418	2969	541	5267	3.28447	0	Up	0	ZP1	GO:0031012//extracellular matrix;GO:0030141//secretory granule;GO:0005794//Golgi apparatus	NA	NA	K19926//zona pellucida sperm-binding protein 1	gi|874507216|ref|NP_990014.2|//zona pellucida sperm-binding protein 1 precursor [Gallus gallus];gi|971442976|ref|XP_015156928.1|//PREDICTED: zona pellucida sperm-binding protein 1 isoform X1 [Gallus gallus];gi|971442978|ref|XP_015156929.1|//PREDICTED: zona pellucida sperm-binding protein 1 isoform X2 [Gallus gallus]
419503	976	892	6133	2.78266	0	Up	0	C1QC	NA	NA	NA	K03988//complement C1q subcomponent subunit C	gi|50759463|ref|XP_417653.1|//PREDICTED: complement C1q subcomponent subunit C [Gallus gallus]
428197	966	818	5912	2.85466	0	Up	0	C1QB	GO:0070062//extracellular exosome;GO:0072562//blood microparticle	GO:0042803//protein homodimerization activity	GO:0048839//inner ear development	K03987//complement C1q subcomponent subunit B	gi|118101234|ref|XP_425756.2|//PREDICTED: complement C1q subcomponent subunit B [Gallus gallus]
416208	3787	7035	1307	-2.42711	0	Down	0	STC2	NA	NA	NA	NA	gi|971417931|ref|XP_015149324.1|//PREDICTED: stanniocalcin-2 isoform X2 [Gallus gallus];gi|363738949|ref|XP_414534.3|//PREDICTED: stanniocalcin-2 isoform X1 [Gallus gallus]
107049603	4365	61	3950	6.01808	0	Up	0	LOC107049603	NA	NA	NA	K09029//protein FosB	gi|971447744|ref|XP_015128804.1|//PREDICTED: LOW QUALITY PROTEIN: protein fosB-like [Gallus gallus]
419711	2321	6419	16029	1.32145	0	Up	0	EI24	NA	NA	NA	K10134//etoposide-induced 2.4 mRNA	gi|764020058|ref|NP_001006316.2|//etoposide-induced protein 2.4 homolog [Gallus gallus]
693256	1124	8785.2	19602.7	1.15909	0	Up	0	BLB1	GO:0042613//MHC class II protein complex;GO:0016021//integral component of membrane	NA	GO:0002504//antigen processing and presentation of peptide or polysaccharide antigen via MHC class II;GO:0006955//immune response	K06752//major histocompatibility complex, class II	gi|148356972|dbj|BAF62996.1|//MHC class II beta chain 1 [Gallus gallus];gi|562815396|ref|NP_001038144.2|//Major histocompatibility complex class II beta chain BLB1, (similar to HLA class II, D beta chain) precursor [Gallus gallus]
417008	1436	20080.7	9129.76	-1.13598	0	Down	0	RP4-539M6.19	NA	NA	NA	K01019//galactosylceramide sulfotransferase [EC:2.8.2.11];K19625//retinaldehyde-binding protein 1;K12850//pre-mRNA-splicing factor 38B;K17981//mitochondrial fission process protein 1	gi|971422099|ref|XP_015150404.1|//PREDICTED: SEC14-like protein 2 [Gallus gallus]
416353	2081	11909	24045.5	1.0149	0	Up	0	GFRA3	NA	NA	NA	K19895//GDNF family receptor alpha 1	gi|971418456|ref|XP_015149529.1|//PREDICTED: GDNF family receptor alpha-3 [Gallus gallus]
396534	2392	24033	11889	-1.0142	0	Down	0	PAICS	GO:0016020//membrane;GO:0070062//extracellular exosome;GO:0005829//cytosol	GO:0004639//phosphoribosylaminoimidazolesuccinocarboxamide synthase activity;GO:0005524//ATP binding;GO:0042802//identical protein binding;GO:0004638//phosphoribosylaminoimidazole carboxylase activity	GO:0046084//adenine biosynthetic process;GO:0006189//'de novo' IMP biosynthetic process	K01587//phosphoribosylaminoimidazole carboxylase / phosphoribosylaminoimidazole-succinocarboxamide synthase [EC:4.1.1.21 6.3.2.6]	gi|971394643|ref|XP_015140911.1|//PREDICTED: multifunctional protein ADE2 isoform X2 [Gallus gallus];gi|971394641|ref|XP_015140910.1|//PREDICTED: multifunctional protein ADE2 isoform X1 [Gallus gallus]
429158	5465	376	4556	3.60015	0	Up	0	NCEH1	NA	NA	NA	K14349//neutral cholesterol ester hydrolase 1 [EC:3.1.1.-]	gi|971411427|ref|XP_015147195.1|//PREDICTED: neutral cholesterol ester hydrolase 1 [Gallus gallus]
425758	1395	9077.78	19760	1.12336	0	Up	0	HSD17B10	NA	NA	NA	K08683//3-hydroxyacyl-CoA dehydrogenase / 3-hydroxy-2-methylbutyryl-CoA dehydrogenase [EC:1.1.1.35 1.1.1.178]	gi|971447306|ref|XP_015128617.1|//PREDICTED: 3-hydroxyacyl-CoA dehydrogenase type-2 isoform X1 [Gallus gallus];gi|971447308|ref|XP_015128618.1|//PREDICTED: 3-hydroxyacyl-CoA dehydrogenase type-2 isoform X2 [Gallus gallus]
769066	6930	7426	17230	1.21545	0	Up	0	TP53INP2	NA	NA	NA	K21247//tumor protein p53-inducible nuclear protein 2	gi|971427196|ref|XP_015151769.1|//PREDICTED: tumor protein p53-inducible nuclear protein 2 isoform X1 [Gallus gallus];gi|971427198|ref|XP_015151770.1|//PREDICTED: tumor protein p53-inducible nuclear protein 2 isoform X2 [Gallus gallus]
374138	3747	10769.1	22094.5	1.03797	0	Up	0	HIPK2	NA	NA	NA	K08826//homeodomain interacting protein kinase [EC:2.7.11.1]	gi|513159754|ref|XP_004937904.1|//PREDICTED: homeodomain-interacting protein kinase 2 isoform X1 [Gallus gallus];gi|513159757|ref|XP_416335.4|//PREDICTED: homeodomain-interacting protein kinase 2 isoform X2 [Gallus gallus];gi|513159760|ref|XP_004937905.1|//PREDICTED: homeodomain-interacting protein kinase 2 isoform X4 [Gallus gallus];gi|971372324|ref|XP_015143095.1|//PREDICTED: homeodomain-intera…
419359	1738	6036	994	-2.60109	0	Down	0	IGSF21	NA	NA	NA	K17341//hemicentin	gi|363741784|ref|XP_417520.3|//PREDICTED: immunoglobulin superfamily member 21 [Gallus gallus]
423345	4331	18674.6	8423.35	-1.14743	0	Down	0	ALDH6A1	NA	NA	NA	K00140//malonate-semialdehyde dehydrogenase (acetylating) / methylmalonate-semialdehyde dehydrogenase [EC:1.2.1.18 1.2.1.27]	gi|513188218|ref|XP_004941836.1|//PREDICTED: methylmalonate-semialdehyde dehydrogenase [acylating], mitochondrial [Gallus gallus]
373931	2499	976	5943	2.60742	0	Up	0	EGR1	GO:0005654//nucleoplasm;GO:0005737//cytoplasm	GO:0046872//metal ion binding;GO:0000977//RNA polymerase II regulatory region sequence-specific DNA binding;GO:0001077//transcriptional activator activity, RNA polymerase II core promoter proximal region sequence-specific binding;GO:0035035//histone acetyltransferase binding	GO:0032868//response to insulin;GO:0030509//BMP signaling pathway;GO:0070498//interleukin-1-mediated signaling pathway;GO:0071480//cellular response to gamma radiation;GO:0000122//negative regulation of transcription from RNA polymerase II promoter;GO:0090090//negative regulation of canonical Wnt signaling pathway;GO:0033233//regulation of protein sumoylation;GO:0035914//skeletal muscle cell diff…	K09203//early growth response protein 1	gi|148540084|ref|NP_989467.2|//early growth response protein 1 [Gallus gallus]
416811	3340	5262	690	-2.92976	0	Down	0	AACS	GO:0005829//cytosol	GO:0030729//acetoacetate-CoA ligase activity;GO:0005524//ATP binding	GO:0006631//fatty acid metabolic process	K01907//acetoacetyl-CoA synthetase [EC:6.2.1.16]	gi|55741618|ref|NP_001006184.1|//acetoacetyl-CoA synthetase [Gallus gallus]
426133	2025	4425	12263	1.47175	0	Up	0	PSMD3	NA	NA	NA	K03033//26S proteasome regulatory subunit N3	gi|71897125|ref|NP_001026533.1|//26S proteasome non-ATPase regulatory subunit 3 [Gallus gallus]
417981	2810	19482	9187	-1.08329	0	Down	0	CYP2D6	GO:0016021//integral component of membrane	GO:0008395//steroid hydroxylase activity;GO:0020037//heme binding;GO:0005506//iron ion binding;GO:0016712//oxidoreductase activity, acting on paired donors, with incorporation or reduction of molecular oxygen, reduced flavin or flavoprotein as one donor, and incorporation of one atom of oxygen;GO:0008392//arachidonic acid epoxygenase activity	GO:0019369//arachidonic acid metabolic process;GO:0055114//oxidation-reduction process	K07414//cytochrome P450 family 2 subfamily D [EC:1.14.14.1]	gi|307078128|ref|NP_001182486.1|//cytochrome P450 2D3-like [Gallus gallus]
396093	1711	8609	2378	-1.85491	0	Down	0	NFKBIA	GO:0005737//cytoplasm	NA	GO:0048145//regulation of fibroblast proliferation	K04734//NF-kappa-B inhibitor alpha	gi|126723285|ref|NP_001001472.2|//NF-kappa-B inhibitor alpha [Gallus gallus]
425613	2681	4209	11777	1.48561	0	Up	0	MARS	NA	NA	NA	K01874//methionyl-tRNA synthetase [EC:6.1.1.10]	gi|383387799|ref|NP_001244301.1|//methionine--tRNA ligase, cytoplasmic [Gallus gallus]
419713	3102	8939	18968	1.08657	0	Up	0	SRPR	NA	NA	NA	K13431//signal recognition particle receptor subunit alpha	gi|86129464|ref|NP_001034366.1|//signal recognition particle receptor subunit alpha [Gallus gallus]
420574	2077	742	5152	2.79683	0	Up	0	ASNS	GO:0005829//cytosol	GO:0005524//ATP binding;GO:0042803//protein homodimerization activity;GO:0004066//asparagine synthase (glutamine-hydrolyzing) activity	GO:0006541//glutamine metabolic process;GO:0070981//L-asparagine biosynthetic process;GO:0045931//positive regulation of mitotic cell cycle;GO:0043066//negative regulation of apoptotic process;GO:0042149//cellular response to glucose starvation	K01953//asparagine synthase (glutamine-hydrolysing) [EC:6.3.5.4]	gi|971379981|ref|XP_015136881.1|//PREDICTED: asparagine synthetase [glutamine-hydrolyzing] isoform X1 [Gallus gallus];gi|71896717|ref|NP_001026148.1|//asparagine synthetase [glutamine-hydrolyzing] [Gallus gallus]
422546	1669	2600.35	8912.47	1.7783	0	Up	0	SLC25A4	NA	NA	NA	K05863//solute carrier family 25 (mitochondrial adenine nucleotide translocator), member 4/5/6/31	gi|57530120|ref|NP_001006443.1|//ADP/ATP translocase 1 [Gallus gallus]
422203	4127	20084	9744	-1.04228	0	Down	0	OGT	NA	NA	NA	K09667//protein O-GlcNAc transferase [EC:2.4.1.255]	gi|513180382|ref|XP_004940687.1|//PREDICTED: UDP-N-acetylglucosamine--peptide N-acetylglucosaminyltransferase 110 kDa subunit isoform X1 [Gallus gallus];gi|118089398|ref|XP_001232519.1|//PREDICTED: UDP-N-acetylglucosamine--peptide N-acetylglucosaminyltransferase 110 kDa subunit isoform X2 [Gallus gallus]
769087	2964	3257	10064	1.62877	0	Up	0	ANGPTL4	NA	NA	NA	K08767//angiopoietin-like 4	gi|971435838|ref|XP_001232284.3|//PREDICTED: angiopoietin-related protein 4 [Gallus gallus]
424170	6086	16033.9	7014.61	-1.1915	0	Down	0	ABCB11	GO:0070062//extracellular exosome;GO:0016021//integral component of membrane;GO:0046581//intercellular canaliculus;GO:0045177//apical part of cell	GO:0015126//canalicular bile acid transmembrane transporter activity;GO:0005524//ATP binding;GO:0042626//ATPase activity, coupled to transmembrane movement of substances	GO:0055085//transmembrane transport;GO:0015722//canalicular bile acid transport	K05664//ATP-binding cassette, subfamily B (MDR/TAP), member 11	gi|971405435|ref|XP_004942815.2|//PREDICTED: bile salt export pump isoform X3 [Gallus gallus];gi|971405433|ref|XP_003641685.3|//PREDICTED: bile salt export pump isoform X2 [Gallus gallus];gi|971405425|ref|XP_015145159.1|//PREDICTED: bile salt export pump isoform X1 [Gallus gallus]
423947	4673	9570	3002	-1.67141	0	Down	0	ACADSB	NA	NA	NA	K09478//short/branched chain acyl-CoA dehydrogenase [EC:1.3.99.12]	gi|71895109|ref|NP_001026411.1|//short/branched chain specific acyl-CoA dehydrogenase, mitochondrial [Gallus gallus]
395993	2933	9526	2984	-1.67344	0	Down	0	GFRA2	GO:0005886//plasma membrane;GO:0031225//anchored component of membrane	GO:0004872//receptor activity	GO:0007399//nervous system development;GO:0007169//transmembrane receptor protein tyrosine kinase signaling pathway	K19895//GDNF family receptor alpha 1	gi|45384148|ref|NP_990432.1|//GDNF family receptor alpha-2 precursor [Gallus gallus]
396538	8806	13894	5688	-1.28728	0	Down	0	AGRN	NA	NA	NA	K06254//agrin	gi|971428679|ref|XP_015152328.1|//PREDICTED: agrin isoform X4 [Gallus gallus];gi|971428681|ref|XP_015152329.1|//PREDICTED: agrin isoform X5 [Gallus gallus];gi|971428673|ref|XP_015152325.1|//PREDICTED: agrin isoform X1 [Gallus gallus];gi|758818536|ref|NP_990858.2|//agrin precursor [Gallus gallus];gi|971428675|ref|XP_015152326.1|//PREDICTED: agrin isoform X2 [Gallus gallus];gi|971428677|ref|XP_0151…
424027	5464	14276	5939	-1.26411	0	Down	0	SH3BP4	GO:0070062//extracellular exosome;GO:0005737//cytoplasm	GO:0042802//identical protein binding;GO:0017016//Ras GTPase binding;GO:0005092//GDP-dissociation inhibitor activity	GO:0030308//negative regulation of cell growth;GO:0032007//negative regulation of TOR signaling;GO:0061462//protein localization to lysosome;GO:0034260//negative regulation of GTPase activity;GO:0010508//positive regulation of autophagy;GO:0008285//negative regulation of cell proliferation;GO:0071230//cellular response to amino acid stimulus	K20066//SH3 domain-binding protein 4	gi|363735760|ref|XP_421882.3|//PREDICTED: SH3 domain-binding protein 4 [Gallus gallus]
395708	1497	6307.18	1318.1	-2.25735	0	Down	0	LYG2	GO:0005576//extracellular region	GO:0003796//lysozyme activity	GO:0019835//cytolysis;GO:0016998//cell wall macromolecule catabolic process;GO:0042742//defense response to bacterium;GO:0009253//peptidoglycan catabolic process	K01446//peptidoglycan recognition protein	gi|971376437|ref|XP_015133176.1|//PREDICTED: lysozyme g isoform X1 [Gallus gallus];gi|47825389|ref|NP_001001470.1|//lysozyme g precursor [Gallus gallus]
421186	2238	6055	14421	1.25316	0	Up	0	FKBP5	GO:0070062//extracellular exosome;GO:0005654//nucleoplasm;GO:0016021//integral component of membrane;GO:0005789//endoplasmic reticulum membrane	GO:0003755//peptidyl-prolyl cis-trans isomerase activity;GO:0031072//heat shock protein binding;GO:0005528//FK506 binding	GO:0000413//protein peptidyl-prolyl isomerization;GO:0061077//chaperone-mediated protein folding	K09571//FK506-binding protein 4/5 [EC:5.2.1.8]	gi|53749682|ref|NP_001005431.1|//peptidyl-prolyl cis-trans isomerase FKBP5 [Gallus gallus]
424041	1617	13767	5759	-1.25614	0	Down	0	KMO	NA	NA	NA	K00486//kynurenine 3-monooxygenase [EC:1.14.13.9]	gi|513193295|ref|XP_004942624.1|//PREDICTED: kynurenine 3-monooxygenase isoform X3 [Gallus gallus];gi|971404196|ref|XP_015144694.1|//PREDICTED: kynurenine 3-monooxygenase isoform X4 [Gallus gallus];gi|50750161|ref|XP_421897.1|//PREDICTED: kynurenine 3-monooxygenase isoform X2 [Gallus gallus];gi|513193290|ref|XP_004942623.1|//PREDICTED: kynurenine 3-monooxygenase isoform X1 [Gallus gallus]
396287	900	3913	10824	1.46907	0	Up	0	HMOX1	GO:0005634//nucleus;GO:0005783//endoplasmic reticulum;GO:0016021//integral component of membrane;GO:0048471//perinuclear region of cytoplasm	GO:0020037//heme binding;GO:0046872//metal ion binding;GO:0004392//heme oxygenase (decyclizing) activity;GO:0004871//signal transducer activity;GO:0042803//protein homodimerization activity	GO:0006879//cellular iron ion homeostasis;GO:0071456//cellular response to hypoxia;GO:0035094//response to nicotine;GO:0071243//cellular response to arsenic-containing substance;GO:0051260//protein homooligomerization;GO:0042167//heme catabolic process;GO:0034395//regulation of transcription from RNA polymerase II promoter in response to iron;GO:1902042//negative regulation of extrinsic apoptotic…	K00510//heme oxygenase (biliverdin-producing) [EC:1.14.14.18]	gi|45384398|ref|NP_990675.1|//heme oxygenase 1 [Gallus gallus]
417614	5564	3672	10416	1.50535	0	Up	0	ULK2	NA	NA	NA	K08269//serine/threonine-protein kinase ULK/ATG1 [EC:2.7.11.1]	gi|513216351|ref|XP_004946752.1|//PREDICTED: serine/threonine-protein kinase ULK2 isoform X1 [Gallus gallus];gi|513216359|ref|XP_004946754.1|//PREDICTED: serine/threonine-protein kinase ULK2 isoform X2 [Gallus gallus]
396159	2050	4187.96	465.55	-3.16805	0	Down	0	ST6GALNAC2	GO:0030173//integral component of Golgi membrane	GO:0008373//sialyltransferase activity	GO:0018279//protein N-linked glycosylation via asparagine;GO:0009311//oligosaccharide metabolic process;GO:0097503//sialylation;GO:0001574//ganglioside biosynthetic process	K06616//alpha-N-acetylgalactosaminide alpha-2,6-sialyltransferase (sialyltransferase 7B) [EC:2.4.99.-]	gi|45382547|ref|NP_990564.1|//alpha-N-acetylgalactosaminide alpha-2,6-sialyltransferase 2 [Gallus gallus]
415462	1753	4957.43	781.11	-2.66481	0	Down	0	TM6SF1	NA	NA	NA	K06853//hyaluronan and proteoglycan link protein 4	gi|478246971|ref|NP_001264390.1|//transmembrane 6 superfamily member 1 [Gallus gallus];gi|971412982|ref|XP_015147481.1|//PREDICTED: transmembrane 6 superfamily member 1 isoform X1 [Gallus gallus]
100858897	988	1413.99	6297.77	2.15625	0	Up	0	TCEA3	NA	NA	NA	K03145//transcription elongation factor S-II	gi|971445399|ref|XP_015157995.1|//PREDICTED: transcription elongation factor A protein 3-like, partial [Gallus gallus]
769424	1259	2407	8164	1.76323	0	Up	0	PPA1	NA	NA	NA	K01507//inorganic pyrophosphatase [EC:3.6.1.1]	gi|118092623|ref|XP_001232700.1|//PREDICTED: inorganic pyrophosphatase [Gallus gallus]
426297	2391	5700	13527	1.24799	0	Up	0	PCYOX1	NA	NA	NA	K05906//prenylcysteine oxidase / farnesylcysteine lyase [EC:1.8.3.5 1.8.3.6]	gi|118101426|ref|XP_423959.2|//PREDICTED: prenylcysteine oxidase 1 [Gallus gallus]
418437	9893	7176.24	1890.77	-1.92307	0	Down	0	CRYBG3	NA	NA	NA	K16810//TBCC domain-containing protein 1;K01886//glutaminyl-tRNA synthetase [EC:6.1.1.18]	gi|971374472|ref|XP_003640520.3|//PREDICTED: very large A-kinase anchor protein [Gallus gallus]
423976	2848	1126.49	5617.42	2.31926	0	Up	0	ALDH18A1	GO:0005739//mitochondrion	GO:0004350//glutamate-5-semialdehyde dehydrogenase activity;GO:0004349//glutamate 5-kinase activity	GO:0006536//glutamate metabolic process;GO:0006561//proline biosynthetic process;GO:0006592//ornithine biosynthetic process;GO:0016310//phosphorylation;GO:0019240//citrulline biosynthetic process;GO:0055114//oxidation-reduction process	K12657//delta-1-pyrroline-5-carboxylate synthetase [EC:2.7.2.11 1.2.1.41]	gi|971403675|ref|XP_015144484.1|//PREDICTED: delta-1-pyrroline-5-carboxylate synthase isoform X1 [Gallus gallus];gi|971403685|ref|XP_015144489.1|//PREDICTED: delta-1-pyrroline-5-carboxylate synthase isoform X4 [Gallus gallus];gi|971403677|ref|XP_015144485.1|//PREDICTED: delta-1-pyrroline-5-carboxylate synthase isoform X2 [Gallus gallus];gi|971403679|ref|XP_015144486.1|//PREDICTED: delta-1-pyrroli…
419679	1928	4902	12184	1.31473	0	Up	0	MFSD2A	NA	NA	NA	K08824//cyclin-dependent kinase-like [EC:2.7.11.22]	gi|971431230|ref|XP_417826.4|//PREDICTED: sodium-dependent lysophosphatidylcholine symporter 1 [Gallus gallus]
374232	3710	870	4999	2.52374	0	Up	0	KAT2A	NA	NA	NA	K06062//histone acetyltransferase [EC:2.3.1.48]	gi|971435510|ref|XP_015155139.1|//PREDICTED: histone acetyltransferase KAT2A isoform X2 [Gallus gallus];gi|971435508|ref|XP_015155138.1|//PREDICTED: histone acetyltransferase KAT2A isoform X1 [Gallus gallus]
430189	771	3806	10372	1.44753	0	Up	0	HLA-DRA	GO:0042613//MHC class II protein complex;GO:0016021//integral component of membrane	NA	GO:0019882//antigen processing and presentation;GO:0006955//immune response	K06752//major histocompatibility complex, class II	gi|350538723|ref|NP_001231990.1|//B-LA precursor [Gallus gallus]
424045	6405	13724.6	5995.03	-1.19374	0	Down	0	MYO1B	GO:0010008//endosome membrane;GO:0070062//extracellular exosome;GO:0005903//brush border;GO:0030175//filopodium;GO:0048471//perinuclear region of cytoplasm;GO:0005884//actin filament;GO:0032588//trans-Golgi network membrane;GO:0016459//myosin complex;GO:0005769//early endosome;GO:0005886//plasma membrane	GO:0051015//actin filament binding;GO:0005547//phosphatidylinositol-3,4,5-trisphosphate binding;GO:0005524//ATP binding;GO:0000146//microfilament motor activity;GO:0005546//phosphatidylinositol-4,5-bisphosphate binding	GO:0030048//actin filament-based movement;GO:0051017//actin filament bundle assembly;GO:0006892//post-Golgi vesicle-mediated transport	K10356//myosin I	gi|513193343|ref|XP_004942634.1|//PREDICTED: unconventional myosin-Ib isoform X6 [Gallus gallus];gi|513193328|ref|XP_004942630.1|//PREDICTED: unconventional myosin-Ib isoform X1 [Gallus gallus];gi|513193340|ref|XP_004942633.1|//PREDICTED: unconventional myosin-Ib isoform X5 [Gallus gallus];gi|513193349|ref|XP_004942636.1|//PREDICTED: unconventional myosin-Ib isoform X8 [Gallus gallus];gi|51319333…
100859241	1494	5671	13184	1.2183	0	Up	0	RAD23A	NA	NA	NA	K10839//UV excision repair protein RAD23	gi|971436805|ref|XP_015155690.1|//PREDICTED: LOW QUALITY PROTEIN: UV excision repair protein RAD23 homolog A [Gallus gallus]
419666	2354	1110	5405	2.28492	0	Up	0	YARS	GO:0005634//nucleus;GO:0005829//cytosol	GO:0004832//valine-tRNA ligase activity;GO:0005524//ATP binding;GO:0000049//tRNA binding;GO:0004831//tyrosine-tRNA ligase activity	GO:0006438//valyl-tRNA aminoacylation;GO:0006437//tyrosyl-tRNA aminoacylation	K01866//tyrosyl-tRNA synthetase [EC:6.1.1.1]	gi|57530465|ref|NP_001006314.1|//tyrosine--tRNA ligase, cytoplasmic [Gallus gallus];gi|971430616|ref|XP_015153156.1|//PREDICTED: tyrosine--tRNA ligase, cytoplasmic isoform X1 [Gallus gallus]
420570	3777	17177	8419	-1.02757	0	Down	0	PDK4	NA	NA	NA	K00898//pyruvate dehydrogenase kinase 2/3/4 [EC:2.7.11.2]	gi|315573167|ref|NP_001186838.1|//pyruvate dehydrogenase kinase, isozyme 4 [Gallus gallus]
423432	1847	14342	6497	-1.14122	0	Down	0	SERPINA10	NA	NA	NA	K04525//serpin peptidase inhibitor, clade A	gi|971400175|ref|XP_015143253.1|//PREDICTED: protein Z-dependent protease inhibitor [Gallus gallus]
417897	4282	5740	13070	1.18832	0	Up	0	NUDT4	NA	GO:0030515//snoRNA binding;GO:0008486//diphosphoinositol-polyphosphate diphosphatase activity	NA	K07766//diphosphoinositol-polyphosphate diphosphatase [EC:3.6.1.52]	gi|944297038|gb|KQL60300.1|//Diphosphoinositol polyphosphate phosphohydrolase 2 [Amazona aestiva];gi|669284274|ref|XP_008634794.1|//PREDICTED: diphosphoinositol polyphosphate phosphohydrolase 2 isoform X2 [Corvus brachyrhynchos];gi|971371626|ref|XP_015139644.1|//PREDICTED: diphosphoinositol polyphosphate phosphohydrolase 2 isoform X3 [Gallus gallus];gi|971371628|ref|XP_015139650.1|//PREDICTED: di…
425789	2720	15032	7085	-1.08401	0	Down	0	CIRBP	GO:0010494//cytoplasmic stress granule;GO:0005730//nucleolus	GO:0003723//RNA binding;GO:0000166//nucleotide binding;GO:0030371//translation repressor activity	GO:0034063//stress granule assembly;GO:0017148//negative regulation of translation	K13195//cold-inducible RNA-binding protein	gi|71668509|gb|AAZ38826.1|//aggrecan promoter binding protein [Gallus gallus];gi|971436155|ref|XP_015155419.1|//PREDICTED: cold-inducible RNA-binding protein isoform X1 [Gallus gallus];gi|71897051|ref|NP_001026518.1|//cold-inducible RNA-binding protein [Gallus gallus];gi|971436161|ref|XP_015155422.1|//PREDICTED: cold-inducible RNA-binding protein isoform X4 [Gallus gallus]
424188	5678	38	2679	6.14074	0	Up	0	SLC4A10	NA	NA	NA	K13861//solute carrier family 4 (sodium bicarbonate transporter), member 10	gi|971405551|ref|XP_015145205.1|//PREDICTED: sodium-driven chloride bicarbonate exchanger isoform X4 [Gallus gallus];gi|971405561|ref|XP_015145209.1|//PREDICTED: sodium-driven chloride bicarbonate exchanger isoform X8 [Gallus gallus];gi|971405559|ref|XP_015145208.1|//PREDICTED: sodium-driven chloride bicarbonate exchanger isoform X7 [Gallus gallus];gi|971405547|ref|XP_015145203.1|//PREDICTED: sod…
771165	2063	13222	5887	-1.16615	0	Down	0	ARRDC2	NA	NA	NA	K20910//thioredoxin-interacting protein	gi|971436695|ref|XP_015155653.1|//PREDICTED: arrestin domain-containing protein 2 isoform X1 [Gallus gallus];gi|118103303|ref|XP_001233360.1|//PREDICTED: arrestin domain-containing protein 2 isoform X2 [Gallus gallus]
395611	992	10047.2	3830.54	-1.38999	0	Down	0	LOC395611	GO:0005829//cytosol	GO:0004364//glutathione transferase activity	GO:0098754//detoxification;GO:0043390//aflatoxin B1 metabolic process	K00799//glutathione S-transferase [EC:2.5.1.18]	gi|971390075|ref|XP_015140398.1|//PREDICTED: glutathione S-transferase [Gallus gallus]
107049058	2979	4110.83	10470.4	1.35	0	Up	0	LOC107049058	NA	NA	NA	K17854//cytochrome P450 family 2 subfamily K	gi|513179688|ref|XP_004935971.1|//PREDICTED: cytochrome P450 2K1-like [Gallus gallus]
373942	1619	3206.51	9001	1.49027	0	Up	0	AGMAT	GO:0070062//extracellular exosome;GO:0005739//mitochondrion	GO:0008783//agmatinase activity;GO:0046872//metal ion binding	GO:0033388//putrescine biosynthetic process from arginine;GO:0008295//spermidine biosynthetic process	K01480//agmatinase [EC:3.5.3.11]	gi|971428609|ref|XP_015152292.1|//PREDICTED: agmatinase, mitochondrial isoform X1 [Gallus gallus];gi|45383830|ref|NP_989474.1|//agmatinase, mitochondrial precursor [Gallus gallus]
395481	2421	1926.82	6768.75	1.81385	0	Up	0	ANXA6	GO:0005765//lysosomal membrane;GO:0070062//extracellular exosome;GO:0005925//focal adhesion;GO:0031902//late endosome membrane;GO:0042470//melanosome;GO:0048471//perinuclear region of cytoplasm;GO:0034704//calcium channel complex;GO:0005739//mitochondrion	GO:0015276//ligand-gated ion channel activity;GO:0005544//calcium-dependent phospholipid binding;GO:0015485//cholesterol binding;GO:0042803//protein homodimerization activity;GO:0005509//calcium ion binding;GO:0048306//calcium-dependent protein binding;GO:0005525//GTP binding;GO:0005262//calcium channel activity	GO:0006937//regulation of muscle contraction;GO:0070588//calcium ion transmembrane transport;GO:0051560//mitochondrial calcium ion homeostasis;GO:0001755//neural crest cell migration;GO:0097190//apoptotic signaling pathway;GO:0051260//protein homooligomerization	K17094//annexin A6	gi|45382029|ref|NP_990061.1|//annexin A6 [Gallus gallus];gi|971417717|ref|XP_015149219.1|//PREDICTED: annexin A6 isoform X2 [Gallus gallus];gi|50982399|gb|AAT91808.1|//annexin A6 [Gallus gallus]
421956	4280	2508	7803	1.63868	0	Up	0	LINC00954	NA	NA	NA	K19927//zona pellucida sperm-binding protein 2	gi|971390626|ref|XP_419968.4|//PREDICTED: uncharacterized protein LINC00954 [Gallus gallus]
423509	21647	9434	3481	-1.43718	0	Down	0	SYNE2	NA	NA	NA	K19346//nesprin-2	gi|971400533|ref|XP_015143368.1|//PREDICTED: nesprin-2 isoform X1 [Gallus gallus];gi|971400535|ref|XP_015143369.1|//PREDICTED: nesprin-2 isoform X2 [Gallus gallus];gi|971400537|ref|XP_015143370.1|//PREDICTED: nesprin-2 isoform X3 [Gallus gallus];gi|971400545|ref|XP_015143374.1|//PREDICTED: nesprin-2 isoform X7 [Gallus gallus];gi|971400539|ref|XP_015143371.1|//PREDICTED: nesprin-2 isoform X4 [Gall…
396051	1878	12131.8	5204.96	-1.21965	0	Down	0	CYP1A1	GO:0031090//organelle membrane;GO:0016021//integral component of membrane;GO:0005789//endoplasmic reticulum membrane	GO:0020037//heme binding;GO:0005506//iron ion binding;GO:0070330//aromatase activity;GO:0019825//oxygen binding	GO:0046677//response to antibiotic;GO:0070989//oxidative demethylation;GO:0071615//oxidative deethylation;GO:0043385//mycotoxin metabolic process;GO:0017144//drug metabolic process	K07408//cytochrome P450 family 1 subfamily A polypeptide 1 [EC:1.14.14.1]	gi|45384068|ref|NP_990477.1|//cytochrome P450 1A5 [Gallus gallus];gi|971411925|ref|XP_015134247.1|//PREDICTED: cytochrome P450 1A5 isoform X1 [Gallus gallus]
417917	4114	9716.5	3695.24	-1.39358	0	Down	0	AMDHD1	NA	NA	NA	K01468//imidazolonepropionase [EC:3.5.2.7]	gi|50728520|ref|XP_416158.1|//PREDICTED: probable imidazolonepropionase [Gallus gallus]
426948	9725	8177	2790	-1.55012	0	Down	0	LZTS3	GO:0014069//postsynaptic density	NA	NA	NA	gi|513185458|ref|XP_004936339.1|//PREDICTED: leucine zipper putative tumor suppressor 3 isoform X2 [Gallus gallus];gi|363733671|ref|XP_420876.3|//PREDICTED: leucine zipper putative tumor suppressor 3 isoform X1 [Gallus gallus]
101750889	3159	485.06	3637.21	2.90778	0	Up	0	LOC101750889	NA	NA	NA	K06261//platelet glycoprotein Ib alpha chain	gi|513226527|ref|XP_004948722.1|//PREDICTED: platelet glycoprotein Ib alpha chain-like isoform X1 [Gallus gallus];gi|513226530|ref|XP_004948723.1|//PREDICTED: platelet glycoprotein Ib alpha chain-like isoform X2 [Gallus gallus]
425522	8580	1847.21	6442.67	1.8035	0	Up	0	CAMK1D	NA	NA	NA	K08794//calcium/calmodulin-dependent protein kinase I [EC:2.7.11.17]	gi|971370247|ref|XP_003640379.2|//PREDICTED: calcium/calmodulin-dependent protein kinase type 1D isoform X1 [Gallus gallus];gi|971370249|ref|XP_015153621.1|//PREDICTED: calcium/calmodulin-dependent protein kinase type 1D isoform X2 [Gallus gallus]
421044	2307	692	4117	2.57393	0	Up	0	LDLRAD4	NA	NA	NA	NA	gi|971383267|ref|XP_015137943.1|//PREDICTED: low-density lipoprotein receptor class A domain-containing protein 4 isoform X4 [Gallus gallus];gi|326917397|ref|XP_003204986.1|//PREDICTED: low-density lipoprotein receptor class A domain-containing protein 4 [Meleagris gallopavo];gi|971383269|ref|XP_015137944.1|//PREDICTED: low-density lipoprotein receptor class A domain-containing protein 4 isoform …
424034	2227	6707.84	14041.8	1.06699	0	Up	0	SLC19A1	GO:0016323//basolateral plasma membrane;GO:0005887//integral component of plasma membrane;GO:0016324//apical plasma membrane	GO:0005542//folic acid binding;GO:0015350//methotrexate transporter activity;GO:0008517//folic acid transporter activity;GO:0008518//reduced folate carrier activity	GO:0015884//folic acid transport;GO:0051958//methotrexate transport;GO:0098838//reduced folate transmembrane transport	K14609//solute carrier family 19 (folate transporter), member 1	gi|57529787|ref|NP_001006513.1|//folate transporter 1 [Gallus gallus];gi|971404100|ref|XP_015144661.1|//PREDICTED: folate transporter 1 isoform X1 [Gallus gallus]
415494	2571	6505	13734	1.07932	0	Up	0	MFGE8	NA	NA	NA	K17253//lactadherin	gi|459683840|ref|NP_001264039.1|//lactadherin isoform 1 precursor [Gallus gallus];gi|459683842|ref|NP_001264040.1|//lactadherin isoform 2 precursor [Gallus gallus]
418852	3347	3544	9255	1.38604	0	Up	0	LCP1	GO:0070062//extracellular exosome;GO:0005615//extracellular space;GO:0005925//focal adhesion;GO:0001891//phagocytic cup;GO:0030175//filopodium;GO:0005884//actin filament;GO:0001726//ruffle;GO:0001725//stress fiber;GO:0005829//cytosol;GO:0002102//podosome	GO:0051015//actin filament binding;GO:0005509//calcium ion binding;GO:0042802//identical protein binding;GO:0051020//GTPase binding	GO:0022617//extracellular matrix disassembly;GO:0016477//cell migration;GO:0010737//protein kinase A signaling;GO:0071803//positive regulation of podosome assembly;GO:0002286//T cell activation involved in immune response;GO:0051017//actin filament bundle assembly;GO:0033157//regulation of intracellular protein transport	K17276//plastin-2	gi|56605886|ref|NP_001008440.1|//plastin-2 [Gallus gallus] ;gi|971377345|ref|XP_015131032.1|//PREDICTED: plastin-2 isoform X1 [Gallus gallus]
422093	1523	7640	15349	1.00769	0	Up	0	PCYT2	NA	NA	NA	K00967//ethanolamine-phosphate cytidylyltransferase [EC:2.7.7.14]	gi|634743294|ref|NP_001278895.1|//ethanolamine-phosphate cytidylyltransferase [Gallus gallus]
417575	1131	1097	4928	2.16862	0	Up	0	TLCD1	GO:0016021//integral component of membrane;GO:0005886//plasma membrane	NA	NA	NA	gi|758371909|ref|NP_001291994.1|//calfacilitin precursor [Gallus gallus]
423209	1945	1889	6432	1.76883	0	Up	0	CHAC1	NA	NA	NA	K07232//cation transport protein ChaC	gi|313851059|ref|NP_001186585.1|//glutathione-specific gamma-glutamylcyclotransferase 1 [Gallus gallus]
428256	1669	3459.72	9085.45	1.39409	0	Up	0	ZPR1	NA	NA	NA	K06874//zinc finger protein	gi|363742488|ref|XP_003642644.1|//PREDICTED: zinc finger protein ZPR1 isoform X2 [Gallus gallus];gi|363742486|ref|XP_003642643.1|//PREDICTED: zinc finger protein ZPR1 isoform X1 [Gallus gallus]
420029	3928	387	3308	3.09674	0	Up	0	PLCD4	NA	NA	NA	K15370//inactive phospholipase C-like protein 2	gi|971435502|ref|XP_015155135.1|//PREDICTED: inactive phospholipase C-like protein 2 isoform X3 [Gallus gallus];gi|971435498|ref|XP_015155133.1|//PREDICTED: inactive phospholipase C-like protein 2 isoform X1 [Gallus gallus];gi|971435500|ref|XP_015155134.1|//PREDICTED: inactive phospholipase C-like protein 2 isoform X2 [Gallus gallus]
427649	2501	5457	12123	1.15275	0	Up	0	IGFALS	NA	NA	NA	K17256//insulin-like growth factor-binding protein complex acid labile subunit	gi|363739705|ref|XP_425222.3|//PREDICTED: insulin-like growth factor-binding protein complex acid labile subunit isoform X2 [Gallus gallus];gi|513209279|ref|XP_004945462.1|//PREDICTED: insulin-like growth factor-binding protein complex acid labile subunit isoform X1 [Gallus gallus]
428251	3745	4701	10885	1.21249	0	Up	0	HYOU1	GO:0005788//endoplasmic reticulum lumen;GO:0016020//membrane;GO:0070062//extracellular exosome;GO:0034663//endoplasmic reticulum chaperone complex;GO:0005925//focal adhesion	GO:0005524//ATP binding	GO:0002931//response to ischemia;GO:1903382//negative regulation of endoplasmic reticulum stress-induced neuron intrinsic apoptotic signaling pathway;GO:1903298//negative regulation of hypoxia-induced intrinsic apoptotic signaling pathway	K09486//hypoxia up-regulated 1	gi|57528712|ref|NP_001006588.1|//hypoxia up-regulated protein 1 precursor [Gallus gallus];gi|971431459|ref|XP_015153514.1|//PREDICTED: hypoxia up-regulated protein 1 isoform X1 [Gallus gallus]
769203	2013	435.76	3354.42	2.94564	0	Up	0	PYCR2	NA	NA	NA	K00286//pyrroline-5-carboxylate reductase [EC:1.5.1.2]	gi|636576903|ref|NP_001279000.1|//pyrroline-5-carboxylate reductase 2 [Gallus gallus]
431585	3498	7360	14734	1.00256	0	Up	0	C6	GO:0070062//extracellular exosome;GO:0005579//membrane attack complex	NA	GO:0001970//positive regulation of activation of membrane attack complex;GO:0045766//positive regulation of angiogenesis	K03995//complement component 6	gi|221325664|ref|NP_001138321.1|//complement component C6 precursor [Gallus gallus]
424572	4469	1065	4728	2.15156	0	Up	0	ST3GAL3	GO:0030173//integral component of Golgi membrane	GO:0003836//beta-galactoside (CMP) alpha-2,3-sialyltransferase activity;GO:0008118//N-acetyllactosaminide alpha-2,3-sialyltransferase activity	GO:0018279//protein N-linked glycosylation via asparagine;GO:0009311//oligosaccharide metabolic process;GO:0097503//sialylation;GO:0001574//ganglioside biosynthetic process	K00781//N-acetyllactosaminide alpha-2,3-sialyltransferase (sialyltransferase 6) [EC:2.4.99.6]	gi|971408688|ref|XP_015146470.1|//PREDICTED: CMP-N-acetylneuraminate-beta-1,4-galactoside alpha-2,3-sialyltransferase isoform X1 [Gallus gallus];gi|513197628|ref|XP_004936758.1|//PREDICTED: CMP-N-acetylneuraminate-beta-1,4-galactoside alpha-2,3-sialyltransferase isoform X4 [Gallus gallus];gi|619534173|ref|NP_001278685.1|//CMP-N-acetylneuraminate-beta-1,4-galactoside alpha-2,3-sialyltransferase is…
100858653	5012	267.04	2877.53	3.43089	0	Up	0	DHX58	GO:0005737//cytoplasm	GO:0003677//DNA binding;GO:0016817//hydrolase activity, acting on acid anhydrides;GO:0005524//ATP binding;GO:0008270//zinc ion binding;GO:0003725//double-stranded RNA binding;GO:0003727//single-stranded RNA binding	GO:0039536//negative regulation of RIG-I signaling pathway;GO:0045824//negative regulation of innate immune response;GO:0032481//positive regulation of type I interferon production;GO:1900245//positive regulation of MDA-5 signaling pathway;GO:0039534//negative regulation of MDA-5 signaling pathway;GO:1900246//positive regulation of RIG-I signaling pathway;GO:0032480//negative regulation of type I…	K12649//ATP-dependent RNA helicase DHX58 [EC:3.6.3.14]	gi|513226262|ref|XP_004948673.1|//PREDICTED: probable ATP-dependent RNA helicase DHX58 isoform X1 [Gallus gallus];gi|971825802|ref|NP_001305337.1|//probable ATP-dependent RNA helicase DHX58 [Gallus gallus]
428163	2007	4839	11018	1.18827	0	Up	0	CTSA	NA	NA	NA	K13289//cathepsin A (carboxypeptidase C) [EC:3.4.16.5]	gi|781975259|ref|NP_001026662.2|//lysosomal protective protein precursor [Gallus gallus] ;gi|971427497|ref|XP_015151902.1|//PREDICTED: lysosomal protective protein isoform X2 [Gallus gallus]
422528	4479	10850	4721	-1.19935	0	Down	0	LOC422528	NA	NA	NA	K07422//cytochrome P450 family 2 subfamily U polypeptide 1	gi|363733294|ref|XP_420491.3|//PREDICTED: cytochrome P450 2U1 [Gallus gallus]
418682	15279	8934	3493	-1.35365	0	Down	0	HERC2	GO:0005634//nucleus;GO:0005743//mitochondrial inner membrane	GO:0008270//zinc ion binding;GO:0031625//ubiquitin protein ligase binding;GO:0032183//SUMO binding;GO:0004842//ubiquitin-protein transferase activity;GO:0016874//ligase activity	GO:0016567//protein ubiquitination;GO:0006974//cellular response to DNA damage stimulus;GO:0007283//spermatogenesis	K10595//E3 ubiquitin-protein ligase HERC2 [EC:2.3.2.26]	gi|971376480|ref|XP_015133199.1|//PREDICTED: E3 ubiquitin-protein ligase HERC2 isoform X3 [Gallus gallus];gi|971376478|ref|XP_015133198.1|//PREDICTED: E3 ubiquitin-protein ligase HERC2 isoform X2 [Gallus gallus];gi|356991167|ref|NP_001239305.1|//E3 ubiquitin-protein ligase HERC2 [Gallus gallus]
420459	1636	13682	6676	-1.03404	0	Down	0	IDI1	NA	NA	NA	K01823//isopentenyl-diphosphate Delta-isomerase [EC:5.3.3.2]	gi|513167722|ref|XP_004939224.1|//PREDICTED: isopentenyl-diphosphate Delta-isomerase 1 isoform X2 [Gallus gallus];gi|513167719|ref|XP_418561.4|//PREDICTED: isopentenyl-diphosphate Delta-isomerase 1 isoform X1 [Gallus gallus]
422197	2686	4196	9994	1.25323	0	Up	0	MPP1	GO:0016020//membrane;GO:0032420//stereocilium;GO:0030863//cortical cytoskeleton	GO:0016740//transferase activity	GO:0090022//regulation of neutrophil chemotaxis	K06103//calcium/calmodulin-dependent serine protein kinase [EC:2.7.11.1]	gi|56118998|ref|NP_001007918.1|//55 kDa erythrocyte membrane protein [Gallus gallus]
107051274	1705	462	3330	2.85074	0	Up	0	LOC107051274	NA	NA	NA	NA	gi|971451667|ref|XP_015130394.1|//PREDICTED: collagen alpha-2(IV) chain-like [Gallus gallus]
417268	2902	12073	5604	-1.10607	0	Down	0	SLC31A1	GO:0005770//late endosome;GO:0016021//integral component of membrane;GO:0055037//recycling endosome	GO:0015088//copper uptake transmembrane transporter activity	GO:0035434//copper ion transmembrane transport;GO:0006878//cellular copper ion homeostasis;GO:0015677//copper ion import	K14686//solute carrier family 31 (copper transporter), member 1	gi|787167145|ref|NP_001292585.1|//high affinity copper uptake protein 1 isoform 1 [Gallus gallus];gi|787167446|ref|NP_001292588.1|//high affinity copper uptake protein 1 isoform 2 [Gallus gallus]
101752059	2198	8821.99	3459.98	-1.34916	0	Down	0	C9H2ORF72	NA	NA	NA	NA	gi|513200426|ref|XP_004943655.1|//PREDICTED: uncharacterized protein C2orf72 homolog [Gallus gallus]
420728	10601	6021.72	1790	-1.74903	0	Down	0	TRANK1	NA	GO:0005524//ATP binding	NA	K09553//stress-induced-phosphoprotein 1;K09561//STIP1 homology and U-box containing protein 1 [EC:2.3.2.27];K16365//small glutamine-rich tetratricopeptide repeat-containing protein alpha;K17766//mitochondrial import receptor subunit TOM34	gi|513169584|ref|XP_004939565.1|//PREDICTED: TPR and ankyrin repeat-containing protein 1 isoform X2 [Gallus gallus];gi|971380607|ref|XP_004939564.2|//PREDICTED: TPR and ankyrin repeat-containing protein 1 isoform X1 [Gallus gallus]
396385	1984	3679	9146	1.31501	0	Up	0	IRF8	GO:0005654//nucleoplasm	GO:0000975//regulatory region DNA binding;GO:0003700//transcription factor activity, sequence-specific DNA binding	GO:0060261//positive regulation of transcription initiation from RNA polymerase II promoter;GO:0042832//defense response to protozoan;GO:0030099//myeloid cell differentiation;GO:0071222//cellular response to lipopolysaccharide;GO:0042742//defense response to bacterium;GO:0044130//negative regulation of growth of symbiont in host;GO:0032735//positive regulation of interleukin-12 production;GO:0006…	K10155//interferon regulatory factor 8	gi|45382263|ref|NP_990747.1|//interferon regulatory factor 8 [Gallus gallus]
420796	6702	3676	612	-2.58535	0	Down	0	NFX1	NA	NA	NA	K12236//transcriptional repressor NF-X1	gi|513170146|ref|XP_004935125.1|//PREDICTED: transcriptional repressor NF-X1 isoform X1 [Gallus gallus];gi|971382118|ref|XP_015131403.1|//PREDICTED: transcriptional repressor NF-X1 isoform X2 [Gallus gallus];gi|971382120|ref|XP_015131404.1|//PREDICTED: transcriptional repressor NF-X1 isoform X3 [Gallus gallus]
419364	3189	979	4460	2.18885	0	Up	0	ERRFI1	GO:0031234//extrinsic component of cytoplasmic side of plasma membrane;GO:0005737//cytoplasm	GO:0019901//protein kinase binding	GO:0043589//skin morphogenesis;GO:0045616//regulation of keratinocyte differentiation;GO:0060428//lung epithelium development;GO:0060426//lung vasculature development;GO:0048286//lung alveolus development;GO:0007175//negative regulation of epidermal growth factor-activated receptor activity;GO:0031953//negative regulation of protein autophosphorylation	K08886//activated CDC42 kinase 1 [EC:2.7.10.2 2.7.11.1]	gi|971428998|ref|XP_015152486.1|//PREDICTED: ERBB receptor feedback inhibitor 1 [Gallus gallus]
425291	3137	1708.49	5843.39	1.77527	0	Up	0	RP11-548K23.11	NA	NA	NA	K13711//phosphatidylinositol 4-kinase type 2 [EC:2.7.1.67]	gi|50768905|ref|XP_423069.1|//PREDICTED: phosphatidylinositol 4-kinase type 2-alpha [Gallus gallus]
422990	1925	5177	11370	1.13623	0	Up	0	PSMD13	NA	NA	NA	K03039//26S proteasome regulatory subunit N9	gi|88908538|sp|P84169.1|PSD13_CHICK//RecName: Full=26S proteasome non-ATPase regulatory subunit 13; AltName: Full=26S proteasome regulatory subunit RPN9; AltName: Full=26S proteasome regulatory subunit S11; AltName: Full=26S proteasome regulatory subunit p40.5
107057629	923	3748	9205	1.29748	0	Up	0	FBXW9	NA	NA	NA	K10265//F-box and WD-40 domain protein 9	gi|971445831|ref|XP_015158198.1|//PREDICTED: F-box/WD repeat-containing protein 9 [Gallus gallus]
416068	2767	11742	5429	-1.11173	0	Down	0	ACOX2	GO:0005739//mitochondrion;GO:0005777//peroxisome	GO:0009055//electron carrier activity;GO:0052890//oxidoreductase activity, acting on the CH-CH group of donors, with a flavin as acceptor;GO:0003997//acyl-CoA oxidase activity;GO:0050660//flavin adenine dinucleotide binding;GO:0000062//fatty-acyl-CoA binding;GO:0003995//acyl-CoA dehydrogenase activity;GO:0005102//receptor binding	GO:0033539//fatty acid beta-oxidation using acyl-CoA dehydrogenase;GO:0055088//lipid homeostasis	K10214//3alpha,7alpha,12alpha-trihydroxy-5beta-cholestanoyl-CoA 24-hydroxylase [EC:1.17.99.3]	gi|513205498|ref|XP_004944704.1|//PREDICTED: peroxisomal acyl-coenzyme A oxidase 2 isoform X2 [Gallus gallus];gi|50754485|ref|XP_414406.1|//PREDICTED: peroxisomal acyl-coenzyme A oxidase 2 isoform X1 [Gallus gallus]
107055016	875	929.01	4307.23	2.21418	0	Up	0	LOC107055016	NA	NA	NA	K03145//transcription elongation factor S-II	gi|971430712|ref|XP_015153204.1|//PREDICTED: transcription elongation factor A protein 3-like [Gallus gallus]
100859733	881	3509	8773	1.3232	0	Up	0	CIDEC	NA	NA	NA	K02310//DNA fragmentation factor, 45 kD, alpha subunit	gi|478621120|ref|NP_001264607.1|//cell death activator CIDE-3 [Gallus gallus]
423269	5259	707.28	3794.18	2.42462	0	Up	0	TMEM229B	GO:0016021//integral component of membrane	NA	NA	NA	gi|60302816|ref|NP_001012603.1|//transmembrane protein 229B [Gallus gallus]
420624	702	4058	9586	1.24135	0	Up	0	RP11-292K15.2	GO:0005634//nucleus;GO:0005829//cytosol;GO:0005758//mitochondrial intermembrane space;GO:0070469//respiratory chain	GO:0020037//heme binding;GO:0045155//electron transporter, transferring electrons from CoQH2-cytochrome c reductase complex and cytochrome c oxidase complex activity;GO:0046872//metal ion binding	GO:0043280//positive regulation of cysteine-type endopeptidase activity involved in apoptotic process;GO:0006123//mitochondrial electron transport, cytochrome c to oxygen;GO:0006122//mitochondrial electron transport, ubiquinol to cytochrome c	K08738//cytochrome c	gi|118405198|ref|NP_001072946.1|//cytochrome c [Gallus gallus]
552895	2103	2272	6705	1.56246	0	Up	0	ALAS1	GO:0005759//mitochondrial matrix;GO:0005654//nucleoplasm;GO:0005829//cytosol	GO:0003870//5-aminolevulinate synthase activity;GO:0030170//pyridoxal phosphate binding	GO:0006782//protoporphyrinogen IX biosynthetic process	K00643//5-aminolevulinate synthase [EC:2.3.1.37]	gi|65301159|ref|NP_001018012.1|//5-aminolevulinate synthase, nonspecific, mitochondrial precursor [Gallus gallus]
425294	2933	4789	10636	1.15234	0	Up	0	PSMD2	NA	NA	NA	K03028//26S proteasome regulatory subunit N1	gi|61098410|ref|NP_001012952.1|//26S proteasome non-ATPase regulatory subunit 2 [Gallus gallus]
415360	1551	2066	6323	1.61495	0	Up	0	DNAJA4	NA	NA	NA	K09505//DnaJ homolog subfamily A member 4	gi|971412311|ref|XP_413746.5|//PREDICTED: dnaJ homolog subfamily A member 4 isoform X1 [Gallus gallus];gi|971412315|ref|XP_015134441.1|//PREDICTED: dnaJ homolog subfamily A member 4 isoform X3 [Gallus gallus]
404269	436	717	3764	2.39341	0	Up	0	CG-16	NA	GO:0030246//carbohydrate binding	NA	K06830//galectin-1	gi|971393018|ref|XP_015131646.1|//PREDICTED: 16 kDa beta-galactoside-binding lectin isoform X1 [Gallus gallus];gi|46048435|ref|NP_996788.1|//16 kDa beta-galactoside-binding lectin [Gallus gallus]
415948	3533	2742	7427	1.43874	0	Up	0	SHISA5	GO:0070062//extracellular exosome;GO:0031965//nuclear membrane;GO:0016021//integral component of membrane;GO:0005789//endoplasmic reticulum membrane	GO:0050699//WW domain binding;GO:0004871//signal transducer activity	GO:0043123//positive regulation of I-kappaB kinase/NF-kappaB signaling;GO:0042771//intrinsic apoptotic signaling pathway in response to DNA damage by p53 class mediator	K10135//scotin	gi|71895441|ref|NP_001025762.1|//protein shisa-5 [Gallus gallus];gi|971415939|ref|XP_015148529.1|//PREDICTED: protein shisa-5 isoform X1 [Gallus gallus]
423610	6706	7701	2911	-1.40235	0	Down	0	LDB3	GO:0005856//cytoskeleton;GO:0030018//Z disc	GO:0005080//protein kinase C binding;GO:0008270//zinc ion binding;GO:0051371//muscle alpha-actinin binding	GO:0045214//sarcomere organization	K19867//LIM domain-binding protein 3	gi|971401015|ref|XP_015143468.1|//PREDICTED: LIM domain-binding protein 3 isoform X2 [Gallus gallus];gi|555943750|ref|NP_001273190.1|//LIM domain-binding protein 3 [Gallus gallus];gi|971401019|ref|XP_015143470.1|//PREDICTED: LIM domain-binding protein 3 isoform X4 [Gallus gallus];gi|971401027|ref|XP_015143475.1|//PREDICTED: LIM domain-binding protein 3 isoform X8 [Gallus gallus];gi|971401029|ref|…
429737	1750	3012	7846	1.38242	0	Up	0	TCN2	NA	NA	NA	K14619//transcobalamin-2	gi|971422129|ref|XP_015150416.1|//PREDICTED: transcobalamin-2 [Gallus gallus]
429022	3733	2549.59	228.76	-3.47717	0	Down	0	RAPGEF4	GO:0005829//cytosol	GO:0030552//cAMP binding;GO:0005088//Ras guanyl-nucleotide exchange factor activity;GO:0017016//Ras GTPase binding	GO:0017157//regulation of exocytosis;GO:0007264//small GTPase mediated signal transduction;GO:0043547//positive regulation of GTPase activity;GO:0017156//calcium ion regulated exocytosis;GO:0030073//insulin secretion;GO:0019933//cAMP-mediated signaling	K04351//Rap guanine nucleotide exchange factor 4	gi|971405305|ref|XP_015145098.1|//PREDICTED: rap guanine nucleotide exchange factor 4 isoform X3 [Gallus gallus];gi|971405297|ref|XP_004942794.2|//PREDICTED: rap guanine nucleotide exchange factor 4 isoform X2 [Gallus gallus];gi|971405295|ref|XP_004942793.2|//PREDICTED: rap guanine nucleotide exchange factor 4 isoform X1 [Gallus gallus]
396090	1448	4345.58	9798.1	1.17414	0	Up	0	RP11-295K3.1	GO:0005615//extracellular space;GO:0005739//mitochondrion;GO:0005764//lysosome	GO:0004190//aspartic-type endopeptidase activity	GO:0006508//proteolysis;GO:0000045//autophagosome assembly;GO:0030163//protein catabolic process	K01379//cathepsin D [EC:3.4.23.5]	gi|45384002|ref|NP_990508.1|//cathepsin D precursor [Gallus gallus]
425184	1036	3883	9095	1.22909	0	Up	0	FAM195A	NA	NA	NA	NA	gi|363739662|ref|XP_422971.3|//PREDICTED: protein FAM195A [Gallus gallus]
408252	4466	11818	5737	-1.04143	0	Down	0	CTDSPL	GO:0070062//extracellular exosome;GO:0005634//nucleus	GO:0046872//metal ion binding;GO:0004721//phosphoprotein phosphatase activity	GO:0001933//negative regulation of protein phosphorylation;GO:0006470//protein dephosphorylation;GO:2000134//negative regulation of G1/S transition of mitotic cell cycle	K15731//carboxy-terminal domain RNA polymerase II polypeptide A small phosphatase [EC:3.1.3.16]	gi|971379208|ref|XP_015136539.1|//PREDICTED: CTD small phosphatase-like protein isoform X2 [Gallus gallus];gi|47604964|ref|NP_001001316.1|//CTD small phosphatase-like protein [Gallus gallus];gi|6572958|gb|AAF17484.1|AF189776_1//NLI-interacting factor isoform R5 [Gallus gallus]
420361	3239	6830	2454.45	-1.4753	0	Down	0	ENPP2	NA	NA	NA	K01122//ectonucleotide pyrophosphatase/phosphodiesterase family member 2 [EC:3.1.4.39]	gi|971384865|ref|XP_015138512.1|//PREDICTED: ectonucleotide pyrophosphatase/phosphodiesterase family member 2 isoform X3 [Gallus gallus];gi|971384877|ref|XP_015138519.1|//PREDICTED: ectonucleotide pyrophosphatase/phosphodiesterase family member 2 isoform X9 [Gallus gallus];gi|971384873|ref|XP_015138516.1|//PREDICTED: ectonucleotide pyrophosphatase/phosphodiesterase family member 2 isoform X7 [Gal…
423457	4305	2926	7579	1.37426	0	Up	0	SLC25A47	GO:0016021//integral component of membrane;GO:0005739//mitochondrion	GO:0003735//structural constituent of ribosome	GO:0055085//transmembrane transport;GO:0006412//translation	K15123//solute carrier family 25, member 45/47	gi|971400253|ref|XP_015143273.1|//PREDICTED: solute carrier family 25 member 47 isoform X6 [Gallus gallus];gi|513189096|ref|XP_004936368.1|//PREDICTED: solute carrier family 25 member 47 isoform X1 [Gallus gallus];gi|971400244|ref|XP_004936369.2|//PREDICTED: solute carrier family 25 member 47 isoform X2 [Gallus gallus];gi|363734849|ref|XP_421367.3|//PREDICTED: solute carrier family 25 member 47 i…
100189558	1571	4150	964	-2.10482	0	Down	0	ANGPTL3	GO:0005615//extracellular space;GO:0009986//cell surface;GO:0005794//Golgi apparatus;GO:0005769//early endosome	GO:0004859//phospholipase inhibitor activity;GO:0008083//growth factor activity;GO:0005178//integrin binding	GO:0051005//negative regulation of lipoprotein lipase activity;GO:0008203//cholesterol metabolic process;GO:0030335//positive regulation of cell migration;GO:0006071//glycerol metabolic process;GO:0070328//triglyceride homeostasis;GO:0006631//fatty acid metabolic process;GO:0042632//cholesterol homeostasis;GO:0045766//positive regulation of angiogenesis;GO:0055091//phospholipid homeostasis;GO:000…	K08767//angiopoietin-like 4	gi|205361182|ref|NP_001128594.1|//angiopoietin-related protein 3 precursor [Gallus gallus]
770953	2571	467	3069	2.71746	0	Up	0	DDO	NA	GO:0008445//D-aspartate oxidase activity;GO:0005102//receptor binding;GO:0071949//FAD binding	GO:0019478//D-amino acid catabolic process;GO:0007320//insemination;GO:0042445//hormone metabolic process;GO:0007625//grooming behavior;GO:0055114//oxidation-reduction process;GO:0006533//aspartate catabolic process	K00272//D-aspartate oxidase [EC:1.4.3.1]	gi|971389218|ref|XP_015140058.1|//PREDICTED: D-aspartate oxidase [Gallus gallus]
107055390	1447	419	2943	2.81345	0	Up	0	LOC107055390	NA	NA	NA	K18753//butyrate response factor 1;K15308//tristetraprolin	gi|971436836|ref|XP_015155706.1|//PREDICTED: tristetraprolin-like [Gallus gallus]
107057378	994	1119.64	4429.52	1.9853	0	Up	0	LOC107057378	NA	NA	GO:0006629//lipid metabolic process	K12382//saposin	gi|113206146|ref|NP_001038145.1|//granulysin precursor [Gallus gallus]
419218	6402	1944	5916	1.60678	0	Up	0	ZNFX1	NA	NA	NA	K14326//regulator of nonsense transcripts 1 [EC:3.6.4.-];K12874//intron-binding protein aquarius	gi|971428219|ref|XP_015152165.1|//PREDICTED: NFX1-type zinc finger-containing protein 1 [Gallus gallus]
416875	6212	5786.02	1869.3	-1.62889	0	Down	0	CUX2	NA	NA	NA	K09313//homeobox protein cut-like	gi|971421467|ref|XP_015131039.1|//PREDICTED: homeobox protein cut-like 2 isoform X3 [Gallus gallus];gi|971421473|ref|XP_004945639.2|//PREDICTED: homeobox protein cut-like 2 isoform X6 [Gallus gallus];gi|971421463|ref|XP_015131037.1|//PREDICTED: homeobox protein cut-like 2 isoform X1 [Gallus gallus];gi|971421465|ref|XP_015131038.1|//PREDICTED: homeobox protein cut-like 2 isoform X2 [Gallus gallus]…
427211	5139	8874	3796	-1.22392	0	Down	0	IQGAP2	NA	NA	NA	K05767//Ras GTPase-activating-like protein IQGAP2/3	gi|971437594|ref|XP_015132812.1|//PREDICTED: ras GTPase-activating-like protein IQGAP2 isoform X7 [Gallus gallus];gi|971437588|ref|XP_015132809.1|//PREDICTED: ras GTPase-activating-like protein IQGAP2 isoform X4 [Gallus gallus];gi|971437592|ref|XP_015132811.1|//PREDICTED: ras GTPase-activating-like protein IQGAP2 isoform X6 [Gallus gallus];gi|971437584|ref|XP_015132807.1|//PREDICTED: ras GTPase-a…
431047	2139	3840.43	840.42	-2.1909	0	Down	0	NR1D1	NA	NA	NA	K08533//RAR-related orphan receptor beta	gi|971436051|ref|XP_015155368.1|//PREDICTED: nuclear receptor ROR-beta-like isoform X2 [Gallus gallus];gi|513227036|ref|XP_003642912.2|//PREDICTED: nuclear receptor ROR-beta-like isoform X1 [Gallus gallus]
100859853	1091	2242	6367	1.50701	0	Up	0	LOC100859853	NA	NA	NA	K04402//growth arrest and DNA-damage-inducible protein	gi|971436210|ref|XP_015155443.1|//PREDICTED: growth arrest and DNA damage-inducible protein GADD45 beta [Gallus gallus]
373890	2788	7422	2886	-1.36155	0	Down	0	ADRA1B	NA	NA	NA	K04136//adrenergic receptor alpha-1B	gi|118097268|ref|XP_414483.2|//PREDICTED: alpha-1B adrenergic receptor isoform X1 [Gallus gallus];gi|513206368|ref|XP_004944873.1|//PREDICTED: alpha-1B adrenergic receptor isoform X2 [Gallus gallus]
100858751	2268	646.54	3383.26	2.38879	0	Up	0	LOC100858751	NA	NA	NA	K06468//low affinity immunoglobulin epsilon Fc receptor;K17513//C-type lectin superfamily 17 member A	gi|363745790|ref|XP_003643419.1|//PREDICTED: C-type lectin domain family 17, member A-like isoform X1 [Gallus gallus];gi|971449252|ref|XP_015129404.1|//PREDICTED: C-type lectin domain family 17, member A-like isoform X2 [Gallus gallus]
423828	7824	5910	11830	1.00241	0	Up	0	ABCC2	NA	NA	NA	K05666//ATP-binding cassette, subfamily C (CFTR/MRP), member 2	gi|971403150|ref|XP_015144307.1|//PREDICTED: canalicular multispecific organic anion transporter 1 [Gallus gallus]
422804	4495	905	3903	2.10978	0	Up	0	SEL1L3	NA	NA	NA	K14026//SEL1 protein	gi|971395401|ref|XP_015141193.1|//PREDICTED: protein sel-1 homolog 3 [Gallus gallus]
430557	7375	37.25	1835.67	5.62411	0	Up	0	ACACB	NA	GO:0003989//acetyl-CoA carboxylase activity;GO:0004075//biotin carboxylase activity	NA	K01946//acetyl-CoA carboxylase / biotin carboxylase 2 [EC:6.4.1.2 6.3.4.14]	gi|971421368|ref|XP_015130997.1|//PREDICTED: acetyl-CoA carboxylase 2 isoform X1 [Gallus gallus];gi|971421376|ref|XP_015131001.1|//PREDICTED: acetyl-CoA carboxylase 2 isoform X3 [Gallus gallus];gi|971421374|ref|XP_015131000.1|//PREDICTED: acetyl-CoA carboxylase 2 isoform X2 [Gallus gallus];gi|971421378|ref|XP_015131002.1|//PREDICTED: acetyl-CoA carboxylase 2 isoform X4 [Gallus gallus]
427549	975	3351	8018	1.25984	0	Up	0	CEBPA	GO:0090575//RNA polymerase II transcription factor complex;GO:0005730//nucleolus	GO:0000978//RNA polymerase II core promoter proximal region sequence-specific DNA binding;GO:0001046//core promoter sequence-specific DNA binding;GO:0001013//RNA polymerase I regulatory region DNA binding;GO:0001077//transcriptional activator activity, RNA polymerase II core promoter proximal region sequence-specific binding;GO:0003705//transcription factor activity, RNA polymerase II distal enha…	GO:0030324//lung development;GO:0045945//positive regulation of transcription from RNA polymerase III promoter;GO:0008203//cholesterol metabolic process;GO:0045786//negative regulation of cell cycle;GO:0050872//white fat cell differentiation;GO:0006360//transcription from RNA polymerase I promoter;GO:0042593//glucose homeostasis;GO:0000122//negative regulation of transcription from RNA polymerase…	K09055//CCAAT/enhancer binding protein (C/EBP), alpha	gi|71895437|ref|NP_001026630.1|//CCAAT/enhancer-binding protein alpha [Gallus gallus]
422062	3011	1467	4917	1.74609	0	Up	0	TNFRSF21	GO:0016021//integral component of membrane	NA	GO:0007165//signal transduction	K05157//tumor necrosis factor receptor superfamily member 21	gi|71894723|ref|NP_001026274.1|//tumor necrosis factor receptor superfamily member 21 precursor [Gallus gallus];gi|971390778|ref|XP_015140630.1|//PREDICTED: tumor necrosis factor receptor superfamily member 21 isoform X1 [Gallus gallus]
423170	3515	1141	4316	1.92058	0	Up	0	ACCS	NA	NA	NA	K00815//tyrosine aminotransferase [EC:2.6.1.5];K17757//ATP-dependent NAD(P)H-hydrate dehydratase [EC:4.2.1.93]	gi|971398751|ref|XP_015142683.1|//PREDICTED: 1-aminocyclopropane-1-carboxylate synthase-like protein 1 isoform X2 [Gallus gallus];gi|971398749|ref|XP_015142682.1|//PREDICTED: probable inactive 1-aminocyclopropane-1-carboxylate synthase-like protein 2 isoform X1 [Gallus gallus]
395366	1978	744.13	3519.91	2.2431	0	Up	0	GBP	NA	GO:0005525//GTP binding;GO:0003924//GTPase activity	NA	K20899//guanylate-binding protein 1/3/4/7	gi|45382823|ref|NP_989983.1|//guanylate binding protein [Gallus gallus];gi|971415661|ref|XP_015148389.1|//PREDICTED: guanylate binding protein isoform X2 [Gallus gallus]
420127	4520	2624	6839.21	1.38325	0	Up	0	PGPEP1	NA	NA	NA	K01304//pyroglutamyl-peptidase [EC:3.4.19.3]	gi|971436653|ref|XP_015155635.1|//PREDICTED: pyroglutamyl-peptidase 1 [Gallus gallus]
424926	3236	5514	11095	1.00992	0	Up	0	PSMD1	NA	NA	NA	K03032//26S proteasome regulatory subunit N2	gi|594542505|ref|NP_001012618.2|//26S proteasome non-ATPase regulatory subunit 1 [Gallus gallus]
770104	2442	6632	2518	-1.39598	0	Down	0	NLGN3	GO:0005615//extracellular space;GO:0009986//cell surface;GO:0005887//integral component of plasma membrane;GO:0060076//excitatory synapse;GO:0098794//postsynapse	GO:0097110//scaffold protein binding;GO:0042043//neurexin family protein binding;GO:0004872//receptor activity;GO:0052689//carboxylic ester hydrolase activity	GO:0008542//visual learning;GO:1900271//regulation of long-term synaptic potentiation;GO:0051965//positive regulation of synapse assembly;GO:0002087//regulation of respiratory gaseous exchange by neurological system process;GO:2000310//regulation of NMDA receptor activity;GO:0051968//positive regulation of synaptic transmission, glutamatergic;GO:2000809//positive regulation of synaptic vesicle cl…	K07378//neuroligin	gi|291084596|ref|NP_001166992.1|//neuroligin-3 precursor [Gallus gallus]
423456	2594	9066	4106	-1.14155	0	Down	0	SLC25A29	NA	NA	NA	K15109//solute carrier family 25 (mitochondrial carnitine/acylcarnitine transporter), member 20/29	gi|50748696|ref|XP_421366.1|//PREDICTED: mitochondrial basic amino acids transporter [Gallus gallus]
395736	4660	4357	1198	-1.86152	0	Down	0	NEDD9	NA	NA	NA	K16832//enhancer of filamentation 1	gi|513170541|ref|XP_004939713.1|//PREDICTED: enhancer of filamentation 1 isoform X2 [Gallus gallus];gi|513170538|ref|XP_418946.4|//PREDICTED: enhancer of filamentation 1 isoform X1 [Gallus gallus]
427808	9441	6200.33	2264.56	-1.45193	0	Down	0	RAB11FIP4	NA	NA	NA	K12485//Rab11 family-interacting protein 3/4	gi|363740773|ref|XP_425379.3|//PREDICTED: rab11 family-interacting protein 4 isoform X2 [Gallus gallus];gi|971424729|ref|XP_004946223.2|//PREDICTED: rab11 family-interacting protein 4 isoform X1 [Gallus gallus];gi|971424732|ref|XP_015135400.1|//PREDICTED: rab11 family-interacting protein 4 isoform X3 [Gallus gallus]
421419	3414	9982	4761	-1.06688	0	Down	0	LOC421419	NA	NA	NA	NA	gi|363731807|ref|XP_419472.3|//PREDICTED: uncharacterized protein LOC421419 isoform X3 [Gallus gallus];gi|513175224|ref|XP_003641026.2|//PREDICTED: uncharacterized protein LOC421419 isoform X1 [Gallus gallus];gi|971387066|ref|XP_015139299.1|//PREDICTED: uncharacterized protein LOC421419 isoform X2 [Gallus gallus]
423559	4005	4382	9398	1.10195	0	Up	0	SAMD4A	NA	NA	NA	K05734//p21-activated kinase 4 [EC:2.7.11.1]	gi|971400701|ref|XP_015143412.1|//PREDICTED: protein Smaug homolog 1 isoform X1 [Gallus gallus];gi|971400705|ref|XP_015143414.1|//PREDICTED: protein Smaug homolog 1 isoform X3 [Gallus gallus];gi|971400707|ref|XP_015143415.1|//PREDICTED: protein Smaug homolog 1 isoform X4 [Gallus gallus];gi|971400703|ref|XP_015143413.1|//PREDICTED: protein Smaug homolog 1 isoform X2 [Gallus gallus]
420800	9932	3711.36	885	-2.06701	0	Down	0	TPPP	GO:0005634//nucleus;GO:0005874//microtubule;GO:0043209//myelin sheath;GO:0048471//perinuclear region of cytoplasm	GO:0008017//microtubule binding	GO:0032273//positive regulation of protein polymerization;GO:0046785//microtubule polymerization;GO:0001578//microtubule bundle formation	K20027//palmitoyltransferase ZDHHC1/11 [EC:2.3.1.225]	gi|971382132|ref|XP_418894.2|//PREDICTED: tubulin polymerization-promoting protein isoform X2 [Gallus gallus];gi|971382130|ref|XP_004935131.2|//PREDICTED: tubulin polymerization-promoting protein isoform X1 [Gallus gallus]
100858796	3000	2137.07	5931.4	1.47392	0	Up	0	LOC100858796	NA	NA	NA	K20394//sestrin 2	gi|971430691|ref|XP_015153193.1|//PREDICTED: LOW QUALITY PROTEIN: sestrin-2 [Gallus gallus]
396449	895	2070	169	-3.61335	0	Down	0	RBP	NA	NA	NA	K13649//folate receptor	gi|45382617|ref|NP_990794.1|//riboflavin-binding protein precursor [Gallus gallus]
417039	1862	42	1717	5.35454	0	Up	0	IL4I1	NA	GO:0016491//oxidoreductase activity	GO:0055114//oxidation-reduction process	K03334//L-amino-acid oxidase [EC:1.4.3.2]	gi|372266150|ref|NP_001092821.2|//L-amino-acid oxidase precursor [Gallus gallus]
427588	3284	4423	1269	-1.80015	0	Down	0	KLF15	GO:0005634//nucleus	GO:0046872//metal ion binding;GO:0003700//transcription factor activity, sequence-specific DNA binding;GO:0044212//transcription regulatory region DNA binding	GO:0010001//glial cell differentiation;GO:0015758//glucose transport;GO:0014898//cardiac muscle hypertrophy in response to stress;GO:0045944//positive regulation of transcription from RNA polymerase II promoter;GO:2000757//negative regulation of peptidyl-lysine acetylation;GO:0072112//glomerular visceral epithelial cell differentiation	K09210//krueppel-like factor 15	gi|513205299|ref|XP_425161.3|//PREDICTED: Krueppel-like factor 15 isoform X1 [Gallus gallus];gi|513205302|ref|XP_004944662.1|//PREDICTED: Krueppel-like factor 15 isoform X2 [Gallus gallus]
396309	7327	6630	2576	-1.36269	0	Down	0	ANK3	NA	NA	NA	K10380//ankyrin	gi|971401226|ref|XP_015143560.1|//PREDICTED: ankyrin-3 isoform X9 [Gallus gallus];gi|459642348|ref|NP_001264026.1|//ankyrin-3 [Gallus gallus];gi|971401224|ref|XP_015143559.1|//PREDICTED: ankyrin-3 isoform X8 [Gallus gallus];gi|971401214|ref|XP_015143554.1|//PREDICTED: ankyrin-3 isoform X3 [Gallus gallus];gi|971401228|ref|XP_015143562.1|//PREDICTED: ankyrin-3 isoform X10 [Gallus gallus];gi|9714012…
395141	1665	2025.48	5719.02	1.49869	0	Up	0	HS6ST1	GO:0016021//integral component of membrane	GO:0017095//heparan sulfate 6-O-sulfotransferase activity	GO:0001525//angiogenesis;GO:0060173//limb development;GO:0048286//lung alveolus development;GO:0015015//heparan sulfate proteoglycan biosynthetic process, enzymatic modification;GO:0048666//neuron development	K02514//heparan sulfate 6-O-sulfotransferase HS6ST1 [EC:2.8.2.-]	gi|229463043|sp|Q76KB2.4|H6ST1_CHICK//RecName: Full=Heparan-sulfate 6-O-sulfotransferase 1; Short=HS6ST-1; Short=cHS6ST-1
395299	1816	903	3713	2.04097	0	Up	0	SOCS3	GO:0005737//cytoplasm	GO:0004860//protein kinase inhibitor activity	GO:0040008//regulation of growth;GO:0016567//protein ubiquitination;GO:0046426//negative regulation of JAK-STAT cascade;GO:0043066//negative regulation of apoptotic process;GO:0050728//negative regulation of inflammatory response;GO:0006469//negative regulation of protein kinase activity;GO:0046627//negative regulation of insulin receptor signaling pathway;GO:0019221//cytokine-mediated signaling …	K04696//suppressor of cytokine signaling 3	gi|45382967|ref|NP_989931.1|//suppressor of cytokine signaling 3 [Gallus gallus]
101752029	2584	550.87	2977.16	2.43534	0	Up	0	THBD	NA	NA	NA	K03907//thrombomodulin	gi|513174070|ref|XP_004940194.1|//PREDICTED: thrombomodulin [Gallus gallus]
417617	2361	411	2655	2.69269	0	Up	0	SLC47A1	NA	NA	NA	K03327//multidrug resistance protein, MATE family	gi|971425850|ref|XP_015151263.1|//PREDICTED: multidrug and toxin extrusion protein 1 isoform X1 [Gallus gallus]
396099	9941	6370	2438	-1.38441	0	Down	0	ESR1	GO:0035327//transcriptionally active chromatin;GO:0000790//nuclear chromatin;GO:0005737//cytoplasm;GO:0005886//plasma membrane	GO:0000978//RNA polymerase II core promoter proximal region sequence-specific DNA binding;GO:0001046//core promoter sequence-specific DNA binding;GO:0042802//identical protein binding;GO:0038052//RNA polymerase II transcription factor activity, estrogen-activated sequence-specific DNA binding;GO:0001077//transcriptional activator activity, RNA polymerase II core promoter proximal region sequence-…	GO:0051000//positive regulation of nitric-oxide synthase activity;GO:0002064//epithelial cell development;GO:0001547//antral ovarian follicle growth;GO:0060065//uterus development;GO:0060068//vagina development;GO:0043433//negative regulation of sequence-specific DNA binding transcription factor activity;GO:0010629//negative regulation of gene expression;GO:0060527//prostate epithelial cord arbor…	K08550//estrogen receptor alpha	gi|971387698|ref|XP_015139536.1|//PREDICTED: estrogen receptor isoform X1 [Gallus gallus];gi|45383986|ref|NP_990514.1|//estrogen receptor [Gallus gallus]
769392	928	927	3737	2.01242	0	Up	0	SMIM20	GO:0016021//integral component of membrane	NA	NA	NA	gi|224177524|ref|NP_001138902.1|//small integral membrane protein 20 [Gallus gallus]
772374	7348	6868	2758	-1.31508	0	Down	0	AGMO	NA	NA	NA	K15537//alkylglycerol monooxygenase [EC:1.14.16.5]	gi|971381162|ref|XP_001235521.4|//PREDICTED: alkylglycerol monooxygenase isoform X2 [Gallus gallus];gi|971381160|ref|XP_015137359.1|//PREDICTED: alkylglycerol monooxygenase isoform X1 [Gallus gallus]
427072	1831	1959	5571	1.509	0	Up	0	SLC25A39	GO:0016021//integral component of membrane;GO:0005739//mitochondrion	GO:0003735//structural constituent of ribosome	GO:0055085//transmembrane transport;GO:0006412//translation	K15119//solute carrier family 25, member 39/40	gi|971434855|ref|XP_015154854.1|//PREDICTED: solute carrier family 25 member 39 isoform X1 [Gallus gallus];gi|363743367|ref|XP_003642829.1|//PREDICTED: solute carrier family 25 member 39 isoform X2 [Gallus gallus]
417185	1510	962	3794	1.9808	0	Up	0	ASS1	GO:0070062//extracellular exosome;GO:0005737//cytoplasm	GO:0005524//ATP binding;GO:0016597//amino acid binding;GO:0004055//argininosuccinate synthase activity;GO:0042802//identical protein binding	GO:0006531//aspartate metabolic process;GO:0000053//argininosuccinate metabolic process;GO:0006526//arginine biosynthetic process;GO:1903038//negative regulation of leukocyte cell-cell adhesion;GO:0071499//cellular response to laminar fluid shear stress;GO:0045429//positive regulation of nitric oxide biosynthetic process;GO:0000050//urea cycle;GO:0000052//citrulline metabolic process	K01940//argininosuccinate synthase [EC:6.3.4.5]	gi|61657937|ref|NP_001013413.1|//argininosuccinate synthase [Gallus gallus]
428124	2961	229.93	2183.81	3.24877	0	Up	0	ART7B	NA	GO:0003956//NAD(P)+-protein-arginine ADP-ribosyltransferase activity	GO:0006471//protein ADP-ribosylation	K06716//ADP-ribosyltransferase 1 [EC:2.4.2.31]	gi|167583500|ref|NP_001107976.1|//uncharacterized protein LOC428124 precursor [Gallus gallus];gi|971378770|ref|XP_015136350.1|//PREDICTED: uncharacterized protein LOC428124 isoform X2 [Gallus gallus];gi|971378768|ref|XP_015136349.1|//PREDICTED: uncharacterized protein LOC428124 isoform X1 [Gallus gallus]
417712	6800	7540	3206	-1.2326	0	Down	0	KMT2E	GO:0045171//intercellular bridge;GO:0070688//MLL5-L complex	GO:0003713//transcription coactivator activity;GO:0008270//zinc ion binding;GO:0042800//histone methyltransferase activity (H3-K4 specific);GO:0019899//enzyme binding	GO:0042119//neutrophil activation;GO:0048384//retinoic acid receptor signaling pathway;GO:0030854//positive regulation of granulocyte differentiation;GO:0051568//histone H3-K4 methylation;GO:0006306//DNA methylation;GO:0002446//neutrophil mediated immunity;GO:0030218//erythrocyte differentiation;GO:0045893//positive regulation of transcription, DNA-templated;GO:0071300//cellular response to retin…	K09189//histone-lysine N-methyltransferase MLL5 [EC:2.1.1.43]	gi|363727499|ref|XP_003640389.1|//PREDICTED: LOW QUALITY PROTEIN: histone-lysine N-methyltransferase 2E [Gallus gallus]
428724	4501	10159.6	4991.88	-1.024	0	Down	0	ETFDH	NA	NA	NA	K00311//electron-transferring-flavoprotein dehydrogenase [EC:1.5.5.1]	gi|971392608|ref|XP_015140789.1|//PREDICTED: electron transfer flavoprotein-ubiquinone oxidoreductase, mitochondrial isoform X1 [Gallus gallus];gi|971392610|ref|XP_015140790.1|//PREDICTED: electron transfer flavoprotein-ubiquinone oxidoreductase, mitochondrial isoform X2 [Gallus gallus];gi|71895853|ref|NP_001026705.1|//electron transfer flavoprotein-ubiquinone oxidoreductase, mitochondrial [Gallu…
422170	2962	784	3433	2.13173	0	Up	0	VSIG4	NA	NA	NA	K19822//V-set and immunoglobulin domain-containing protein 4	gi|513179913|ref|XP_004940585.1|//PREDICTED: V-set and immunoglobulin domain-containing protein 4 isoform X1 [Gallus gallus];gi|50745587|ref|XP_420167.1|//PREDICTED: V-set and immunoglobulin domain-containing protein 4 isoform X2 [Gallus gallus];gi|971391123|ref|XP_015140741.1|//PREDICTED: V-set and immunoglobulin domain-containing protein 4 isoform X3 [Gallus gallus]
422281	12114	4870	1556	-1.64489	0	Down	0	BRWD3	NA	NA	NA	K11798//bromodomain and WD repeat domain containing protein 1/3	gi|971392053|ref|XP_015134009.1|//PREDICTED: bromodomain and WD repeat-containing protein 3 isoform X1 [Gallus gallus];gi|971392055|ref|XP_015134010.1|//PREDICTED: bromodomain and WD repeat-containing protein 3 isoform X2 [Gallus gallus];gi|971392057|ref|XP_015134011.1|//PREDICTED: bromodomain and WD repeat-containing protein 3 isoform X3 [Gallus gallus]
418487	2217	2349	299	-2.97264	0	Down	0	MAP3K7CL	GO:0005634//nucleus;GO:0005829//cytosol	NA	NA	K04427//mitogen-activated protein kinase kinase kinase 7 [EC:2.7.11.25]	gi|971375221|ref|XP_015155074.1|//PREDICTED: MAP3K7 C-terminal-like protein isoform X3 [Gallus gallus];gi|513162545|ref|XP_004938432.1|//PREDICTED: MAP3K7 C-terminal-like protein isoform X1 [Gallus gallus]
373905	980	6475	2547	-1.3449	0	Down	0	BASP1	GO:0070062//extracellular exosome;GO:0030426//growth cone;GO:0008180//COP9 signalosome;GO:0031234//extrinsic component of cytoplasmic side of plasma membrane;GO:0016607//nuclear speck;GO:0030054//cell junction;GO:0030863//cortical cytoskeleton	GO:0003714//transcription corepressor activity;GO:0019904//protein domain specific binding;GO:0044212//transcription regulatory region DNA binding	GO:0045892//negative regulation of transcription, DNA-templated;GO:0021762//substantia nigra development;GO:0072112//glomerular visceral epithelial cell differentiation	K17272//brain acid soluble protein 1	gi|45383878|ref|NP_989447.1|//brain acid soluble protein 1 homolog [Gallus gallus]
419173	2663	898.95	3625.46	2.01304	0	Up	0	MAFB	GO:0005634//nucleus	GO:0001228//transcriptional activator activity, RNA polymerase II transcription regulatory region sequence-specific binding;GO:0043565//sequence-specific DNA binding	GO:0007399//nervous system development;GO:0045944//positive regulation of transcription from RNA polymerase II promoter	K09036//transcription factor MAFB	gi|71895005|ref|NP_001026023.1|//transcription factor MafB [Gallus gallus]
424540	1952	794.62	3414.3	2.10444	0	Up	0	DNASE2B	GO:0005576//extracellular region;GO:0005737//cytoplasm	GO:0004531//deoxyribonuclease II activity	GO:0006309//apoptotic DNA fragmentation	K01158//deoxyribonuclease II [EC:3.1.22.1]	gi|971408299|ref|XP_015146303.1|//PREDICTED: deoxyribonuclease-2-beta isoform X1 [Gallus gallus]
426329	3307	3266	7545	1.20918	0	Up	0	PPP2R4	NA	NA	NA	K17605//serine/threonine-protein phosphatase 2A activator	gi|71897339|ref|NP_001026542.1|//serine/threonine-protein phosphatase 2A activator [Gallus gallus]
416445	3494	8761	4082	-1.10063	0	Down	0	FAM20C	NA	NA	NA	K20825//glycosaminoglycan xylosylkinase [EC:2.7.1.-];K19347//SUN domain-containing protein 1/2	gi|971419113|ref|XP_015149804.1|//PREDICTED: LOW QUALITY PROTEIN: extracellular serine/threonine protein kinase FAM20C [Gallus gallus]
395098	2593	92	1746	4.24746	0	Up	0	BRINP1	GO:0005737//cytoplasm	NA	GO:0071300//cellular response to retinoic acid;GO:0045666//positive regulation of neuron differentiation;GO:0045930//negative regulation of mitotic cell cycle;GO:0008219//cell death;GO:0007050//cell cycle arrest	NA	gi|45383267|ref|NP_989780.1|//BMP/retinoic acid-inducible neural-specific protein 1 precursor [Gallus gallus]
101751055	3169	8389	3837	-1.12733	0	Down	0	LOC101751055	NA	NA	NA	K00273//D-amino-acid oxidase [EC:1.4.3.3]	gi|971421403|ref|XP_015131013.1|//PREDICTED: D-amino-acid oxidase isoform X5 [Gallus gallus];gi|971421391|ref|XP_015131007.1|//PREDICTED: D-amino-acid oxidase isoform X1 [Gallus gallus];gi|971421401|ref|XP_015131012.1|//PREDICTED: D-amino-acid oxidase isoform X4 [Gallus gallus];gi|971421399|ref|XP_015131011.1|//PREDICTED: D-amino-acid oxidase isoform X3 [Gallus gallus];gi|971421395|ref|XP_0151310…
396530	3535	4597	9421	1.03637	0	Up	0	ATP1A1	GO:0016323//basolateral plasma membrane;GO:0030315//T-tubule;GO:0043231//intracellular membrane-bounded organelle;GO:0070062//extracellular exosome;GO:0005890//sodium:potassium-exchanging ATPase complex;GO:0016324//apical plasma membrane;GO:0043209//myelin sheath	GO:0005391//sodium:potassium-exchanging ATPase activity;GO:0046872//metal ion binding;GO:0005524//ATP binding;GO:0051087//chaperone binding;GO:0016791//phosphatase activity;GO:1990239//steroid hormone binding	GO:0008217//regulation of blood pressure;GO:0086009//membrane repolarization;GO:1903416//response to glycoside;GO:0045822//negative regulation of heart contraction;GO:0030007//cellular potassium ion homeostasis;GO:0045989//positive regulation of striated muscle contraction;GO:0006883//cellular sodium ion homeostasis;GO:0016311//dephosphorylation;GO:0071383//cellular response to steroid hormone st…	K01539//sodium/potassium-transporting ATPase subunit alpha [EC:3.6.3.9]	gi|45382945|ref|NP_990852.1|//sodium/potassium-transporting ATPase subunit alpha-1 precursor [Gallus gallus]
428660	8465	694	3140	2.17894	0	Up	0	GVIN1	NA	GO:0005525//GTP binding	NA	K12797//caspase recruitment domain-containing protein 6	gi|363732545|ref|XP_426218.3|//PREDICTED: interferon-induced very large GTPase 1 [Gallus gallus]
418746	1992	6190	2451	-1.33538	0	Down	0	PROZ	NA	NA	NA	K01344//protein C (activated) [EC:3.4.21.69];K01314//coagulation factor X [EC:3.4.21.6]	gi|363728982|ref|XP_416945.3|//PREDICTED: vitamin K-dependent protein Z [Gallus gallus]
420463	4039	525	2766	2.3986	0	Up	0	KLF6	NA	GO:0046872//metal ion binding;GO:0003676//nucleic acid binding	NA	K09207//krueppel-like factor 6/7	gi|71896662|ref|NP_001026140.1|//Krueppel-like factor 6 [Gallus gallus]
418908	6383	4055.35	1183.68	-1.77536	0	Down	0	STARD13	NA	GO:0008289//lipid binding	GO:0090051//negative regulation of cell migration involved in sprouting angiogenesis;GO:0007165//signal transduction;GO:0097498//endothelial tube lumen extension	K20632//deleted in liver cancer protein	gi|971378087|ref|XP_015133996.1|//PREDICTED: stAR-related lipid transfer protein 13 isoform X3 [Gallus gallus];gi|971378089|ref|XP_015134004.1|//PREDICTED: stAR-related lipid transfer protein 13 isoform X4 [Gallus gallus];gi|971378091|ref|XP_015134006.1|//PREDICTED: stAR-related lipid transfer protein 13 isoform X5 [Gallus gallus];gi|118084935|ref|XP_417104.2|//PREDICTED: stAR-related lipid trans…
423003	1057	5461	2008	-1.44222	0	Down	0	GCHFR	NA	NA	NA	NA	gi|313747529|ref|NP_001186451.1|//GTP cyclohydrolase 1 feedback regulatory protein [Gallus gallus]
395531	5415	851	3418	2.00711	0	Up	0	NID1	NA	NA	NA	K06826//nidogen (entactin)	gi|971388786|ref|XP_419556.4|//PREDICTED: LOW QUALITY PROTEIN: nidogen-1 [Gallus gallus]
107049034	3404	348	2347	2.75484	0	Up	0	C10H15orf39	NA	NA	NA	NA	gi|513200750|ref|XP_004943723.1|//PREDICTED: uncharacterized protein C15orf39 homolog [Gallus gallus]
404752	1148	1077	3840	1.83527	0	Up	0	MID1IP1	NA	NA	NA	K08328//guanylate cyclase activator 1	gi|47087187|ref|NP_998740.1|//mid1-interacting protein 1 [Gallus gallus]
419592	1680	6964	2974	-1.22633	0	Down	0	C23H1ORF63	NA	NA	NA	NA	gi|118101620|ref|XP_417739.2|//PREDICTED: arginine/serine-rich protein 1 [Gallus gallus]
770233	3390	3751	8078	1.10791	0	Up	0	SIDT2	NA	NA	NA	K06632//wee1-like protein kinase [EC:2.7.11.1]	gi|971431990|ref|XP_015153721.1|//PREDICTED: SID1 transmembrane family member 2 isoform X2 [Gallus gallus];gi|971431988|ref|XP_015153720.1|//PREDICTED: SID1 transmembrane family member 2 isoform X1 [Gallus gallus]
770344	1564	9197.35	4521.57	-1.02321	0	Down	0	AGXT	NA	NA	NA	K00830//alanine-glyoxylate transaminase / serine-glyoxylate transaminase / serine-pyruvate transaminase [EC:2.6.1.44 2.6.1.45 2.6.1.51]	gi|513199121|ref|XP_003641783.2|//PREDICTED: serine--pyruvate aminotransferase [Gallus gallus]
768335	1392	1481	4531	1.61444	0	Up	0	RP4-613B23.5	GO:0005634//nucleus;GO:0005743//mitochondrial inner membrane;GO:0016021//integral component of membrane	NA	GO:0071456//cellular response to hypoxia;GO:0071902//positive regulation of protein serine/threonine kinase activity;GO:0042149//cellular response to glucose starvation;GO:0090201//negative regulation of release of cytochrome c from mitochondria	NA	gi|71896563|ref|NP_001026128.1|//HIG1 domain family member 1A, mitochondrial [Gallus gallus]
373987	5994	1120	3890	1.79746	0	Up	0	THBS1	NA	NA	NA	K16857//thrombospondin 1	gi|313661364|ref|NP_001186382.1|//thrombospondin-1 precursor [Gallus gallus]
107054704	2052	339.98	2294.07	2.75557	0	Up	0	LOC107054704	GO:0042612//MHC class I protein complex	GO:0042605//peptide antigen binding	GO:0006955//immune response;GO:0002474//antigen processing and presentation of peptide antigen via MHC class I	K06751//major histocompatibility complex, class I	gi|971422449|ref|XP_015150562.1|//PREDICTED: class I histocompatibility antigen, F10 alpha chain-like [Gallus gallus]
425029	2985	3231	7263	1.16977	0	Up	0	SLC33A1	NA	NA	NA	K03372//MFS transporter, PAT family, solute carrier family 33 (acetyl-CoA transportor), member 1 [EC:2.3.1.-]	gi|971411713|ref|XP_422831.3|//PREDICTED: acetyl-coenzyme A transporter 1 [Gallus gallus]
419853	1761	689	3035	2.14031	0	Up	0	CR1L	NA	NA	NA	K04011//complement component (3b/4b) receptor 1	gi|75832160|ref|NP_001028815.1|//complement component (3b/4b) receptor 1-like precursor [Gallus gallus]
770172	1683	3289	7343	1.15991	0	Up	0	MRPL38	NA	NA	NA	K16471//Fas-binding factor 1;K17419//large subunit ribosomal protein L38	gi|167860100|ref|NP_001108101.1|//39S ribosomal protein L38, mitochondrial [Gallus gallus]
770428	2540	253	2056	3.02382	0	Up	0	IL22RA2	GO:0005829//cytosol;GO:0016021//integral component of membrane;GO:0005886//plasma membrane	GO:0042018//interleukin-22 receptor activity;GO:0042017//interleukin-22 binding	GO:0019221//cytokine-mediated signaling pathway;GO:0050728//negative regulation of inflammatory response	K05139//interleukin 22 receptor alpha 2	gi|513176862|ref|XP_004935761.1|//PREDICTED: interleukin-22 receptor subunit alpha-2 isoform X2 [Gallus gallus];gi|513176856|ref|XP_001233762.3|//PREDICTED: interleukin-22 receptor subunit alpha-2 isoform X1 [Gallus gallus]
424661	3777	3502.85	949.07	-1.88276	0	Down	0	DHCR24	NA	NA	NA	K09828//Delta24-sterol reductase [EC:1.3.1.72 1.3.1.-]	gi|71896815|ref|NP_001026459.1|//delta(24)-sterol reductase [Gallus gallus]
427820	3348	3006	6857	1.19092	0	Up	0	YWHAG	GO:0070062//extracellular exosome;GO:0005925//focal adhesion;GO:0005829//cytosol;GO:0043209//myelin sheath;GO:0005739//mitochondrion;GO:0030659//cytoplasmic vesicle membrane	GO:0003779//actin binding;GO:0005080//protein kinase C binding;GO:0008426//protein kinase C inhibitor activity;GO:0019904//protein domain specific binding;GO:0030971//receptor tyrosine kinase binding;GO:0005159//insulin-like growth factor receptor binding	GO:0006605//protein targeting;GO:0032869//cellular response to insulin stimulus;GO:1900740//positive regulation of protein insertion into mitochondrial membrane involved in apoptotic signaling pathway;GO:0071901//negative regulation of protein serine/threonine kinase activity;GO:0000086//G2/M transition of mitotic cell cycle;GO:0045664//regulation of neuron differentiation;GO:0048167//regulation …	K16198//14-3-3 protein gamma/eta	gi|71895543|ref|NP_001026648.1|//14-3-3 protein gamma [Gallus gallus]
418247	4144	313.07	2158.18	2.78644	0	Up	0	PFKFB3	GO:0005654//nucleoplasm	GO:0005524//ATP binding;GO:0003873//6-phosphofructo-2-kinase activity	GO:0046835//carbohydrate phosphorylation;GO:0006003//fructose 2,6-bisphosphate metabolic process;GO:0006000//fructose metabolic process	K01103//6-phosphofructo-2-kinase / fructose-2,6-biphosphatase 3&#160; [EC:2.7.1.105 3.1.3.46]	gi|971370089|ref|XP_015146582.1|//PREDICTED: 6-phosphofructo-2-kinase/fructose-2,6-bisphosphatase 3 isoform X5 [Gallus gallus];gi|971370085|ref|XP_015146498.1|//PREDICTED: 6-phosphofructo-2-kinase/fructose-2,6-bisphosphatase 3 isoform X4 [Gallus gallus];gi|971370081|ref|XP_015146397.1|//PREDICTED: 6-phosphofructo-2-kinase/fructose-2,6-bisphosphatase 3 isoform X2 [Gallus gallus];gi|971370083|ref|X…
107056562	1723	492.51	2563.58	2.38112	0	Up	0	LOC107056562	NA	NA	NA	K12657//delta-1-pyrroline-5-carboxylate synthetase [EC:2.7.2.11 1.2.1.41]	gi|971443330|ref|XP_015157072.1|//PREDICTED: delta-1-pyrroline-5-carboxylate synthase-like isoform X1 [Gallus gallus];gi|971443332|ref|XP_015157073.1|//PREDICTED: delta-1-pyrroline-5-carboxylate synthase-like isoform X2 [Gallus gallus]
417092	6336	5350	2060	-1.37571	0	Down	0	MVB12B	GO:0070062//extracellular exosome;GO:0005634//nucleus;GO:0005770//late endosome;GO:0005829//cytosol;GO:0000813//ESCRT I complex;GO:0005769//early endosome;GO:0005886//plasma membrane	GO:0008289//lipid binding	GO:0042058//regulation of epidermal growth factor receptor signaling pathway;GO:0019075//virus maturation;GO:0048524//positive regulation of viral process	K12186//ESCRT-I complex subunit MVB12	gi|71897273|ref|NP_001025848.1|//multivesicular body subunit 12B [Gallus gallus] ;gi|971422783|ref|XP_015134875.1|//PREDICTED: multivesicular body subunit 12B isoform X1 [Gallus gallus];gi|971422785|ref|XP_015134876.1|//PREDICTED: multivesicular body subunit 12B isoform X2 [Gallus gallus]
100857247	2030	897.41	3349.32	1.90121	0	Up	0	TUBA4A	GO:0005874//microtubule	GO:0005200//structural constituent of cytoskeleton;GO:0005525//GTP binding;GO:0003924//GTPase activity	GO:0007017//microtubule-based process	K07374//tubulin alpha	gi|971406568|ref|XP_003641692.2|//PREDICTED: tubulin alpha-4A chain [Gallus gallus]
418917	3336	656	2869	2.12997	0	Up	0	HSPH1	NA	NA	NA	K09485//heat shock protein 110kDa	gi|971377963|ref|XP_015133410.1|//PREDICTED: heat shock protein 105 kDa isoform X1 [Gallus gallus];gi|228008358|ref|NP_001153170.1|//heat shock protein 105 kDa [Gallus gallus]
423144	5518	5522	2184	-1.33703	0	Down	0	ANO1	NA	NA	NA	K19496//anoctamin-1	gi|971398018|ref|XP_004941586.2|//PREDICTED: anoctamin-1 isoform X1 [Gallus gallus];gi|971398020|ref|XP_004941587.2|//PREDICTED: anoctamin-1 isoform X2 [Gallus gallus];gi|971398024|ref|XP_015142356.1|//PREDICTED: anoctamin-1 isoform X4 [Gallus gallus];gi|971398026|ref|XP_421072.5|//PREDICTED: anoctamin-1 isoform X5 [Gallus gallus];gi|971398028|ref|XP_004941588.2|//PREDICTED: anoctamin-1 isoform X…
428170	4317	1990	259	-2.94056	0	Down	0	KLHDC7A	NA	NA	NA	K10476//kelch repeat and BTB domain-containing protein 11	gi|971428979|ref|XP_015152476.1|//PREDICTED: kelch domain-containing protein 7A [Gallus gallus]
417833	3053	2806	629	-2.1562	0	Down	0	MSRB3	GO:0005783//endoplasmic reticulum;GO:0005739//mitochondrion	GO:0033743//peptide-methionine (R)-S-oxide reductase activity;GO:0008270//zinc ion binding	GO:0006979//response to oxidative stress;GO:0030091//protein repair;GO:0055114//oxidation-reduction process	K07305//peptide-methionine (R)-S-oxide reductase [EC:1.8.4.12]	gi|971370993|ref|XP_015137097.1|//PREDICTED: methionine-R-sulfoxide reductase B3 isoform X1 [Gallus gallus];gi|971371007|ref|XP_015137131.1|//PREDICTED: methionine-R-sulfoxide reductase B3 isoform X6 [Gallus gallus];gi|971371009|ref|XP_015137141.1|//PREDICTED: methionine-R-sulfoxide reductase B3 isoform X7 [Gallus gallus];gi|971370997|ref|XP_015137108.1|//PREDICTED: methionine-R-sulfoxide reducta…
417821	6053	336	2166	2.68969	0	Up	0	SRGAP1	GO:0005737//cytoplasm	GO:0048365//Rac GTPase binding;GO:0005096//GTPase activator activity	GO:0007266//Rho protein signal transduction;GO:0030336//negative regulation of cell migration;GO:0043547//positive regulation of GTPase activity	K07526//SLIT-ROBO Rho GTPase activating protein	gi|971370973|ref|XP_015136990.1|//PREDICTED: SLIT-ROBO Rho GTPase-activating protein 1 isoform X1 [Gallus gallus];gi|971370975|ref|XP_015136997.1|//PREDICTED: SLIT-ROBO Rho GTPase-activating protein 1 isoform X2 [Gallus gallus];gi|121583865|ref|NP_001073570.1|//SLIT-ROBO Rho GTPase-activating protein 1 [Gallus gallus]
419360	4413	5965	2481	-1.26442	0	Down	0	ARHGEF10L	NA	NA	NA	K16727//Rho guanine nucleotide exchange factor 10	gi|971428913|ref|XP_015152444.1|//PREDICTED: rho guanine nucleotide exchange factor 10-like protein isoform X1 [Gallus gallus];gi|971428925|ref|XP_015152447.1|//PREDICTED: rho guanine nucleotide exchange factor 10-like protein isoform X6 [Gallus gallus];gi|971428927|ref|XP_015152448.1|//PREDICTED: rho guanine nucleotide exchange factor 10-like protein isoform X7 [Gallus gallus];gi|971428923|ref|X…
425626	2482	1236	3931	1.6704	0	Up	0	C10ORF2	GO:0042645//mitochondrial nucleoid	GO:0043139//5'-3' DNA helicase activity;GO:0003697//single-stranded DNA binding;GO:0005524//ATP binding	GO:0006264//mitochondrial DNA replication;GO:0032508//DNA duplex unwinding	K17680//twinkle protein [EC:3.6.4.12]	gi|971402830|ref|XP_015144178.1|//PREDICTED: twinkle protein, mitochondrial isoform X1 [Gallus gallus];gi|71897049|ref|NP_001026515.1|//twinkle protein, mitochondrial precursor [Gallus gallus]
428231	2141	931	3371	1.85751	0	Up	0	MYCL	NA	NA	NA	K09110//L-myc proto-oncogene protein	gi|363742408|ref|XP_425790.2|//PREDICTED: protein L-Myc [Gallus gallus]
107052739	1266	998	3493	1.80854	0	Up	0	RRS1	NA	NA	NA	K14852//regulator of ribosome biosynthesis	gi|971384188|ref|XP_015138233.1|//PREDICTED: LOW QUALITY PROTEIN: ribosome biogenesis regulatory protein homolog [Gallus gallus]
373938	3778	7196	3330	-1.11049	0	Down	0	VAV2	GO:0005737//cytoplasm;GO:0005886//plasma membrane	GO:0046872//metal ion binding;GO:0005154//epidermal growth factor receptor binding;GO:0005089//Rho guanyl-nucleotide exchange factor activity	GO:0030032//lamellipodium assembly;GO:0030193//regulation of blood coagulation;GO:0043552//positive regulation of phosphatidylinositol 3-kinase activity;GO:0010468//regulation of gene expression;GO:0016477//cell migration;GO:0008361//regulation of cell size;GO:0035023//regulation of Rho protein signal transduction;GO:0043547//positive regulation of GTPase activity	K05730//guanine nucleotide exchange factor VAV	gi|45383828|ref|NP_989473.1|//guanine nucleotide exchange factor VAV2 [Gallus gallus]
420347	11320	4703	1714	-1.45503	0	Down	0	ZHX1	GO:0005654//nucleoplasm	GO:0003677//DNA binding;GO:0046872//metal ion binding;GO:0003714//transcription corepressor activity;GO:0046982//protein heterodimerization activity;GO:0003700//transcription factor activity, sequence-specific DNA binding	GO:0000122//negative regulation of transcription from RNA polymerase II promoter	K09378//AT-binding transcription factor 1;K09380//zinc finger homeobox protein 4	gi|971385142|ref|XP_015138635.1|//PREDICTED: zinc fingers and homeoboxes protein 1 [Gallus gallus]
419176	8244	7640	3649	-1.06489	0	Down	0	ZHX3	GO:0005654//nucleoplasm	GO:0003677//DNA binding;GO:0046872//metal ion binding;GO:0003714//transcription corepressor activity;GO:0046982//protein heterodimerization activity;GO:0003700//transcription factor activity, sequence-specific DNA binding;GO:0042803//protein homodimerization activity	GO:0000122//negative regulation of transcription from RNA polymerase II promoter;GO:0045669//positive regulation of osteoblast differentiation	K09380//zinc finger homeobox protein 4;K09378//AT-binding transcription factor 1	gi|971428462|ref|XP_015152244.1|//PREDICTED: zinc fingers and homeoboxes protein 3 isoform X2 [Gallus gallus];gi|971428443|ref|XP_015152236.1|//PREDICTED: zinc fingers and homeoboxes protein 3 isoform X1 [Gallus gallus]
418146	6850	98	1507	3.94394	0	Up	0	IQSEC3	GO:0060077//inhibitory synapse;GO:0045211//postsynaptic membrane	GO:0005086//ARF guanyl-nucleotide exchange factor activity	GO:0030036//actin cytoskeleton organization;GO:0032012//regulation of ARF protein signal transduction;GO:0043547//positive regulation of GTPase activity	K12495//IQ motif and SEC7 domain-containing protein	gi|513160088|ref|XP_004937971.1|//PREDICTED: IQ motif and SEC7 domain-containing protein 3 isoform X4 [Gallus gallus];gi|971372169|ref|XP_416377.5|//PREDICTED: IQ motif and SEC7 domain-containing protein 3 isoform X3 [Gallus gallus];gi|971372165|ref|XP_004937976.2|//PREDICTED: IQ motif and SEC7 domain-containing protein 3 isoform X2 [Gallus gallus];gi|971372163|ref|XP_015142407.1|//PREDICTED: IQ …
422982	2484	3184	849	-1.90582	0	Down	0	DHCR7	NA	NA	NA	K00213//7-dehydrocholesterol reductase [EC:1.3.1.21]	gi|313747479|ref|NP_001186419.1|//7-dehydrocholesterol reductase [Gallus gallus]
422069	5233	6127	2634	-1.21674	0	Down	0	MTR	NA	NA	NA	K00548//5-methyltetrahydrofolate--homocysteine methyltransferase [EC:2.1.1.13]	gi|971387807|ref|XP_015139596.1|//PREDICTED: methionine synthase isoform X1 [Gallus gallus];gi|971387809|ref|XP_015139597.1|//PREDICTED: methionine synthase isoform X2 [Gallus gallus];gi|971387811|ref|XP_015139599.1|//PREDICTED: methionine synthase isoform X3 [Gallus gallus];gi|71894717|ref|NP_001026275.1|//methionine synthase [Gallus gallus]
107050775	1845	1797.01	205.86	-3.12468	0	Down	0	LOC107050775	NA	NA	NA	K17277//epidermal growth factor receptor kinase substrate 8	gi|971450620|ref|XP_015129973.1|//PREDICTED: LOW QUALITY PROTEIN: epidermal growth factor receptor kinase substrate 8-like protein 3, partial [Gallus gallus]
415922	2158	4172.56	8345.7	1.00129	0	Up	0	LOC415922	NA	NA	NA	K20899//guanylate-binding protein 1/3/4/7	gi|971415657|ref|XP_015148387.1|//PREDICTED: guanylate-binding protein 1-like [Gallus gallus]
395386	2223	2099	5283	1.33284	0	Up	0	CLEC3B	GO:0070062//extracellular exosome;GO:0001652//granular component;GO:0005615//extracellular space;GO:0005737//cytoplasm	GO:0036143//kringle domain binding;GO:0005509//calcium ion binding;GO:0008201//heparin binding	GO:0071560//cellular response to transforming growth factor beta stimulus;GO:0030282//bone mineralization	K17520//C-type lectin domain family 3 member B	gi|45382787|ref|NP_989997.1|//tetranectin precursor [Gallus gallus]
431660	621	1879	243	-2.94975	0	Down	0	AVDL	NA	NA	NA	K02599//Notch 1	gi|971438080|ref|XP_015132977.1|//PREDICTED: avidin-like isoform X1 [Gallus gallus];gi|118103664|ref|XP_429212.2|//PREDICTED: avidin-like isoform X2 [Gallus gallus]
425938	7460	7307	3477	-1.07025	1.14273e-302	Down	1.33772e-303	PLXNB2	GO:0002116//semaphorin receptor complex;GO:0070062//extracellular exosome;GO:0009986//cell surface;GO:0005887//integral component of plasma membrane	GO:0017154//semaphorin receptor activity	GO:1902287//semaphorin-plexin signaling pathway involved in axon guidance;GO:0007162//negative regulation of cell adhesion;GO:0050772//positive regulation of axonogenesis;GO:0007420//brain development;GO:0008360//regulation of cell shape;GO:0007405//neuroblast proliferation;GO:0001932//regulation of protein phosphorylation;GO:0043087//regulation of GTPase activity;GO:2001222//regulation of neuron…	K06821//plexin B	gi|971370702|ref|XP_015130630.1|//PREDICTED: plexin-B2 isoform X1 [Gallus gallus]
425104	662	146	1596	3.45161	1.84546e-301	Up	2.16801e-302	ZFAND2A	NA	NA	NA	K07611//lamin B;K07059//uncharacterized protein	gi|50763342|ref|XP_422896.1|//PREDICTED: AN1-type zinc finger protein 2A isoform X1 [Gallus gallus]
419470	3545	3958.89	7970.45	1.01075	7.41447e-301	Up	8.72573e-302	EMC1	GO:0072546//ER membrane protein complex	NA	GO:0034975//protein folding in endoplasmic reticulum	NA	gi|61098189|ref|NP_001012856.1|//ER membrane protein complex subunit 1 precursor [Gallus gallus]
417954	660	5499.12	2274.63	-1.27238	3.58551e-300	Down	4.23447e-301	HIST1H101	GO:0005634//nucleus;GO:0000786//nucleosome	GO:0003677//DNA binding	GO:0006334//nucleosome assembly	K11275//histone H1/5	gi|95772094|ref|NP_001035732.1|//histone H1.01 [Gallus gallus]
423693	2666	2017.04	5078	1.33321	3.17586e-298	Up	3.77699e-299	LOC423693	NA	NA	NA	K16911//ATP-dependent RNA helicase DDX21 [EC:3.6.4.13]	gi|971401517|ref|XP_015134204.1|//PREDICTED: nucleolar RNA helicase 2-like [Gallus gallus]
415895	1772	2260	5450	1.27112	2.73038e-297	Up	3.25851e-298	NT5DC2	NA	NA	NA	K01081//5'-nucleotidase [EC:3.1.3.5]	gi|971415338|ref|XP_015148240.1|//PREDICTED: 5'-nucleotidase domain-containing protein 2 isoform X2 [Gallus gallus];gi|363738478|ref|XP_414247.3|//PREDICTED: 5'-nucleotidase domain-containing protein 2 isoform X1 [Gallus gallus]
395519	1981	497	2397	2.2711	3.81855e-295	Up	4.57299e-296	MAFF	GO:0005634//nucleus;GO:0005739//mitochondrion	GO:0001228//transcriptional activator activity, RNA polymerase II transcription regulatory region sequence-specific binding;GO:0043565//sequence-specific DNA binding	GO:0035914//skeletal muscle cell differentiation;GO:0045604//regulation of epidermal cell differentiation;GO:0045944//positive regulation of transcription from RNA polymerase II promoter	K09037//transcription factor MAFF/G/K	gi|45382093|ref|NP_990088.1|//transcription factor MafF [Gallus gallus]
107052849	1143	1434.58	4101.49	1.5167	1.4665e-292	Up	1.75927e-293	MEA1	NA	NA	NA	NA	gi|971385750|ref|XP_015138892.1|//PREDICTED: male-enhanced antigen 1 [Gallus gallus]
424757	8151	3187	6795	1.09346	9.68662e-292	Up	1.16405e-292	UGGT1	GO:0070062//extracellular exosome;GO:0005783//endoplasmic reticulum	GO:0051082//unfolded protein binding;GO:0003980//UDP-glucose:glycoprotein glucosyltransferase activity	GO:0006486//protein glycosylation;GO:0097359//UDP-glucosylation	K11718//UDP-glucose:glycoprotein glucosyltransferase [EC:2.4.1.-]	gi|513198844|ref|XP_004937020.1|//PREDICTED: UDP-glucose:glycoprotein glucosyltransferase 1 isoform X1 [Gallus gallus];gi|971410515|ref|XP_015132665.1|//PREDICTED: UDP-glucose:glycoprotein glucosyltransferase 1 isoform X3 [Gallus gallus];gi|971410513|ref|XP_015132664.1|//PREDICTED: UDP-glucose:glycoprotein glucosyltransferase 1 isoform X2 [Gallus gallus]
424668	2237	2526	566	-2.1568	1.27167e-291	Down	1.53082e-292	C8H1ORF168	NA	NA	NA	K17698//FYN binding protein	gi|971409161|ref|XP_015146669.1|//PREDICTED: uncharacterized protein C1orf168 homolog isoform X1 [Gallus gallus];gi|971409163|ref|XP_015146670.1|//PREDICTED: uncharacterized protein C1orf168 homolog isoform X2 [Gallus gallus];gi|971409165|ref|XP_015146671.1|//PREDICTED: uncharacterized protein C1orf168 homolog isoform X3 [Gallus gallus]
422512	3393	6028	2666	-1.17582	1.31771e-290	Down	1.58897e-291	CCNG2	NA	NA	NA	K10146//cyclin G2	gi|513182490|ref|XP_420475.3|//PREDICTED: cyclin-G2 [Gallus gallus]
422347	6087	1533	4253	1.47331	1.32082e-290	Up	1.59546e-291	IRS4	NA	NA	NA	K07187//insulin receptor substrate 2	gi|971392306|ref|XP_003641132.3|//PREDICTED: insulin receptor substrate 4 [Gallus gallus]
416132	1983	1705.65	4519.7	1.40709	3.02705e-288	Up	3.67528e-289	HARS	NA	NA	NA	K01892//histidyl-tRNA synthetase [EC:6.1.1.21]	gi|57524990|ref|NP_001006144.1|//histidyl-tRNA synthetase, cytoplasmic [Gallus gallus]
423492	6582	1345	3916	1.54296	1.6992e-286	Up	2.0666e-287	INF2	GO:0048471//perinuclear region of cytoplasm	GO:0003779//actin binding;GO:0017048//Rho GTPase binding	GO:0030036//actin cytoskeleton organization;GO:0090140//regulation of mitochondrial fission	K01939//adenylosuccinate synthase [EC:6.3.4.4];K05740//diaphanous 1;K04512//dishevelled associated activator of morphogenesis	gi|513189465|ref|XP_004936455.1|//PREDICTED: inverted formin-2 isoform X1 [Gallus gallus];gi|971400440|ref|XP_015143338.1|//PREDICTED: inverted formin-2 isoform X4 [Gallus gallus];gi|513189471|ref|XP_004936457.1|//PREDICTED: inverted formin-2 isoform X3 [Gallus gallus];gi|513189468|ref|XP_004936456.1|//PREDICTED: inverted formin-2 isoform X2 [Gallus gallus]
419140	2461	1640	4399	1.42467	7.26455e-286	Up	8.86538e-287	EIF6	NA	NA	NA	K03264//translation initiation factor 6	gi|71895027|ref|NP_001026019.1|//eukaryotic translation initiation factor 6 [Gallus gallus]
420437	16969	6323	2889	-1.12885	1.32637e-285	Down	1.6214e-286	MLL3	NA	NA	NA	K09188//histone-lysine N-methyltransferase MLL3 [EC:2.1.1.43]	gi|971379634|ref|XP_015136708.1|//PREDICTED: histone-lysine N-methyltransferase 2C isoform X6 [Gallus gallus];gi|971379650|ref|XP_015136716.1|//PREDICTED: histone-lysine N-methyltransferase 2C isoform X14 [Gallus gallus];gi|971379632|ref|XP_015136707.1|//PREDICTED: histone-lysine N-methyltransferase 2C isoform X5 [Gallus gallus];gi|971379640|ref|XP_015136711.1|//PREDICTED: histone-lysine N-methyl…
420129	1185	1692	4433	1.39074	8.30483e-278	Up	1.02898e-278	IFI30	NA	NA	NA	K08059//interferon, gamma-inducible protein 30	gi|971436677|ref|XP_418246.4|//PREDICTED: gamma-interferon-inducible lysosomal thiol reductase [Gallus gallus]
419552	1593	1767	4547	1.3648	6.64608e-277	Up	8.24833e-278	LAPTM5	NA	NA	NA	K12387//lysosomal-associated transmembrane protein	gi|50759600|ref|XP_417701.1|//PREDICTED: lysosomal-associated transmembrane protein 5 isoform X1 [Gallus gallus];gi|513220912|ref|XP_004947735.1|//PREDICTED: lysosomal-associated transmembrane protein 5 isoform X2 [Gallus gallus]
424500	3847	4637	1826	-1.34332	2.14796e-275	Down	2.6836e-276	EVI5	GO:0005794//Golgi apparatus;GO:0005829//cytosol	GO:0017137//Rab GTPase binding;GO:0005096//GTPase activator activity	GO:0006886//intracellular protein transport;GO:0090630//activation of GTPase activity;GO:0031338//regulation of vesicle fusion;GO:0042147//retrograde transport, endosome to Golgi	K20242//ecotropic viral integration site 5 protein	gi|513197162|ref|XP_004936655.1|//PREDICTED: ecotropic viral integration site 5 protein homolog isoform X4 [Gallus gallus];gi|513197159|ref|XP_004936654.1|//PREDICTED: ecotropic viral integration site 5 protein homolog isoform X3 [Gallus gallus];gi|971407996|ref|XP_015146179.1|//PREDICTED: ecotropic viral integration site 5 protein homolog isoform X2 [Gallus gallus];gi|513197165|ref|XP_004936656.…
770109	1528	3337	6881	1.04525	1.34456e-274	Up	1.68543e-275	CTSH	NA	GO:0008234//cysteine-type peptidase activity	GO:0006508//proteolysis	K01366//cathepsin H [EC:3.4.22.16]	gi|971825779|ref|NP_001305336.1|//cathepsin H precursor [Gallus gallus]
422165	4974	6374	2984	-1.09377	1.16528e-273	Down	1.46552e-274	AR	GO:0005634//nucleus;GO:0005737//cytoplasm;GO:0005886//plasma membrane	GO:0070974//POU domain binding;GO:0004882//androgen receptor activity;GO:0008270//zinc ion binding;GO:0043565//sequence-specific DNA binding;GO:0005496//steroid binding;GO:0019899//enzyme binding	GO:0007283//spermatogenesis;GO:0043568//positive regulation of insulin-like growth factor receptor signaling pathway;GO:0060742//epithelial cell differentiation involved in prostate gland development;GO:0007338//single fertilization;GO:0048638//regulation of developmental growth;GO:0060736//prostate gland growth;GO:0033148//positive regulation of intracellular estrogen receptor signaling pathway;…	K08557//androgen receptor	gi|91680856|ref|NP_001035179.1|//androgen receptor [Gallus gallus]
425795	3052	1184	3566	1.59182	4.36695e-273	Up	5.51022e-274	LOC425795	NA	NA	NA	K10462//kelch-like protein 25/37 (ectoderm-neural cortex protein)	gi|363743855|ref|XP_003642935.1|//PREDICTED: ectoderm-neural cortex protein 1-like [Gallus gallus]
423353	1245	2594	5788	1.15907	4.82774e-273	Up	6.10164e-274	NPC2	NA	NA	NA	K13443//Niemann-Pick C2 protein	gi|71894903|ref|NP_001026374.1|//epididymal secretory protein E1 precursor [Gallus gallus]
424057	1345	3094	913	-1.7596	6.1079e-273	Down	7.73226e-274	COQ10B	NA	NA	NA	K18588//coenzyme Q-binding protein COQ10	gi|50750208|ref|XP_421913.1|//PREDICTED: coenzyme Q-binding protein COQ10 homolog B, mitochondrial [Gallus gallus]
417519	1286	702.57	2696.76	1.9417	3.40079e-272	Up	4.32635e-273	TMEM120A	NA	NA	NA	K14574//ribosome maturation protein SDO1	gi|118100151|ref|XP_415767.2|//PREDICTED: transmembrane protein 120A [Gallus gallus]
416086	2185	1644	4320	1.39501	5.02882e-272	Up	6.40788e-273	LOC416086	GO:0005887//integral component of plasma membrane	GO:0008028//monocarboxylic acid transmembrane transporter activity;GO:0015129//lactate transmembrane transporter activity	GO:0035879//plasma membrane lactate transport	K08184//MFS transporter, MCP family, solute carrier family 16 (monocarboxylic acid transporters), member 7	gi|118097052|ref|XP_414421.2|//PREDICTED: monocarboxylate transporter 2-like isoform X2 [Gallus gallus];gi|971416458|ref|XP_015148745.1|//PREDICTED: monocarboxylate transporter 2-like isoform X1 [Gallus gallus]
423477	4027	605	2495	2.04522	1.44365e-269	Up	1.85151e-270	TNFAIP2	NA	NA	NA	K19989//tumor necrosis factor alpha-induced protein 2	gi|971400724|ref|XP_015143422.1|//PREDICTED: tumor necrosis factor alpha-induced protein 2 [Gallus gallus]
107051428	1031	472	2224	2.23748	4.72818e-269	Up	6.07378e-270	LOC107051428	NA	NA	NA	K12567//titin [EC:2.7.11.1];K02599//Notch 1;K05769//Rho guanine nucleotide exchange factor 4/29;K17576//protein phosphatase 1 regulatory subunit 37	gi|971451949|ref|XP_015130515.1|//PREDICTED: opioid growth factor receptor-like isoform X6 [Gallus gallus];gi|971451963|ref|XP_015130522.1|//PREDICTED: opioid growth factor receptor-like isoform X13 [Gallus gallus];gi|971451941|ref|XP_015130511.1|//PREDICTED: opioid growth factor receptor-like isoform X2 [Gallus gallus];gi|971451955|ref|XP_015130518.1|//PREDICTED: opioid growth factor receptor-li…
420821	3726	2184.75	452.33	-2.27084	6.81188e-269	Down	8.76459e-270	DCDC2	NA	NA	NA	K08805//doublecortin-like kinase 1/2 [EC:2.7.11.1];K16579//neuronal migration protein doublecortin	gi|513170318|ref|XP_004939671.1|//PREDICTED: doublecortin domain-containing protein 2 isoform X1 [Gallus gallus];gi|513170325|ref|XP_004939672.1|//PREDICTED: doublecortin domain-containing protein 2 isoform X4 [Gallus gallus];gi|513170337|ref|XP_004939675.1|//PREDICTED: doublecortin domain-containing protein 2 isoform X6 [Gallus gallus];gi|971382212|ref|XP_015131432.1|//PREDICTED: doublecortin do…
420887	4260	3107.73	6500.51	1.06588	7.13359e-268	Up	9.20808e-269	DUSP22	NA	NA	NA	K14165//atypical dual specificity phosphatase [EC:3.1.3.16 3.1.3.48]	gi|971382611|ref|XP_015137698.1|//PREDICTED: dual specificity protein phosphatase 22 [Gallus gallus]
420418	6159	2530	5653	1.16106	1.92253e-267	Up	2.4856e-268	DLEC1	NA	NA	NA	K17570//hydrocephalus-inducing protein	gi|513167466|ref|XP_003640722.2|//PREDICTED: deleted in lung and esophageal cancer protein 1 isoform X1 [Gallus gallus];gi|971379328|ref|XP_015136600.1|//PREDICTED: deleted in lung and esophageal cancer protein 1 isoform X2 [Gallus gallus]
415787	2336	4679.76	1889.19	-1.30748	1.19653e-266	Down	1.54945e-267	LOC415787	NA	NA	NA	K03927//carboxylesterase 2 [EC:3.1.1.1 3.1.1.84 3.1.1.56]	gi|971414544|ref|XP_414148.4|//PREDICTED: fatty acyl-CoA hydrolase precursor, medium chain-like isoform X1 [Gallus gallus];gi|971414546|ref|XP_004944300.2|//PREDICTED: fatty acyl-CoA hydrolase precursor, medium chain-like isoform X2 [Gallus gallus];gi|971414548|ref|XP_004944301.2|//PREDICTED: fatty acyl-CoA hydrolase precursor, medium chain-like isoform X3 [Gallus gallus]
419289	4915	1316	95	-3.7909	1.51271e-266	Down	1.96201e-267	OCX36	GO:0031012//extracellular matrix	GO:0008289//lipid binding	NA	K08761//phospholipid transfer protein;K14415//tRNA-splicing ligase RtcB [EC:6.5.1.3]	gi|971427466|ref|XP_015151890.1|//PREDICTED: BPI fold containing family B, member 3 isoform X1 [Gallus gallus];gi|71894947|ref|NP_001026032.1|//BPI fold containing family B, member 3 precursor [Gallus gallus]
424363	988	487	2243	2.20462	1.79332e-266	Up	2.32969e-267	HTATIP2	NA	NA	NA	K17290//oxidoreductase [EC:1.1.1.-]	gi|50750962|ref|XP_422206.1|//PREDICTED: oxidoreductase HTATIP2 isoform X2 [Gallus gallus];gi|971407241|ref|XP_015145883.1|//PREDICTED: oxidoreductase HTATIP2 isoform X1 [Gallus gallus]
107056274	2510	5039	2125.64	-1.24405	1.00831e-265	Down	1.31407e-266	LOC107056274	NA	NA	NA	K07868//Rho-related BTB domain-containing protein 1/2	gi|971442698|ref|XP_015156809.1|//PREDICTED: rho-related BTB domain-containing protein 2-like isoform X1 [Gallus gallus]
415771	3503	6311.95	2982.43	-1.08041	1.0666e-265	Down	1.39225e-266	RHPN2	NA	NA	NA	K18040//tyrosine-protein phosphatase non-receptor type 23 [EC:3.1.3.48];K01770//2-C-methyl-D-erythritol 2,4-cyclodiphosphate synthase [EC:4.6.1.12]	gi|971414618|ref|XP_015147966.1|//PREDICTED: rhophilin-2 isoform X3 [Gallus gallus];gi|971414616|ref|XP_015147965.1|//PREDICTED: rhophilin-2 isoform X2 [Gallus gallus];gi|118096400|ref|XP_414133.2|//PREDICTED: rhophilin-2 isoform X1 [Gallus gallus]
428413	882	5096	2165	-1.23381	2.88791e-265	Down	3.7756e-266	BAMBI	GO:0016021//integral component of membrane;GO:0005737//cytoplasm;GO:0005886//plasma membrane	GO:0005109//frizzled binding	GO:0016477//cell migration;GO:0010718//positive regulation of epithelial to mesenchymal transition;GO:0035413//positive regulation of catenin import into nucleus;GO:0008360//regulation of cell shape;GO:0032092//positive regulation of protein binding;GO:0045893//positive regulation of transcription, DNA-templated;GO:0090263//positive regulation of canonical Wnt signaling pathway;GO:0030512//negati…	K10162//BMP and activin membrane-bound inhibitor	gi|306482572|ref|NP_001182330.1|//BMP and activin membrane-bound inhibitor homolog precursor [Gallus gallus]
107056280	2300	3792	1352	-1.48668	1.49954e-262	Down	1.97289e-263	LOC107056280	NA	NA	NA	K20520//drebrin-like protein	gi|971442722|ref|XP_015156821.1|//PREDICTED: drebrin-like [Gallus gallus]
419021	5943	4738	1945	-1.28332	2.68183e-262	Down	3.53396e-263	PCF11	NA	NA	NA	K14400//pre-mRNA cleavage complex 2 protein Pcf11	gi|971378520|ref|XP_004938949.2|//PREDICTED: pre-mRNA cleavage complex 2 protein Pcf11 isoform X2 [Gallus gallus];gi|971378518|ref|XP_004938948.2|//PREDICTED: pre-mRNA cleavage complex 2 protein Pcf11 isoform X1 [Gallus gallus];gi|971378522|ref|XP_004938950.2|//PREDICTED: pre-mRNA cleavage complex 2 protein Pcf11 isoform X3 [Gallus gallus]
395185	1849	3453	6935	1.00723	1.74657e-260	Up	2.31962e-261	SLC35B1	GO:0030173//integral component of Golgi membrane;GO:0030176//integral component of endoplasmic reticulum membrane	GO:0005459//UDP-galactose transmembrane transporter activity	GO:0072334//UDP-galactose transmembrane transport	K15275//solute carrier family 35 (UDP-galactose transporter), member B1	gi|742627585|ref|NP_989845.2|//solute carrier family 35 member B1 [Gallus gallus]
424938	4913	1294	3677	1.50788	3.26597e-260	Up	4.34431e-261	SLC12A9	NA	NA	NA	K14429//solute carrier family 12 (potassium/chloride transporters), member 9	gi|971410804|ref|XP_003641839.3|//PREDICTED: solute carrier family 12 member 9 [Gallus gallus]
107051251	646	45.3	1146.83	4.66318	4.9068e-260	Up	6.54723e-261	LOC107051251	NA	NA	NA	K19347//SUN domain-containing protein 1/2	gi|971451640|ref|XP_015130383.1|//PREDICTED: sperm-associated antigen 4 protein-like [Gallus gallus]
428677	2413	4942	2088	-1.24179	6.68429e-260	Down	8.93281e-261	LUC7L3	GO:0005685//U1 snRNP;GO:0005654//nucleoplasm;GO:0071004//U2-type prespliceosome;GO:0016607//nuclear speck	GO:0003677//DNA binding;GO:0003729//mRNA binding	GO:0006376//mRNA splice site selection	K13212//RNA-binding protein Luc7-like 2	gi|971425079|ref|XP_015150901.1|//PREDICTED: luc7-like protein 3 isoform X5 [Gallus gallus];gi|971425082|ref|XP_015150902.1|//PREDICTED: luc7-like protein 3 isoform X6 [Gallus gallus];gi|71895837|ref|NP_001026701.1|//luc7-like protein 3 [Gallus gallus] ;gi|971425069|ref|XP_015150896.1|//PREDICTED: luc7-like protein 3 isoform X1 [Gallus gallus];gi|971425075|ref|XP_015150899.1|//PREDICTED: luc7-lik…
417568	3969	2468	614	-2.00585	7.40844e-260	Down	9.91591e-261	SARM1	NA	NA	NA	NA	gi|513215819|ref|XP_415814.4|//PREDICTED: sterile alpha and TIR motif-containing protein 1 [Gallus gallus]
421796	3064	3700	1312	-1.49457	3.1337e-258	Down	4.20732e-259	PNISR	GO:0005654//nucleoplasm;GO:0005737//cytoplasm	NA	NA	K13170//splicing factor, arginine/serine-rich 18	gi|971389332|ref|XP_015140093.1|//PREDICTED: arginine/serine-rich protein PNISR isoform X1 [Gallus gallus];gi|765099187|ref|NP_001026251.2|//arginine/serine-rich protein PNISR [Gallus gallus]
100859777	3260	6349.91	3050.22	-1.05664	7.91269e-258	Down	1.064e-258	LOC100859777	GO:0016020//membrane	GO:0005044//scavenger receptor activity	GO:0006898//receptor-mediated endocytosis	K13912//deleted in malignant brain tumors 1 protein	gi|971441063|ref|XP_015156102.1|//PREDICTED: deleted in malignant brain tumors 1 protein-like [Gallus gallus]
431627	2227	123	1358	3.46594	1.34463e-257	Up	1.81088e-258	ACOT12	NA	NA	NA	K01067//acetyl-CoA hydrolase [EC:3.1.2.1]	gi|363744783|ref|XP_429179.3|//PREDICTED: acyl-coenzyme A thioesterase 12 [Gallus gallus]
418753	1418	831	2859	1.78378	2.45874e-257	Up	3.32149e-258	RAB20	NA	NA	NA	K07911//Ras-related protein Rab-20	gi|118084344|ref|XP_416953.2|//PREDICTED: ras-related protein Rab-20 [Gallus gallus]
424492	2949	2266	5179	1.19371	3.78497e-256	Up	5.12877e-257	GCLM	NA	NA	NA	K11205//glutamate--cysteine ligase regulatory subunit	gi|56118978|ref|NP_001007954.1|//glutamate--cysteine ligase regulatory subunit [Gallus gallus]
420455	4314	4778	1998	-1.25667	4.91328e-256	Down	6.66785e-257	ZMYND11	GO:0005654//nucleoplasm	GO:0003714//transcription corepressor activity;GO:0000977//RNA polymerase II regulatory region sequence-specific DNA binding;GO:0003682//chromatin binding;GO:0008270//zinc ion binding;GO:0035064//methylated histone binding	GO:0000122//negative regulation of transcription from RNA polymerase II promoter;GO:0034243//regulation of transcription elongation from RNA polymerase II promoter;GO:2001237//negative regulation of extrinsic apoptotic signaling pathway;GO:0046329//negative regulation of JNK cascade;GO:0043124//negative regulation of I-kappaB kinase/NF-kappaB signaling;GO:1903507//negative regulation of nucleic a…	K20289//conserved oligomeric Golgi complex subunit 2;K08883//tripartite motif-containing protein 33 [EC:2.3.2.27];K22457//null;K08881//tripartite motif-containing protein 24 [EC:2.3.2.27]	gi|50732273|ref|XP_418557.1|//PREDICTED: zinc finger MYND domain-containing protein 11 isoform X2 [Gallus gallus];gi|513167697|ref|XP_004939220.1|//PREDICTED: zinc finger MYND domain-containing protein 11 isoform X1 [Gallus gallus];gi|971381859|ref|XP_015137631.1|//PREDICTED: zinc finger MYND domain-containing protein 11 isoform X3 [Gallus gallus];gi|513167702|ref|XP_004939221.1|//PREDICTED: zinc…
421578	3803	3307	1097	-1.59077	6.22786e-253	Down	8.56801e-254	AGPAT4	NA	NA	NA	K13523//lysophosphatidic acid acyltransferase / lysophosphatidylinositol acyltransferase [EC:2.3.1.51 2.3.1.-]	gi|118088302|ref|XP_419616.2|//PREDICTED: 1-acyl-sn-glycerol-3-phosphate acyltransferase delta isoform X1 [Gallus gallus]
395873	2094	236	1626	2.78565	2.98281e-252	Up	4.11598e-253	K123	NA	GO:0046872//metal ion binding;GO:0016787//hydrolase activity;GO:0003676//nucleic acid binding	NA	K15049//endonuclease domain-containing 1 protein	gi|45384326|ref|NP_990350.1|//K123 protein precursor [Gallus gallus]
100857753	1228	534.83	2257.21	2.07857	3.96106e-249	Up	5.49049e-250	ABHD12B	NA	NA	NA	K13704//abhydrolase domain-containing protein 12 [EC:3.1.1.23]	gi|363735032|ref|XP_003641499.1|//PREDICTED: abhydrolase domain-containing protein 12B [Gallus gallus]
427550	4644	6323	3083	-1.03509	2.79893e-248	Down	3.89123e-249	PDP2	GO:0005739//mitochondrion	GO:0046872//metal ion binding;GO:0004722//protein serine/threonine phosphatase activity	GO:0006470//protein dephosphorylation	K01102//pyruvate dehydrogenase phosphatase [EC:3.1.3.43]	gi|971414673|ref|XP_015147981.1|//PREDICTED: pyruvate dehydrogenase [acetyl-transferring]-phosphatase 2, mitochondrial [Gallus gallus]
396547	2456	1736	4303	1.31076	1.83739e-246	Up	2.56587e-247	NAGA	GO:0070062//extracellular exosome;GO:0005764//lysosome	GO:0008456//alpha-N-acetylgalactosaminidase activity;GO:0042803//protein homodimerization activity;GO:0004557//alpha-galactosidase activity	GO:0016139//glycoside catabolic process;GO:0019377//glycolipid catabolic process;GO:0016052//carbohydrate catabolic process	K01204//alpha-N-acetylgalactosaminidase [EC:3.2.1.49]	gi|268370285|ref|NP_001161200.1|//alpha-N-acetylgalactosaminidase precursor [Gallus gallus]
373892	3823	3041.15	966.54	-1.65253	9.77081e-246	Down	1.36649e-246	ADD3	GO:0005856//cytoskeleton;GO:0005654//nucleoplasm;GO:0005903//brush border;GO:0005938//cell cortex;GO:0000794//condensed nuclear chromosome;GO:0005911//cell-cell junction;GO:0005886//plasma membrane	GO:0005198//structural molecule activity	NA	K18622//adducin	gi|971402537|ref|XP_015144024.1|//PREDICTED: gamma-adducin isoform X2 [Gallus gallus];gi|45383900|ref|NP_989434.1|//gamma-adducin [Gallus gallus];gi|971402527|ref|XP_015144019.1|//PREDICTED: gamma-adducin isoform X1 [Gallus gallus]
423789	3075	1808	4408	1.28691	2.11878e-245	Up	2.9676e-246	LIPA	NA	NA	NA	K01052//lysosomal acid lipase/cholesteryl ester hydrolase [EC:3.1.1.13]	gi|363735476|ref|XP_421661.3|//PREDICTED: lysosomal acid lipase/cholesteryl ester hydrolase [Gallus gallus]
419015	3591	2793	5875	1.07396	3.09344e-245	Up	4.34555e-246	TMEM135	NA	NA	NA	NA	gi|971378565|ref|XP_015135814.1|//PREDICTED: transmembrane protein 135 isoform X2 [Gallus gallus];gi|971378567|ref|XP_015135820.1|//PREDICTED: transmembrane protein 135 isoform X3 [Gallus gallus];gi|363729391|ref|XP_003640641.1|//PREDICTED: transmembrane protein 135 isoform X1 [Gallus gallus];gi|971378569|ref|XP_015135828.1|//PREDICTED: transmembrane protein 135 isoform X4 [Gallus gallus]
416546	2806	22.02	1035.98	5.55722	8.11509e-245	Up	1.14166e-245	NOXO1	NA	NA	NA	K17934//NADPH oxidase organizer 1	gi|513208365|ref|XP_414847.4|//PREDICTED: NADPH oxidase organizer 1 [Gallus gallus]
427276	5698	3842	1449	-1.40561	1.09874e-244	Down	1.54802e-245	PPIP5K2	NA	GO:0000828//inositol hexakisphosphate kinase activity;GO:0033857//diphosphoinositol-pentakisphosphate kinase activity;GO:0003993//acid phosphatase activity	GO:0016310//phosphorylation;GO:0016311//dephosphorylation	K13024//inositol-hexakisphosphate/diphosphoinositol-pentakisphosphate 1-kinase [EC:2.7.4.24]	gi|971439716|ref|XP_015135952.1|//PREDICTED: inositol hexakisphosphate and diphosphoinositol-pentakisphosphate kinase 2 isoform X4 [Gallus gallus];gi|971439718|ref|XP_015135953.1|//PREDICTED: inositol hexakisphosphate and diphosphoinositol-pentakisphosphate kinase 2 isoform X5 [Gallus gallus];gi|513231431|ref|XP_004949357.1|//PREDICTED: inositol hexakisphosphate and diphosphoinositol-pentakisphos…
395836	3067	755	2653	1.81426	1.63998e-244	Up	2.31397e-245	MERTK	GO:0005615//extracellular space;GO:0016028//rhabdomere;GO:0016021//integral component of membrane;GO:0005737//cytoplasm	GO:0004713//protein tyrosine kinase activity;GO:0005524//ATP binding	GO:0060041//retina development in camera-type eye;GO:0034446//substrate adhesion-dependent cell spreading;GO:0060068//vagina development;GO:0001779//natural killer cell differentiation;GO:0051250//negative regulation of lymphocyte activation;GO:0030168//platelet activation;GO:0043491//protein kinase B signaling;GO:0007283//spermatogenesis;GO:0032940//secretion by cell;GO:0043277//apoptotic cell c…	K05117//c-mer proto-oncogene tyrosine kinase [EC:2.7.10.1]	gi|45384492|ref|NP_990319.1|//tyrosine-protein kinase Mer precursor [Gallus gallus];gi|971385607|ref|XP_015138834.1|//PREDICTED: tyrosine-protein kinase Mer isoform X2 [Gallus gallus];gi|971385605|ref|XP_015138833.1|//PREDICTED: tyrosine-protein kinase Mer isoform X1 [Gallus gallus]
417257	2674	452	2068	2.19503	1.68111e-244	Up	2.37898e-245	TOR4A	NA	GO:0005524//ATP binding	GO:0043066//negative regulation of apoptotic process	K03695//ATP-dependent Clp protease ATP-binding subunit ClpB;K15180//negative elongation factor B	gi|363740304|ref|XP_415532.3|//PREDICTED: torsin-4A [Gallus gallus]
428274	1315	2282	5118	1.16647	4.41636e-244	Up	6.25884e-245	PSMC5	GO:0016020//membrane;GO:0070062//extracellular exosome;GO:0005634//nucleus;GO:0072562//blood microparticle;GO:0031410//cytoplasmic vesicle;GO:0005838//proteasome regulatory particle	GO:0005524//ATP binding;GO:0016787//hydrolase activity;GO:0031531//thyrotropin-releasing hormone receptor binding;GO:0008134//transcription factor binding	GO:0045892//negative regulation of transcription, DNA-templated;GO:0043161//proteasome-mediated ubiquitin-dependent protein catabolic process	K03066//26S proteasome regulatory subunit T6	gi|636576901|ref|NP_001278998.1|//26S protease regulatory subunit 8 [Gallus gallus]
422190	945	1840	4424	1.26683	2.29224e-240	Up	3.27705e-241	TIMM8A	NA	NA	NA	K17780//mitochondrial import inner membrane translocase subunit TIM8	gi|692314706|ref|NP_001289039.1|//mitochondrial import inner membrane translocase subunit Tim8 A [Gallus gallus]
417191	3467	1257.58	3487.35	1.47267	1.98455e-238	Up	2.84539e-239	TOR1B	NA	NA	NA	K03695//ATP-dependent Clp protease ATP-binding subunit ClpB;K01056//peptidyl-tRNA hydrolase, PTH1 family [EC:3.1.1.29]	gi|971423613|ref|XP_415473.4|//PREDICTED: torsin-1B [Gallus gallus]
422127	3936	5430.1	2517.57	-1.10776	3.37361e-238	Down	4.84396e-239	LLGL2	GO:0005654//nucleoplasm;GO:0030864//cortical actin cytoskeleton;GO:0005886//plasma membrane	GO:0019905//syntaxin binding;GO:0030165//PDZ domain binding;GO:0017137//Rab GTPase binding;GO:0005096//GTPase activator activity	GO:0008593//regulation of Notch signaling pathway;GO:0017157//regulation of exocytosis;GO:0022008//neurogenesis;GO:0051294//establishment of spindle orientation;GO:0032878//regulation of establishment or maintenance of cell polarity;GO:0030866//cortical actin cytoskeleton organization;GO:0050708//regulation of protein secretion;GO:0043547//positive regulation of GTPase activity	K06094//lethal(2) giant larvae protein	gi|971425118|ref|XP_015150922.1|//PREDICTED: lethal(2) giant larvae protein homolog 2 isoform X3 [Gallus gallus];gi|971425114|ref|XP_015150920.1|//PREDICTED: lethal(2) giant larvae protein homolog 2 isoform X1 [Gallus gallus];gi|971425116|ref|XP_015150921.1|//PREDICTED: lethal(2) giant larvae protein homolog 2 isoform X2 [Gallus gallus];gi|971425124|ref|XP_015150925.1|//PREDICTED: lethal(2) giant…
770592	192	72	1134	3.97847	1.97993e-237	Up	2.84696e-238	MT3	NA	GO:0046872//metal ion binding	NA	K14739//metallothionein 1/2	gi|147901436|ref|NP_001091007.1|//metallothionein-3 [Gallus gallus]
416057	2562	2718	5704	1.07061	6.03087e-237	Up	8.69686e-238	QARS	NA	NA	NA	K01886//glutaminyl-tRNA synthetase [EC:6.1.1.18]	gi|61098266|ref|NP_001012800.1|//glutaminyl-tRNA synthetase [Gallus gallus]
420335	2569	3102	1034	-1.58378	7.55374e-236	Down	1.09086e-236	SQLE	NA	NA	NA	K00511//squalene monooxygenase [EC:1.14.14.17]	gi|302632542|ref|NP_001181856.1|//squalene monooxygenase [Gallus gallus]
418147	2302	6284	3127	-1.00572	2.06847e-235	Down	2.99142e-236	SLC6A12	GO:0016021//integral component of membrane	GO:0005328//neurotransmitter:sodium symporter activity	GO:0055085//transmembrane transport;GO:0006836//neurotransmitter transport	K05039//solute carrier family 6 (neurotransmitter transporter, GABA) member 6/8/11/12/13	gi|513160112|ref|XP_416378.4|//PREDICTED: sodium- and chloride-dependent betaine transporter [Gallus gallus]
426937	1047	2777	5777	1.05798	2.18642e-235	Up	3.16653e-236	PSMA5	GO:0070062//extracellular exosome;GO:0005654//nucleoplasm;GO:0019773//proteasome core complex, alpha-subunit complex;GO:0005737//cytoplasm	GO:0004298//threonine-type endopeptidase activity	GO:0006511//ubiquitin-dependent protein catabolic process	K02729//20S proteasome subunit alpha 5 [EC:3.4.25.1]	gi|71897167|ref|NP_001026578.1|//proteasome subunit alpha type-5 [Gallus gallus]
422649	6757	4592.1	1971.96	-1.21834	1.60584e-234	Down	2.32902e-235	SLC4A4	GO:0016323//basolateral plasma membrane;GO:0070062//extracellular exosome;GO:0016021//integral component of membrane	GO:0005452//inorganic anion exchanger activity;GO:0008510//sodium:bicarbonate symporter activity	GO:0015701//bicarbonate transport;GO:0035725//sodium ion transmembrane transport;GO:0015698//inorganic anion transport;GO:0098656//anion transmembrane transport	K13575//solute carrier family 4 (sodium bicarbonate cotransporter), member 4	gi|971393636|ref|XP_015131891.1|//PREDICTED: electrogenic sodium bicarbonate cotransporter 1 isoform X1 [Gallus gallus];gi|971393641|ref|XP_015131893.1|//PREDICTED: electrogenic sodium bicarbonate cotransporter 1 isoform X3 [Gallus gallus];gi|971393643|ref|XP_015131894.1|//PREDICTED: electrogenic sodium bicarbonate cotransporter 1 isoform X4 [Gallus gallus];gi|513183316|ref|XP_420603.3|//PREDICTE…
422988	1569	2109	4791	1.18495	2.42805e-234	Up	3.52654e-235	SIRT3	NA	NA	NA	K11413//NAD-dependent deacetylase sirtuin 3 [EC:3.5.1.-]	gi|971396548|ref|XP_015141686.1|//PREDICTED: NAD-dependent protein deacetylase sirtuin-3, mitochondrial isoform X1 [Gallus gallus];gi|313747484|ref|NP_001186422.1|//NAD-dependent protein deacetylase sirtuin-3, mitochondrial [Gallus gallus]
418518	6774	3715.43	1412	-1.3946	6.81782e-234	Down	9.91644e-235	TTC3	NA	NA	NA	K15712//E3 ubiquitin-protein ligase TTC3 [EC:2.3.2.27]	gi|971375665|ref|XP_015156920.1|//PREDICTED: E3 ubiquitin-protein ligase TTC3 isoform X4 [Gallus gallus];gi|513162834|ref|XP_416727.4|//PREDICTED: E3 ubiquitin-protein ligase TTC3 isoform X1 [Gallus gallus];gi|971375657|ref|XP_015156894.1|//PREDICTED: E3 ubiquitin-protein ligase TTC3 isoform X2 [Gallus gallus];gi|971375667|ref|XP_015156926.1|//PREDICTED: E3 ubiquitin-protein ligase TTC3 isoform X…
420872	1158	500	2108	2.07706	1.49759e-232	Up	2.18753e-233	LY86	GO:0005615//extracellular space	NA	GO:0031666//positive regulation of lipopolysaccharide-mediated signaling pathway;GO:0045087//innate immune response;GO:0006954//inflammatory response	K05400//lymphocyte antigen 96	gi|52138689|ref|NP_001004399.1|//lymphocyte antigen 86 precursor [Gallus gallus]
426810	16376	2398.15	651.07	-1.87985	7.50113e-232	Down	1.09725e-232	ZNF608	NA	GO:0046872//metal ion binding	NA	K10847//DNA-repair protein complementing XP-A cells	gi|971440654|ref|XP_015136300.1|//PREDICTED: zinc finger protein 608 isoform X4 [Gallus gallus];gi|971440648|ref|XP_015136298.1|//PREDICTED: zinc finger protein 608 isoform X1 [Gallus gallus];gi|513233207|ref|XP_004949752.1|//PREDICTED: zinc finger protein 608 isoform X2 [Gallus gallus]
415537	4852	3368	1218	-1.46619	1.22927e-228	Down	1.80578e-229	IGDCC4	NA	NA	NA	K06766//neogenin	gi|513201951|ref|XP_003641874.2|//PREDICTED: immunoglobulin superfamily DCC subclass member 4 isoform X1 [Gallus gallus];gi|971413643|ref|XP_004943950.2|//PREDICTED: immunoglobulin superfamily DCC subclass member 4 isoform X2 [Gallus gallus]
770808	2461	1992	4572	1.19979	3.95555e-228	Up	5.82707e-229	PES1	NA	NA	NA	K14843//pescadillo	gi|971422127|ref|XP_015150415.1|//PREDICTED: pescadillo homolog [Gallus gallus]
100857383	1319	3227	1136	-1.50505	9.51815e-228	Down	1.40413e-228	PNPO	NA	NA	NA	K00275//pyridoxamine 5'-phosphate oxidase [EC:1.4.3.5]	gi|971435132|ref|XP_015154965.1|//PREDICTED: pyridoxine-5'-phosphate oxidase, partial [Gallus gallus]
423848	5179	537	2143	1.99782	7.36883e-225	Up	1.09622e-225	PPRC1	NA	NA	NA	K17963//peroxisome proliferator-activated receptor gamma coactivator-related protein 1	gi|971403060|ref|XP_015144269.1|//PREDICTED: peroxisome proliferator-activated receptor gamma coactivator-related protein 1 [Gallus gallus]
428441	3401	5976	2969	-1.00802	8.66357e-225	Down	1.29242e-225	KAT2B	NA	NA	NA	K06062//histone acetyltransferase [EC:2.3.1.48]	gi|971380939|ref|XP_015137289.1|//PREDICTED: histone acetyltransferase KAT2B isoform X1 [Gallus gallus];gi|971380943|ref|XP_015137291.1|//PREDICTED: histone acetyltransferase KAT2B isoform X3 [Gallus gallus];gi|971380941|ref|XP_015137290.1|//PREDICTED: histone acetyltransferase KAT2B isoform X2 [Gallus gallus]
423683	4614	4378	1876	-1.22143	1.50766e-224	Down	2.25222e-225	HERC4	GO:0005634//nucleus;GO:0005737//cytoplasm	GO:0004842//ubiquitin-protein transferase activity;GO:0016874//ligase activity	GO:0007283//spermatogenesis;GO:0042787//protein ubiquitination involved in ubiquitin-dependent protein catabolic process	K10615//E3 ubiquitin-protein ligase HERC4 [EC:2.3.2.26]	gi|971401497|ref|XP_015134200.1|//PREDICTED: probable E3 ubiquitin-protein ligase HERC4 isoform X2 [Gallus gallus];gi|971401491|ref|XP_015134197.1|//PREDICTED: probable E3 ubiquitin-protein ligase HERC4 isoform X1 [Gallus gallus]
417567	1379	4469	1942	-1.20122	2.91645e-223	Down	4.36279e-224	SEBOX	NA	NA	NA	K09333//retina and anterior neural fold homeobox-like protein;K09326//homeobox protein OTX1;K09327//homeobox protein prophet of Pit-1	gi|971426591|ref|XP_415813.4|//PREDICTED: homeobox protein SEBOX [Gallus gallus]
107057623	2830	2611	5428	1.057	6.30258e-221	Up	9.45431e-222	TNPO2	NA	NA	NA	K18727//transportin-2	gi|971445819|ref|XP_015158191.1|//PREDICTED: LOW QUALITY PROTEIN: transportin-2 [Gallus gallus]
422802	4311	597	2237	1.90695	1.00328e-220	Up	1.50707e-221	RBPJ	NA	NA	NA	K06053//recombining binding protein suppressor of hairless	gi|118090629|ref|XP_420752.2|//PREDICTED: recombining binding protein suppressor of hairless isoform X3 [Gallus gallus];gi|971395404|ref|XP_015141194.1|//PREDICTED: recombining binding protein suppressor of hairless isoform X2 [Gallus gallus];gi|513184641|ref|XP_004936195.1|//PREDICTED: recombining binding protein suppressor of hairless isoform X1 [Gallus gallus];gi|971395407|ref|XP_015141195.1|/…
770199	2253	3574	1376	-1.37587	1.68088e-220	Down	2.52841e-221	PLA1A	NA	NA	NA	K13618//phospholipase A1 member A [EC:3.1.1.-]	gi|971374094|ref|XP_015150356.1|//PREDICTED: phospholipase A1 member A isoform X2 [Gallus gallus];gi|118083482|ref|XP_001233532.1|//PREDICTED: phospholipase A1 member A isoform X1 [Gallus gallus]
769290	5264	167.99	1325	2.98073	3.62738e-220	Up	5.46387e-221	OVCH2	NA	GO:0004252//serine-type endopeptidase activity	GO:0006508//proteolysis	K20111//oviductin [EC:3.4.21.120]	gi|971397014|ref|XP_015141898.1|//PREDICTED: ovochymase-2 isoform X1 [Gallus gallus];gi|971397020|ref|XP_015141901.1|//PREDICTED: ovochymase-2 isoform X3 [Gallus gallus];gi|971397022|ref|XP_015141902.1|//PREDICTED: ovochymase-2 isoform X4 [Gallus gallus];gi|971397018|ref|XP_015141900.1|//PREDICTED: ovochymase-2 isoform X2 [Gallus gallus]
419565	2469	389	1824	2.23045	4.16413e-220	Up	6.281e-221	THEMIS2	NA	NA	NA	NA	gi|118101521|ref|XP_417712.2|//PREDICTED: protein THEMIS2 [Gallus gallus]
107057619	1241	763	2538	1.73512	4.65724e-220	Up	7.04408e-221	ACP5	NA	NA	NA	K14379//tartrate-resistant acid phosphatase type 5 [EC:3.1.3.2]	gi|971445804|ref|XP_015158183.1|//PREDICTED: tartrate-resistant acid phosphatase type 5 [Gallus gallus]
421047	3594	2262	4910	1.11931	2.52498e-219	Up	3.83996e-220	MC5R	GO:0016021//integral component of membrane;GO:0005886//plasma membrane	GO:0004977//melanocortin receptor activity	GO:0007186//G-protein coupled receptor signaling pathway;GO:0030819//positive regulation of cAMP biosynthetic process	K04203//melanocortin 5 receptor	gi|971383281|ref|XP_015137951.1|//PREDICTED: melanocortin receptor 5 isoform X1 [Gallus gallus];gi|71896365|ref|NP_001026186.1|//melanocortin receptor 5 [Gallus gallus]
422418	6969	1438	3656	1.34739	1.16363e-218	Up	1.77928e-219	RAPGEF2	NA	NA	NA	K08018//Rap guanine nucleotide exchange factor 2	gi|971392666|ref|XP_015140813.1|//PREDICTED: rap guanine nucleotide exchange factor 2 isoform X9 [Gallus gallus];gi|971392660|ref|XP_420387.5|//PREDICTED: rap guanine nucleotide exchange factor 2 isoform X6 [Gallus gallus];gi|971392668|ref|XP_015140814.1|//PREDICTED: rap guanine nucleotide exchange factor 2 isoform X10 [Gallus gallus];gi|971392654|ref|XP_015140808.1|//PREDICTED: rap guanine nucle…
426785	2080	3339.61	1240	-1.42815	4.95905e-218	Down	7.59304e-219	INDOL1	NA	NA	NA	K00463//indoleamine 2,3-dioxygenase [EC:1.13.11.52]	gi|363742149|ref|XP_424397.3|//PREDICTED: indoleamine 2,3-dioxygenase 2 [Gallus gallus]
425706	3303	1757	4144.02	1.2391	1.23e-217	Up	1.88586e-218	CNNM4	NA	NA	NA	K16302//metal transporter CNNM	gi|971445177|ref|XP_015157897.1|//PREDICTED: metal transporter CNNM4 isoform X1 [Gallus gallus];gi|971445179|ref|XP_003643479.2|//PREDICTED: metal transporter CNNM4 isoform X2 [Gallus gallus]
107049491	2514	2584	5361	1.05408	3.01963e-217	Up	4.63602e-218	MOGS	GO:0005789//endoplasmic reticulum membrane	GO:0004573//mannosyl-oligosaccharide glucosidase activity	GO:0006487//protein N-linked glycosylation	K01228//mannosyl-oligosaccharide glucosidase [EC:3.2.1.106]	gi|971447323|ref|XP_015128624.1|//PREDICTED: LOW QUALITY PROTEIN: mannosyl-oligosaccharide glucosidase [Gallus gallus]
373917	886	345	1715	2.31473	1.6759e-216	Up	2.57995e-217	LGALS3	GO:0031012//extracellular matrix;GO:0070062//extracellular exosome;GO:0005615//extracellular space;GO:0005634//nucleus;GO:0005743//mitochondrial inner membrane;GO:0001772//immunological synapse	GO:0030246//carbohydrate binding;GO:0043236//laminin binding;GO:0042056//chemoattractant activity;GO:0019863//IgE binding	GO:0048245//eosinophil chemotaxis;GO:0030593//neutrophil chemotaxis;GO:0045806//negative regulation of endocytosis;GO:1902041//regulation of extrinsic apoptotic signaling pathway via death domain receptors;GO:0090280//positive regulation of calcium ion import;GO:0042129//regulation of T cell proliferation;GO:2001237//negative regulation of extrinsic apoptotic signaling pathway;GO:0071677//positiv…	K06831//galectin-3	gi|971398912|ref|XP_015142742.1|//PREDICTED: galectin-3 isoform X1 [Gallus gallus];gi|722827270|ref|NP_001289729.1|//galectin-3 [Gallus gallus]
424535	2150	1282.41	3394.17	1.40539	1.78749e-216	Up	2.75544e-217	CTBS	NA	NA	NA	K12310//Di-N-acetylchitobiase [EC:3.2.1.-]	gi|50751384|ref|XP_422372.1|//PREDICTED: di-N-acetylchitobiase [Gallus gallus]
418625	2559	3948	1634	-1.27153	9.83813e-216	Down	1.52267e-216	ASB9	GO:0005622//intracellular	NA	GO:0045732//positive regulation of protein catabolic process;GO:0016567//protein ubiquitination;GO:0035556//intracellular signal transduction	K10331//ankyrin repeat and SOCS box protein 9	gi|57525505|ref|NP_001006262.1|//ankyrin repeat and SOCS box protein 9 [Gallus gallus] ;gi|971376140|ref|XP_015128701.1|//PREDICTED: ankyrin repeat and SOCS box protein 9 isoform X1 [Gallus gallus]
419563	3518	2297.25	4931.38	1.10327	3.08562e-215	Up	4.78848e-216	LOC419563	NA	GO:0005525//GTP binding;GO:0003924//GTPase activity	NA	K20899//guanylate-binding protein 1/3/4/7	gi|513220957|ref|XP_417710.3|//PREDICTED: guanylate-binding protein 1 [Gallus gallus]
769963	1532	2844	5704	1.00524	7.75793e-214	Up	1.20554e-214	PAFAH2	NA	GO:0003847//1-alkyl-2-acetylglycerophosphocholine esterase activity	GO:0016042//lipid catabolic process	K01062//platelet-activating factor acetylhydrolase [EC:3.1.1.47]	gi|971430846|ref|XP_015153256.1|//PREDICTED: platelet-activating factor acetylhydrolase 2, cytoplasmic isoform X3 [Gallus gallus];gi|971430844|ref|XP_015153255.1|//PREDICTED: platelet-activating factor acetylhydrolase 2, cytoplasmic isoform X2 [Gallus gallus];gi|513221135|ref|XP_004947800.1|//PREDICTED: platelet-activating factor acetylhydrolase 2, cytoplasmic isoform X1 [Gallus gallus]
423343	1719	1772	4133	1.223	1.13344e-212	Up	1.766e-213	ENTPD5	NA	NA	NA	K01511//ectonucleoside triphosphate diphosphohydrolase 5/6 [EC:3.6.1.6]	gi|971399841|ref|XP_015143155.1|//PREDICTED: ectonucleoside triphosphate diphosphohydrolase 5 [Gallus gallus]
418418	5578	5022	2373	-1.08036	1.03086e-211	Down	1.61685e-212	PHLDB2	GO:0031252//cell leading edge;GO:0005925//focal adhesion;GO:0045111//intermediate filament cytoskeleton;GO:0005886//plasma membrane;GO:0045180//basal cortex	NA	GO:0045184//establishment of protein localization;GO:0051497//negative regulation of stress fiber assembly;GO:0070507//regulation of microtubule cytoskeleton organization;GO:1904261//positive regulation of basement membrane assembly involved in embryonic body morphogenesis;GO:0010717//regulation of epithelial to mesenchymal transition;GO:1903690//negative regulation of wound healing, spreading of…	K09486//hypoxia up-regulated 1;K17916//kinesin family member 16B;K18061//myotubularin-related protein 5/13	gi|971374791|ref|XP_015153103.1|//PREDICTED: pleckstrin homology-like domain family B member 2 isoform X3 [Gallus gallus];gi|971374801|ref|XP_015153143.1|//PREDICTED: pleckstrin homology-like domain family B member 2 isoform X7 [Gallus gallus];gi|971374783|ref|XP_015153082.1|//PREDICTED: pleckstrin homology-like domain family B member 2 isoform X1 [Gallus gallus];gi|971374789|ref|XP_015153093.1|/…
416250	1705	1035	2949	1.51178	8.3212e-210	Up	1.31031e-210	TIMD4	GO:0016021//integral component of membrane	GO:0001786//phosphatidylserine binding	NA	K20414//hepatitis A virus cellular receptor 2;K20413//hepatitis A virus cellular receptor 1	gi|57524995|ref|NP_001006149.1|//T-cell immunoglobulin and mucin domain-containing protein 4 precursor [Gallus gallus]
415565	18099	2790.8	941.08	-1.5671	3.94085e-209	Down	6.22999e-210	NOX5	NA	NA	NA	K13411//dual oxidase [EC:1.6.3.1 1.11.1.-];K08008//NADPH oxidase	gi|971413284|ref|XP_015147588.1|//PREDICTED: NADPH oxidase 5 isoform X1 [Gallus gallus];gi|770075584|ref|NP_001292401.1|//NADPH oxidase 5 [Gallus gallus]
420788	5957	982	58	-4.08041	8.573e-209	Down	1.35706e-209	ADCY1	NA	NA	NA	K08041//adenylate cyclase 1 [EC:4.6.1.1]	gi|513170115|ref|XP_418883.4|//PREDICTED: adenylate cyclase type 1 [Gallus gallus]
420618	1979	5327	2605	-1.03085	5.00717e-208	Down	7.93646e-209	TRA2A	NA	NA	NA	K12897//transformer-2 protein	gi|57530708|ref|NP_001006360.1|//transformer-2 protein homolog alpha [Gallus gallus]
418298	2490	2684	886	-1.59782	6.83976e-207	Down	1.08695e-207	LOC418298	NA	NA	NA	K15116//solute carrier family 25, member 33/36	gi|971373875|ref|XP_015149414.1|//PREDICTED: solute carrier family 25 member 36-like [Gallus gallus]
770956	2996	5412	2678	-1.01382	1.19868e-205	Down	1.91235e-206	TMEM37	NA	NA	NA	NA	gi|118093869|ref|XP_001234272.1|//PREDICTED: voltage-dependent calcium channel gamma-like subunit [Gallus gallus]
419438	3144	3054	1124	-1.44087	3.58496e-202	Down	5.74166e-203	SLC2A5	NA	NA	NA	K08143//MFS transporter, SP family, solute carrier family 2 (facilitated glucose/fructose transporter), member 5	gi|513219831|ref|XP_417596.4|//PREDICTED: solute carrier family 2, facilitated glucose transporter member 5 isoform X1 [Gallus gallus];gi|513219834|ref|XP_004947503.1|//PREDICTED: solute carrier family 2, facilitated glucose transporter member 5 isoform X2 [Gallus gallus]
417855	6854	2822	984	-1.5188	4.88505e-202	Down	7.83399e-203	ZFC3H1	NA	NA	NA	NA	gi|363727581|ref|XP_416097.3|//PREDICTED: zinc finger C3H1 domain-containing protein isoform X1 [Gallus gallus];gi|971371325|ref|XP_015138463.1|//PREDICTED: zinc finger C3H1 domain-containing protein isoform X2 [Gallus gallus]
427254	2445	544	2040	1.90808	1.38e-201	Up	2.21592e-202	ZFAND5	NA	NA	NA	K14785//ESF2/ABP1 family protein;K20287//perilipin-3;K12163//AN1-type zinc finger and ubiquitin domain-containing protein 1	gi|971439183|ref|XP_015135775.1|//PREDICTED: AN1-type zinc finger protein 5 isoform X1 [Gallus gallus];gi|71894809|ref|NP_001026595.1|//AN1-type zinc finger protein 5 [Gallus gallus] ;gi|971439185|ref|XP_015135776.1|//PREDICTED: AN1-type zinc finger protein 5 isoform X2 [Gallus gallus]
395219	1676	260	1463	2.49353	1.48606e-201	Up	2.3893e-202	SOCS2	GO:0005737//cytoplasm	GO:0004860//protein kinase inhibitor activity;GO:0008269//JAK pathway signal transduction adaptor activity;GO:0005159//insulin-like growth factor receptor binding	GO:0001558//regulation of cell growth;GO:0006469//negative regulation of protein kinase activity;GO:0046627//negative regulation of insulin receptor signaling pathway;GO:0032355//response to estradiol;GO:0060396//growth hormone receptor signaling pathway;GO:0016567//protein ubiquitination;GO:0046426//negative regulation of JAK-STAT cascade;GO:0019221//cytokine-mediated signaling pathway	K04695//suppressor of cytokine signaling 2	gi|45383099|ref|NP_989871.1|//suppressor of cytokine signaling 2 [Gallus gallus]
418335	5236	1915	4262	1.15537	1.84536e-200	Up	2.9861e-201	GSK3B	NA	NA	NA	K03083//glycogen synthase kinase 3 beta [EC:2.7.11.26]	gi|513161468|ref|XP_004938236.1|//PREDICTED: glycogen synthase kinase-3 beta isoform X3 [Gallus gallus];gi|971374111|ref|XP_015150421.1|//PREDICTED: glycogen synthase kinase-3 beta isoform X1 [Gallus gallus];gi|513161465|ref|XP_416557.4|//PREDICTED: glycogen synthase kinase-3 beta isoform X2 [Gallus gallus]
770587	2089	5082	2484	-1.03155	9.57217e-199	Down	1.55291e-199	FMO4	GO:0031090//organelle membrane;GO:0005789//endoplasmic reticulum membrane	GO:0050661//NADP binding;GO:0004499//N,N-dimethylaniline monooxygenase activity;GO:0050660//flavin adenine dinucleotide binding	GO:0042737//drug catabolic process;GO:0055114//oxidation-reduction process	K00485//dimethylaniline monooxygenase (N-oxide forming) [EC:1.14.13.8]	gi|971407360|ref|XP_004943256.2|//PREDICTED: dimethylaniline monooxygenase [N-oxide-forming] 2 [Gallus gallus]
403120	478	2015	4396	1.1266	1.4106e-198	Up	2.29135e-199	IFI6	NA	NA	NA	NA	gi|47777293|ref|NP_001001296.1|//interferon, alpha-inducible protein 6 [Gallus gallus]
420761	3140	2076	572	-1.85853	7.22177e-198	Down	1.17609e-198	AMPH	GO:0005856//cytoskeleton;GO:0030672//synaptic vesicle membrane;GO:0031256//leading edge membrane;GO:0030054//cell junction;GO:0005802//trans-Golgi network	GO:0005086//ARF guanyl-nucleotide exchange factor activity;GO:0005543//phospholipid binding	GO:0043547//positive regulation of GTPase activity;GO:0016192//vesicle-mediated transport	K12562//amphiphysin	gi|971380272|ref|XP_015137039.1|//PREDICTED: amphiphysin isoform X1 [Gallus gallus];gi|56606150|ref|NP_001004398.1|//amphiphysin [Gallus gallus]
428066	6132	2656	5311	1.00091	8.30035e-198	Up	1.35346e-198	VWA8	NA	NA	NA	K14572//midasin	gi|513165204|ref|XP_425624.4|//PREDICTED: von Willebrand factor A domain-containing protein 8 [Gallus gallus]
422508	7594	1899	4219	1.15285	9.13376e-198	Up	1.49125e-198	CNOT6L	GO:0005634//nucleus;GO:0030014//CCR4-NOT complex;GO:0005737//cytoplasm	GO:0004535//poly(A)-specific ribonuclease activity	GO:0010606//positive regulation of cytoplasmic mRNA processing body assembly;GO:0090503//RNA phosphodiester bond hydrolysis, exonucleolytic;GO:0000288//nuclear-transcribed mRNA catabolic process, deadenylation-dependent decay;GO:0061157//mRNA destabilization;GO:0008284//positive regulation of cell proliferation	K12603//CCR4-NOT transcription complex subunit 6 [EC:3.1.13.4]	gi|363733146|ref|XP_420472.3|//PREDICTED: CCR4-NOT transcription complex subunit 6-like [Gallus gallus]
395159	1084	1182.32	147.97	-2.99706	1.67629e-197	Down	2.74377e-198	LOC395159	NA	NA	NA	K01691//WNT inhibitory factor 1	gi|45383169|ref|NP_989829.1|//Schwann cell-specific EGF-like repeat autocrine factor precursor [Gallus gallus]
416328	1769	2051.98	4441.98	1.11537	1.87495e-197	Up	3.07284e-198	SLC22A5	GO:0016021//integral component of membrane	GO:0022857//transmembrane transporter activity	GO:0055085//transmembrane transport	K08202//MFS transporter, OCT family, solute carrier family 22 (organic cation transporter), member 4/5	gi|113951651|ref|NP_001039293.1|//solute carrier family 22 member 5 [Gallus gallus];gi|971418422|ref|XP_015149513.1|//PREDICTED: solute carrier family 22 member 5 isoform X1 [Gallus gallus]
423724	7781	3588	1481	-1.27542	3.90699e-197	Down	6.41121e-198	ZMIZ1	GO:0005654//nucleoplasm	GO:0008270//zinc ion binding	GO:0048844//artery morphogenesis;GO:0007569//cell aging;GO:0045944//positive regulation of transcription from RNA polymerase II promoter;GO:0048146//positive regulation of fibroblast proliferation;GO:0048589//developmental growth;GO:0001570//vasculogenesis;GO:0003007//heart morphogenesis;GO:0007296//vitellogenesis	K04706//E3 SUMO-protein ligase PIAS1;K06794//neurocan core protein	gi|971401909|ref|XP_015143771.1|//PREDICTED: zinc finger MIZ domain-containing protein 1 isoform X2 [Gallus gallus];gi|971401902|ref|XP_015143768.1|//PREDICTED: zinc finger MIZ domain-containing protein 1 isoform X1 [Gallus gallus];gi|971401913|ref|XP_015143773.1|//PREDICTED: zinc finger MIZ domain-containing protein 1 isoform X4 [Gallus gallus];gi|971401921|ref|XP_015143777.1|//PREDICTED: zinc f…
374131	6452	3462	1402	-1.30293	1.25711e-196	Down	2.07068e-197	NR3C2	GO:0005634//nucleus;GO:0005829//cytosol	GO:0008270//zinc ion binding;GO:0043565//sequence-specific DNA binding;GO:0003700//transcription factor activity, sequence-specific DNA binding;GO:1990239//steroid hormone binding	GO:0071376//cellular response to corticotropin-releasing hormone stimulus;GO:1904045//cellular response to aldosterone;GO:0030252//growth hormone secretion;GO:0060126//somatotropin secreting cell differentiation;GO:0071386//cellular response to corticosterone stimulus;GO:0006355//regulation of transcription, DNA-templated;GO:0043401//steroid hormone mediated signaling pathway;GO:0051459//regulati…	K08555//mineralocorticoid receptor	gi|226817306|ref|NP_001152817.1|//mineralocorticoid receptor [Gallus gallus];gi|971392897|ref|XP_015131585.1|//PREDICTED: mineralocorticoid receptor isoform X1 [Gallus gallus]
107053650	1474	678	2260	1.73815	1.31763e-196	Up	2.1731e-197	DDIT4	NA	NA	NA	K08270//DNA-damage-inducible transcript 4	gi|971401795|ref|XP_015143726.1|//PREDICTED: DNA damage-inducible transcript 4 protein [Gallus gallus]
101749459	4785	839	2541.59	1.60017	1.42084e-196	Up	2.34626e-197	ARID5A	GO:0005634//nucleus	GO:0044212//transcription regulatory region DNA binding	GO:0006357//regulation of transcription from RNA polymerase II promoter	K06676//condensin complex subunit 2;K07874//Ras-related protein Rab-1A;K00844//hexokinase [EC:2.7.1.1]	gi|971430142|ref|XP_015152937.1|//PREDICTED: AT-rich interactive domain-containing protein 5A isoform X2 [Gallus gallus];gi|971430140|ref|XP_015152936.1|//PREDICTED: AT-rich interactive domain-containing protein 5A isoform X1 [Gallus gallus]
424807	1110	364	1659	2.18949	7.51696e-196	Up	1.24441e-196	AP1S3	NA	NA	NA	K12395//AP-1 complex subunit sigma-3	gi|971409822|ref|XP_015132388.1|//PREDICTED: AP-1 complex subunit sigma-3 isoform X1 [Gallus gallus];gi|71725353|ref|NP_001025179.1|//AP-1 complex subunit sigma-3 [Gallus gallus];gi|971409824|ref|XP_015132389.1|//PREDICTED: AP-1 complex subunit sigma-3 isoform X2 [Gallus gallus];gi|971409826|ref|XP_015132390.1|//PREDICTED: AP-1 complex subunit sigma-3 isoform X3 [Gallus gallus];gi|971409828|ref|X…
431107	1293	2356	4861	1.0461	1.01837e-194	Up	1.69853e-195	TMUB1	NA	NA	NA	K08290//Fas-activated serine/threonine kinase [EC:2.7.11.8]	gi|971379151|ref|XP_015136511.1|//PREDICTED: transmembrane and ubiquitin-like domain-containing protein 1 [Gallus gallus]
427373	4730	2524.5	839.85	-1.58661	9.76654e-193	Down	1.64717e-193	CORO2A	NA	NA	NA	K13887//coronin-2	gi|513232778|ref|XP_424946.4|//PREDICTED: coronin-2A isoform X1 [Gallus gallus];gi|513232784|ref|XP_004949664.1|//PREDICTED: coronin-2A isoform X2 [Gallus gallus]
419910	9226	1621	352	-2.20205	1.3398e-192	Down	2.27074e-193	ITPR3	NA	NA	NA	K04960//inositol 1,4,5-triphosphate receptor type 3	gi|971433860|ref|XP_015154474.1|//PREDICTED: inositol 1,4,5-trisphosphate receptor type 3 isoform X2 [Gallus gallus];gi|118102546|ref|XP_418035.2|//PREDICTED: inositol 1,4,5-trisphosphate receptor type 3 isoform X3 [Gallus gallus];gi|971433858|ref|XP_015154473.1|//PREDICTED: inositol 1,4,5-trisphosphate receptor type 3 isoform X1 [Gallus gallus]
418252	3867	3100	1192	-1.3777	7.31443e-192	Down	1.24422e-192	PHC1	NA	NA	NA	K11456//polyhomeotic-like protein 1	gi|971373584|ref|XP_015148087.1|//PREDICTED: polyhomeotic-like protein 1 isoform X2 [Gallus gallus];gi|971373582|ref|XP_015148081.1|//PREDICTED: polyhomeotic-like protein 1 isoform X1 [Gallus gallus];gi|57525436|ref|NP_001006249.1|//polyhomeotic-like protein 1 [Gallus gallus]
427868	9564	4432	2070	-1.09714	9.96608e-192	Down	1.69734e-192	TRHDE	NA	NA	NA	K01306//pyroglutamyl-peptidase II [EC:3.4.19.6]	gi|971371330|ref|XP_015138490.1|//PREDICTED: LOW QUALITY PROTEIN: thyrotropin-releasing hormone-degrading ectoenzyme [Gallus gallus]
100857572	2210	734	2332	1.6689	1.28327e-191	Up	2.18822e-192	HTRA1	NA	NA	NA	K08784//HtrA serine peptidase 1 [EC:3.4.21.-]	gi|971403358|ref|XP_015144381.1|//PREDICTED: serine protease HTRA1 [Gallus gallus]
100857703	2065	480	1867	1.9608	2.15831e-191	Up	3.6848e-192	C2ORF88	NA	NA	NA	NA	gi|693071992|ref|NP_001289073.1|//small membrane A-kinase anchor protein [Gallus gallus]
416855	3358	126	1099	3.12588	3.33505e-191	Up	5.71453e-192	WDR66	NA	NA	NA	K18598//echinoderm microtubule-associated protein-like 6	gi|513210110|ref|XP_415147.4|//PREDICTED: WD repeat-containing protein 66 [Gallus gallus]
422860	7001	4616	2200	-1.06795	3.89536e-191	Down	6.68269e-192	KIAA0232	NA	NA	NA	NA	gi|971395671|ref|XP_015141309.1|//PREDICTED: uncharacterized protein KIAA0232 homolog isoform X1 [Gallus gallus];gi|971395675|ref|XP_015141311.1|//PREDICTED: uncharacterized protein KIAA0232 homolog isoform X3 [Gallus gallus];gi|971395673|ref|XP_015141310.1|//PREDICTED: uncharacterized protein KIAA0232 homolog isoform X2 [Gallus gallus]
415455	3949	2989	1126	-1.40727	4.63338e-191	Down	7.95839e-192	PDE8A	GO:0070062//extracellular exosome	GO:0046872//metal ion binding;GO:0004115//3',5'-cyclic-AMP phosphodiesterase activity	GO:0007165//signal transduction	K18437//high affinity cAMP-specific and IBMX-insensitive 3',5'-cyclic phosphodiesterase 8 [EC:3.1.4.53]	gi|513201514|ref|XP_004943873.1|//PREDICTED: high affinity cAMP-specific and IBMX-insensitive 3',5'-cyclic phosphodiesterase 8A isoform X2 [Gallus gallus];gi|513201509|ref|XP_004943872.1|//PREDICTED: high affinity cAMP-specific and IBMX-insensitive 3',5'-cyclic phosphodiesterase 8A isoform X1 [Gallus gallus]
424865	3494	3748	1613	-1.21519	6.117e-191	Down	1.05194e-191	IGF2BP2	NA	NA	NA	K17392//insulin-like growth factor 2 mRNA-binding protein 2	gi|971410394|ref|XP_015132626.1|//PREDICTED: insulin-like growth factor 2 mRNA-binding protein 2 isoform X2 [Gallus gallus];gi|971410392|ref|XP_015132625.1|//PREDICTED: insulin-like growth factor 2 mRNA-binding protein 2 isoform X1 [Gallus gallus]
423398	10451	1921	510	-1.9121	2.60388e-190	Down	4.49003e-191	PTPN21	NA	NA	NA	K18025//tyrosine-protein phosphatase non-receptor type 14/21 [EC:3.1.3.48]	gi|971400034|ref|XP_421308.4|//PREDICTED: tyrosine-protein phosphatase non-receptor type 21 isoform X2 [Gallus gallus];gi|971400032|ref|XP_015143216.1|//PREDICTED: tyrosine-protein phosphatase non-receptor type 21 isoform X1 [Gallus gallus]
100857264	2201	1702	3871	1.18666	4.34632e-190	Up	7.51036e-191	TMEM161A	NA	NA	NA	NA	gi|971436586|ref|XP_015155609.1|//PREDICTED: transmembrane protein 161A isoform X2 [Gallus gallus];gi|971436584|ref|XP_003642928.2|//PREDICTED: transmembrane protein 161A isoform X1 [Gallus gallus]
101752219	485	450	1802	2.00279	5.89092e-190	Up	1.01916e-190	LOC101752219	NA	NA	NA	NA	gi|513217799|ref|XP_004947084.1|//PREDICTED: elafin [Gallus gallus]
418582	4462	2357	752	-1.64696	6.46286e-190	Down	1.11945e-190	PRRG1	GO:0005576//extracellular region;GO:0016021//integral component of membrane	GO:0005509//calcium ion binding	NA	K01314//coagulation factor X [EC:3.4.21.6]	gi|971375760|ref|XP_015157325.1|//PREDICTED: transmembrane gamma-carboxyglutamic acid protein 1 isoform X3 [Gallus gallus];gi|479277995|ref|NP_001264665.1|//transmembrane gamma-carboxyglutamic acid protein 1 [Gallus gallus] ;gi|971375758|ref|XP_015157319.1|//PREDICTED: transmembrane gamma-carboxyglutamic acid protein 1 isoform X2 [Gallus gallus]
426918	1908	2485	5006	1.0116	7.98669e-190	Up	1.38505e-190	STUB1	GO:0070062//extracellular exosome;GO:0005654//nucleoplasm;GO:0005783//endoplasmic reticulum;GO:0045111//intermediate filament cytoskeleton;GO:0042405//nuclear inclusion body;GO:0030018//Z disc;GO:0000151//ubiquitin ligase complex;GO:0005886//plasma membrane	GO:0031625//ubiquitin protein ligase binding;GO:0042803//protein homodimerization activity;GO:1904264//ubiquitin protein ligase activity involved in ERAD pathway;GO:0016874//ligase activity;GO:0034450//ubiquitin-ubiquitin ligase activity;GO:0030911//TPR domain binding;GO:0051879//Hsp90 protein binding;GO:0051787//misfolded protein binding;GO:0001664//G-protein coupled receptor binding;GO:0019900/…	GO:0070534//protein K63-linked ubiquitination;GO:0006281//DNA repair;GO:0031943//regulation of glucocorticoid metabolic process;GO:0032436//positive regulation of proteasomal ubiquitin-dependent protein catabolic process;GO:0042787//protein ubiquitination involved in ubiquitin-dependent protein catabolic process;GO:0051443//positive regulation of ubiquitin-protein transferase activity;GO:0030579/…	K09561//STIP1 homology and U-box containing protein 1 [EC:2.3.2.27]	gi|71897173|ref|NP_001026577.1|//STIP1 homology and U box-containing protein 1 [Gallus gallus];gi|971420099|ref|XP_015150153.1|//PREDICTED: STIP1 homology and U box-containing protein 1 isoform X1 [Gallus gallus]
417632	5041	4662	2241	-1.05562	1.96162e-189	Down	3.41402e-190	YPEL2	GO:0005730//nucleolus	GO:0046872//metal ion binding	NA	NA	gi|483519330|gb|EOB05160.1|//Protein yippee-like 2, partial [Anas platyrhynchos]
422053	2929	552	1991	1.85194	4.26702e-189	Up	7.45291e-190	SUPT3H	GO:0000124//SAGA complex;GO:0033276//transcription factor TFTC complex;GO:0030914//STAGA complex;GO:0005669//transcription factor TFIID complex	GO:0003677//DNA binding;GO:0003713//transcription coactivator activity;GO:0004402//histone acetyltransferase activity;GO:0046982//protein heterodimerization activity	GO:0098779//positive regulation of mitophagy in response to mitochondrial depolarization;GO:0006357//regulation of transcription from RNA polymerase II promoter;GO:0098792//xenophagy;GO:0016578//histone deubiquitination;GO:0043966//histone H3 acetylation;GO:0002230//positive regulation of defense response to virus by host	K11313//transcription initiation protein SPT3	gi|971390772|ref|XP_015140626.1|//PREDICTED: transcription initiation protein SPT3 homolog isoform X2 [Gallus gallus];gi|71894905|ref|NP_001026273.1|//transcription initiation protein SPT3 homolog [Gallus gallus] ;gi|971390766|ref|XP_015140623.1|//PREDICTED: transcription initiation protein SPT3 homolog isoform X1 [Gallus gallus];gi|971390774|ref|XP_015140627.1|//PREDICTED: transcription initiati…
395895	10407	996.22	90.35	-3.46168	4.46676e-189	Down	7.82029e-190	CACNA1D	GO:0005891//voltage-gated calcium channel complex	GO:0046872//metal ion binding;GO:0008331//high voltage-gated calcium channel activity	GO:0070588//calcium ion transmembrane transport;GO:0086010//membrane depolarization during action potential;GO:0034765//regulation of ion transmembrane transport	K04851//voltage-dependent calcium channel L type alpha-1D	gi|46048807|ref|NP_990365.1|//voltage-dependent L-type calcium channel subunit alpha-1D [Gallus gallus];gi|971415833|ref|XP_015148475.1|//PREDICTED: voltage-dependent L-type calcium channel subunit alpha-1D isoform X15 [Gallus gallus];gi|971415853|ref|XP_015148485.1|//PREDICTED: voltage-dependent L-type calcium channel subunit alpha-1D isoform X25 [Gallus gallus];gi|971415825|ref|XP_015148471.1|/…
396134	6624	4077	1842	-1.14505	5.61878e-189	Down	9.84886e-190	MET	NA	NA	NA	K05099//proto-oncogene tyrosine-protein kinase Met [EC:2.7.10.1]	gi|765099173|ref|NP_990543.2|//hepatocyte growth factor receptor precursor [Gallus gallus];gi|971370791|ref|XP_015134695.1|//PREDICTED: hepatocyte growth factor receptor isoform X1 [Gallus gallus];gi|971370793|ref|XP_015134737.1|//PREDICTED: hepatocyte growth factor receptor isoform X2 [Gallus gallus]
395528	1501	1238	3146	1.34669	3.01309e-188	Up	5.29396e-189	UBE2J1	NA	NA	NA	K10578//ubiquitin-conjugating enzyme E2 J1 [EC:2.3.2.23]	gi|874507355|ref|NP_990094.2|//ubiquitin-conjugating enzyme E2 J1 [Gallus gallus]
396512	2253	1581	3672	1.21691	1.12882e-187	Up	1.98567e-188	FOS	GO:0005634//nucleus;GO:0005783//endoplasmic reticulum;GO:0005667//transcription factor complex;GO:0005829//cytosol	GO:0000982//transcription factor activity, RNA polymerase II core promoter proximal region sequence-specific binding;GO:0000978//RNA polymerase II core promoter proximal region sequence-specific DNA binding	GO:0006357//regulation of transcription from RNA polymerase II promoter	K04379//proto-oncogene protein c-fos	gi|45382877|ref|NP_990839.1|//proto-oncogene c-Fos [Gallus gallus]
100857984	702	2289	4705	1.04066	6.05567e-187	Up	1.06899e-187	ZMYM6NB	NA	NA	NA	K13219//splicing factor, proline- and glutamine-rich	gi|971430973|ref|XP_003642617.3|//PREDICTED: uncharacterized protein ZMYM6NB isoform X1 [Gallus gallus];gi|971430975|ref|XP_004947836.2|//PREDICTED: uncharacterized protein ZMYM6NB isoform X2 [Gallus gallus]
419857	10450	1698.28	404	-2.07046	9.08451e-187	Down	1.60555e-187	PLXNA2	GO:0002116//semaphorin receptor complex;GO:0005887//integral component of plasma membrane	GO:0017154//semaphorin receptor activity	GO:1902287//semaphorin-plexin signaling pathway involved in axon guidance;GO:0021785//branchiomotor neuron axon guidance;GO:0060037//pharyngeal system development;GO:0060174//limb bud formation;GO:0051642//centrosome localization;GO:0030334//regulation of cell migration;GO:0001756//somitogenesis;GO:0048841//regulation of axon extension involved in axon guidance;GO:0021915//neural tube development…	K06820//plexin A	gi|971434037|ref|XP_015154528.1|//PREDICTED: plexin-A2 isoform X2 [Gallus gallus]
395318	955	2263	4659.61	1.04316	7.03885e-186	Up	1.24984e-186	PSMA7	GO:0070062//extracellular exosome;GO:0005634//nucleus;GO:0019773//proteasome core complex, alpha-subunit complex;GO:0005737//cytoplasm	GO:0004298//threonine-type endopeptidase activity;GO:0042802//identical protein binding	GO:0006511//ubiquitin-dependent protein catabolic process	K02731//20S proteasome subunit alpha 4 [EC:3.4.25.1]	gi|45382931|ref|NP_989944.1|//proteasome subunit alpha type-7 [Gallus gallus]
431181	10782	4182.8	1930.9	-1.11401	1.57879e-185	Down	2.8099e-186	KCNB2	NA	NA	NA	K04886//potassium voltage-gated channel Shab-related subfamily B member 2	gi|971384490|ref|XP_003640873.2|//PREDICTED: potassium voltage-gated channel subfamily B member 2 [Gallus gallus]
431499	2390	2771.79	1014.79	-1.44845	4.28343e-185	Down	7.64131e-186	LOC431499	NA	NA	NA	K20647//Rho GTPase-activating protein 32	gi|71896247|ref|NP_001026777.1|//coiled-coil domain-containing protein 81 [Gallus gallus]
424011	11406	2217	690	-1.68276	3.06915e-184	Down	5.50057e-185	ABCA12	GO:0005829//cytosol;GO:0005743//mitochondrial inner membrane;GO:0016021//integral component of membrane;GO:0005886//plasma membrane;GO:0097209//epidermal lamellar body	GO:0005319//lipid transporter activity;GO:0034191//apolipoprotein A-I receptor binding;GO:0005524//ATP binding;GO:0016887//ATPase activity	GO:0010875//positive regulation of cholesterol efflux;GO:0045055//regulated exocytosis;GO:0072659//protein localization to plasma membrane;GO:2000010//positive regulation of protein localization to cell surface;GO:0031424//keratinization;GO:0033700//phospholipid efflux;GO:0061436//establishment of skin barrier;GO:0035627//ceramide transport;GO:0055088//lipid homeostasis;GO:0048286//lung alveolus …	K05646//ATP-binding cassette, subfamily A (ABC1), member 12	gi|971404449|ref|XP_015144789.1|//PREDICTED: ATP-binding cassette sub-family A member 12 isoform X1 [Gallus gallus];gi|971404451|ref|XP_015144790.1|//PREDICTED: ATP-binding cassette sub-family A member 12 isoform X2 [Gallus gallus]
415405	6012	2380.86	789.75	-1.59083	1.43697e-182	Down	2.58726e-183	CGNL1	NA	NA	NA	K21110//cingulin-like protein 1	gi|971412190|ref|XP_015134388.1|//PREDICTED: cingulin-like protein 1 isoform X3 [Gallus gallus];gi|971412188|ref|XP_015134387.1|//PREDICTED: cingulin-like protein 1 isoform X2 [Gallus gallus];gi|971412184|ref|XP_015134386.1|//PREDICTED: cingulin-like protein 1 isoform X1 [Gallus gallus]
396125	4691	897	2558	1.51302	1.95389e-182	Up	3.52202e-183	NR1D2	NA	NA	NA	K08531//nuclear receptor subfamily 1 group D member 2	gi|584277032|ref|NP_990536.2|//nuclear receptor subfamily 1 group D member 2 precursor [Gallus gallus];gi|971379819|ref|XP_015136792.1|//PREDICTED: nuclear receptor subfamily 1 group D member 2 isoform X1 [Gallus gallus]
421752	2168	4222	1975	-1.09489	3.97467e-182	Down	7.1811e-183	TRAF3IP2	GO:0005623//cell	GO:0005102//receptor binding	GO:0043123//positive regulation of I-kappaB kinase/NF-kappaB signaling;GO:0048305//immunoglobulin secretion;GO:0001783//B cell apoptotic process;GO:0006959//humoral immune response;GO:0002230//positive regulation of defense response to virus by host	K21124//adaptor protein CIKS	gi|50744576|ref|XP_419782.1|//PREDICTED: adapter protein CIKS isoform X1 [Gallus gallus]
419088	2635	4171	1943	-1.10092	1.53177e-181	Down	2.77699e-182	TSKU	GO:0005615//extracellular space	NA	GO:0021540//corpus callosum morphogenesis;GO:0010468//regulation of gene expression;GO:0021670//lateral ventricle development;GO:0030178//negative regulation of Wnt signaling pathway;GO:0021960//anterior commissure morphogenesis;GO:0061073//ciliary body morphogenesis	K08130//tsukushi (leucine-rich repeat-containing protein 54)	gi|52694646|ref|NP_001005346.1|//tsukushin precursor [Gallus gallus]
107057223	1865	1884.56	514.78	-1.87101	2.06539e-181	Down	3.75296e-182	LOC107057223	NA	NA	NA	NA	gi|971426146|ref|XP_015151382.1|//PREDICTED: outer dense fiber protein 3-like [Gallus gallus]
420332	1858	965	2660	1.46401	1.11503e-180	Up	2.03071e-181	MYC	GO:0005634//nucleus	GO:0003677//DNA binding;GO:0003700//transcription factor activity, sequence-specific DNA binding;GO:0046983//protein dimerization activity	GO:0048730//epidermis morphogenesis;GO:0006355//regulation of transcription, DNA-templated	K04377//Myc proto-oncogene protein	gi|73661206|ref|NP_001026123.1|//myc proto-oncogene protein [Gallus gallus]
107056604	775	53.72	857.67	3.99808	1.58971e-180	Up	2.8985e-181	LOC107056604	NA	NA	NA	K13884//macrophage receptor with collagenous structure	gi|971443416|ref|XP_015157117.1|//PREDICTED: acetylcholinesterase collagenic tail peptide-like, partial [Gallus gallus]
419457	3984	2226	4564	1.03703	2.29267e-180	Up	4.18496e-181	PLEKHM2	NA	NA	NA	K15348//pleckstrin homology domain-containing family M member 2	gi|971429455|ref|XP_015152654.1|//PREDICTED: pleckstrin homology domain-containing family M member 2 isoform X3 [Gallus gallus];gi|363741860|ref|XP_417616.3|//PREDICTED: pleckstrin homology domain-containing family M member 2 isoform X2 [Gallus gallus];gi|971429452|ref|XP_015152653.1|//PREDICTED: pleckstrin homology domain-containing family M member 2 isoform X1 [Gallus gallus]
107055352	1951	603.88	2039.92	1.75736	2.355e-180	Up	4.30849e-181	MIDN	NA	NA	NA	NA	gi|971436257|ref|XP_015155464.1|//PREDICTED: midnolin [Gallus gallus]
101748418	8275	1908	532	-1.84138	9.52087e-180	Down	1.74382e-180	EXPH5	NA	NA	NA	K17598//synaptotagmin-like protein	gi|513166006|ref|XP_004938880.1|//PREDICTED: exophilin-5 isoform X1 [Gallus gallus];gi|513166009|ref|XP_004938881.1|//PREDICTED: exophilin-5 isoform X2 [Gallus gallus]
421114	3675	4322	2064	-1.06507	2.70541e-178	Down	4.98881e-179	PCMTD1	GO:0005737//cytoplasm	GO:0004719//protein-L-isoaspartate (D-aspartate) O-methyltransferase activity	GO:0006479//protein methylation	K00573//protein-L-isoaspartate(D-aspartate) O-methyltransferase [EC:2.1.1.77]	gi|690454384|ref|XP_009326587.1|//PREDICTED: protein-L-isoaspartate O-methyltransferase domain-containing protein 1 isoform X2 [Pygoscelis adeliae];gi|71896077|ref|NP_001026190.1|//protein-L-isoaspartate O-methyltransferase domain-containing protein 1 [Gallus gallus]
420706	2437	227	1286	2.50331	3.61582e-178	Up	6.68259e-179	TGM4	NA	NA	NA	K05621//transglutaminase 4 [EC:2.3.2.13]	gi|57530757|ref|NP_001006368.1|//protein-glutamine gamma-glutamyltransferase 4 [Gallus gallus]
420032	1663	2317	4670	1.01235	2.04846e-177	Up	3.79861e-178	NKIRAS2	GO:0016020//membrane;GO:0005737//cytoplasm	GO:0005525//GTP binding	GO:0007264//small GTPase mediated signal transduction	K17197//NF-kappa-B inhibitor-interacting Ras-like protein	gi|57530562|ref|NP_001006333.1|//NF-kappa-B inhibitor-interacting Ras-like protein 2 [Gallus gallus]
374093	2000	3932	1807	-1.12048	3.9694e-176	Down	7.40186e-177	CRY1	GO:0005634//nucleus;GO:0097381//photoreceptor disc membrane;GO:0005829//cytosol;GO:0005739//mitochondrion;GO:0042622//photoreceptor outer segment membrane	GO:0001046//core promoter sequence-specific DNA binding;GO:0042826//histone deacetylase binding;GO:0019901//protein kinase binding;GO:0035257//nuclear hormone receptor binding;GO:0000989//transcription factor activity, transcription factor binding;GO:0043130//ubiquitin binding;GO:0000166//nucleotide binding;GO:0019902//phosphatase binding;GO:0008134//transcription factor binding;GO:0009881//photo…	GO:0031397//negative regulation of protein ubiquitination;GO:0043153//entrainment of circadian clock by photoperiod;GO:0042754//negative regulation of circadian rhythm;GO:0006975//DNA damage induced protein phosphorylation;GO:0006094//gluconeogenesis;GO:0032868//response to insulin;GO:2000001//regulation of DNA damage checkpoint;GO:0045744//negative regulation of G-protein coupled receptor protei…	K02295//cryptochrome	gi|45383636|ref|NP_989576.1|//cryptochrome-1 [Gallus gallus]
415674	2065	1825	3952	1.11587	5.36605e-176	Up	1.00174e-176	ATP6V0D1	GO:0005765//lysosomal membrane;GO:0033179//proton-transporting V-type ATPase, V0 domain;GO:0070062//extracellular exosome;GO:0005813//centrosome;GO:0005769//early endosome;GO:0016471//vacuolar proton-transporting V-type ATPase complex	GO:0008553//hydrogen-exporting ATPase activity, phosphorylative mechanism	GO:0015991//ATP hydrolysis coupled proton transport	K02146//V-type H+-transporting ATPase subunit d	gi|648216367|ref|NP_001280240.1|//V-type proton ATPase subunit d 1 [Gallus gallus] ;gi|971414000|ref|XP_015134621.1|//PREDICTED: V-type proton ATPase subunit d 1 isoform X1 [Gallus gallus]
428658	2283	1706	3774	1.14666	1.36074e-175	Up	2.54587e-176	TMEM214	NA	NA	NA	NA	gi|118089110|ref|XP_426216.2|//PREDICTED: transmembrane protein 214 isoform X2 [Gallus gallus];gi|971390478|ref|XP_015140499.1|//PREDICTED: transmembrane protein 214 isoform X1 [Gallus gallus]
101747543	3681	3553.16	1556.53	-1.18958	3.70033e-175	Down	6.93844e-176	LOC101747543	GO:0016021//integral component of membrane	GO:0030246//carbohydrate binding	NA	K10072//C-type lectin domain family 2 member D;K06502//CD69 antigen	gi|971446449|ref|XP_015128225.1|//PREDICTED: early activation antigen CD69-like isoform X3 [Gallus gallus];gi|971446445|ref|XP_015128223.1|//PREDICTED: C-type lectin domain family 2 member D-like isoform X1 [Gallus gallus];gi|971446447|ref|XP_015128224.1|//PREDICTED: C-type lectin domain family 2 member D-like isoform X2 [Gallus gallus]
415641	15201	3019.56	1210.02	-1.31812	8.45107e-175	Down	1.5899e-175	LOC415641	NA	NA	NA	K20478//golgin subfamily B member 1	gi|971398077|ref|XP_015142378.1|//PREDICTED: golgin subfamily B member 1-like [Gallus gallus]
415867	1636	959	2607	1.44397	1.56179e-173	Up	2.94144e-174	NOB1	NA	NA	NA	K11883//RNA-binding protein NOB1	gi|118096647|ref|XP_414227.2|//PREDICTED: RNA-binding protein NOB1 [Gallus gallus]
430411	2774	794	2331	1.55492	3.88518e-173	Up	7.32531e-174	SLC39A8	NA	NA	NA	K14714//solute carrier family 39 (zinc transporter), member 8	gi|363733517|ref|XP_427970.3|//PREDICTED: zinc transporter ZIP8 isoform X2 [Gallus gallus];gi|971395175|ref|XP_015141100.1|//PREDICTED: zinc transporter ZIP8 isoform X1 [Gallus gallus]
419927	3210	1250.38	3067.31	1.29579	4.3427e-173	Up	8.19694e-174	BYSL	NA	NA	NA	K14797//essential nuclear protein 1	gi|363743236|ref|XP_418047.3|//PREDICTED: bystin [Gallus gallus]
421095	5036	2880	1130.08	-1.34846	1.12081e-172	Down	2.12252e-173	TRAPPC8	NA	NA	NA	K20305//trafficking protein particle complex subunit 8	gi|971383824|ref|XP_015138087.1|//PREDICTED: trafficking protein particle complex subunit 8 isoform X5 [Gallus gallus];gi|513172084|ref|XP_004939876.1|//PREDICTED: trafficking protein particle complex subunit 8 isoform X1 [Gallus gallus];gi|513172088|ref|XP_004939878.1|//PREDICTED: trafficking protein particle complex subunit 8 isoform X3 [Gallus gallus];gi|513172086|ref|XP_004939877.1|//PREDICTE…
396069	572	30	758	4.66035	2.12435e-172	Up	4.03617e-173	GLRX	GO:0070062//extracellular exosome;GO:0005634//nucleus;GO:0005739//mitochondrion	GO:0009055//electron carrier activity;GO:0015035//protein disulfide oxidoreductase activity;GO:0047485//protein N-terminus binding	GO:0045838//positive regulation of membrane potential;GO:0055114//oxidation-reduction process;GO:2000651//positive regulation of sodium ion transmembrane transporter activity;GO:0045454//cell redox homeostasis	K03676//glutaredoxin 3	gi|45384038|ref|NP_990491.1|//glutaredoxin-1 [Gallus gallus]
417742	2768	1635	408	-2.00146	3.16369e-172	Down	6.02398e-173	HDAC10	GO:0000118//histone deacetylase complex;GO:0005737//cytoplasm	GO:0004407//histone deacetylase activity;GO:0042826//histone deacetylase binding	GO:0000122//negative regulation of transcription from RNA polymerase II promoter;GO:0016575//histone deacetylation	K18671//histone deacetylase 10 [EC:3.5.1.98]	gi|971370695|ref|XP_015130392.1|//PREDICTED: histone deacetylase 10 isoform X3 [Gallus gallus];gi|971370689|ref|XP_015130265.1|//PREDICTED: histone deacetylase 10 isoform X1 [Gallus gallus];gi|971370693|ref|XP_015130345.1|//PREDICTED: histone deacetylase 10 isoform X2 [Gallus gallus]
421921	3308	1083	2795	1.369	1.18612e-171	Up	2.26585e-172	CMPK2	NA	NA	NA	K13809//UMP-CMP kinase 2, mitochondrial [EC:2.7.4.14]	gi|971390187|ref|XP_015140431.1|//PREDICTED: UMP-CMP kinase 2, mitochondrial [Gallus gallus]
404304	5499	2041	4227	1.05154	5.52197e-171	Up	1.0583e-171	PLA2R1	GO:0070062//extracellular exosome;GO:0009986//cell surface;GO:0016021//integral component of membrane;GO:0005886//plasma membrane;GO:0043235//receptor complex	GO:0004872//receptor activity;GO:0043274//phospholipase binding	GO:0072593//reactive oxygen species metabolic process;GO:0090399//replicative senescence;GO:0001816//cytokine production;GO:0090403//oxidative stress-induced premature senescence;GO:1900138//negative regulation of phospholipase A2 activity;GO:1900139//negative regulation of arachidonic acid secretion;GO:0006898//receptor-mediated endocytosis;GO:0090238//positive regulation of arachidonic acid sec…	K06560//mannose receptor, C type	gi|46195838|ref|NP_996866.1|//secretory phospholipase A2 receptor precursor [Gallus gallus]
426054	1383	1441	314	-2.19705	6.22734e-171	Down	1.19478e-171	IL7R	GO:0009897//external side of plasma membrane;GO:0016021//integral component of membrane	GO:0004896//cytokine receptor activity	GO:0000902//cell morphogenesis;GO:0048872//homeostasis of number of cells;GO:0008361//regulation of cell size;GO:0002377//immunoglobulin production;GO:0033089//positive regulation of T cell differentiation in thymus;GO:0048535//lymph node development;GO:0010628//positive regulation of gene expression;GO:0016049//cell growth;GO:0001915//negative regulation of T cell mediated cytotoxicity;GO:004210…	K05072//interleukin 7 receptor	gi|121582434|ref|NP_001073575.1|//interleukin-7 receptor subunit alpha precursor [Gallus gallus]
420558	14632	3598.04	1608	-1.16076	1.27822e-170	Down	2.45503e-171	CDK6	GO:0001726//ruffle;GO:0000307//cyclin-dependent protein kinase holoenzyme complex;GO:0005654//nucleoplasm;GO:0005813//centrosome;GO:0005737//cytoplasm	GO:0004693//cyclin-dependent protein serine/threonine kinase activity;GO:0005524//ATP binding;GO:0030332//cyclin binding	GO:0001954//positive regulation of cell-matrix adhesion;GO:0045786//negative regulation of cell cycle;GO:0033077//T cell differentiation in thymus;GO:0045638//negative regulation of myeloid cell differentiation;GO:0043697//cell dedifferentiation;GO:0003323//type B pancreatic cell development;GO:0045668//negative regulation of osteoblast differentiation;GO:0060218//hematopoietic stem cell differen…	K02091//cyclin-dependent kinase 6 [EC:2.7.11.22]	gi|56118456|ref|NP_001007893.1|//cyclin-dependent kinase 6 [Gallus gallus]
424575	996	1669	3677	1.14073	1.01587e-169	Up	1.95536e-170	ATP6V0B	NA	NA	NA	K03661//V-type H+-transporting ATPase 21kDa proteolipid subunit	gi|478431027|ref|NP_001264501.1|//V-type proton ATPase 21 kDa proteolipid subunit [Gallus gallus]
422896	5993	3180	1343	-1.24238	5.88897e-168	Down	1.1445e-168	NELFA	GO:0032021//NELF complex	GO:0003682//chromatin binding	GO:0034244//negative regulation of transcription elongation from RNA polymerase II promoter	K15179//negative elongation factor A	gi|71896469|ref|NP_001026338.1|//negative elongation factor A [Gallus gallus]
429151	1545	5	747	7.22422	6.15685e-168	Up	1.19784e-168	CHRNG	GO:0005892//acetylcholine-gated channel complex;GO:0030054//cell junction;GO:0045211//postsynaptic membrane	GO:0042166//acetylcholine binding;GO:0015464//acetylcholine receptor activity	GO:0007271//synaptic transmission, cholinergic;GO:0035094//response to nicotine;GO:0098655//cation transmembrane transport;GO:0099565//chemical synaptic transmission, postsynaptic;GO:0007274//neuromuscular synaptic transmission	K04818//nicotinic acetylcholine receptor gamma	gi|71896049|ref|NP_001026739.1|//acetylcholine receptor subunit gamma precursor [Gallus gallus]
415832	3938	1084	2770	1.35471	1.87846e-167	Up	3.66628e-168	SLC7A5	NA	NA	NA	K13780//solute carrier family 7 (L-type amino acid transporter), member 5	gi|770075627|ref|NP_001025750.2|//large neutral amino acids transporter small subunit 1 [Gallus gallus]
769292	2550	1675	3663	1.13005	1.43384e-166	Up	2.80741e-167	GMPPA	NA	NA	NA	K00966//mannose-1-phosphate guanylyltransferase [EC:2.7.7.13]	gi|971406616|ref|XP_015145599.1|//PREDICTED: mannose-1-phosphate guanyltransferase alpha isoform X2 [Gallus gallus];gi|971406614|ref|XP_015145598.1|//PREDICTED: mannose-1-phosphate guanyltransferase alpha isoform X1 [Gallus gallus]
771419	1487	7	717	6.67966	1.90253e-166	Up	3.72903e-167	ANKRD22	NA	NA	NA	K12460//ankyrin repeat-rich membrane spanning protein	gi|475808315|ref|NP_001264334.1|//ankyrin repeat domain-containing protein 22 [Gallus gallus];gi|971402166|ref|XP_015143886.1|//PREDICTED: ankyrin repeat domain-containing protein 22 isoform X1 [Gallus gallus]
419170	4607	2337	820	-1.50978	3.64459e-166	Down	7.15109e-167	PPP1R16B	GO:0005634//nucleus;GO:0042995//cell projection;GO:0005886//plasma membrane;GO:0048471//perinuclear region of cytoplasm	NA	GO:0014066//regulation of phosphatidylinositol 3-kinase signaling;GO:1903589//positive regulation of blood vessel endothelial cell proliferation involved in sprouting angiogenesis;GO:0035307//positive regulation of protein dephosphorylation;GO:0061028//establishment of endothelial barrier;GO:0050790//regulation of catalytic activity;GO:1902309//negative regulation of peptidyl-serine dephosphoryla…	K17459//protein phosphatase 1 regulatory inhibitor subunit 16B	gi|71895003|ref|NP_001026022.1|//protein phosphatase 1 regulatory inhibitor subunit 16B [Gallus gallus] ;gi|971427376|ref|XP_015151841.1|//PREDICTED: protein phosphatase 1 regulatory inhibitor subunit 16B isoform X1 [Gallus gallus]
100858225	1218	1735	3743	1.11044	1.74151e-165	Up	3.43146e-166	MIEN1	NA	NA	NA	K07401//selenoprotein W-related protein	gi|971435276|ref|XP_015155030.1|//PREDICTED: migration and invasion enhancer 1 [Gallus gallus]
770100	4815	1905	3988	1.06706	2.80496e-165	Up	5.5327e-166	TRIM47	NA	NA	NA	K12023//tripartite motif-containing protein 47	gi|971424523|ref|XP_003642373.2|//PREDICTED: tripartite motif-containing protein 47 [Gallus gallus]
419303	1431	1968	4057	1.04487	1.73015e-162	Up	3.43776e-163	ACOT8	NA	NA	NA	K11992//acyl-CoA thioesterase 8 [EC:3.1.2.27]	gi|513218646|ref|XP_417475.3|//PREDICTED: acyl-coenzyme A thioesterase 8 [Gallus gallus]
422683	4815	2768	1102	-1.32753	3.9953e-162	Down	7.94682e-163	SEC24D	GO:0030127//COPII vesicle coat	GO:0008270//zinc ion binding	GO:0006886//intracellular protein transport;GO:0006888//ER to Golgi vesicle-mediated transport	K14007//protein transport protein SEC24	gi|513183608|ref|XP_004941299.1|//PREDICTED: protein transport protein Sec24D [Gallus gallus]
420740	2184	1398	3219	1.20443	4.28215e-162	Up	8.52625e-163	EEPD1	NA	NA	NA	K10260//F-box and WD-40 domain protein 7	gi|118086197|ref|XP_418838.2|//PREDICTED: endonuclease/exonuclease/phosphatase family domain-containing protein 1 [Gallus gallus]
419888	2610	970.44	2549.99	1.39497	3.02491e-161	Up	6.04174e-162	LOC419888	NA	NA	NA	K08538//farnesoid X receptor beta;K19533//synaptonemal complex protein 1	gi|513224995|ref|XP_004935064.1|//PREDICTED: bile acid receptor-like [Gallus gallus]
422302	1827	2580	990	-1.38069	1.72381e-160	Down	3.46088e-161	NSDHL	GO:0005783//endoplasmic reticulum;GO:0005811//lipid droplet;GO:0016021//integral component of membrane	GO:0003854//3-beta-hydroxy-delta5-steroid dehydrogenase activity	GO:0006694//steroid biosynthetic process;GO:0008203//cholesterol metabolic process;GO:0007224//smoothened signaling pathway;GO:0055114//oxidation-reduction process	K07748//sterol-4alpha-carboxylate 3-dehydrogenase (decarboxylating) [EC:1.1.1.170]	gi|50745878|ref|XP_420279.1|//PREDICTED: sterol-4-alpha-carboxylate 3-dehydrogenase, decarboxylating [Gallus gallus]
421733	1181	1603	3504	1.12941	2.8784e-159	Up	5.80875e-160	NUS1	NA	NA	NA	K19177//dehydrodolichyl diphosphate syntase complex subunit NUS1 [EC:2.5.1.87]	gi|971388995|ref|XP_419766.4|//PREDICTED: dehydrodolichyl diphosphate syntase complex subunit NUS1 [Gallus gallus]
100857332	3481	474	1689	1.8344	1.26833e-158	Up	2.56481e-159	DOK2	NA	NA	NA	K20234//docking protein 2	gi|971430112|ref|XP_003642597.3|//PREDICTED: docking protein 2 isoform X1 [Gallus gallus];gi|513220525|ref|XP_004947630.1|//PREDICTED: docking protein 2 isoform X3 [Gallus gallus];gi|971430114|ref|XP_015152926.1|//PREDICTED: docking protein 2 isoform X2 [Gallus gallus]
427053	1720	1707	3641	1.09406	3.13111e-157	Up	6.37064e-158	PRUNE	NA	NA	NA	K01514//exopolyphosphatase [EC:3.6.1.11]	gi|363742891|ref|XP_003642731.1|//PREDICTED: protein prune homolog [Gallus gallus]
417437	1896	1650	3552	1.10735	2.01111e-156	Up	4.10018e-157	WIPI1	NA	NA	NA	K17908//autophagy-related protein 18	gi|971424895|ref|XP_015135441.1|//PREDICTED: WD repeat domain phosphoinositide-interacting protein 1 isoform X2 [Gallus gallus];gi|971424893|ref|XP_015135440.1|//PREDICTED: WD repeat domain phosphoinositide-interacting protein 1 isoform X1 [Gallus gallus]
420388	6435	2323	849	-1.45097	8.53245e-156	Down	1.74311e-156	NKTR	GO:0016020//membrane	GO:0003755//peptidyl-prolyl cis-trans isomerase activity;GO:0016018//cyclosporin A binding	GO:0006457//protein folding;GO:0000413//protein peptidyl-prolyl isomerization	K12740//NK-tumor recognition protein	gi|513167242|ref|XP_418494.4|//PREDICTED: NK-tumor recognition protein isoform X4 [Gallus gallus];gi|513167247|ref|XP_004939135.1|//PREDICTED: NK-tumor recognition protein isoform X5 [Gallus gallus];gi|513167230|ref|XP_004939131.1|//PREDICTED: NK-tumor recognition protein isoform X1 [Gallus gallus];gi|971379454|ref|XP_015136632.1|//PREDICTED: NK-tumor recognition protein isoform X7 [Gallus gallus…
416835	4583	1734	3664	1.0805	4.47813e-155	Up	9.16699e-156	VPS37B	NA	NA	NA	K12185//ESCRT-I complex subunit VPS37	gi|50756353|ref|XP_415126.1|//PREDICTED: vacuolar protein sorting-associated protein 37B [Gallus gallus]
416938	8016	2535.36	984	-1.36428	6.39796e-155	Down	1.31103e-155	CABIN1	NA	NA	NA	K17613//calcineurin-binding protein cabin-1	gi|513210618|ref|XP_004934393.1|//PREDICTED: calcineurin-binding protein cabin-1 isoform X3 [Gallus gallus];gi|971421229|ref|XP_015130950.1|//PREDICTED: calcineurin-binding protein cabin-1 isoform X4 [Gallus gallus];gi|513210612|ref|XP_004934392.1|//PREDICTED: calcineurin-binding protein cabin-1 isoform X1 [Gallus gallus];gi|971421226|ref|XP_015130948.1|//PREDICTED: calcineurin-binding protein ca…
422081	1847	1188	2845	1.26108	4.42428e-154	Up	9.09343e-155	SGSH	NA	NA	NA	K01565//N-sulfoglucosamine sulfohydrolase [EC:3.10.1.1]	gi|513214106|ref|XP_004946339.1|//PREDICTED: N-sulphoglucosamine sulphohydrolase isoform X3 [Gallus gallus];gi|513214103|ref|XP_004946338.1|//PREDICTED: N-sulphoglucosamine sulphohydrolase isoform X2 [Gallus gallus];gi|513214099|ref|XP_420084.4|//PREDICTED: N-sulphoglucosamine sulphohydrolase isoform X1 [Gallus gallus]
421064	7162	3661	1734	-1.07695	5.25527e-154	Down	1.08123e-154	GREB1L	NA	NA	NA	NA	gi|971383626|ref|XP_015133445.1|//PREDICTED: GREB1-like protein isoform X2 [Gallus gallus];gi|971383632|ref|XP_015133448.1|//PREDICTED: GREB1-like protein isoform X4 [Gallus gallus];gi|971383634|ref|XP_015133449.1|//PREDICTED: GREB1-like protein isoform X5 [Gallus gallus];gi|513171914|ref|XP_004939817.1|//PREDICTED: GREB1-like protein isoform X1 [Gallus gallus];gi|971383630|ref|XP_015133447.1|//P…
426038	2676	1369	3117	1.18822	1.04699e-153	Up	2.15626e-154	ABCF2	NA	NA	NA	K06185//ATP-binding cassette, subfamily F, member 2	gi|57529531|ref|NP_001006562.1|//ATP-binding cassette sub-family F member 2 [Gallus gallus]
417960	2118	2414	916	-1.39682	6.49569e-153	Down	1.34451e-153	GPRC5A	NA	NA	NA	K08468//G protein-coupled receptor family C group 5 member A	gi|513158900|ref|XP_004937734.1|//PREDICTED: retinoic acid-induced protein 3 isoform X2 [Gallus gallus];gi|118082649|ref|XP_416200.2|//PREDICTED: retinoic acid-induced protein 3 isoform X1 [Gallus gallus]
416881	1511	2308	851	-1.43823	8.66375e-153	Down	1.79686e-153	TMEM116	GO:0016021//integral component of membrane	NA	NA	NA	gi|971421457|ref|XP_015131034.1|//PREDICTED: transmembrane protein 116 isoform X3 [Gallus gallus];gi|971421455|ref|XP_015131033.1|//PREDICTED: transmembrane protein 116 isoform X2 [Gallus gallus];gi|513210277|ref|XP_004945661.1|//PREDICTED: transmembrane protein 116 isoform X1 [Gallus gallus];gi|971421461|ref|XP_015131036.1|//PREDICTED: transmembrane protein 116 isoform X4 [Gallus gallus]
419729	7370	2450	940	-1.38086	1.62838e-152	Down	3.38062e-153	PRDM10	NA	GO:0046872//metal ion binding;GO:0003676//nucleic acid binding	NA	K20796//histone-lysine N-methyltransferase PRDM7/9 [EC:2.1.1.43]	gi|513222068|ref|XP_003642634.2|//PREDICTED: PR domain zinc finger protein 10 isoform X4 [Gallus gallus];gi|971431663|ref|XP_015153599.1|//PREDICTED: PR domain zinc finger protein 10 isoform X1 [Gallus gallus];gi|971431673|ref|XP_015153603.1|//PREDICTED: PR domain zinc finger protein 10 isoform X2 [Gallus gallus];gi|971431675|ref|XP_015153604.1|//PREDICTED: PR domain zinc finger protein 10 isofor…
107050494	1325	930.68	123.66	-2.91072	1.70493e-151	Down	3.54661e-152	LOC107050494	NA	NA	NA	K17277//epidermal growth factor receptor kinase substrate 8	gi|971450010|ref|XP_015129714.1|//PREDICTED: epidermal growth factor receptor kinase substrate 8-like protein 3 isoform X1 [Gallus gallus];gi|971450012|ref|XP_015129715.1|//PREDICTED: epidermal growth factor receptor kinase substrate 8-like protein 3 isoform X2 [Gallus gallus]
424183	2713	2521	989	-1.34877	2.07179e-151	Down	4.31404e-152	GRB14	GO:0043231//intracellular membrane-bounded organelle;GO:0005737//cytoplasm;GO:0005886//plasma membrane	GO:0005070//SH3/SH2 adaptor activity	GO:0009967//positive regulation of signal transduction	K20064//growth factor receptor-bound protein 10	gi|971405576|ref|XP_015145213.1|//PREDICTED: growth factor receptor-bound protein 14 isoform X1 [Gallus gallus];gi|971405582|ref|XP_015145216.1|//PREDICTED: growth factor receptor-bound protein 14 isoform X3 [Gallus gallus];gi|971405578|ref|XP_015145214.1|//PREDICTED: growth factor receptor-bound protein 14 isoform X2 [Gallus gallus]
768950	3868	226	1163	2.36464	4.20671e-151	Up	8.77698e-152	CD80	GO:0009897//external side of plasma membrane;GO:0016021//integral component of membrane	NA	GO:0050731//positive regulation of peptidyl-tyrosine phosphorylation;GO:0046641//positive regulation of alpha-beta T cell proliferation;GO:0071222//cellular response to lipopolysaccharide;GO:0031295//T cell costimulation	K05412//CD80 antigen	gi|119331110|ref|NP_001073207.1|//T-lymphocyte activation antigen CD80 precursor [Gallus gallus]
423668	801	624.29	1912.49	1.61635	1.75529e-150	Up	3.67319e-151	RSFR	GO:0005730//nucleolus;GO:0005576//extracellular region	GO:0004519//endonuclease activity;GO:0004540//ribonuclease activity;GO:0042803//protein homodimerization activity;GO:0003676//nucleic acid binding	GO:0001525//angiogenesis;GO:0017148//negative regulation of translation;GO:0030154//cell differentiation;GO:0050829//defense response to Gram-negative bacterium;GO:0090501//RNA phosphodiester bond hydrolysis;GO:0050830//defense response to Gram-positive bacterium	K16631//angiogenin [EC:3.1.27.-]	gi|56118294|ref|NP_001007943.1|//ribonuclease homolog precursor [Gallus gallus]
426457	3773	1508	3299	1.13058	2.73162e-150	Up	5.72195e-151	USP36	NA	NA	NA	K11855//ubiquitin carboxyl-terminal hydrolase 36/42 [EC:3.4.19.12]	gi|971425434|ref|XP_015151063.1|//PREDICTED: ubiquitin carboxyl-terminal hydrolase 36 isoform X4 [Gallus gallus];gi|971425426|ref|XP_015151059.1|//PREDICTED: ubiquitin carboxyl-terminal hydrolase 36 isoform X1 [Gallus gallus];gi|971425428|ref|XP_015151060.1|//PREDICTED: ubiquitin carboxyl-terminal hydrolase 36 isoform X2 [Gallus gallus];gi|971425430|ref|XP_015151061.1|//PREDICTED: ubiquitin carbo…
768536	2628	1939	639	-1.60024	2.93598e-150	Down	6.15611e-151	TAAR1	GO:0016021//integral component of membrane	GO:0001594//trace-amine receptor activity	GO:0007186//G-protein coupled receptor signaling pathway;GO:0006171//cAMP biosynthetic process	K05051//trace amine associated receptor	gi|971387932|ref|XP_015139651.1|//PREDICTED: trace amine-associated receptor 1 [Gallus gallus]
107057483	983	12.57	626.75	5.64102	6.71167e-149	Up	1.41424e-149	LOC107057483	NA	NA	NA	K19347//SUN domain-containing protein 1/2	gi|971445465|ref|XP_015158028.1|//PREDICTED: sperm-associated antigen 4 protein [Gallus gallus]
101748790	1994	8.31	630.12	6.24582	8.08335e-149	Up	1.70495e-149	LOC101748790	NA	NA	NA	K12803//pyrin;K12034//tripartite motif-containing protein 69 [EC:2.3.2.27];K12009//tripartite motif-containing protein 27 [EC:2.3.2.27]	gi|971440804|ref|XP_015155974.1|//PREDICTED: E3 ubiquitin-protein ligase TRIM39-like [Gallus gallus]
107053633	3741	53.89	732.69	3.7663	1.33529e-148	Up	2.82472e-149	EGR2	NA	NA	NA	K12496//early growth response protein 2	gi|971401347|ref|XP_015143623.1|//PREDICTED: E3 SUMO-protein ligase EGR2 [Gallus gallus]
417929	5597	2101	743	-1.49846	6.52926e-148	Down	1.38257e-148	UHRF1BP1L	NA	NA	NA	K19526//vacuolar protein sorting-associated protein 13B	gi|50728544|ref|XP_416170.1|//PREDICTED: UHRF1-binding protein 1-like isoform X2 [Gallus gallus]
420034	1817	1355	3047.72	1.17062	7.75074e-147	Up	1.64443e-147	NT5C3B	GO:0005737//cytoplasm	GO:0000287//magnesium ion binding;GO:0008253//5'-nucleotidase activity;GO:0000166//nucleotide binding	GO:0016311//dephosphorylation;GO:0009117//nucleotide metabolic process	K01081//5'-nucleotidase [EC:3.1.3.5]	gi|971435394|ref|XP_015155088.1|//PREDICTED: 7-methylguanosine phosphate-specific 5'-nucleotidase isoform X1 [Gallus gallus]
419097	10485	2053	719	-1.51248	1.496e-146	Down	3.18328e-147	LRP6	NA	NA	NA	K03068//low density lipoprotein receptor-related protein 5/6	gi|971373128|ref|XP_015146392.1|//PREDICTED: low-density lipoprotein receptor-related protein 6 isoform X1 [Gallus gallus]
423258	1634	3627	1753	-1.04777	5.6654e-146	Down	1.20904e-146	SRSF5	NA	NA	NA	K12893//splicing factor, arginine/serine-rich 4/5/6	gi|160333128|ref|NP_001026368.2|//serine/arginine-rich splicing factor 5 [Gallus gallus];gi|971399037|ref|XP_015142805.1|//PREDICTED: serine/arginine-rich splicing factor 5 isoform X2 [Gallus gallus];gi|971399035|ref|XP_015142804.1|//PREDICTED: serine/arginine-rich splicing factor 5 isoform X1 [Gallus gallus]
100858473	2215	1882	3800	1.01492	2.87675e-145	Up	6.15709e-146	LOC100858473	NA	NA	NA	K10083//lectin, mannose-binding 2-like	gi|971445175|ref|XP_015157895.1|//PREDICTED: VIP36-like protein isoform X3 [Gallus gallus];gi|971445171|ref|XP_015157893.1|//PREDICTED: VIP36-like protein isoform X1 [Gallus gallus];gi|971445173|ref|XP_015157894.1|//PREDICTED: VIP36-like protein isoform X2 [Gallus gallus]
107049733	2457	3304.25	1533.91	-1.10592	3.29795e-145	Down	7.06542e-146	LOC107049733	NA	NA	NA	NA	gi|971448279|ref|XP_015129032.1|//PREDICTED: natterin-3-like [Gallus gallus]
100859910	2380	2567.26	1045.5	-1.29485	7.35463e-145	Down	1.57868e-145	LOC100859910	NA	NA	NA	K20647//Rho GTPase-activating protein 32	gi|971448025|ref|XP_015128921.1|//PREDICTED: uncharacterized protein LOC100859910 [Gallus gallus]
418712	4037	534	1723	1.6912	1.10656e-144	Up	2.38213e-145	RNF149	NA	NA	NA	K15704//E3 ubiquitin-protein ligase RNF149 [EC:2.3.2.27]	gi|971376708|ref|XP_015133283.1|//PREDICTED: E3 ubiquitin-protein ligase RNF149 [Gallus gallus]
419687	1471	383	1440	1.91184	3.61659e-143	Up	7.83049e-144	FUCA1	NA	NA	NA	K01206//alpha-L-fucosidase [EC:3.2.1.51]	gi|118101754|ref|XP_417835.2|//PREDICTED: tissue alpha-L-fucosidase [Gallus gallus]
107048987	1276	1724.79	3556.88	1.04538	9.00169e-143	Up	1.95647e-143	LOC107048987	NA	GO:0008168//methyltransferase activity	GO:0032259//methylation	K08143//MFS transporter, SP family, solute carrier family 2 (facilitated glucose/fructose transporter), member 5;K18162//NADH dehydrogenase [ubiquinone] 1 alpha subcomplex assembly factor 5 [EC:2.1.1.-]	gi|118093267|ref|XP_001232694.1|//PREDICTED: putative methyltransferase DDB_G0268948 [Gallus gallus]
396529	1963	1511.97	3247.05	1.10389	2.02726e-142	Up	4.41453e-143	ATP1B1	GO:0016323//basolateral plasma membrane;GO:0070062//extracellular exosome;GO:0016324//apical plasma membrane;GO:0005622//intracellular;GO:0043209//myelin sheath;GO:0005890//sodium:potassium-exchanging ATPase complex;GO:0042383//sarcolemma;GO:0014704//intercalated disc	GO:0001671//ATPase activator activity;GO:0005524//ATP binding;GO:0051117//ATPase binding;GO:0031402//sodium ion binding;GO:0023026//MHC class II protein complex binding;GO:0030955//potassium ion binding;GO:0005391//sodium:potassium-exchanging ATPase activity;GO:0008022//protein C-terminus binding;GO:0008144//drug binding	GO:0010882//regulation of cardiac muscle contraction by calcium ion signaling;GO:0046034//ATP metabolic process;GO:0010468//regulation of gene expression;GO:0086009//membrane repolarization;GO:1903281//positive regulation of calcium:sodium antiporter activity;GO:0090662//ATP hydrolysis coupled transmembrane transport;GO:0030007//cellular potassium ion homeostasis;GO:1903288//positive regulation o…	K01540//sodium/potassium-transporting ATPase subunit beta	gi|45382943|ref|NP_990851.1|//sodium/potassium-transporting ATPase subunit beta-1 [Gallus gallus]
417613	2327	318	1309	2.04255	5.53079e-142	Up	1.20782e-142	NLE1	NA	NA	NA	K14855//ribosome assembly protein 4	gi|513216348|ref|XP_415857.3|//PREDICTED: notchless protein homolog 1 isoform X1 [Gallus gallus]
421422	9491	2757	1183	-1.21946	1.13771e-141	Down	2.48926e-142	DAAM2	GO:0070062//extracellular exosome	GO:0003779//actin binding;GO:0017048//Rho GTPase binding	GO:0007368//determination of left/right symmetry;GO:0030036//actin cytoskeleton organization	K04512//dishevelled associated activator of morphogenesis	gi|971387025|ref|XP_015139287.1|//PREDICTED: disheveled-associated activator of morphogenesis 2 isoform X3 [Gallus gallus];gi|971387023|ref|XP_015139286.1|//PREDICTED: disheveled-associated activator of morphogenesis 2 isoform X2 [Gallus gallus];gi|971387021|ref|XP_015139285.1|//PREDICTED: disheveled-associated activator of morphogenesis 2 isoform X1 [Gallus gallus]
100859599	996	519	1673	1.68982	2.26451e-140	Up	4.9781e-141	LOC100859599	GO:0070062//extracellular exosome;GO:0005925//focal adhesion;GO:0005622//intracellular	GO:0005525//GTP binding;GO:0003924//GTPase activity	GO:0016601//Rac protein signal transduction;GO:0007266//Rho protein signal transduction;GO:0090630//activation of GTPase activity;GO:0030036//actin cytoskeleton organization;GO:1900027//regulation of ruffle assembly;GO:0060326//cell chemotaxis;GO:0045893//positive regulation of transcription, DNA-templated	K07863//Ras homolog gene family, member G	gi|733875921|ref|XP_003213913.2|//PREDICTED: rho-related GTP-binding protein RhoG [Meleagris gallopavo]
101747821	3256	3092.73	1414.34	-1.12757	2.75719e-140	Down	6.06686e-141	LOC101747821	NA	NA	NA	K10072//C-type lectin domain family 2 member D;K06502//CD69 antigen	gi|971446482|ref|XP_015128240.1|//PREDICTED: C-type lectin domain family 2 member E-like isoform X3 [Gallus gallus];gi|971441185|ref|XP_015156162.1|//PREDICTED: C-type lectin domain family 2 member D-like [Gallus gallus];gi|971446478|ref|XP_015128238.1|//PREDICTED: C-type lectin domain family 2 member B-like isoform X1 [Gallus gallus]
419527	10523	1472	408	-1.84995	6.36079e-140	Down	1.40225e-140	DOCK5	GO:0005737//cytoplasm	GO:0005085//guanyl-nucleotide exchange factor activity	GO:0007264//small GTPase mediated signal transduction;GO:0043547//positive regulation of GTPase activity;GO:0014911//positive regulation of smooth muscle cell migration;GO:1904694//negative regulation of vascular smooth muscle contraction	K17707//dedicator of cytokinesis protein 5	gi|971429833|ref|XP_004947614.2|//PREDICTED: dedicator of cytokinesis protein 5 isoform X1 [Gallus gallus];gi|971429836|ref|XP_015152808.1|//PREDICTED: dedicator of cytokinesis protein 5 isoform X3 [Gallus gallus];gi|118101312|ref|XP_417678.2|//PREDICTED: dedicator of cytokinesis protein 5 isoform X2 [Gallus gallus]
395199	1545	958	2392	1.32131	1.94452e-139	Up	4.30286e-140	IL2RG	GO:0016021//integral component of membrane	GO:0004896//cytokine receptor activity	GO:0019221//cytokine-mediated signaling pathway	K05070//interleukin 2 receptor gamma	gi|742635590|ref|NP_001290361.1|//cytokine receptor common subunit gamma Isoform 2 precursor [Gallus gallus] ;gi|46048936|ref|NP_989858.1|//cytokine receptor common subunit gamma Isoform 1 precursor [Gallus gallus]
419943	3077	1241	2825	1.18793	2.07121e-139	Up	4.58749e-140	FTSJ3	GO:0005730//nucleolus;GO:0030688//preribosome, small subunit precursor;GO:0030687//preribosome, large subunit precursor	GO:0008650//rRNA (uridine-2'-O-)-methyltransferase activity;GO:0016435//rRNA (guanine) methyltransferase activity	GO:0000453//enzyme-directed rRNA 2'-O-methylation;GO:0000466//maturation of 5.8S rRNA from tricistronic rRNA transcript (SSU-rRNA, 5.8S rRNA, LSU-rRNA);GO:0000463//maturation of LSU-rRNA from tricistronic rRNA transcript (SSU-rRNA, 5.8S rRNA, LSU-rRNA)	K14857//AdoMet-dependent rRNA methyltransferase SPB1 [EC:2.1.1.-]	gi|971434751|ref|XP_015154800.1|//PREDICTED: pre-rRNA processing protein FTSJ3 isoform X1 [Gallus gallus];gi|636526365|ref|NP_001026096.2|//pre-rRNA processing protein FTSJ3 [Gallus gallus]
416418	1913	2840	1250	-1.18278	4.48236e-139	Down	9.94648e-140	CPPED1	NA	NA	NA	K01128//sphingomyelin phosphodiesterase acid-like 3 [EC:3.1.4.-];K18914//adrenodoxin-NADP+ reductase [EC:1.18.1.6]	gi|971418705|ref|XP_015149632.1|//PREDICTED: serine/threonine-protein phosphatase CPPED1 isoform X2 [Gallus gallus];gi|971418703|ref|XP_015149631.1|//PREDICTED: serine/threonine-protein phosphatase CPPED1 isoform X1 [Gallus gallus];gi|229606091|ref|NP_001153454.1|//serine/threonine-protein phosphatase CPPED1 [Gallus gallus]
417445	9714	2689	1151	-1.223	7.66407e-139	Down	1.70385e-139	MAP2K6	GO:0005622//intracellular	GO:0004674//protein serine/threonine kinase activity;GO:0005524//ATP binding;GO:0019901//protein kinase binding	GO:0000187//activation of MAPK activity;GO:0060048//cardiac muscle contraction	K04433//mitogen-activated protein kinase kinase 6 [EC:2.7.12.2]	gi|363740834|ref|XP_003642396.1|//PREDICTED: dual specificity mitogen-activated protein kinase kinase 6 isoform X2 [Gallus gallus];gi|513213891|ref|XP_004946297.1|//PREDICTED: dual specificity mitogen-activated protein kinase kinase 6 isoform X1 [Gallus gallus]
418501	1627	1989.3	708.17	-1.48891	7.84815e-139	Down	1.7464e-139	C1H21ORF62	NA	NA	NA	NA	gi|513162639|ref|XP_004938447.1|//PREDICTED: uncharacterized protein C21orf62 homolog [Gallus gallus]
418321	3834	236	1124	2.25297	6.01537e-138	Up	1.34604e-138	SIDT1	NA	NA	NA	K06632//wee1-like protein kinase [EC:2.7.11.1]	gi|971374198|ref|XP_015150709.1|//PREDICTED: SID1 transmembrane family member 1 isoform X3 [Gallus gallus];gi|971374194|ref|XP_004938216.2|//PREDICTED: SID1 transmembrane family member 1 isoform X1 [Gallus gallus];gi|971374196|ref|XP_004938218.2|//PREDICTED: SID1 transmembrane family member 1 isoform X2 [Gallus gallus]
424447	3049	199.47	1044.99	2.39043	1.15473e-137	Up	2.58631e-138	COLGALT2	NA	NA	NA	K11703//collagen beta-1,O-galactosyltransferase [EC:2.4.1.50]	gi|118094236|ref|XP_422290.2|//PREDICTED: procollagen galactosyltransferase 2 isoform X1 [Gallus gallus];gi|971407671|ref|XP_015146035.1|//PREDICTED: procollagen galactosyltransferase 2 isoform X2 [Gallus gallus]
427269	2441	3146.03	1466	-1.10046	3.01588e-137	Down	6.77355e-138	AUH	NA	NA	NA	K05607//methylglutaconyl-CoA hydratase [EC:4.2.1.18]	gi|71894835|ref|NP_001026600.1|//methylglutaconyl-CoA hydratase, mitochondrial isoform 2 [Gallus gallus] ;gi|357593606|ref|NP_001239535.1|//methylglutaconyl-CoA hydratase, mitochondrial isoform 1 [Gallus gallus];gi|971439195|ref|XP_015135782.1|//PREDICTED: methylglutaconyl-CoA hydratase, mitochondrial isoform X2 [Gallus gallus];gi|971439193|ref|XP_015135781.1|//PREDICTED: methylglutaconyl-CoA hyd…
395139	3157	990	2425	1.29367	7.55798e-137	Up	1.70532e-137	ST3GAL2	NA	NA	NA	K03368//beta-galactoside alpha-2,3-sialyltransferase (sialyltransferase 4B) [EC:2.4.99.4]	gi|54020709|ref|NP_989811.2|//CMP-N-acetylneuraminate-beta-galactosamide-alpha-2,3-sialyltransferase 2 [Gallus gallus] ;gi|971413970|ref|XP_015134603.1|//PREDICTED: CMP-N-acetylneuraminate-beta-galactosamide-alpha-2,3-sialyltransferase 2 isoform X1 [Gallus gallus]
418167	2600	370.75	1384.64	1.90218	8.20777e-137	Up	1.85364e-137	USP18	NA	GO:0036459//thiol-dependent ubiquitinyl hydrolase activity;GO:0019785//ISG15-specific protease activity	GO:0006511//ubiquitin-dependent protein catabolic process;GO:0035634//response to stilbenoid;GO:0016579//protein deubiquitination	K11846//ubiquitin carboxyl-terminal hydrolase 18/41 [EC:3.4.19.12]	gi|513160274|ref|XP_004938015.1|//PREDICTED: ubl carboxyl-terminal hydrolase 18 isoform X1 [Gallus gallus];gi|513160277|ref|XP_416398.3|//PREDICTED: ubl carboxyl-terminal hydrolase 18 isoform X2 [Gallus gallus]
107054175	3557	1420.82	390.31	-1.86285	2.20771e-136	Down	4.99503e-137	LOC107054175	NA	NA	NA	K10591//E3 ubiquitin-protein ligase NEDD4 [EC:2.3.2.26]	gi|971412762|ref|XP_015147373.1|//PREDICTED: E3 ubiquitin-protein ligase NEDD4-like, partial [Gallus gallus]
430080	1529	786	2097.01	1.41692	4.91852e-136	Up	1.11487e-136	FAM46B	NA	NA	NA	K05742//solute carrier family 9 (sodium/hydrogen exchanger), member 1	gi|363742243|ref|XP_427638.3|//PREDICTED: protein FAM46B [Gallus gallus]
421063	2198	1540.77	3232.51	1.07019	6.47245e-135	Up	1.47648e-135	USP14	NA	NA	NA	K11843//ubiquitin carboxyl-terminal hydrolase 14 [EC:3.4.19.12]	gi|50737088|ref|XP_419150.1|//PREDICTED: ubiquitin carboxyl-terminal hydrolase 14 [Gallus gallus]
107051180	1386	1088	2562	1.23678	8.44593e-135	Up	1.92842e-135	SLC25A44	NA	NA	NA	K15121//solute carrier family 25, member 44	gi|971451508|ref|XP_015130321.1|//PREDICTED: solute carrier family 25 member 44 isoform X2 [Gallus gallus];gi|971451506|ref|XP_015130320.1|//PREDICTED: solute carrier family 25 member 44 isoform X1 [Gallus gallus]
421160	2217	450	1519	1.75631	1.29558e-134	Up	2.96082e-135	LAD1	GO:0070062//extracellular exosome	NA	NA	NA	gi|971433565|ref|XP_015154352.1|//PREDICTED: ladinin-1 [Gallus gallus]
427941	4690	1282	323	-1.9876	3.43529e-134	Down	7.85789e-135	PLXNA4B	NA	NA	NA	K06820//plexin A	gi|971370111|ref|XP_015147401.1|//PREDICTED: plexin-A4 isoform X3 [Gallus gallus];gi|971370107|ref|XP_015147312.1|//PREDICTED: plexin-A4 isoform X1 [Gallus gallus];gi|971370109|ref|XP_015147347.1|//PREDICTED: plexin-A4 isoform X2 [Gallus gallus];gi|971370113|ref|XP_015147462.1|//PREDICTED: plexin-A4 isoform X4 [Gallus gallus]
770238	4285	574	1733	1.59533	5.39433e-134	Up	1.23613e-134	KLF9	NA	NA	NA	K09208//krueppel-like factor 9/13/14/16	gi|363744516|ref|XP_003643067.1|//PREDICTED: Krueppel-like factor 9 [Gallus gallus]
417112	731	1608	3317	1.0458	2.39811e-133	Up	5.53512e-134	NDUFA8	NA	NA	NA	K03952//NADH dehydrogenase (ubiquinone) 1 alpha subcomplex subunit 8	gi|478621082|ref|NP_001264585.1|//NADH dehydrogenase [ubiquinone] 1 alpha subcomplex subunit 8 isoform 2 [Gallus gallus];gi|478621080|ref|NP_001264584.1|//NADH dehydrogenase [ubiquinone] 1 alpha subcomplex subunit 8 isoform 1 [Gallus gallus]
427623	4345	922	2295	1.31684	3.62734e-133	Up	8.38736e-134	ADRB2	NA	NA	NA	K04142//adrenergic receptor beta-2	gi|971417618|ref|XP_015149170.1|//PREDICTED: beta-2 adrenergic receptor [Gallus gallus]
395292	6152	1024	199	-2.36219	5.6095e-133	Down	1.29823e-133	ROBO1	NA	NA	NA	K06753//roundabout, axon guidance receptor 1	gi|971375019|ref|XP_416673.5|//PREDICTED: roundabout homolog 1 isoform X5 [Gallus gallus];gi|971375013|ref|XP_015153967.1|//PREDICTED: roundabout homolog 1 isoform X2 [Gallus gallus];gi|971375023|ref|XP_015154002.1|//PREDICTED: roundabout homolog 1 isoform X7 [Gallus gallus];gi|971375017|ref|XP_015153978.1|//PREDICTED: roundabout homolog 1 isoform X4 [Gallus gallus];gi|513162339|ref|XP_004938402.…
425014	3024	1978	723	-1.45079	6.93891e-133	Down	1.61021e-133	IFT80	GO:0005929//cilium;GO:0030992//intraciliary transport particle B;GO:0005813//centrosome	NA	GO:0001649//osteoblast differentiation;GO:0002062//chondrocyte differentiation;GO:0060349//bone morphogenesis;GO:0045880//positive regulation of smoothened signaling pathway;GO:0050680//negative regulation of epithelial cell proliferation;GO:2000051//negative regulation of non-canonical Wnt signaling pathway	K19678//intraflagellar transport protein 80	gi|971411594|ref|XP_015147257.1|//PREDICTED: intraflagellar transport protein 80 homolog isoform X2 [Gallus gallus];gi|513200054|ref|XP_004943572.1|//PREDICTED: intraflagellar transport protein 80 homolog isoform X1 [Gallus gallus];gi|971411596|ref|XP_015147258.1|//PREDICTED: intraflagellar transport protein 80 homolog isoform X3 [Gallus gallus]
416295	1812	2422.8	1006.93	-1.26553	4.46887e-132	Down	1.04258e-132	CLK4	NA	NA	NA	K08823//CDC-like kinase [EC:2.7.12.1]	gi|971418258|ref|XP_414614.4|//PREDICTED: dual specificity protein kinase CLK4 [Gallus gallus]
395897	3041	1534	3201	1.06241	4.64196e-132	Up	1.08392e-132	TGFBI	GO:0070062//extracellular exosome;GO:0005615//extracellular space;GO:0005802//trans-Golgi network;GO:0005578//proteinaceous extracellular matrix	GO:0005178//integrin binding;GO:0005518//collagen binding;GO:0050840//extracellular matrix binding	GO:0007155//cell adhesion;GO:0001525//angiogenesis;GO:0008283//cell proliferation;GO:0030198//extracellular matrix organization	K19519//transforming growth factor-beta-induced protein	gi|45384294|ref|NP_990367.1|//transforming growth factor-beta-induced protein ig-h3 precursor [Gallus gallus]
101750437	3380	1370.09	2948.27	1.10678	5.11999e-130	Up	1.20934e-130	LOC101750437	NA	NA	NA	K16354//leucine-rich repeat and fibronectin type-III domain-containing protein 1	gi|971436844|ref|XP_015155709.1|//PREDICTED: leucine-rich repeat and fibronectin type III domain-containing protein 1 [Gallus gallus]
422815	5045	2579	1119	-1.20342	6.33392e-130	Down	1.49738e-130	PPARGC1A	GO:0005634//nucleus	GO:0001104//RNA polymerase II transcription cofactor activity;GO:0030374//ligand-dependent nuclear receptor transcription coactivator activity;GO:0031490//chromatin DNA binding;GO:0031625//ubiquitin protein ligase binding;GO:0016922//ligand-dependent nuclear receptor binding;GO:0000166//nucleotide binding;GO:0043565//sequence-specific DNA binding;GO:0008134//transcription factor binding	GO:1901860//positive regulation of mitochondrial DNA metabolic process;GO:0002021//response to dietary excess;GO:0046321//positive regulation of fatty acid oxidation;GO:0014850//response to muscle activity;GO:0022904//respiratory electron transport chain;GO:0051091//positive regulation of sequence-specific DNA binding transcription factor activity;GO:0032922//circadian regulation of gene expressi…	K07202//alpha peroxisome proliferator-activated receptor gamma coactivator 1-alpha	gi|54607177|ref|NP_001006457.1|//peroxisome proliferator-activated receptor gamma coactivator 1-alpha [Gallus gallus];gi|971395372|ref|XP_015141184.1|//PREDICTED: peroxisome proliferator-activated receptor gamma coactivator 1-alpha isoform X3 [Gallus gallus];gi|971395370|ref|XP_015141183.1|//PREDICTED: peroxisome proliferator-activated receptor gamma coactivator 1-alpha isoform X2 [Gallus gallus]…
101747453	5051	985	188	-2.38821	1.28484e-129	Down	3.04544e-130	GPRC5B	GO:0070062//extracellular exosome;GO:0005615//extracellular space;GO:0009986//cell surface;GO:0005730//nucleolus;GO:0045121//membrane raft;GO:0016021//integral component of membrane;GO:0005886//plasma membrane	GO:0030295//protein kinase activator activity;GO:0004930//G-protein coupled receptor activity;GO:0019901//protein kinase binding	GO:0007186//G-protein coupled receptor signaling pathway;GO:0032147//activation of protein kinase activity;GO:0061098//positive regulation of protein tyrosine kinase activity;GO:0010976//positive regulation of neuron projection development;GO:0050729//positive regulation of inflammatory response;GO:0042593//glucose homeostasis;GO:0090263//positive regulation of canonical Wnt signaling pathway;GO:…	K04619//G protein-coupled receptor family C group 5 member B	gi|513209599|ref|XP_004945521.1|//PREDICTED: G-protein coupled receptor family C group 5 member B isoform X2 [Gallus gallus];gi|971420415|ref|XP_015150279.1|//PREDICTED: G-protein coupled receptor family C group 5 member B isoform X1 [Gallus gallus]
426557	5838	1401	2990	1.09487	1.41583e-129	Up	3.35884e-130	RGS8	GO:0005737//cytoplasm;GO:0005886//plasma membrane	GO:0005096//GTPase activator activity	GO:0043547//positive regulation of GTPase activity	K16449//regulator of G-protein signaling	gi|971407423|ref|XP_015145937.1|//PREDICTED: regulator of G-protein signaling 8 isoform X3 [Gallus gallus];gi|971407421|ref|XP_015145936.1|//PREDICTED: regulator of G-protein signaling 8 isoform X2 [Gallus gallus];gi|971407433|ref|XP_015145942.1|//PREDICTED: regulator of G-protein signaling 8 isoform X4 [Gallus gallus];gi|971407435|ref|XP_015145943.1|//PREDICTED: regulator of G-protein signaling …
100858692	1103	742	1984	1.42011	3.14159e-129	Up	7.45946e-130	SRXN1	NA	NA	NA	K12260//sulfiredoxin [EC:1.8.98.2]	gi|971427645|ref|XP_015151960.1|//PREDICTED: sulfiredoxin-1 [Gallus gallus]
107049346	1903	179.84	963.71	2.42307	4.31648e-129	Up	1.0276e-129	LOC107049346	GO:0005840//ribosome;GO:0005739//mitochondrion	GO:0003735//structural constituent of ribosome	GO:0006412//translation	K17409//small subunit ribosomal protein S30	gi|971446437|ref|XP_015128219.1|//PREDICTED: 28S ribosomal protein S30, mitochondrial-like [Gallus gallus]
107055559	2886	181.85	967.55	2.41277	5.72945e-129	Up	1.36754e-129	LOC107055559	NA	NA	NA	NA	gi|971441306|ref|XP_015156224.1|//PREDICTED: collagen alpha-1(I) chain-like [Gallus gallus]
772158	890	12.65	542.6	5.42387	9.99616e-129	Up	2.39008e-129	LOC772158	NA	NA	NA	K06062//histone acetyltransferase [EC:2.3.1.48];K09547//heat shock protein beta-9;K09542//crystallin, alpha B	gi|363743604|ref|XP_003642880.1|//PREDICTED: heat shock protein 30C-like [Gallus gallus]
395879	2219	745	1985	1.41501	1.32133e-128	Up	3.16204e-129	SPI1	GO:0005634//nucleus;GO:0000790//nuclear chromatin	GO:0051525//NFAT protein binding;GO:0000978//RNA polymerase II core promoter proximal region sequence-specific DNA binding;GO:0001205//transcriptional activator activity, RNA polymerase II distal enhancer sequence-specific binding;GO:0001077//transcriptional activator activity, RNA polymerase II core promoter proximal region sequence-specific binding;GO:0001085//RNA polymerase II transcription fa…	GO:1902895//positive regulation of pri-miRNA transcription from RNA polymerase II promoter;GO:0060033//anatomical structure regression;GO:0045347//negative regulation of MHC class II biosynthetic process;GO:0006355//regulation of transcription, DNA-templated;GO:0035019//somatic stem cell population maintenance;GO:0000122//negative regulation of transcription from RNA polymerase II promoter;GO:190…	K09438//transcription factor PU.1	gi|45384310|ref|NP_990354.1|//transcription factor PU.1 [Gallus gallus];gi|971398251|ref|XP_015142461.1|//PREDICTED: transcription factor PU.1 isoform X1 [Gallus gallus]
425113	1275	893.44	2216.74	1.31218	5.4201e-128	Up	1.29819e-128	CHIR-IG1-5	NA	NA	NA	K14377//osteoclast-associated immunoglobulin-like receptor;K06264//platelet glycoprotein VI;K06512//leukocyte immunoglobulin-like receptor	gi|71896993|ref|NP_001026502.1|//immunoglobulin-like receptor CHIR-AB1-like precursor [Gallus gallus]
771648	1281	7	540	6.27065	1.07168e-127	Up	2.57127e-128	SSTR1	GO:0005887//integral component of plasma membrane;GO:0043005//neuron projection	GO:0042923//neuropeptide binding;GO:0004994//somatostatin receptor activity	GO:0007268//chemical synaptic transmission;GO:0038170//somatostatin signaling pathway;GO:0007218//neuropeptide signaling pathway;GO:0007187//G-protein coupled receptor signaling pathway, coupled to cyclic nucleotide second messenger;GO:0007215//glutamate receptor signaling pathway;GO:0008285//negative regulation of cell proliferation;GO:0071392//cellular response to estradiol stimulus	K04217//somatostatin receptor 1	gi|163915347|ref|NP_001106638.1|//somatostatin receptor type 1 [Gallus gallus]
374044	2751	1015	2398	1.24154	4.89618e-127	Up	1.17981e-127	HK2	GO:0005829//cytosol;GO:0005741//mitochondrial outer membrane	GO:0005524//ATP binding;GO:0019158//mannokinase activity;GO:0004340//glucokinase activity;GO:0008865//fructokinase activity;GO:0005536//glucose binding	GO:0006006//glucose metabolic process;GO:0098779//positive regulation of mitophagy in response to mitochondrial depolarization;GO:0035795//negative regulation of mitochondrial membrane permeability;GO:0051156//glucose 6-phosphate metabolic process;GO:0072656//maintenance of protein location in mitochondrion;GO:0006096//glycolytic process;GO:0008637//apoptotic mitochondrial changes;GO:0046835//car…	K00844//hexokinase [EC:2.7.1.1]	gi|45383696|ref|NP_989543.1|//hexokinase-2 [Gallus gallus]
419086	5549	372.14	1336.41	1.84563	6.69167e-127	Up	1.61523e-127	CAPN5	NA	NA	NA	K08574//calpain-5 [EC:3.4.22.-]	gi|118085272|ref|XP_417278.2|//PREDICTED: calpain-5 [Gallus gallus]
421769	6179	1421	2997.99	1.07827	8.9027e-127	Up	2.15077e-127	FOXO3	NA	NA	NA	K09408//forkhead box protein O3	gi|971389152|ref|XP_001234496.4|//PREDICTED: forkhead box protein O3 [Gallus gallus]
422670	15770	3288.78	1623.64	-1.01714	2.65193e-126	Down	6.42318e-127	KIAA1109	NA	NA	NA	K05741//diaphanous 2	gi|971393513|ref|XP_015131864.1|//PREDICTED: uncharacterized protein KIAA1109 homolog isoform X5 [Gallus gallus];gi|971393517|ref|XP_004941275.2|//PREDICTED: uncharacterized protein KIAA1109 homolog isoform X7 [Gallus gallus];gi|971393511|ref|XP_015131863.1|//PREDICTED: uncharacterized protein KIAA1109 homolog isoform X4 [Gallus gallus];gi|971393519|ref|XP_004941276.2|//PREDICTED: uncharacterized…
417647	2565	936	2271	1.27993	3.46781e-126	Up	8.40649e-127	CA4	NA	NA	NA	K18246//carbonic anhydrase 4 [EC:4.2.1.1]	gi|50758376|ref|XP_415893.1|//PREDICTED: carbonic anhydrase 4 [Gallus gallus]
423708	992	779	2024	1.3787	4.25139e-126	Up	1.03148e-126	ANAPC16	GO:0005737//cytoplasm;GO:0005680//anaphase-promoting complex	NA	GO:0016567//protein ubiquitination;GO:0007049//cell cycle	NA	gi|513190768|ref|XP_421587.3|//PREDICTED: anaphase-promoting complex subunit 16 isoform X1 [Gallus gallus];gi|543295085|ref|XP_005430078.1|//PREDICTED: anaphase-promoting complex subunit 16 isoform X2 [Geospiza fortis]
395662	21262	530.74	8.01	-6.04887	4.89866e-126	Down	1.19055e-126	NEGR1	GO:0070062//extracellular exosome;GO:0005886//plasma membrane;GO:0031225//anchored component of membrane	NA	GO:0007626//locomotory behavior;GO:0007631//feeding behavior;GO:0010976//positive regulation of neuron projection development	K06775//neuronal growth regulator 1	gi|45382349|ref|NP_990187.1|//neuronal growth regulator 1 precursor [Gallus gallus];gi|971408650|ref|XP_015146450.1|//PREDICTED: neuronal growth regulator 1 isoform X1 [Gallus gallus]
420282	9211	1811	648	-1.48154	1.2548e-125	Down	3.05221e-126	SAMD12	NA	NA	NA	K15684//bifunctional apoptosis regulator;K00901//diacylglycerol kinase (ATP) [EC:2.7.1.107]	gi|971384920|ref|XP_015138540.1|//PREDICTED: sterile alpha motif domain-containing protein 12 isoform X1 [Gallus gallus];gi|971384924|ref|XP_015138542.1|//PREDICTED: sterile alpha motif domain-containing protein 12 isoform X3 [Gallus gallus];gi|971384922|ref|XP_015138541.1|//PREDICTED: sterile alpha motif domain-containing protein 12 isoform X2 [Gallus gallus]
107052460	760	1289	2794	1.11727	3.61242e-125	Up	8.80944e-126	TAF10	GO:0033276//transcription factor TFTC complex;GO:0030914//STAGA complex;GO:0000125//PCAF complex;GO:0005669//transcription factor TFIID complex;GO:0048471//perinuclear region of cytoplasm	GO:0003677//DNA binding;GO:0030331//estrogen receptor binding;GO:0003713//transcription coactivator activity;GO:0004402//histone acetyltransferase activity;GO:0070063//RNA polymerase binding;GO:0003700//transcription factor activity, sequence-specific DNA binding	GO:0016578//histone deubiquitination;GO:0070365//hepatocyte differentiation;GO:0006355//regulation of transcription, DNA-templated;GO:0051260//protein homooligomerization;GO:0006915//apoptotic process;GO:0035264//multicellular organism growth;GO:0043966//histone H3 acetylation;GO:0000082//G1/S transition of mitotic cell cycle;GO:0009790//embryo development;GO:0051101//regulation of DNA binding;GO…	K03134//transcription initiation factor TFIID subunit 10	gi|971378918|ref|XP_015136412.1|//PREDICTED: transcription initiation factor TFIID subunit 10 [Gallus gallus]
426825	1467	519.3	1586.64	1.61252	1.03e-124	Up	2.51608e-125	LOC426825	NA	GO:0008146//sulfotransferase activity	NA	K01015//alcohol sulfotransferase [EC:2.8.2.2]	gi|971441017|ref|XP_015156082.1|//PREDICTED: sulfotransferase family cytosolic 2B member 1-like isoform X1 [Gallus gallus]
422213	3126	606	1729	1.51373	6.05999e-124	Up	1.48661e-124	SLC7A3	GO:0005887//integral component of plasma membrane	GO:0015189//L-lysine transmembrane transporter activity;GO:0000064//L-ornithine transmembrane transporter activity;GO:0015181//arginine transmembrane transporter activity;GO:0015297//antiporter activity	GO:0006865//amino acid transport;GO:1903826//arginine transmembrane transport;GO:1903401//L-lysine transmembrane transport;GO:1903352//L-ornithine transmembrane transport	K13865//solute carrier family 7 (cationic amino acid transporter), member 3	gi|971391765|ref|XP_015133910.1|//PREDICTED: cationic amino acid transporter 3 [Gallus gallus]
107055138	1106	1527	3127	1.03526	9.1555e-124	Up	2.24788e-124	HAX1	NA	NA	NA	K16220//HCLS1-associated protein X-1	gi|971432814|ref|XP_015154090.1|//PREDICTED: HCLS1-associated protein X-1 [Gallus gallus]
378903	1958	1220	2681	1.13708	1.42271e-123	Up	3.49897e-124	CREM	GO:0005634//nucleus;GO:0005667//transcription factor complex;GO:0005737//cytoplasm	GO:0001046//core promoter sequence-specific DNA binding;GO:0003700//transcription factor activity, sequence-specific DNA binding	GO:0045892//negative regulation of transcription, DNA-templated;GO:0045944//positive regulation of transcription from RNA polymerase II promoter;GO:0051591//response to cAMP;GO:0032922//circadian regulation of gene expression;GO:0007283//spermatogenesis;GO:0006687//glycosphingolipid metabolic process	K09052//cAMP response element modulator	gi|495531330|ref|NP_001265061.1|//cAMP-responsive element modulator isoform 1 [Gallus gallus] ;gi|971379747|ref|XP_015136752.1|//PREDICTED: cAMP-responsive element modulator isoform X5 [Gallus gallus];gi|495531912|ref|NP_001265064.1|//cAMP-responsive element modulator isoform 5 [Gallus gallus];gi|495531549|ref|NP_001265063.1|//cAMP-responsive element modulator isoform 3 [Gallus gallus];gi|7338920…
100859726	1545	1037.76	2401.91	1.21189	1.49751e-122	Up	3.69224e-123	LOC100859726	NA	NA	NA	K11154//retinol dehydrogenase 16 [EC:1.1.1.-]	gi|971437243|ref|XP_015155884.1|//PREDICTED: retinol dehydrogenase 7-like [Gallus gallus]
421507	6928	556	28	-4.3104	1.61308e-122	Down	3.98054e-123	GREM2	NA	NA	NA	K19558//neuroblastoma suppressor of tumorigenicity 1	gi|971387493|ref|XP_015139440.1|//PREDICTED: gremlin-2 isoform X1 [Gallus gallus]
395326	3924	2757	1275	-1.11142	2.09469e-122	Down	5.17767e-123	NFIL3	GO:0005634//nucleus;GO:0005737//cytoplasm	GO:0000979//RNA polymerase II core promoter sequence-specific DNA binding;GO:0001078//transcriptional repressor activity, RNA polymerase II core promoter proximal region sequence-specific binding	GO:0000122//negative regulation of transcription from RNA polymerase II promoter;GO:0007623//circadian rhythm;GO:0006955//immune response;GO:0071353//cellular response to interleukin-4;GO:0010628//positive regulation of gene expression	K09059//nuclear factor, interleukin 3 regulated	gi|45382917|ref|NP_989949.1|//nuclear factor interleukin-3-regulated protein [Gallus gallus];gi|971439075|ref|XP_015135720.1|//PREDICTED: nuclear factor interleukin-3-regulated protein isoform X1 [Gallus gallus]
416626	4816	3094	1513	-1.03088	1.54834e-121	Down	3.83681e-122	CYTH3	GO:0001726//ruffle;GO:0005829//cytosol;GO:0031234//extrinsic component of cytoplasmic side of plasma membrane	GO:0005547//phosphatidylinositol-3,4,5-trisphosphate binding;GO:0005086//ARF guanyl-nucleotide exchange factor activity	GO:0048193//Golgi vesicle transport;GO:0032012//regulation of ARF protein signal transduction;GO:0045785//positive regulation of cell adhesion;GO:0043547//positive regulation of GTPase activity;GO:0090162//establishment of epithelial cell polarity	K18441//cytohesin	gi|513208768|ref|XP_004945362.1|//PREDICTED: cytohesin-3 isoform X1 [Gallus gallus];gi|513208771|ref|XP_414927.3|//PREDICTED: cytohesin-3 isoform X2 [Gallus gallus];gi|690433574|ref|XP_009318324.1|//PREDICTED: cytohesin-3 [Pygoscelis adeliae]
428843	5299	2294.35	969.64	-1.24138	1.70667e-121	Down	4.23269e-122	PPFIBP2	GO:0005615//extracellular space	NA	NA	NA	gi|971396996|ref|XP_015141889.1|//PREDICTED: liprin-beta-2 isoform X10 [Gallus gallus];gi|971396985|ref|XP_015141884.1|//PREDICTED: liprin-beta-2 isoform X4 [Gallus gallus];gi|971396988|ref|XP_015141885.1|//PREDICTED: liprin-beta-2 isoform X6 [Gallus gallus];gi|971396973|ref|XP_015141878.1|//PREDICTED: liprin-beta-2 isoform X1 [Gallus gallus];gi|971396981|ref|XP_015141882.1|//PREDICTED: liprin-be…
419521	2541	750	1948	1.37822	2.32016e-121	Up	5.76863e-122	RASSF2	GO:0005634//nucleus;GO:0043234//protein complex;GO:0005737//cytoplasm	GO:0004672//protein kinase activity	GO:0046330//positive regulation of JNK cascade;GO:0048872//homeostasis of number of cells;GO:0033137//negative regulation of peptidyl-serine phosphorylation;GO:0031954//positive regulation of protein autophosphorylation;GO:0043065//positive regulation of apoptotic process;GO:0038168//epidermal growth factor receptor signaling pathway via I-kappaB kinase/NF-kappaB cascade;GO:1901223//negative regu…	K09851//Ras association domain-containing protein 2/4	gi|71894699|ref|NP_001026055.1|//ras association domain-containing protein 2 [Gallus gallus]
418101	4289	339	1245	1.87797	4.10326e-121	Up	1.02275e-121	TBXAS1	GO:0016021//integral component of membrane	GO:0016705//oxidoreductase activity, acting on paired donors, with incorporation or reduction of molecular oxygen;GO:0020037//heme binding;GO:0005506//iron ion binding;GO:0004497//monooxygenase activity;GO:0004796//thromboxane-A synthase activity	GO:0055114//oxidation-reduction process	K01832//thromboxane-A synthase [EC:5.3.99.5]	gi|513159745|ref|XP_416334.4|//PREDICTED: thromboxane-A synthase isoform X1 [Gallus gallus];gi|971372337|ref|XP_004937903.2|//PREDICTED: thromboxane-A synthase isoform X2 [Gallus gallus]
417190	2199	966.18	2283.1	1.24182	4.51206e-121	Up	1.12558e-121	TOR1A	NA	NA	NA	K03695//ATP-dependent Clp protease ATP-binding subunit ClpB;K01056//peptidyl-tRNA hydrolase, PTH1 family [EC:3.1.1.29]	gi|71897317|ref|NP_001025858.1|//torsin-1A precursor [Gallus gallus]
418926	5636	3185	1580	-1.01018	5.16824e-121	Down	1.29034e-121	PAN3	NA	NA	NA	K12572//PAB-dependent poly(A)-specific ribonuclease subunit 3	gi|971378167|ref|XP_015134219.1|//PREDICTED: PAB-dependent poly(A)-specific ribonuclease subunit PAN3 isoform X9 [Gallus gallus];gi|971378171|ref|XP_015134230.1|//PREDICTED: PAB-dependent poly(A)-specific ribonuclease subunit PAN3 isoform X11 [Gallus gallus];gi|971378173|ref|XP_015134236.1|//PREDICTED: PAB-dependent poly(A)-specific ribonuclease subunit PAN3 isoform X12 [Gallus gallus];gi|9713781…
416770	3594	1153	2561	1.1525	1.16485e-120	Up	2.91548e-121	SDF2L1	GO:0034663//endoplasmic reticulum chaperone complex;GO:0031502//dolichyl-phosphate-mannose-protein mannosyltransferase complex	GO:0004169//dolichyl-phosphate-mannose-protein mannosyltransferase activity	GO:0000032//cell wall mannoprotein biosynthetic process;GO:1900101//regulation of endoplasmic reticulum unfolded protein response;GO:0035269//protein O-linked mannosylation;GO:0007275//multicellular organism development;GO:0044845//chain elongation of O-linked mannose residue	K15692//E3 ubiquitin-protein ligase RNF13 [EC:2.3.2.27];K00728//dolichyl-phosphate-mannose-protein mannosyltransferase [EC:2.4.1.109]	gi|118098370|ref|XP_001232858.1|//PREDICTED: stromal cell-derived factor 2-like protein 1 [Gallus gallus]
107055406	2069	20.29	526.58	4.699	1.18723e-120	Up	2.97395e-121	LMBR1L	NA	NA	NA	K00858//NAD+ kinase [EC:2.7.1.23]	gi|971437054|ref|XP_015155805.1|//PREDICTED: protein LMBR1L [Gallus gallus]
771215	2835	1002	216	-2.21259	2.11275e-120	Down	5.30546e-121	LPAR3	GO:0030424//axon;GO:0016021//integral component of membrane	GO:0070915//lysophosphatidic acid receptor activity	GO:0007186//G-protein coupled receptor signaling pathway;GO:0032060//bleb assembly;GO:0000187//activation of MAPK activity;GO:0048672//positive regulation of collateral sprouting	K04294//lysophosphatidic acid receptor 3	gi|165973978|ref|NP_001107182.1|//lysophosphatidic acid receptor 3 [Gallus gallus]
427727	1863	1576	3170	1.0094	2.13028e-120	Up	5.35391e-121	TAP1	GO:0043657//host cell;GO:0042825//TAP complex;GO:0005739//mitochondrion	GO:0043531//ADP binding;GO:0005524//ATP binding;GO:0015440//peptide-transporting ATPase activity;GO:0015197//peptide transporter activity;GO:0023029//MHC class Ib protein binding;GO:0042288//MHC class I protein binding;GO:0046979//TAP2 binding	GO:0019060//intracellular transport of viral protein in host cell;GO:0055085//transmembrane transport;GO:0046967//cytosol to ER transport;GO:0006952//defense response;GO:0015833//peptide transport;GO:0019885//antigen processing and presentation of endogenous peptide antigen via MHC class I	K05654//ATP-binding cassette, subfamily B (MDR/TAP), member 3;K05653//ATP-binding cassette, subfamily B (MDR/TAP), member 2	gi|971422257|ref|XP_015150475.1|//PREDICTED: antigen peptide transporter 1 isoform X1 [Gallus gallus];gi|209863064|ref|NP_001129440.1|//antigen peptide transporter 1 [Gallus gallus]
423019	1313	1273	2735	1.10449	2.4433e-120	Up	6.14566e-121	TALDO1	NA	NA	NA	K00616//transaldolase [EC:2.2.1.2]	gi|71894765|ref|NP_001026348.1|//transaldolase [Gallus gallus]
418876	3480	2590.8	1174.84	-1.13975	8.03896e-120	Down	2.02705e-120	INTS6	NA	NA	NA	K13143//integrator complex subunit 6;K13180//ATP-dependent RNA helicase DDX26B [EC:3.6.4.-]	gi|971377483|ref|XP_015131586.1|//PREDICTED: integrator complex subunit 6 isoform X1 [Gallus gallus];gi|971377485|ref|XP_015131591.1|//PREDICTED: integrator complex subunit 6 isoform X2 [Gallus gallus]
107057137	1975	1123.82	2510.9	1.16098	1.04088e-119	Up	2.62676e-120	LOC107057137	NA	NA	NA	K03695//ATP-dependent Clp protease ATP-binding subunit ClpB;K01056//peptidyl-tRNA hydrolase, PTH1 family [EC:3.1.1.29]	gi|971444631|ref|XP_015157648.1|//PREDICTED: torsin-1A-like, partial [Gallus gallus]
100873158	2027	326	1212	1.89563	2.01004e-119	Up	5.08087e-120	NAB2	NA	NA	NA	NA	gi|971437249|ref|XP_015155887.1|//PREDICTED: LOW QUALITY PROTEIN: NGFI-A-binding protein 2 [Gallus gallus]
415917	3015	593	1679	1.50268	3.93408e-119	Up	9.96065e-120	MAPKAPK3	NA	GO:0004674//protein serine/threonine kinase activity;GO:0005524//ATP binding	GO:0006468//protein phosphorylation	K04444//mitogen-activated protein kinase-activated protein kinase 3 [EC:2.7.11.1]	gi|678217359|gb|KFV84338.1|//MAP kinase-activated protein kinase 3 [Struthio camelus australis]
424700	3130	2364	1027	-1.20161	5.8794e-119	Down	1.49225e-119	PDE4B	NA	NA	NA	K13293//cAMP-specific phosphodiesterase 4 [EC:3.1.4.53]	gi|971408778|ref|XP_015146517.1|//PREDICTED: cAMP-specific 3',5'-cyclic phosphodiesterase 4B isoform X3 [Gallus gallus];gi|971408780|ref|XP_015146518.1|//PREDICTED: cAMP-specific 3',5'-cyclic phosphodiesterase 4B isoform X4 [Gallus gallus];gi|71896817|ref|NP_001026462.1|//cAMP-specific 3',5'-cyclic phosphodiesterase 4B [Gallus gallus] ;gi|971408774|ref|XP_015146515.1|//PREDICTED: cAMP-specific 3'…
419821	5111	2866	1368	-1.06579	6.29028e-119	Down	1.59914e-119	PLEKHA6	NA	NA	NA	K20642//Rho GTPase-activating protein 22/24/25;K17536//connector enhancer of kinase suppressor of Ras 2	gi|971434246|ref|XP_015154594.1|//PREDICTED: pleckstrin homology domain-containing family A member 6 isoform X8 [Gallus gallus];gi|971434232|ref|XP_015154588.1|//PREDICTED: pleckstrin homology domain-containing family A member 6 isoform X4 [Gallus gallus];gi|971434236|ref|XP_015154590.1|//PREDICTED: pleckstrin homology domain-containing family A member 6 isoform X6 [Gallus gallus];gi|971434252|re…
769919	1917	1221	2648	1.11803	7.57391e-119	Up	1.93018e-119	ABHD17A	NA	NA	NA	K06889//uncharacterized protein	gi|733923664|ref|XP_010723149.1|//PREDICTED: alpha/beta hydrolase domain-containing protein 17A [Meleagris gallopavo]
416200	1755	480	1485	1.63054	1.0851e-118	Up	2.76982e-119	PCYOX1L	NA	NA	NA	K05906//prenylcysteine oxidase / farnesylcysteine lyase [EC:1.8.3.5 1.8.3.6]	gi|971417655|ref|XP_414526.5|//PREDICTED: prenylcysteine oxidase-like [Gallus gallus]
100859434	7286	2411	1060	-1.18438	1.39563e-118	Down	3.56539e-119	LOC100859434	GO:0005654//nucleoplasm;GO:0005739//mitochondrion	GO:0004795//threonine synthase activity;GO:0030170//pyridoxal phosphate binding	GO:0009088//threonine biosynthetic process	NA	gi|971381595|ref|XP_015137527.1|//PREDICTED: threonine synthase-like 1 [Gallus gallus]
428001	10110	987	213	-2.21101	1.59331e-118	Down	4.07369e-119	CDKL5	GO:0005654//nucleoplasm;GO:0005737//cytoplasm	GO:0004674//protein serine/threonine kinase activity;GO:0005524//ATP binding	GO:0046777//protein autophosphorylation	K08824//cyclin-dependent kinase-like [EC:2.7.11.22]	gi|971376062|ref|XP_015128387.1|//PREDICTED: cyclin-dependent kinase-like 5 isoform X1 [Gallus gallus];gi|971376074|ref|XP_015128419.1|//PREDICTED: cyclin-dependent kinase-like 5 isoform X3 [Gallus gallus];gi|971376072|ref|XP_015128413.1|//PREDICTED: cyclin-dependent kinase-like 5 isoform X2 [Gallus gallus];gi|971376076|ref|XP_015128429.1|//PREDICTED: cyclin-dependent kinase-like 5 isoform X4 [Ga…
423890	2501	139	824	2.56874	4.33842e-118	Up	1.11102e-118	DUSP5	NA	NA	NA	K04459//dual specificity MAP kinase phosphatase [EC:3.1.3.16 3.1.3.48]	gi|118093026|ref|XP_421754.2|//PREDICTED: dual specificity protein phosphatase 5 [Gallus gallus]
100858006	682	1575	3150	1.00119	4.53368e-118	Up	1.16197e-118	C11ORF31	NA	NA	NA	NA	gi|482661635|ref|NP_001264794.1|//selenoprotein H [Gallus gallus]
426196	3768	1619	560	-1.53042	6.15017e-118	Down	1.58009e-118	FAM114A1	NA	NA	NA	NA	gi|432134272|ref|NP_001258946.1|//family with sequence similarity 114, member A1 [Gallus gallus];gi|971395283|ref|XP_015141141.1|//PREDICTED: protein NOXP20 isoform X3 [Gallus gallus];gi|971395279|ref|XP_015141139.1|//PREDICTED: protein NOXP20 isoform X1 [Gallus gallus];gi|971395281|ref|XP_015141140.1|//PREDICTED: protein NOXP20 isoform X2 [Gallus gallus]
107054250	1053	200.06	953.3	2.25368	2.61566e-117	Up	6.77431e-118	LOC107054250	NA	NA	NA	K06634//cyclin H;K06225//patched 1;K04612//calcium-sensing receptor;K01495//GTP cyclohydrolase I [EC:3.5.4.16];K08858//serine/threonine-protein kinase SBK [EC:2.7.11.1]	gi|971373499|ref|XP_015147753.1|//PREDICTED: LOW QUALITY PROTEIN: endogenous retrovirus group K member 8 Pol protein-like [Gallus gallus]
423915	7972	789	125	-2.65691	3.01719e-117	Down	7.82048e-118	ATRNL1	NA	NA	NA	K17495//CUB and sushi domain-containing protein;K10895//fanconi anemia group I protein	gi|971403489|ref|XP_015144414.1|//PREDICTED: attractin-like protein 1 isoform X4 [Gallus gallus];gi|513192055|ref|XP_421777.4|//PREDICTED: attractin-like protein 1 isoform X1 [Gallus gallus];gi|513192064|ref|XP_004942360.1|//PREDICTED: attractin-like protein 1 isoform X3 [Gallus gallus];gi|971403492|ref|XP_015144415.1|//PREDICTED: attractin-like protein 1 isoform X5 [Gallus gallus];gi|513192061|r…
427199	873	2476.71	1116.65	-1.14806	6.0088e-116	Down	1.56867e-116	MOCS2	GO:0005634//nucleus;GO:0005829//cytosol;GO:0019008//molybdopterin synthase complex	GO:0030366//molybdopterin synthase activity	GO:0006777//Mo-molybdopterin cofactor biosynthetic process	K03635//molybdopterin synthase catalytic subunit [EC:2.8.1.12]	gi|50761627|ref|XP_424787.1|//PREDICTED: molybdopterin synthase catalytic subunit [Gallus gallus]
423845	4156	1279	2707	1.08286	2.01241e-115	Up	5.26614e-116	RRP12	GO:0031965//nuclear membrane;GO:0005730//nucleolus;GO:0016021//integral component of membrane	NA	NA	K14794//ribosomal RNA-processing protein 12	gi|61098352|ref|NP_001012926.1|//RRP12-like protein [Gallus gallus]
423849	2949	1149	2516	1.13194	3.00976e-115	Up	7.88229e-116	LOC423849	NA	NA	NA	K06532//prominin 1	gi|513191635|ref|XP_004942263.1|//PREDICTED: prominin-1-A [Gallus gallus]
772383	1851	1597	557	-1.51843	4.86205e-115	Down	1.27534e-115	FGGY	GO:0005737//cytoplasm	GO:0016773//phosphotransferase activity, alcohol group as acceptor	GO:0016310//phosphorylation;GO:0070050//neuron cellular homeostasis;GO:0005975//carbohydrate metabolic process	K00864//glycerol kinase [EC:2.7.1.30]	gi|513198305|ref|XP_001235529.2|//PREDICTED: FGGY carbohydrate kinase domain-containing protein isoform X1 [Gallus gallus];gi|971409126|ref|XP_015146656.1|//PREDICTED: FGGY carbohydrate kinase domain-containing protein isoform X2 [Gallus gallus]
418436	3333	2517.76	1149.23	-1.13029	5.73092e-115	Down	1.50444e-115	MINA	GO:0005730//nucleolus;GO:0005667//transcription factor complex;GO:0005829//cytosol	GO:0001191//transcriptional repressor activity, RNA polymerase II transcription factor binding	GO:0000122//negative regulation of transcription from RNA polymerase II promoter	K16914//bifunctional lysine-specific demethylase and histidyl-hydroxylase NO66 [EC:1.14.11.- 1.14.11.27]	gi|119331084|ref|NP_001073191.1|//bifunctional lysine-specific demethylase and histidyl-hydroxylase MINA [Gallus gallus]
417848	2104	480	1462	1.60802	1.33767e-114	Up	3.52818e-115	LOC417848	GO:0097208//alveolar lamellar body;GO:0005615//extracellular space;GO:0005764//lysosome	GO:0004190//aspartic-type endopeptidase activity	GO:0006508//proteolysis;GO:0030163//protein catabolic process	K01379//cathepsin D [EC:3.4.23.5];K01382//cathepsin E [EC:3.4.23.34]	gi|971371296|ref|XP_015138364.1|//PREDICTED: cathepsin E isoform X2 [Gallus gallus];gi|971825901|ref|NP_001305356.1|//cathepsin E-A-like precursor [Gallus gallus]
416538	1191	1179.35	2555.06	1.11655	1.69119e-114	Up	4.46412e-115	FAHD1	NA	NA	NA	K01557//acylpyruvate hydrolase [EC:3.7.1.5]	gi|480306420|ref|NP_001264681.1|//acylpyruvase FAHD1, mitochondrial [Gallus gallus]
425345	2402	1491.42	496.98	-1.58424	2.53043e-114	Down	6.68464e-115	PYROXD2	NA	NA	NA	K15745//phytoene desaturase (3,4-didehydrolycopene-forming) [EC:1.3.99.30];K09516//all-trans-retinol 13,14-reductase [EC:1.3.99.23];K00280//lysyl oxidase-like protein 2/3/4 [EC:1.4.3.-]	gi|971403118|ref|XP_015144292.1|//PREDICTED: pyridine nucleotide-disulfide oxidoreductase domain-containing protein 2 isoform X1 [Gallus gallus];gi|971403125|ref|XP_015144295.1|//PREDICTED: pyridine nucleotide-disulfide oxidoreductase domain-containing protein 2 isoform X5 [Gallus gallus];gi|118092902|ref|XP_423118.2|//PREDICTED: pyridine nucleotide-disulfide oxidoreductase domain-containing prot…
421593	1705	723.05	103	-2.81027	4.93519e-114	Down	1.30577e-114	DEPDC7	NA	NA	NA	NA	gi|313661442|ref|NP_001186335.1|//DEP domain-containing protein 7 [Gallus gallus];gi|971396831|ref|XP_015141802.1|//PREDICTED: DEP domain-containing protein 7 isoform X1 [Gallus gallus]
428567	3174	829	2023	1.28824	1.02113e-113	Up	2.70599e-114	TBCC	NA	NA	NA	K18272//protein XRP2;K07374//tubulin alpha	gi|971387186|ref|XP_015139333.1|//PREDICTED: tubulin-specific chaperone C [Gallus gallus]
107049144	1651	296.73	1126.36	1.92563	1.9706e-113	Up	5.23022e-114	LOC107049144	NA	NA	NA	K06264//platelet glycoprotein VI;K06512//leukocyte immunoglobulin-like receptor	gi|971442243|ref|XP_015156614.1|//PREDICTED: leukocyte immunoglobulin-like receptor subfamily A member 2 [Gallus gallus]
427971	9696	1539	529	-1.53947	3.72068e-113	Down	9.8906e-114	ADAMTS5	NA	NA	NA	K08620//a disintegrin and metalloproteinase with thrombospondin motifs 5 [EC:3.4.24.-]	gi|971375151|ref|XP_425541.5|//PREDICTED: LOW QUALITY PROTEIN: A disintegrin and metalloproteinase with thrombospondin motifs 5 [Gallus gallus]
425047	3939	1826.05	706.23	-1.36933	1.10301e-112	Down	2.93667e-113	HPS3	GO:0031084//BLOC-2 complex	NA	GO:0043473//pigmentation;GO:0006996//organelle organization	K20190//Hermansky-Pudlak syndrome 3 protein	gi|118095415|ref|XP_422849.2|//PREDICTED: Hermansky-Pudlak syndrome 3 protein [Gallus gallus]
419697	4880	2419	1097	-1.13966	5.6129e-112	Down	1.49671e-112	NIPAL3	GO:0016021//integral component of membrane	GO:0015095//magnesium ion transmembrane transporter activity	GO:0015693//magnesium ion transport;GO:1903830//magnesium ion transmembrane transport	K19364//magnesium transporter NIPA1	gi|363742418|ref|XP_417843.3|//PREDICTED: NIPA-like protein 3 isoform X1 [Gallus gallus];gi|513221795|ref|XP_004947958.1|//PREDICTED: NIPA-like protein 3 isoform X2 [Gallus gallus];gi|971431240|ref|XP_015153406.1|//PREDICTED: NIPA-like protein 3 isoform X3 [Gallus gallus]
421402	5385	2574	1207	-1.0914	3.94593e-111	Down	1.0563e-111	ABCG8	NA	NA	NA	K05684//ATP-binding cassette, subfamily G (WHITE), member 8 (sterolin 2)	gi|513175133|ref|XP_419458.4|//PREDICTED: ATP-binding cassette sub-family G member 8 isoform X1 [Gallus gallus];gi|971387138|ref|XP_015139321.1|//PREDICTED: ATP-binding cassette sub-family G member 8 isoform X3 [Gallus gallus]
395781	1768	725.16	109.29	-2.72895	5.72057e-111	Down	1.53254e-111	MRPS30	GO:0005840//ribosome;GO:0005739//mitochondrion	GO:0003735//structural constituent of ribosome	GO:0006412//translation	K17409//small subunit ribosomal protein S30	gi|45384394|ref|NP_990270.1|//28S ribosomal protein S30, mitochondrial [Gallus gallus]
422501	714	1269	2655	1.06621	1.86347e-110	Up	5.00382e-111	PGRMC2	NA	NA	NA	K17278//membrane-associated progesterone receptor component	gi|57530130|ref|NP_001006441.1|//membrane-associated progesterone receptor component 2 [Gallus gallus]
421226	4500	1408	462	-1.6065	3.45362e-110	Down	9.28799e-111	BUB1	NA	NA	NA	K02178//checkpoint serine/threonine-protein kinase [EC:2.7.11.1]	gi|61098015|ref|NP_001012888.1|//mitotic checkpoint serine/threonine-protein kinase BUB1 [Gallus gallus]
425126	1101	1002.86	2262.85	1.17521	3.87369e-110	Up	1.04257e-110	USF1	NA	GO:0046983//protein dimerization activity	NA	K09106//upstream stimulatory factor	gi|971449863|ref|XP_015129656.1|//PREDICTED: upstream stimulatory factor 1 isoform X1 [Gallus gallus];gi|971449858|ref|XP_015129654.1|//PREDICTED: LOW QUALITY PROTEIN: upstream stimulatory factor 1-like [Gallus gallus]
107057613	1348	644.57	78.57	-3.0351	9.5789e-110	Down	2.58404e-110	LOC107057613	NA	NA	NA	K08533//RAR-related orphan receptor beta	gi|971445774|ref|XP_015158166.1|//PREDICTED: LOW QUALITY PROTEIN: nuclear receptor ROR-beta-like, partial [Gallus gallus]
427450	5839	612.13	1652.24	1.4337	1.93145e-109	Up	5.23036e-110	TLE1	NA	NA	NA	K04497//groucho	gi|513230839|ref|XP_004949238.1|//PREDICTED: transducin-like enhancer protein 1 isoform X1 [Gallus gallus];gi|971439375|ref|XP_015135849.1|//PREDICTED: transducin-like enhancer protein 1 isoform X4 [Gallus gallus];gi|971439372|ref|XP_015135848.1|//PREDICTED: transducin-like enhancer protein 1 isoform X2 [Gallus gallus];gi|363744585|ref|XP_003643083.1|//PREDICTED: transducin-like enhancer protein …
428431	3565	21	484	4.52773	2.02995e-109	Up	5.5013e-110	GPNMB	GO:0016021//integral component of membrane	NA	NA	K20732//transmembrane glycoprotein NMB	gi|363729938|ref|XP_425991.2|//PREDICTED: transmembrane glycoprotein NMB [Gallus gallus]
417806	8158	690	1777	1.36596	2.19823e-109	Up	5.9619e-110	SLC38A1	NA	NA	NA	K14990//solute carrier family 38 (sodium-coupled neutral amino acid transporter), member 1	gi|313760701|ref|NP_001186532.1|//sodium-coupled neutral amino acid transporter 1 [Gallus gallus]
421809	9636	2524	1182	-1.0933	2.62298e-109	Down	7.11933e-110	BACH2	GO:0005634//nucleus;GO:0031463//Cul3-RING ubiquitin ligase complex	GO:0000980//RNA polymerase II distal enhancer sequence-specific DNA binding;GO:0001206//transcriptional repressor activity, RNA polymerase II distal enhancer sequence-specific binding;GO:0004842//ubiquitin-protein transferase activity	GO:0000122//negative regulation of transcription from RNA polymerase II promoter;GO:0016567//protein ubiquitination	K09042//transcription regulator BACH	gi|971389499|ref|XP_015140173.1|//PREDICTED: transcription regulator protein BACH2 [Gallus gallus]
426942	2573	1297	2684	1.05039	5.38189e-109	Up	1.46634e-109	DDA1	NA	NA	NA	K11792//DET1- and DDB1-associated protein 1	gi|971436484|ref|XP_015155564.1|//PREDICTED: DET1- and DDB1-associated protein 1 isoform X1 [Gallus gallus];gi|71897165|ref|NP_001026579.1|//DET1- and DDB1-associated protein 1 [Gallus gallus]
769765	1810	757	1880	1.31355	5.52526e-109	Up	1.50654e-109	MPI	GO:0070062//extracellular exosome	GO:0008270//zinc ion binding;GO:0004476//mannose-6-phosphate isomerase activity	GO:0009298//GDP-mannose biosynthetic process;GO:0061611//mannose to fructose-6-phosphate metabolic process	K01809//mannose-6-phosphate isomerase [EC:5.3.1.8]	gi|971412542|ref|XP_015134524.1|//PREDICTED: mannose-6-phosphate isomerase isoform X1 [Gallus gallus];gi|971412544|ref|XP_015134525.1|//PREDICTED: mannose-6-phosphate isomerase isoform X2 [Gallus gallus]
429163	4673	2451.55	1135.01	-1.1098	8.7225e-109	Down	2.38374e-109	ARHGEF26	NA	NA	NA	K13744//Rho guanine nucleotide exchange factor 26	gi|971411738|ref|XP_426718.4|//PREDICTED: rho guanine nucleotide exchange factor 26 [Gallus gallus]
100857281	1827	819.77	156.33	-2.38944	3.14688e-108	Down	8.62606e-109	CPLX2	GO:0030425//dendrite;GO:0005634//nucleus;GO:0030054//cell junction;GO:0042629//mast cell granule;GO:0043195//terminal bouton;GO:0043025//neuronal cell body;GO:0070554//synaptobrevin 2-SNAP-25-syntaxin-3-complexin complex;GO:0005829//cytosol;GO:0070033//synaptobrevin 2-SNAP-25-syntaxin-1a-complexin II complex	GO:0017075//syntaxin-1 binding;GO:0048306//calcium-dependent protein binding	GO:0007399//nervous system development;GO:0043303//mast cell degranulation;GO:0016079//synaptic vesicle exocytosis;GO:0017157//regulation of exocytosis;GO:0030154//cell differentiation;GO:0006904//vesicle docking involved in exocytosis;GO:0031915//positive regulation of synaptic plasticity	K15294//complexin-1/2	gi|5729783|ref|NP_006641.1|//complexin-2 [Homo sapiens]
424576	3565	50	561	3.48919	5.67021e-108	Up	1.55899e-108	SLC6A9	NA	NA	NA	K05038//solute carrier family 6 (neurotransmitter transporter, amino acid) member 5/7/9/14	gi|971408711|ref|XP_015146481.1|//PREDICTED: sodium- and chloride-dependent glycine transporter 1 isoform X2 [Gallus gallus];gi|971408713|ref|XP_015146482.1|//PREDICTED: sodium- and chloride-dependent glycine transporter 1 isoform X3 [Gallus gallus];gi|71896775|ref|NP_001026450.1|//sodium- and chloride-dependent glycine transporter 1 [Gallus gallus] ;gi|971408716|ref|XP_015146483.1|//PREDICTED: s…
423613	3931	2260	1011	-1.15935	1.34833e-107	Down	3.71832e-108	FAM35A	NA	NA	NA	NA	gi|971401114|ref|XP_015143518.1|//PREDICTED: protein FAM35A [Gallus gallus]
419027	9457	604	1625	1.429	3.81347e-107	Up	1.05402e-107	GAB2	NA	NA	NA	K08091//growth factor receptor bound protein 2-associated protein 2	gi|971378778|ref|XP_004938986.2|//PREDICTED: LOW QUALITY PROTEIN: GRB2-associated-binding protein 2 [Gallus gallus]
107050017	1571	229	964	2.07487	3.98182e-107	Up	1.10138e-107	LOC107050017	NA	NA	NA	K04449//transcription factor jun-D;K04448//transcription factor AP-1;K09028//transcription factor jun-B	gi|971449002|ref|XP_015129308.1|//PREDICTED: transcription factor jun-D-like [Gallus gallus]
431090	6764	29	497	4.10031	6.69352e-107	Up	1.8556e-107	GRIN2C	NA	NA	NA	K05211//glutamate receptor ionotropic, NMDA 2C	gi|971425187|ref|XP_015150951.1|//PREDICTED: glutamate receptor ionotropic, NMDA 2C isoform X2 [Gallus gallus];gi|971425185|ref|XP_015150950.1|//PREDICTED: glutamate receptor ionotropic, NMDA 2C isoform X1 [Gallus gallus];gi|971425189|ref|XP_015150952.1|//PREDICTED: glutamate receptor ionotropic, NMDA 2C isoform X3 [Gallus gallus]
769632	2168	532	1503	1.49953	1.68264e-106	Up	4.67862e-107	CIRH1A	NA	NA	NA	K14548//U3 small nucleolar RNA-associated protein 4	gi|513204024|ref|XP_004944392.1|//PREDICTED: cirhin isoform X1 [Gallus gallus];gi|363738376|ref|XP_001232920.2|//PREDICTED: cirhin isoform X2 [Gallus gallus]
396210	2323	2513	1189	-1.07848	1.71077e-106	Down	4.76036e-107	NFIA	GO:0005654//nucleoplasm;GO:0030054//cell junction	GO:0000978//RNA polymerase II core promoter proximal region sequence-specific DNA binding;GO:0003682//chromatin binding;GO:0001077//transcriptional activator activity, RNA polymerase II core promoter proximal region sequence-specific binding;GO:0008134//transcription factor binding	GO:0000122//negative regulation of transcription from RNA polymerase II promoter;GO:0006260//DNA replication;GO:0045944//positive regulation of transcription from RNA polymerase II promoter;GO:0060074//synapse maturation	K09168//nuclear factor I/A	gi|45384030|ref|NP_990604.1|//nuclear factor 1 A-type [Gallus gallus]
386573	1925	288	1073	1.89869	3.74486e-106	Up	1.04437e-106	ASCL1	NA	GO:0003677//DNA binding;GO:0046983//protein dimerization activity	NA	K09067//achaete-scute complex protein	gi|45383333|ref|NP_989743.1|//achaete-scute homolog 1 [Gallus gallus]
419412	2092	928	2120	1.19305	9.25745e-106	Up	2.58939e-106	ATAD3A	NA	NA	NA	K17681//ATPase family AAA domain-containing protein 3A/B	gi|971429312|ref|XP_015152608.1|//PREDICTED: ATPase family AAA domain-containing protein 3A [Gallus gallus]
100858115	5883	2618	1269	-1.04359	3.62652e-105	Down	1.01963e-105	LOC100858115	NA	NA	NA	K06243//laminin, beta 2	gi|971423203|ref|XP_015135075.1|//PREDICTED: multiple epidermal growth factor-like domains protein 9 [Gallus gallus]
420500	6923	2294	1046	-1.1318	3.99238e-105	Down	1.12332e-105	ARHGAP21	NA	NA	NA	K20315//Rho GTPase-activating protein 21/23	gi|971379953|ref|XP_015136865.1|//PREDICTED: rho GTPase-activating protein 21 isoform X1 [Gallus gallus];gi|971379955|ref|XP_015136866.1|//PREDICTED: rho GTPase-activating protein 21 isoform X2 [Gallus gallus];gi|971379957|ref|XP_015136867.1|//PREDICTED: rho GTPase-activating protein 21 isoform X3 [Gallus gallus];gi|971379959|ref|XP_015136868.1|//PREDICTED: rho GTPase-activating protein 21 isofor…
419236	2868	680	1734	1.35168	4.15827e-105	Up	1.17086e-105	SLC17A9	NA	NA	NA	K12303//MFS transporter, ACS family, solute carrier family 17 (sodium-dependent inorganic phosphate cotransporter), member 9	gi|971427426|ref|XP_015151868.1|//PREDICTED: solute carrier family 17 member 9 isoform X1 [Gallus gallus];gi|971427428|ref|XP_015151869.1|//PREDICTED: solute carrier family 17 member 9 isoform X2 [Gallus gallus];gi|57529386|ref|NP_001006292.1|//solute carrier family 17 member 9 [Gallus gallus]
395688	4746	869.49	2027.01	1.2223	4.42039e-105	Up	1.24558e-105	PTPN1	GO:0097443//sorting endosome;GO:0016021//integral component of membrane;GO:0098554//cytoplasmic side of endoplasmic reticulum membrane;GO:0005769//early endosome;GO:0005886//plasma membrane	GO:0046875//ephrin receptor binding;GO:0008270//zinc ion binding;GO:0030971//receptor tyrosine kinase binding;GO:0004725//protein tyrosine phosphatase activity	GO:1903898//negative regulation of PERK-mediated unfolded protein response;GO:0031532//actin cytoskeleton reorganization;GO:0008286//insulin receptor signaling pathway;GO:0030100//regulation of endocytosis;GO:0043407//negative regulation of MAP kinase activity;GO:0061098//positive regulation of protein tyrosine kinase activity;GO:1902202//regulation of hepatocyte growth factor receptor signaling …	K05696//tyrosine-protein phosphatase non-receptor type 1 [EC:3.1.3.48]	gi|971427333|ref|XP_015151818.1|//PREDICTED: tyrosine-protein phosphatase non-receptor type 1 isoform X3 [Gallus gallus];gi|971427331|ref|XP_015151817.1|//PREDICTED: tyrosine-protein phosphatase non-receptor type 1 isoform X2 [Gallus gallus];gi|45382391|ref|NP_990206.1|//tyrosine-protein phosphatase non-receptor type 1 [Gallus gallus];gi|971427329|ref|XP_015151816.1|//PREDICTED: tyrosine-protein …
107054997	2031	209	913	2.1283	7.84854e-105	Up	2.21482e-105	TRNP1	NA	NA	NA	NA	gi|971430354|ref|XP_015153040.1|//PREDICTED: TMF-regulated nuclear protein 1 [Gallus gallus]
100858086	4182	2022	870	-1.21551	7.71896e-104	Down	2.18945e-104	BCLAF1	GO:0005730//nucleolus;GO:0016607//nuclear speck	GO:0003677//DNA binding	GO:0043620//regulation of DNA-templated transcription in response to stress;GO:0045892//negative regulation of transcription, DNA-templated;GO:2001244//positive regulation of intrinsic apoptotic signaling pathway;GO:2000144//positive regulation of DNA-templated transcription, initiation;GO:2001022//positive regulation of response to DNA damage stimulus	K13087//bcl2 associated transcription factor 1	gi|971387979|ref|XP_004935768.2|//PREDICTED: bcl-2-associated transcription factor 1 isoform X1 [Gallus gallus];gi|971387993|ref|XP_004935775.2|//PREDICTED: bcl-2-associated transcription factor 1 isoform X4 [Gallus gallus];gi|971387989|ref|XP_015139666.1|//PREDICTED: bcl-2-associated transcription factor 1 isoform X2 [Gallus gallus];gi|513176921|ref|XP_004935774.1|//PREDICTED: bcl-2-associated t…
100858490	2558	2309.85	1067.32	-1.11262	5.18829e-103	Down	1.47916e-103	LOC100858490	NA	NA	NA	K20647//Rho GTPase-activating protein 32	gi|971448600|ref|XP_015129150.1|//PREDICTED: uncharacterized protein LOC100858490 isoform X1 [Gallus gallus];gi|971448602|ref|XP_015129151.1|//PREDICTED: uncharacterized protein LOC100858490 isoform X2 [Gallus gallus];gi|971448606|ref|XP_015129154.1|//PREDICTED: uncharacterized protein LOC100858490 isoform X4 [Gallus gallus];gi|971448604|ref|XP_015129153.1|//PREDICTED: uncharacterized protein LOC…
424770	3954	445	1336	1.58723	6.02415e-103	Up	1.71871e-103	GPC1	GO:0005768//endosome;GO:0070062//extracellular exosome;GO:0005615//extracellular space;GO:0045121//membrane raft;GO:0005886//plasma membrane;GO:0031225//anchored component of membrane;GO:0005578//proteinaceous extracellular matrix	GO:0043395//heparan sulfate proteoglycan binding;GO:0005507//copper ion binding;GO:0017134//fibroblast growth factor binding;GO:0043236//laminin binding	GO:0030200//heparan sulfate proteoglycan catabolic process;GO:0040037//negative regulation of fibroblast growth factor receptor signaling pathway;GO:1902726//positive regulation of skeletal muscle satellite cell differentiation;GO:0010629//negative regulation of gene expression;GO:1902723//negative regulation of skeletal muscle satellite cell proliferation;GO:0010628//positive regulation of gene …	K08107//glypican 1	gi|758371890|ref|NP_001291989.1|//glypican-1 precursor [Gallus gallus]
416402	1662	564.88	1533.84	1.44232	1.25607e-102	Up	3.59143e-103	NUBP2	GO:0005634//nucleus;GO:0005737//cytoplasm;GO:0031616//spindle pole centrosome	GO:0046872//metal ion binding;GO:0005524//ATP binding;GO:0051539//4 iron, 4 sulfur cluster binding	GO:0016226//iron-sulfur cluster assembly	K03593//ATP-binding protein involved in chromosome partitioning	gi|56119066|ref|NP_001007834.1|//cytosolic Fe-S cluster assembly factor NUBP2 [Gallus gallus]
107055209	2580	1283.32	2614.82	1.02802	1.31998e-102	Up	3.7769e-103	STRIP1	NA	NA	NA	K19603//mitogen-activated protein kinase 15 [EC:2.7.11.24]	gi|971434354|ref|XP_015154638.1|//PREDICTED: striatin-interacting protein 1 isoform X1 [Gallus gallus];gi|971434358|ref|XP_015154640.1|//PREDICTED: striatin-interacting protein 1 isoform X3 [Gallus gallus];gi|971434356|ref|XP_015154639.1|//PREDICTED: striatin-interacting protein 1 isoform X2 [Gallus gallus]
107050354	2105	1197.27	367.92	-1.7011	8.37834e-102	Down	2.40773e-102	LOC107050354	NA	NA	NA	NA	gi|971426146|ref|XP_015151382.1|//PREDICTED: outer dense fiber protein 3-like [Gallus gallus]
107057206	2105	1197.27	367.92	-1.7011	8.37834e-102	Down	2.40773e-102	LOC107057206	NA	NA	NA	NA	gi|971426146|ref|XP_015151382.1|//PREDICTED: outer dense fiber protein 3-like [Gallus gallus]
107050546	2105	1197.27	367.92	-1.7011	8.37834e-102	Down	2.40773e-102	LOC107050546	NA	NA	NA	NA	gi|971426146|ref|XP_015151382.1|//PREDICTED: outer dense fiber protein 3-like [Gallus gallus]
425802	1636	222.79	925.89	2.05634	8.44293e-102	Up	2.42804e-102	CD1B	GO:0016021//integral component of membrane;GO:0005886//plasma membrane	GO:0030884//exogenous lipid antigen binding;GO:0030881//beta-2-microglobulin binding;GO:0030883//endogenous lipid antigen binding;GO:0071723//lipopeptide binding	GO:0006955//immune response;GO:0048007//antigen processing and presentation, exogenous lipid antigen via MHC class Ib	K06448//T-cell surface glycoprotein CD1	gi|66793449|ref|NP_001019753.1|//T-cell surface glycoprotein CD1b precursor [Gallus gallus]
107057462	938	40.9	510.08	3.64174	1.53047e-101	Up	4.41087e-102	LOC107057462	NA	NA	NA	K19347//SUN domain-containing protein 1/2	gi|971445478|ref|XP_015158035.1|//PREDICTED: sperm-associated antigen 4 protein-like [Gallus gallus]
768350	1071	421.32	1285.3	1.6103	3.697e-101	Up	1.06856e-101	LOC768350	NA	NA	NA	K06751//major histocompatibility complex, class I	gi|971444484|ref|XP_015157585.1|//PREDICTED: MHC-like class I Y isoform X1 [Gallus gallus];gi|296040499|ref|NP_001171648.1|//MHC-like class I Y [Gallus gallus];gi|971444488|ref|XP_015157587.1|//PREDICTED: MHC-like class I Y isoform X3 [Gallus gallus];gi|971444486|ref|XP_015157586.1|//PREDICTED: MHC-like class I Y isoform X2 [Gallus gallus];gi|971444490|ref|XP_015157589.1|//PREDICTED: MHC-like cla…
414893	10838	72	590	3.03583	1.04428e-100	Up	3.03779e-101	GRIA1	GO:0005783//endoplasmic reticulum;GO:0044308//axonal spine;GO:0008021//synaptic vesicle;GO:0030054//cell junction;GO:0014069//postsynaptic density;GO:0032281//AMPA glutamate receptor complex;GO:0043025//neuronal cell body;GO:0009986//cell surface;GO:0043197//dendritic spine;GO:0055037//recycling endosome;GO:0045211//postsynaptic membrane;GO:0032591//dendritic spine membrane	GO:0005234//extracellular-glutamate-gated ion channel activity;GO:0004971//AMPA glutamate receptor activity	GO:0035235//ionotropic glutamate receptor signaling pathway;GO:0060292//long term synaptic depression;GO:0001661//conditioned taste aversion;GO:0031623//receptor internalization;GO:0034220//ion transmembrane transport;GO:0007616//long-term memory	K05197//glutamate receptor 1	gi|971417763|ref|XP_015149243.1|//PREDICTED: glutamate receptor 1 isoform X3 [Gallus gallus];gi|971417759|ref|XP_015149241.1|//PREDICTED: glutamate receptor 1 isoform X1 [Gallus gallus];gi|971417761|ref|XP_015149242.1|//PREDICTED: glutamate receptor 1 isoform X2 [Gallus gallus];gi|48994235|ref|NP_001001774.1|//glutamate receptor 1 precursor [Gallus gallus]
421087	2511	1677	661	-1.34198	1.57294e-100	Down	4.58868e-101	KCTD1	GO:0005634//nucleus	GO:0003714//transcription corepressor activity;GO:0008134//transcription factor binding	GO:0045892//negative regulation of transcription, DNA-templated;GO:0051260//protein homooligomerization	K15074//BTB/POZ domain-containing adapter for CUL3-mediated RhoA degradation protein;K11421//histone-lysine N-methyltransferase SETDB1 [EC:2.1.1.43];K03849//alpha-1,3-glucosyltransferase [EC:2.4.1.265];K00849//galactokinase [EC:2.7.1.6];K20131//Rab5 GDP/GTP exchange factor;K03121//transcription initiation factor TFII-I;K09672//carbohydrate 4-sulfotransferase 8 [EC:2.8.2.-]	gi|971383752|ref|XP_015133481.1|//PREDICTED: BTB/POZ domain-containing protein KCTD1 isoform X1 [Gallus gallus];gi|513172051|ref|XP_004939868.1|//PREDICTED: BTB/POZ domain-containing protein KCTD1 isoform X2 [Gallus gallus];gi|929424982|ref|XP_014120167.1|//PREDICTED: BTB/POZ domain-containing protein KCTD1 isoform X1 [Zonotrichia albicollis];gi|971383757|ref|XP_015133483.1|//PREDICTED: BTB/POZ d…
427881	462	78.47	604.74	2.94729	2.49613e-100	Up	7.2922e-101	HIST1H2A3	GO:0000790//nuclear chromatin;GO:0000786//nucleosome	GO:0003677//DNA binding;GO:0046982//protein heterodimerization activity	GO:0006342//chromatin silencing	K11251//histone H2A	gi|118405202|ref|NP_001072943.1|//histone H2A-IV [Gallus gallus]
374115	2689	1507	556	-1.43734	2.86425e-100	Down	8.37358e-101	ARNTL	GO:0016605//PML body;GO:0005667//transcription factor complex;GO:0033391//chromatoid body	GO:0001046//core promoter sequence-specific DNA binding;GO:0070888//E-box binding;GO:0046982//protein heterodimerization activity;GO:0070491//repressing transcription factor binding;GO:0017162//aryl hydrocarbon receptor binding;GO:0000982//transcription factor activity, RNA polymerase II core promoter proximal region sequence-specific binding;GO:0001190//transcriptional activator activity, RNA po…	GO:0032007//negative regulation of TOR signaling;GO:0000060//protein import into nucleus, translocation;GO:0007283//spermatogenesis;GO:0090403//oxidative stress-induced premature senescence;GO:0050796//regulation of insulin secretion;GO:0032922//circadian regulation of gene expression;GO:0045892//negative regulation of transcription, DNA-templated;GO:0045599//negative regulation of fat cell diffe…	K02296//aryl hydrocarbon receptor nuclear translocator-like protein 1	gi|971396870|ref|XP_015141822.1|//PREDICTED: aryl hydrocarbon receptor nuclear translocator-like protein 1 isoform X4 [Gallus gallus];gi|971396866|ref|XP_015141820.1|//PREDICTED: aryl hydrocarbon receptor nuclear translocator-like protein 1 isoform X2 [Gallus gallus];gi|47825375|ref|NP_001001463.1|//aryl hydrocarbon receptor nuclear translocator-like protein 1 [Gallus gallus];gi|971396868|ref|XP_…
769729	992	374.26	1196.38	1.67775	7.09255e-100	Up	2.07937e-100	LOC769729	NA	NA	NA	K16342//cytosolic phospholipase A2 [EC:3.1.1.4]	gi|513233651|ref|XP_004949824.1|//PREDICTED: uncharacterized protein LOC769729 [Gallus gallus]
424039	11196	1289	427	-1.59276	8.43573e-100	Down	2.47491e-100	PCNT	NA	NA	NA	K16481//pericentrin	gi|971404208|ref|XP_015144701.1|//PREDICTED: pericentrin isoform X6 [Gallus gallus];gi|971404211|ref|XP_015144702.1|//PREDICTED: pericentrin isoform X8 [Gallus gallus];gi|971404221|ref|XP_015144707.1|//PREDICTED: pericentrin isoform X13 [Gallus gallus];gi|971404198|ref|XP_015144695.1|//PREDICTED: pericentrin isoform X1 [Gallus gallus];gi|971404213|ref|XP_015144703.1|//PREDICTED: pericentrin isofo…
419124	3128	1203	2477	1.04314	1.31131e-99	Up	3.85261e-100	PIGU	NA	NA	NA	K05293//phosphatidylinositol glycan, class U	gi|118100446|ref|XP_417310.2|//PREDICTED: phosphatidylinositol glycan anchor biosynthesis class U protein [Gallus gallus]
428622	9812	2125.58	959.7	-1.14602	1.78852e-99	Down	5.25834e-100	REV3L	NA	NA	NA	K02350//DNA polymerase zeta [EC:2.7.7.7]	gi|971389233|ref|XP_015140065.1|//PREDICTED: DNA polymerase zeta catalytic subunit isoform X2 [Gallus gallus]
416229	1714	103	660	2.68101	2.20996e-99	Up	6.51113e-100	ARL10	NA	NA	NA	K07958//ADP-ribosylation factor-like protein 10	gi|478733030|ref|NP_001264643.1|//ADP-ribosylation factor-like protein 10 [Gallus gallus]
107050784	1429	79.97	603.01	2.91584	5.14712e-99	Up	1.51968e-99	LOC107050784	NA	NA	NA	K06264//platelet glycoprotein VI;K06512//leukocyte immunoglobulin-like receptor	gi|971450645|ref|XP_015129986.1|//PREDICTED: leukocyte immunoglobulin-like receptor subfamily A member 6 [Gallus gallus]
422394	12173	1244	404	-1.62137	7.69586e-99	Down	2.27538e-99	AFF2	NA	NA	NA	K15194//AF4/FMR2 family member 2	gi|971392474|ref|XP_015134139.1|//PREDICTED: AF4/FMR2 family member 2 [Gallus gallus]
416157	2643	1905	816	-1.22196	9.70951e-99	Down	2.87477e-99	SLU7	GO:0016020//membrane;GO:0030532//small nuclear ribonucleoprotein complex;GO:0016607//nuclear speck;GO:0005737//cytoplasm;GO:0071013//catalytic step 2 spliceosome	GO:0000386//second spliceosomal transesterification activity;GO:0008270//zinc ion binding;GO:0030628//pre-mRNA 3'-splice site binding	GO:0006886//intracellular protein transport;GO:0000380//alternative mRNA splicing, via spliceosome;GO:0000389//mRNA 3'-splice site recognition;GO:0034605//cellular response to heat	K12819//pre-mRNA-processing factor SLU7	gi|57524999|ref|NP_001006146.1|//pre-mRNA-splicing factor SLU7 [Gallus gallus]
771738	1253	791	1863	1.23706	1.56733e-98	Up	4.64699e-99	ATOH8	NA	GO:0003700//transcription factor activity, sequence-specific DNA binding;GO:0046983//protein dimerization activity	GO:0030154//cell differentiation;GO:0006355//regulation of transcription, DNA-templated	K09084//atonal protein 8	gi|295148234|ref|NP_001171210.1|//protein atonal homolog 8 [Gallus gallus]
418812	2743	40	494	3.62762	4.04574e-98	Up	1.20204e-98	IRG1	NA	NA	NA	K17724//aconitate decarboxylase [EC:4.1.1.6]	gi|71895163|ref|NP_001025992.1|//cis-aconitate decarboxylase [Gallus gallus] ;gi|971377307|ref|XP_015130858.1|//PREDICTED: cis-aconitate decarboxylase isoform X1 [Gallus gallus]
416359	1319	966	2122	1.13651	4.29002e-98	Up	1.27551e-98	B4GALT7	GO:0031012//extracellular matrix;GO:0005794//Golgi apparatus;GO:0016021//integral component of membrane	GO:0046525//xylosylprotein 4-beta-galactosyltransferase activity;GO:0003831//beta-N-acetylglucosaminylglycopeptide beta-1,4-galactosyltransferase activity;GO:0030145//manganese ion binding	GO:0006487//protein N-linked glycosylation;GO:0006029//proteoglycan metabolic process;GO:0006024//glycosaminoglycan biosynthetic process;GO:0048147//negative regulation of fibroblast proliferation	K00733//xylosylprotein 4-beta-galactosyltransferase [EC:2.4.1.133]	gi|90017712|ref|NP_001035000.1|//beta-1,4-galactosyltransferase 7 [Gallus gallus]
419087	7013	1295	2592	1.0023	1.22674e-97	Up	3.66005e-98	ACER3	NA	NA	NA	K04711//dihydroceramidase [EC:3.5.1.-]	gi|50731474|ref|XP_417279.1|//PREDICTED: alkaline ceramidase 3 isoform X1 [Gallus gallus];gi|971378825|ref|XP_015136371.1|//PREDICTED: alkaline ceramidase 3 isoform X2 [Gallus gallus]
396032	657	2020	898	-1.16838	1.55543e-97	Down	4.64395e-98	TNNC1	GO:0005654//nucleoplasm;GO:0005739//mitochondrion;GO:0005861//troponin complex	GO:0051015//actin filament binding;GO:0005509//calcium ion binding;GO:0048306//calcium-dependent protein binding;GO:0042803//protein homodimerization activity;GO:0031013//troponin I binding;GO:0031014//troponin T binding	GO:0032972//regulation of muscle filament sliding speed;GO:0014883//transition between fast and slow fiber;GO:0060048//cardiac muscle contraction;GO:0043462//regulation of ATPase activity;GO:0055010//ventricular cardiac muscle tissue morphogenesis	K05865//troponin C, slow skeletal and cardiac muscles	gi|45384092|ref|NP_990464.1|//troponin C, slow skeletal and cardiac muscles [Gallus gallus]
424242	2453	1544	590	-1.3867	2.30326e-97	Down	6.88149e-98	IQCB1	GO:0045171//intercellular bridge;GO:0070062//extracellular exosome;GO:0005654//nucleoplasm;GO:0032391//photoreceptor connecting cilium;GO:0005813//centrosome;GO:0001750//photoreceptor outer segment	GO:0005516//calmodulin binding;GO:0019899//enzyme binding	GO:0048496//maintenance of animal organ identity;GO:0045494//photoreceptor cell maintenance	K16774//IQ calmodulin-binding motif-containing protein 1	gi|971406320|ref|XP_015145488.1|//PREDICTED: IQ calmodulin-binding motif-containing protein 1 isoform X2 [Gallus gallus];gi|513194973|ref|XP_422091.4|//PREDICTED: IQ calmodulin-binding motif-containing protein 1 isoform X1 [Gallus gallus]
107050261	1273	794.28	1856.22	1.22583	8.36135e-97	Up	2.50679e-97	LOC107050261	NA	NA	NA	K13337//peroxin-19	gi|971449579|ref|XP_015129539.1|//PREDICTED: peroxisomal biogenesis factor 19-like [Gallus gallus]
776274	1363	104	651	2.64726	9.58935e-97	Up	2.87694e-97	CASP14	GO:0005737//cytoplasm	GO:0097200//cysteine-type endopeptidase activity involved in execution phase of apoptosis	GO:0006508//proteolysis;GO:0097194//execution phase of apoptosis	K04397//caspase 7 [EC:3.4.22.60]	gi|162424571|gb|ABX89982.1|//caspase-17/a [Gallus gallus];gi|164518964|ref|NP_001106764.1|//uncharacterized protein LOC776274 [Gallus gallus];gi|971446886|ref|XP_015128434.1|//PREDICTED: uncharacterized protein LOC776274 isoform X2 [Gallus gallus]
693251	1774	1863	799	-1.22018	2.21686e-96	Down	6.67387e-97	RP11-195F19.29	GO:0016021//integral component of membrane	GO:0004896//cytokine receptor activity	GO:0060322//head development;GO:0019221//cytokine-mediated signaling pathway	K05056//interleukin 11 receptor alpha	gi|971437652|ref|XP_015132845.1|//PREDICTED: interleukin-11 receptor subunit alpha isoform X1 [Gallus gallus];gi|971437658|ref|XP_015132848.1|//PREDICTED: interleukin-11 receptor subunit alpha isoform X4 [Gallus gallus];gi|971437654|ref|XP_015132846.1|//PREDICTED: interleukin-11 receptor subunit alpha isoform X2 [Gallus gallus];gi|971437656|ref|XP_015132847.1|//PREDICTED: interleukin-11 receptor …
418574	5949	1904	827	-1.20189	3.49448e-96	Down	1.05419e-96	BCOR	NA	NA	NA	K10683//BRCA1-associated RING domain protein 1	gi|971375824|ref|XP_015157598.1|//PREDICTED: BCL-6 corepressor isoform X5 [Gallus gallus];gi|971375820|ref|XP_015157584.1|//PREDICTED: BCL-6 corepressor isoform X3 [Gallus gallus];gi|971375822|ref|XP_015157588.1|//PREDICTED: BCL-6 corepressor isoform X4 [Gallus gallus];gi|971375826|ref|XP_015157609.1|//PREDICTED: BCL-6 corepressor isoform X6 [Gallus gallus];gi|971375816|ref|XP_015157566.1|//PREDI…
425225	1586	351	1133	1.69179	8.86221e-96	Up	2.67715e-96	RRP8	NA	NA	NA	K14850//ribosomal RNA-processing protein 8 [EC:2.1.1.287]	gi|971378913|ref|XP_423009.4|//PREDICTED: ribosomal RNA-processing protein 8 [Gallus gallus]
425056	1644	499	46	-3.43815	4.77416e-95	Down	1.44814e-95	CYP17A1	GO:0016020//membrane;GO:0030424//axon;GO:0005739//mitochondrion;GO:0043025//neuronal cell body	GO:0020037//heme binding;GO:0005506//iron ion binding;GO:0004508//steroid 17-alpha-monooxygenase activity;GO:0047442//17-alpha-hydroxyprogesterone aldolase activity	GO:0006704//glucocorticoid biosynthetic process;GO:0042446//hormone biosynthetic process;GO:0007548//sex differentiation;GO:0042448//progesterone metabolic process;GO:0055114//oxidation-reduction process	K00512//steroid 17alpha-monooxygenase / 17alpha-hydroxyprogesterone deacetylase [EC:1.14.14.19 1.14.14.32]	gi|50053695|ref|NP_001001901.1|//steroid 17-alpha-hydroxylase/17,20 lyase precursor [Gallus gallus]
771220	466	56	525	3.23	6.10999e-95	Up	1.8546e-95	PCP4	NA	NA	NA	NA	gi|197129536|gb|ACH46034.1|//putative purkinje cell protein 4 variant 1 [Taeniopygia guttata]
107055766	658	407.87	1226.51	1.58956	7.53136e-95	Up	2.2876e-95	LOC107055766	NA	NA	NA	K08826//homeodomain interacting protein kinase [EC:2.7.11.1]	gi|971441648|ref|XP_015156360.1|//PREDICTED: homeodomain-interacting protein kinase 2-like [Gallus gallus]
421984	1144	533	1434	1.42902	9.33038e-95	Up	2.83598e-95	KRTCAP3	NA	NA	NA	NA	gi|50745123|ref|XP_419994.1|//PREDICTED: keratinocyte-associated protein 3 [Gallus gallus]
416802	3898	1834	788	-1.21754	1.37106e-94	Down	4.17871e-95	SFSWAP	NA	GO:0003723//RNA binding	GO:0000395//mRNA 5'-splice site recognition;GO:0000380//alternative mRNA splicing, via spliceosome	K12825//splicing factor 3A subunit 1	gi|513209867|ref|XP_004945575.1|//PREDICTED: splicing factor, suppressor of white-apricot homolog isoform X1 [Gallus gallus];gi|363739907|ref|XP_415093.3|//PREDICTED: splicing factor, suppressor of white-apricot homolog isoform X3 [Gallus gallus];gi|971421702|ref|XP_015131120.1|//PREDICTED: splicing factor, suppressor of white-apricot homolog isoform X2 [Gallus gallus];gi|971421707|ref|XP_0151311…
107049952	1531	1536.79	597.05	-1.36281	1.98066e-94	Down	6.04486e-95	LOC107049952	NA	NA	NA	K20647//Rho GTPase-activating protein 32	gi|971448814|ref|XP_015129237.1|//PREDICTED: rho GTPase-activating protein 33-like isoform X2 [Gallus gallus];gi|971448812|ref|XP_015129236.1|//PREDICTED: rho GTPase-activating protein 33-like isoform X1 [Gallus gallus]
374209	3581	222	887	1.99956	3.53427e-94	Up	1.08157e-94	RP11-290H9.2	GO:0008305//integrin complex;GO:0009897//external side of plasma membrane;GO:0016324//apical plasma membrane;GO:0071133//alpha9-beta1 integrin-ADAM8 complex	GO:0005178//integrin binding;GO:0004872//receptor activity;GO:0042802//identical protein binding;GO:0019899//enzyme binding	GO:0010763//positive regulation of fibroblast migration;GO:0001954//positive regulation of cell-matrix adhesion;GO:0007044//cell-substrate junction assembly;GO:0048008//platelet-derived growth factor receptor signaling pathway;GO:0060055//angiogenesis involved in wound healing;GO:0032956//regulation of actin cytoskeleton organization;GO:1900026//positive regulation of substrate adhesion-dependent…	K06493//integrin beta 3	gi|46048954|ref|NP_989646.1|//integrin beta-3 precursor [Gallus gallus];gi|971434733|ref|XP_015154790.1|//PREDICTED: integrin beta-3 isoform X1 [Gallus gallus]
420501	5925	2426	1195	-1.02038	4.17456e-94	Down	1.27838e-94	KIAA1217	NA	NA	GO:0048706//embryonic skeletal system development	K19930//SRC kinase signaling inhibitor 1	gi|971381570|ref|XP_015137516.1|//PREDICTED: sickle tail protein homolog isoform X9 [Gallus gallus];gi|971381575|ref|XP_015137518.1|//PREDICTED: sickle tail protein homolog isoform X12 [Gallus gallus];gi|971381559|ref|XP_015137511.1|//PREDICTED: sickle tail protein homolog isoform X3 [Gallus gallus];gi|971381561|ref|XP_015137512.1|//PREDICTED: sickle tail protein homolog isoform X4 [Gallus gallus…
378912	1459	564	1479	1.39204	5.97526e-94	Up	1.83476e-94	RGS2	GO:0005634//nucleus;GO:0005829//cytosol;GO:0009898//cytoplasmic side of plasma membrane	GO:0005096//GTPase activator activity	GO:0071877//regulation of adrenergic receptor signaling pathway;GO:0043951//negative regulation of cAMP-mediated signaling;GO:0043407//negative regulation of MAP kinase activity;GO:0043547//positive regulation of GTPase activity;GO:0045744//negative regulation of G-protein coupled receptor protein signaling pathway;GO:0007283//spermatogenesis;GO:0060087//relaxation of vascular smooth muscle;GO:00…	K18154//regulator of G-protein signaling 2	gi|45383370|ref|NP_989726.1|//regulator of G-protein signaling 2 [Gallus gallus]
107057463	1824	38.63	473.17	3.61575	7.88111e-94	Up	2.4216e-94	LOC107057463	NA	NA	NA	K19347//SUN domain-containing protein 1/2	gi|971445481|ref|XP_015158036.1|//PREDICTED: sperm-associated antigen 4 protein-like [Gallus gallus]
107051144	735	480	1340	1.48231	1.49195e-93	Up	4.59663e-94	LOC107051144	NA	NA	NA	K06769//intercellular adhesion molecule 5	gi|971451435|ref|XP_015130288.1|//PREDICTED: uncharacterized protein LOC107051144, partial [Gallus gallus]
419301	2433	5	390	6.28659	1.14827e-92	Up	3.56155e-93	WFDC8	NA	NA	NA	K12864//beta-catenin-like protein 1	gi|971427935|ref|XP_015152066.1|//PREDICTED: balbiani ring protein 3 isoform X2 [Gallus gallus];gi|971427939|ref|XP_015152068.1|//PREDICTED: papilin isoform X4 [Gallus gallus];gi|971427937|ref|XP_015152067.1|//PREDICTED: balbiani ring protein 3 isoform X3 [Gallus gallus];gi|971427933|ref|XP_015152065.1|//PREDICTED: balbiani ring protein 3 isoform X1 [Gallus gallus]
101751539	6268	4.24	391.89	6.53143	2.44e-92	Up	7.5883e-93	LOC101751539	NA	NA	NA	NA	gi|971390604|ref|XP_015140548.1|//PREDICTED: uncharacterized protein LOC101751539 isoform X1 [Gallus gallus];gi|971390612|ref|XP_015140552.1|//PREDICTED: uncharacterized protein LOC101751539 isoform X3 [Gallus gallus];gi|971390606|ref|XP_015140549.1|//PREDICTED: uncharacterized protein LOC101751539 isoform X2 [Gallus gallus];gi|971390614|ref|XP_015140553.1|//PREDICTED: uncharacterized protein LOC…
107056356	610	568.63	0	-10.1502	3.00366e-92	Down	9.35992e-93	LOC107056356	NA	NA	NA	K16353//protein sidekick;K19574//obscurin-like protein 1;K20033//cell adhesion molecule-related/down-regulated by oncogenes	gi|971442871|ref|XP_015156876.1|//PREDICTED: LOW QUALITY PROTEIN: insulin-like growth factor-binding protein 7, partial [Gallus gallus]
373999	718	1	477	8.89903	7.4591e-92	Up	2.33365e-92	CRYBA2	NA	GO:0005212//structural constituent of eye lens;GO:0042803//protein homodimerization activity	GO:0002088//lens development in camera-type eye	K13596//activin receptor type-2B [EC:2.7.11.30];K16810//TBCC domain-containing protein 1;K01886//glutaminyl-tRNA synthetase [EC:6.1.1.18]	gi|45383762|ref|NP_989510.1|//beta-crystallin A2 [Gallus gallus]
430480	2719	1526	602	-1.34073	1.65892e-91	Down	5.20384e-92	IKBKE	GO:0016605//PML body;GO:0031966//mitochondrial membrane	GO:0036435//K48-linked polyubiquitin modification-dependent protein binding;GO:0004704//NF-kappaB-inducing kinase activity;GO:0005524//ATP binding;GO:0008384//IkappaB kinase activity;GO:0031625//ubiquitin protein ligase binding	GO:0008630//intrinsic apoptotic signaling pathway in response to DNA damage;GO:0035456//response to interferon-beta;GO:0038061//NIK/NF-kappaB signaling;GO:0007252//I-kappaB phosphorylation;GO:0051260//protein homooligomerization;GO:0043123//positive regulation of I-kappaB kinase/NF-kappaB signaling;GO:0034340//response to type I interferon;GO:0098586//cellular response to virus	K07211//inhibitor of nuclear factor kappa-B kinase subunit epsilon [EC:2.7.11.10]	gi|363743188|ref|XP_428036.3|//PREDICTED: inhibitor of nuclear factor kappa-B kinase subunit epsilon isoform X1 [Gallus gallus];gi|971434123|ref|XP_015154552.1|//PREDICTED: inhibitor of nuclear factor kappa-B kinase subunit epsilon isoform X2 [Gallus gallus];gi|971434129|ref|XP_015154555.1|//PREDICTED: inhibitor of nuclear factor kappa-B kinase subunit epsilon isoform X4 [Gallus gallus]
428505	1748	102.24	624.28	2.61142	1.66876e-91	Up	5.23817e-92	LOC428505	GO:0005635//nuclear envelope	NA	GO:0090286//cytoskeletal anchoring at nuclear membrane;GO:0006998//nuclear envelope organization	K19347//SUN domain-containing protein 1/2	gi|971382900|ref|XP_015137808.1|//PREDICTED: SUN domain-containing protein 3-like isoform X3 [Gallus gallus];gi|513171156|ref|XP_426059.4|//PREDICTED: SUN domain-containing protein 3-like isoform X1 [Gallus gallus]
416659	3746	728	1716	1.23822	5.01613e-91	Up	1.5839e-91	NAA60	NA	GO:0008080//N-acetyltransferase activity	NA	K21121//N-alpha-acetyltransferase 60 [EC:2.3.1.259]	gi|50755966|ref|XP_414956.1|//PREDICTED: N-alpha-acetyltransferase 60 [Gallus gallus]
396010	4399	2244.37	1084.89	-1.04758	5.8018e-91	Down	1.83318e-91	LIMK2	GO:0005634//nucleus;GO:0005737//cytoplasm;GO:0005801//cis-Golgi network	GO:0004674//protein serine/threonine kinase activity;GO:0005524//ATP binding;GO:0008270//zinc ion binding;GO:0046982//protein heterodimerization activity	GO:0006468//protein phosphorylation;GO:0007283//spermatogenesis	K05744//LIM domain kinase 2 [EC:2.7.11.1]	gi|971420672|ref|XP_015130708.1|//PREDICTED: LIM domain kinase 2 isoform X5 [Gallus gallus];gi|971420666|ref|XP_015130704.1|//PREDICTED: LIM domain kinase 2 isoform X2 [Gallus gallus];gi|971420668|ref|XP_015130706.1|//PREDICTED: LIM domain kinase 2 isoform X3 [Gallus gallus];gi|971420664|ref|XP_015130703.1|//PREDICTED: LIM domain kinase 2 isoform X1 [Gallus gallus];gi|971420674|ref|XP_015130709.1…
771400	6634	2078	970	-1.09795	6.48536e-91	Down	2.05051e-91	DIP2A	NA	NA	NA	K13122//protein FRG1	gi|118093367|ref|XP_001234676.1|//PREDICTED: disco-interacting protein 2 homolog A isoform X4 [Gallus gallus];gi|971404230|ref|XP_015144711.1|//PREDICTED: disco-interacting protein 2 homolog A isoform X3 [Gallus gallus];gi|971404239|ref|XP_015144714.1|//PREDICTED: disco-interacting protein 2 homolog A isoform X6 [Gallus gallus];gi|513193232|ref|XP_004942607.1|//PREDICTED: disco-interacting protei…
100857368	6046	1678	703	-1.25396	1.01029e-90	Down	3.19848e-91	ZCCHC6	NA	NA	NA	K13291//terminal uridylyltransferase [EC:2.7.7.52]	gi|429903875|ref|NP_001258876.1|//terminal uridylyltransferase 7 [Gallus gallus];gi|971439067|ref|XP_015135716.1|//PREDICTED: terminal uridylyltransferase 7 isoform X1 [Gallus gallus];gi|971439069|ref|XP_015135717.1|//PREDICTED: terminal uridylyltransferase 7 isoform X2 [Gallus gallus]
770055	4345	53	497	3.23037	5.56112e-90	Up	1.77096e-90	CDHR5	NA	NA	NA	K16505//cadherin-related family member 5	gi|513185845|ref|XP_001233370.2|//PREDICTED: cadherin-related family member 5 [Gallus gallus]
422101	2565	2142	1020	-1.0692	8.76793e-90	Down	2.80127e-90	MYCBPAP	NA	NA	NA	NA	gi|971425245|ref|XP_015150975.1|//PREDICTED: radical S-adenosyl methionine domain-containing protein 1, mitochondrial isoform X1 [Gallus gallus];gi|971425249|ref|XP_015150977.1|//PREDICTED: radical S-adenosyl methionine domain-containing protein 1, mitochondrial isoform X3 [Gallus gallus];gi|971425269|ref|XP_015150988.1|//PREDICTED: radical S-adenosyl methionine domain-containing protein 1, mitoc…
422017	5623	2339.63	1159.03	-1.01218	1.21189e-89	Down	3.87939e-90	ZNF395	NA	NA	NA	NA	gi|971390935|ref|XP_015140675.1|//PREDICTED: zinc finger protein 395 isoform X1 [Gallus gallus]
423472	1528	559	1442	1.36834	2.51637e-89	Up	8.06041e-90	AMN	NA	NA	NA	K18259//protein amnionless	gi|478247027|ref|NP_001264445.1|//protein amnionless precursor [Gallus gallus]
107052797	4060	888	1937	1.12638	1.95414e-88	Up	6.29186e-89	PHLDA1	NA	NA	NA	NA	gi|971371372|ref|XP_015138638.1|//PREDICTED: pleckstrin homology-like domain family A member 1 [Gallus gallus]
395433	3601	1483	588	-1.33345	2.9961e-88	Down	9.67157e-89	NPAS2	GO:0005634//nucleus;GO:0005667//transcription factor complex;GO:0005737//cytoplasm	GO:0046872//metal ion binding;GO:0051879//Hsp90 protein binding;GO:0003700//transcription factor activity, sequence-specific DNA binding;GO:0001047//core promoter binding;GO:0046983//protein dimerization activity	GO:0051775//response to redox state;GO:0045944//positive regulation of transcription from RNA polymerase II promoter;GO:0045739//positive regulation of DNA repair;GO:0032922//circadian regulation of gene expression;GO:0060548//negative regulation of cell death	K09026//neuronal PAS domain-containing protein 2	gi|971376417|ref|XP_015133165.1|//PREDICTED: neuronal PAS domain-containing protein 2 isoform X3 [Gallus gallus];gi|971376415|ref|XP_015133164.1|//PREDICTED: neuronal PAS domain-containing protein 2 isoform X2 [Gallus gallus];gi|971376421|ref|XP_015133167.1|//PREDICTED: neuronal PAS domain-containing protein 2 isoform X5 [Gallus gallus];gi|71896369|ref|NP_001025713.1|//neuronal PAS domain-contain…
395375	1543	1870	842	-1.14996	3.3809e-88	Down	1.09207e-88	BCKDHB	GO:0005947//mitochondrial alpha-ketoglutarate dehydrogenase complex	GO:0003826//alpha-ketoacid dehydrogenase activity	GO:0009083//branched-chain amino acid catabolic process;GO:0055114//oxidation-reduction process	K00167//2-oxoisovalerate dehydrogenase E1 component beta subunit [EC:1.2.4.4]	gi|45382817|ref|NP_989988.1|//2-oxoisovalerate dehydrogenase subunit beta, mitochondrial precursor [Gallus gallus]
425505	1367	679	1618	1.25391	1.32395e-87	Up	4.29298e-88	PAQR7	GO:0016021//integral component of membrane;GO:0005886//plasma membrane	GO:0003707//steroid hormone receptor activity;GO:0005496//steroid binding	GO:0043401//steroid hormone mediated signaling pathway	K07297//adiponectin receptor	gi|254720803|ref|NP_001157123.1|//membrane progestin receptor alpha [Gallus gallus]
416329	4645	1225	431	-1.50584	1.38464e-87	Down	4.49265e-88	RAD50	NA	NA	NA	K10866//DNA repair protein RAD50 [EC:3.6.-.-]	gi|971418546|ref|XP_015149560.1|//PREDICTED: DNA repair protein RAD50 isoform X3 [Gallus gallus];gi|513207368|ref|XP_004945072.1|//PREDICTED: DNA repair protein RAD50 isoform X1 [Gallus gallus];gi|363739211|ref|XP_414645.3|//PREDICTED: DNA repair protein RAD50 isoform X2 [Gallus gallus];gi|971418548|ref|XP_015149561.1|//PREDICTED: DNA repair protein RAD50 isoform X4 [Gallus gallus]
421369	2793	519	1366	1.39734	2.13117e-87	Up	6.93251e-88	ATF3	GO:0005730//nucleolus;GO:1990622//CHOP-ATF3 complex	GO:0000978//RNA polymerase II core promoter proximal region sequence-specific DNA binding;GO:0046982//protein heterodimerization activity;GO:0042803//protein homodimerization activity;GO:0001078//transcriptional repressor activity, RNA polymerase II core promoter proximal region sequence-specific binding	GO:0034198//cellular response to amino acid starvation;GO:1903984//positive regulation of TRAIL-activated apoptotic signaling pathway;GO:0006094//gluconeogenesis;GO:1990440//positive regulation of transcription from RNA polymerase II promoter in response to endoplasmic reticulum stress;GO:0070373//negative regulation of ERK1 and ERK2 cascade;GO:0000122//negative regulation of transcription from R…	K09032//activating transcription factor 3	gi|326915193|ref|XP_003203904.1|//PREDICTED: cyclic AMP-dependent transcription factor ATF-3 [Meleagris gallopavo]
770328	3842	1158	2316	1.00119	2.86412e-87	Up	9.32861e-88	HPS6	NA	NA	NA	K20192//Hermansky-Pudlak syndrome 6 protein	gi|971403062|ref|XP_015144270.1|//PREDICTED: Hermansky-Pudlak syndrome 6 protein [Gallus gallus]
424883	1425	508	1346	1.40696	5.02448e-87	Up	1.63858e-87	PLSCR1	GO:0005886//plasma membrane	GO:0017128//phospholipid scramblase activity	GO:0017121//phospholipid scrambling	NA	gi|118095086|ref|XP_001231237.1|//PREDICTED: phospholipid scramblase 1 [Gallus gallus]
417968	3901	48	471	3.29581	7.7943e-87	Up	2.54511e-87	GUCY2C	NA	NA	NA	K12320//heat-stable enterotoxin receptor [EC:4.6.1.2]	gi|513158932|ref|XP_416207.3|//PREDICTED: heat-stable enterotoxin receptor [Gallus gallus]
396335	4656	2140	1036	-1.0454	1.59621e-86	Down	5.22211e-87	KTN1	GO:0016021//integral component of membrane;GO:0005789//endoplasmic reticulum membrane	GO:0019894//kinesin binding	GO:0007018//microtubule-based movement	K17975//kinectin	gi|45382421|ref|NP_990707.1|//kinectin [Gallus gallus];gi|971399019|ref|XP_015142796.1|//PREDICTED: kinectin isoform X5 [Gallus gallus];gi|971399015|ref|XP_015142794.1|//PREDICTED: kinectin isoform X3 [Gallus gallus];gi|971399017|ref|XP_015142795.1|//PREDICTED: kinectin isoform X4 [Gallus gallus];gi|971399013|ref|XP_015142793.1|//PREDICTED: kinectin isoform X2 [Gallus gallus];gi|971399009|ref|XP_…
416862	2859	1577	656	-1.26423	1.94173e-86	Down	6.36053e-87	ZCCHC8	GO:0071013//catalytic step 2 spliceosome	GO:0008270//zinc ion binding	NA	K13128//zinc finger CCHC domain-containing protein 8	gi|770075524|ref|NP_001025833.2|//zinc finger CCHC domain-containing protein 8 [Gallus gallus];gi|971420794|ref|XP_015130774.1|//PREDICTED: zinc finger CCHC domain-containing protein 8 isoform X1 [Gallus gallus]
769554	3808	590	1471	1.3192	3.28124e-86	Up	1.07688e-86	LOC769554	NA	NA	NA	K08148//MFS transporter, SP family, solute carrier family 2 (facilitated glucose transporter), member 11	gi|513210591|ref|XP_001232846.2|//PREDICTED: solute carrier family 2, facilitated glucose transporter member 11-like [Gallus gallus]
415859	658	273.54	942.02	1.78519	5.00812e-86	Up	1.6457e-86	URAH	NA	NA	NA	K07127//5-hydroxyisourate hydrolase [EC:3.5.2.17]	gi|513204010|ref|XP_004944388.1|//PREDICTED: 5-hydroxyisourate hydrolase isoform X1 [Gallus gallus];gi|513204015|ref|XP_004944389.1|//PREDICTED: 5-hydroxyisourate hydrolase isoform X3 [Gallus gallus];gi|808154244|ref|NP_001294879.1|//5-hydroxyisourate hydrolase [Gallus gallus]
101751597	2460	266	927	1.80233	8.78984e-86	Up	2.89569e-86	LOC101751597	NA	NA	NA	NA	gi|971442709|ref|XP_004949902.2|//PREDICTED: WD repeat-containing protein 54 [Gallus gallus]
423720	1984	213.74	828.98	1.95667	1.05025e-85	Up	3.46424e-86	AIFM2	NA	NA	NA	K04727//programmed cell death 8 (apoptosis-inducing factor) [EC:1.-.-.-];K00382//dihydrolipoamide dehydrogenase [EC:1.8.1.4]	gi|50749348|ref|XP_421597.1|//PREDICTED: apoptosis-inducing factor 2 [Gallus gallus]
417948	911	1059.06	2160.46	1.02974	2.61869e-85	Up	8.64318e-86	HIST1H110	GO:0005634//nucleus;GO:0000786//nucleosome	GO:0003677//DNA binding	GO:0006334//nucleosome assembly	K11275//histone H1/5	gi|475504775|ref|NP_001264297.1|//histone H1.10 [Gallus gallus]
421193	11319	1804	812	-1.15046	3.33895e-85	Down	1.10343e-85	USP34	NA	NA	NA	K11853//ubiquitin carboxyl-terminal hydrolase 34 [EC:3.4.19.12]	gi|313661462|ref|NP_001186345.1|//ubiquitin carboxyl-terminal hydrolase 34 [Gallus gallus]
424302	4094	1371.84	531.92	-1.36565	9.62662e-85	Down	3.18531e-85	KYNU	GO:0005654//nucleoplasm;GO:0005829//cytosol;GO:0005739//mitochondrion	GO:0030429//kynureninase activity;GO:0030170//pyridoxal phosphate binding;GO:0042803//protein homodimerization activity	GO:0043420//anthranilate metabolic process;GO:0034341//response to interferon-gamma;GO:0034516//response to vitamin B6;GO:0034354//'de novo' NAD biosynthetic process from tryptophan;GO:0006569//tryptophan catabolic process;GO:0019805//quinolinate biosynthetic process;GO:0097053//L-kynurenine catabolic process	K01556//kynureninase [EC:3.7.1.3]	gi|513195394|ref|XP_004943066.1|//PREDICTED: kynureninase isoform X1 [Gallus gallus];gi|513195397|ref|XP_004943067.1|//PREDICTED: kynureninase isoform X2 [Gallus gallus];gi|513195403|ref|XP_004943069.1|//PREDICTED: kynureninase isoform X3 [Gallus gallus]
423661	6417	989.37	2052.18	1.05376	3.55631e-84	Up	1.18042e-84	ARID5B	GO:0005634//nucleus	GO:0003713//transcription coactivator activity;GO:0000977//RNA polymerase II regulatory region sequence-specific DNA binding;GO:0001227//transcriptional repressor activity, RNA polymerase II transcription regulatory region sequence-specific binding	GO:0001822//kidney development;GO:0048008//platelet-derived growth factor receptor signaling pathway;GO:0008584//male gonad development;GO:0000122//negative regulation of transcription from RNA polymerase II promoter;GO:0009791//post-embryonic development;GO:0051091//positive regulation of sequence-specific DNA binding transcription factor activity;GO:0060021//palate development;GO:0060613//fat p…	K06676//condensin complex subunit 2;K07874//Ras-related protein Rab-1A;K00844//hexokinase [EC:2.7.1.1]	gi|971401317|ref|XP_015143608.1|//PREDICTED: AT-rich interactive domain-containing protein 5B isoform X3 [Gallus gallus];gi|971401315|ref|XP_015143607.1|//PREDICTED: AT-rich interactive domain-containing protein 5B isoform X2 [Gallus gallus];gi|971401313|ref|XP_015143606.1|//PREDICTED: AT-rich interactive domain-containing protein 5B isoform X1 [Gallus gallus];gi|71894997|ref|NP_001026391.1|//AT-…
396472	1031	922	1954.99	1.08551	3.66164e-84	Up	1.21614e-84	MYL4	GO:0016459//myosin complex;GO:0031672//A band	GO:0051015//actin filament binding;GO:0005509//calcium ion binding;GO:0003785//actin monomer binding	GO:0002026//regulation of the force of heart contraction;GO:0032781//positive regulation of ATPase activity;GO:0060048//cardiac muscle contraction	K12750//myosin light chain 4	gi|971434739|ref|XP_015154794.1|//PREDICTED: myosin light chain, embryonic isoform X1 [Gallus gallus];gi|642945618|ref|NP_990810.2|//myosin light chain, embryonic [Gallus gallus]
396048	915	945	280	-1.7537	3.66582e-84	Down	1.21829e-84	NCALD	GO:0070062//extracellular exosome;GO:0030130//clathrin coat of trans-Golgi network vesicle;GO:0005829//cytosol	GO:0003779//actin binding;GO:0015276//ligand-gated ion channel activity;GO:0030276//clathrin binding;GO:0005509//calcium ion binding;GO:0043014//alpha-tubulin binding	GO:0003073//regulation of systemic arterial blood pressure;GO:0034220//ion transmembrane transport;GO:0019722//calcium-mediated signaling;GO:0016192//vesicle-mediated transport	K19695//neurocalcin delta	gi|45384070|ref|NP_990474.1|//neurocalcin-delta [Gallus gallus]
417836	3911	1275.63	474.32	-1.42609	3.68158e-84	Down	1.22428e-84	HELB	NA	NA	NA	K15254//DNA helicase B [EC:3.6.4.12]	gi|363727626|ref|XP_416077.3|//PREDICTED: DNA helicase B isoform X1 [Gallus gallus]
419561	2024	630	1518	1.26993	6.56537e-84	Up	2.18599e-84	CTPS1	NA	NA	NA	K01937//CTP synthase [EC:6.3.4.2]	gi|513220953|ref|XP_004947750.1|//PREDICTED: CTP synthase 1 isoform X1 [Gallus gallus];gi|971430430|ref|XP_004947749.2|//PREDICTED: CTP synthase 1 isoform X3 [Gallus gallus];gi|971430428|ref|XP_015153065.1|//PREDICTED: CTP synthase 1 isoform X2 [Gallus gallus]
374182	6432	1432	575	-1.31521	1.61486e-83	Down	5.39689e-84	ROCK2	NA	NA	NA	K17388//Rho-associated protein kinase 2 [EC:2.7.11.1]	gi|971390318|ref|XP_015131571.1|//PREDICTED: rho-associated protein kinase 2 isoform X1 [Gallus gallus];gi|971390320|ref|XP_015131572.1|//PREDICTED: rho-associated protein kinase 2 isoform X2 [Gallus gallus];gi|971390322|ref|XP_015131573.1|//PREDICTED: rho-associated protein kinase 2 isoform X3 [Gallus gallus]
422168	5964	959	2003	1.06374	1.89204e-83	Up	6.33496e-84	HEPH	GO:0016323//basolateral plasma membrane;GO:0005622//intracellular;GO:0016021//integral component of membrane	GO:0004322//ferroxidase activity;GO:0005507//copper ion binding;GO:0008198//ferrous iron binding	GO:0006879//cellular iron ion homeostasis;GO:0006826//iron ion transport;GO:0055114//oxidation-reduction process	K14735//hephaestin [EC:1.16.3.1]	gi|513179902|ref|XP_004940583.1|//PREDICTED: hephaestin [Gallus gallus]
100858895	10644	1765	796	-1.14764	4.46465e-83	Down	1.49856e-83	BPTF	NA	NA	NA	K11728//nucleosome-remodeling factor subunit BPTF	gi|971424913|ref|XP_015135449.1|//PREDICTED: nucleosome-remodeling factor subunit BPTF isoform X4 [Gallus gallus];gi|971424931|ref|XP_003642377.3|//PREDICTED: nucleosome-remodeling factor subunit BPTF isoform X13 [Gallus gallus];gi|971424907|ref|XP_015135446.1|//PREDICTED: nucleosome-remodeling factor subunit BPTF isoform X1 [Gallus gallus];gi|971424911|ref|XP_015135448.1|//PREDICTED: nucleosome-…
419400	9176	98.98	579.43	2.55061	6.54594e-83	Up	2.19986e-83	C21H1ORF222	NA	NA	NA	K17570//hydrocephalus-inducing protein	gi|513219537|ref|XP_004947446.1|//PREDICTED: cilia- and flagella-associated protein 74 [Gallus gallus]
422427	7089	95.45	571.04	2.58196	7.91893e-83	Up	2.66292e-83	DDX60	GO:0005737//cytoplasm	GO:0003723//RNA binding;GO:0005524//ATP binding;GO:0004386//helicase activity	GO:0051607//defense response to virus	K20103//ATP-dependent RNA helicase DDX60 [EC:3.6.4.13]	gi|513181919|ref|XP_004940975.1|//PREDICTED: probable ATP-dependent RNA helicase DDX60 [Gallus gallus]
427847	4822	1781	809	-1.13729	1.24984e-82	Down	4.21063e-83	ATXN7L1	NA	NA	NA	K11318//ataxin-7	gi|971370513|ref|XP_015131266.1|//PREDICTED: ataxin-7-like protein 1 isoform X4 [Gallus gallus];gi|971370509|ref|XP_015131265.1|//PREDICTED: ataxin-7-like protein 1 isoform X2 [Gallus gallus];gi|971370511|ref|XP_004934804.2|//PREDICTED: ataxin-7-like protein 1 isoform X3 [Gallus gallus];gi|971370507|ref|XP_015131264.1|//PREDICTED: ataxin-7-like protein 1 isoform X1 [Gallus gallus];gi|971370515|re…
426384	2900	820	1794	1.13067	1.58917e-82	Up	5.35712e-83	FAM76A	GO:0005634//nucleus	GO:0004175//endopeptidase activity;GO:0016929//SUMO-specific protease activity	GO:0016926//protein desumoylation	K20394//sestrin 2	gi|71897315|ref|NP_001026548.1|//protein FAM76A [Gallus gallus]
420190	4447	1906.83	897.49	-1.08602	3.97383e-82	Down	1.34123e-82	JPH1	GO:0030018//Z disc;GO:0016021//integral component of membrane;GO:0005886//plasma membrane;GO:0014701//junctional sarcoplasmic reticulum membrane;GO:0030314//junctional membrane complex	GO:0008307//structural constituent of muscle	GO:0007517//muscle organ development	K19530//junctophilin	gi|971384477|ref|XP_015138360.1|//PREDICTED: junctophilin-1 [Gallus gallus]
418183	6438	1215	445	-1.44789	4.73138e-82	Down	1.59986e-82	PLEKHA5	GO:0016020//membrane;GO:0005654//nucleoplasm;GO:0005829//cytosol	GO:0080025//phosphatidylinositol-3,5-bisphosphate binding;GO:0070273//phosphatidylinositol-4-phosphate binding;GO:0032266//phosphatidylinositol-3-phosphate binding;GO:0010314//phosphatidylinositol-5-phosphate binding	GO:0061458//reproductive system development	K17536//connector enhancer of kinase suppressor of Ras 2	gi|971373395|ref|XP_015147362.1|//PREDICTED: pleckstrin homology domain-containing family A member 5 isoform X2 [Gallus gallus];gi|971373413|ref|XP_015147418.1|//PREDICTED: pleckstrin homology domain-containing family A member 5 isoform X11 [Gallus gallus];gi|971373425|ref|XP_015147458.1|//PREDICTED: pleckstrin homology domain-containing family A member 5 isoform X16 [Gallus gallus];gi|971373393|…
107051249	1009	810.83	215.76	-1.90879	3.90821e-81	Down	1.32799e-81	LOC107051249	NA	NA	NA	NA	gi|971426146|ref|XP_015151382.1|//PREDICTED: outer dense fiber protein 3-like [Gallus gallus]
429162	10127	1391.19	560.24	-1.31102	8.53659e-81	Down	2.91484e-81	PPM1L	NA	NA	NA	K17506//protein phosphatase 1L [EC:3.1.3.16]	gi|118095315|ref|XP_426717.2|//PREDICTED: protein phosphatase 1L [Gallus gallus]
101748459	1464	979	2010	1.039	1.22882e-80	Up	4.20601e-81	LOC101748459	NA	NA	NA	K17262//tubulin-folding cofactor B	gi|971447571|ref|XP_015128740.1|//PREDICTED: tubulin-folding cofactor B [Gallus gallus]
107055351	707	554.64	1378.35	1.3145	1.8794e-80	Up	6.44062e-81	REEP6	NA	NA	NA	K17279//receptor expression-enhancing protein 5/6	gi|971436251|ref|XP_015155462.1|//PREDICTED: receptor expression-enhancing protein 6 [Gallus gallus]
418845	2005	535	1346	1.33225	3.27958e-80	Up	1.12662e-80	SLC25A30	GO:0016021//integral component of membrane;GO:0031966//mitochondrial membrane	GO:0003735//structural constituent of ribosome	GO:0006412//translation;GO:0006839//mitochondrial transport	K15106//solute carrier family 25 (mitochondrial carrier), member 14/30	gi|363729452|ref|XP_417040.3|//PREDICTED: kidney mitochondrial carrier protein 1 isoform X1 [Gallus gallus];gi|971377614|ref|XP_015132077.1|//PREDICTED: kidney mitochondrial carrier protein 1 isoform X2 [Gallus gallus]
416138	2102	1205	446	-1.43273	3.84316e-80	Down	1.32181e-80	CXXC5	GO:0005654//nucleoplasm;GO:0005737//cytoplasm	GO:0008270//zinc ion binding;GO:0043565//sequence-specific DNA binding;GO:0004871//signal transducer activity;GO:0008134//transcription factor binding	GO:0000122//negative regulation of transcription from RNA polymerase II promoter;GO:0043123//positive regulation of I-kappaB kinase/NF-kappaB signaling	K03344//Dvl-binding protein IDAX	gi|326916943|ref|XP_003204764.1|//PREDICTED: CXXC-type zinc finger protein 5 [Meleagris gallopavo]
418277	2396	618	1473	1.25426	6.09651e-80	Up	2.10441e-80	NOP2	NA	NA	NA	K14835//ribosomal RNA methyltransferase Nop2 [EC:2.1.1.-]	gi|971373808|ref|XP_015149156.1|//PREDICTED: probable 28S rRNA (cytosine(4447)-C(5))-methyltransferase [Gallus gallus]
415863	788	822	1777	1.11342	8.40928e-80	Up	2.90448e-80	NIP7	NA	NA	NA	K07565//60S ribosome subunit biogenesis protein NIP7	gi|477507252|ref|NP_001264418.1|//60S ribosome subunit biogenesis protein NIP7 homolog [Gallus gallus]
100857200	1041	904	1896	1.06975	8.5031e-80	Up	2.93864e-80	IMP4	NA	NA	NA	K14561//U3 small nucleolar ribonucleoprotein protein IMP4	gi|478733032|ref|NP_001264644.1|//U3 small nucleolar ribonucleoprotein protein IMP4 [Gallus gallus];gi|971409622|ref|XP_015132280.1|//PREDICTED: U3 small nucleolar ribonucleoprotein protein IMP4 isoform X1 [Gallus gallus]
416477	2691	620	1475	1.25156	8.76815e-80	Up	3.03206e-80	CYP3A4	GO:0016021//integral component of membrane	GO:0016705//oxidoreductase activity, acting on paired donors, with incorporation or reduction of molecular oxygen;GO:0020037//heme binding;GO:0005506//iron ion binding;GO:0004497//monooxygenase activity	GO:0055114//oxidation-reduction process	K07424//cytochrome P450 family 3 subfamily A [EC:1.14.14.1]	gi|513207966|ref|XP_414782.2|//PREDICTED: cytochrome P450 3A12 isoform X1 [Gallus gallus];gi|971419249|ref|XP_015149843.1|//PREDICTED: cytochrome P450 3A12 isoform X2 [Gallus gallus]
425290	1663	938	1943	1.05181	1.48658e-79	Up	5.15297e-80	MORN4	NA	NA	NA	K04575//amyotrophic lateral sclerosis 2 protein	gi|71897009|ref|NP_001026506.1|//MORN repeat-containing protein 4 [Gallus gallus]
419733	5012	357.45	1053.12	1.56004	1.54898e-79	Up	5.37249e-80	ADAMTS15	NA	NA	NA	K08629//a disintegrin and metalloproteinase with thrombospondin motifs 15 [EC:3.4.24.-]	gi|118101877|ref|XP_417874.2|//PREDICTED: A disintegrin and metalloproteinase with thrombospondin motifs 15 [Gallus gallus]
776915	1220	645	1509	1.22741	3.54955e-79	Up	1.2348e-79	F8A3	NA	NA	NA	K20135//factor VIII intron 22 protein	gi|971392485|ref|XP_015134142.1|//PREDICTED: factor VIII intron 22 protein-like, partial [Gallus gallus]
424970	2861	1439	598	-1.26566	3.67296e-79	Down	1.27849e-79	TTC14	NA	NA	NA	K13619//phospholipase DDHD1 [EC:3.1.1.-];K17908//autophagy-related protein 18	gi|57529580|ref|NP_001006552.1|//tetratricopeptide repeat protein 14 [Gallus gallus]
416755	3779	203	775	1.9339	5.00842e-79	Up	1.74438e-79	LOC416755	GO:0016021//integral component of membrane	NA	NA	NA	gi|971420361|ref|XP_015150259.1|//PREDICTED: uncharacterized protein LOC416755 isoform X1 [Gallus gallus];gi|971420367|ref|XP_015150263.1|//PREDICTED: uncharacterized protein LOC416755 isoform X3 [Gallus gallus];gi|971420365|ref|XP_015150262.1|//PREDICTED: uncharacterized protein LOC416755 isoform X2 [Gallus gallus]
769119	848	490	1266	1.37061	7.93355e-79	Up	2.76646e-79	SNX22	NA	NA	NA	K17941//sorting nexin-22/24	gi|971412671|ref|XP_015134570.1|//PREDICTED: sorting nexin-22 isoform X2 [Gallus gallus];gi|118095472|ref|XP_001231641.1|//PREDICTED: sorting nexin-22 isoform X1 [Gallus gallus]
431666	2918	1369.96	555.57	-1.30091	1.15774e-78	Down	4.04188e-79	AGXT2	GO:0005739//mitochondrion	GO:0008453//alanine-glyoxylate transaminase activity;GO:0030170//pyridoxal phosphate binding	GO:0019265//glycine biosynthetic process, by transamination of glyoxylate;GO:0009436//glyoxylate catabolic process;GO:0045429//positive regulation of nitric oxide biosynthetic process;GO:0019481//L-alanine catabolic process, by transamination	K00827//alanine-glyoxylate transaminase / (R)-3-amino-2-methylpropionate-pyruvate transaminase [EC:2.6.1.44 2.6.1.40]	gi|513228840|ref|XP_429219.3|//PREDICTED: alanine--glyoxylate aminotransferase 2, mitochondrial [Gallus gallus]
100857883	1872	268.82	894.14	1.73505	1.2376e-78	Up	4.32326e-79	LOC100857883	NA	NA	NA	K01365//cathepsin L [EC:3.4.22.15]	gi|971430684|ref|XP_015153189.1|//PREDICTED: digestive cysteine proteinase 1-like isoform X1 [Gallus gallus];gi|971430686|ref|XP_015153190.1|//PREDICTED: digestive cysteine proteinase 1-like isoform X2 [Gallus gallus]
415806	1814	1421	590	-1.26693	2.59557e-78	Down	9.09388e-79	SDR42E1	GO:0016021//integral component of membrane	GO:0003854//3-beta-hydroxy-delta5-steroid dehydrogenase activity	GO:0006694//steroid biosynthetic process;GO:0055114//oxidation-reduction process	K07748//sterol-4alpha-carboxylate 3-dehydrogenase (decarboxylating) [EC:1.1.1.170]	gi|971414807|ref|XP_004944318.2|//PREDICTED: short-chain dehydrogenase/reductase family 42E member 1 isoform X2 [Gallus gallus];gi|971414803|ref|XP_004944316.2|//PREDICTED: short-chain dehydrogenase/reductase family 42E member 1 isoform X1 [Gallus gallus]
427113	4382	211	786	1.89847	3.27668e-78	Up	1.14938e-78	MCTP1	NA	NA	NA	K19917//double C2-like domain-containing protein beta;K19938//rabphilin-3A	gi|971439952|ref|XP_015136030.1|//PREDICTED: multiple C2 and transmembrane domain-containing protein 1 isoform X8 [Gallus gallus];gi|971439950|ref|XP_015136029.1|//PREDICTED: multiple C2 and transmembrane domain-containing protein 1 isoform X7 [Gallus gallus];gi|971439946|ref|XP_015136027.1|//PREDICTED: multiple C2 and transmembrane domain-containing protein 1 isoform X5 [Gallus gallus];gi|971439…
422890	3332	1567	688	-1.18634	7.09362e-78	Down	2.49562e-78	MXD4	NA	NA	NA	K09114//MAX dimerization protein	gi|971395861|ref|XP_015141384.1|//PREDICTED: max dimerization protein 4 isoform X1 [Gallus gallus];gi|57530051|ref|NP_001006460.1|//max dimerization protein 4 [Gallus gallus] ;gi|971395863|ref|XP_015141385.1|//PREDICTED: max dimerization protein 4 isoform X2 [Gallus gallus]
426126	1703	187	738	1.98177	9.40464e-78	Up	3.31061e-78	MTHFD2	GO:0005615//extracellular space;GO:0005829//cytosol;GO:0005739//mitochondrion	GO:0000287//magnesium ion binding;GO:0004488//methylenetetrahydrofolate dehydrogenase (NADP+) activity;GO:0042301//phosphate ion binding;GO:0004477//methenyltetrahydrofolate cyclohydrolase activity;GO:0004329//formate-tetrahydrofolate ligase activity;GO:0004487//methylenetetrahydrofolate dehydrogenase (NAD+) activity	GO:0006730//one-carbon metabolic process;GO:0046653//tetrahydrofolate metabolic process;GO:0055114//oxidation-reduction process;GO:0009396//folic acid-containing compound biosynthetic process	K13403//methylenetetrahydrofolate dehydrogenase(NAD+) / 5,10-methenyltetrahydrofolate cyclohydrolase [EC:1.5.1.15 3.5.4.9]	gi|71897117|ref|NP_001026531.1|//bifunctional methylenetetrahydrofolate dehydrogenase/cyclohydrolase, mitochondrial [Gallus gallus]
395148	5976	1034.04	352.93	-1.54965	2.54433e-77	Down	8.97236e-78	NEBL	GO:0070062//extracellular exosome;GO:0001725//stress fiber;GO:0030018//Z disc	GO:0051015//actin filament binding;GO:0005523//tropomyosin binding;GO:0008270//zinc ion binding;GO:0031005//filamin binding	GO:0071691//cardiac muscle thin filament assembly	K18267//nebulin	gi|971379769|ref|XP_015136763.1|//PREDICTED: nebulette isoform X2 [Gallus gallus];gi|49170076|ref|NP_989819.1|//nebulette non-muscle isoform [Gallus gallus];gi|971379763|ref|XP_015136760.1|//PREDICTED: nebulette isoform X1 [Gallus gallus];gi|971379771|ref|XP_015136764.1|//PREDICTED: nebulette isoform X3 [Gallus gallus];gi|971379775|ref|XP_015136766.1|//PREDICTED: nebulette isoform X4 [Gallus gall…
430337	2921	341	1011	1.56912	4.66895e-77	Up	1.6484e-77	ENTPD7	NA	NA	NA	K14643//ectonucleoside triphosphate diphosphohydrolase 7 [EC:3.6.1.-]	gi|363735281|ref|XP_427896.3|//PREDICTED: ectonucleoside triphosphate diphosphohydrolase 7 [Gallus gallus]
426846	2900	57	454	2.99484	6.57122e-77	Up	2.32409e-77	LIPG	NA	NA	NA	K01046//triacylglycerol lipase [EC:3.1.1.3]	gi|971437776|ref|XP_424455.5|//PREDICTED: endothelial lipase [Gallus gallus]
417259	5197	805.19	1729.84	1.10442	9.69719e-77	Up	3.44173e-77	TPRN	NA	NA	NA	K17559//phostensin	gi|971423431|ref|XP_015135155.1|//PREDICTED: taperin isoform X2 [Gallus gallus];gi|971423429|ref|XP_415534.5|//PREDICTED: taperin isoform X1 [Gallus gallus]
420758	7536	1802	855	-1.07442	2.15709e-76	Down	7.68275e-77	GOLGA4	NA	NA	NA	K20283//golgin subfamily A member 4	gi|971380498|ref|XP_015137145.1|//PREDICTED: golgin subfamily A member 4 isoform X4 [Gallus gallus];gi|971380500|ref|XP_015137146.1|//PREDICTED: golgin subfamily A member 4 isoform X5 [Gallus gallus];gi|971380492|ref|XP_015137142.1|//PREDICTED: golgin subfamily A member 4 isoform X1 [Gallus gallus];gi|971380496|ref|XP_015137144.1|//PREDICTED: golgin subfamily A member 4 isoform X3 [Gallus gallus]…
100857411	581	312	957	1.61816	2.77345e-76	Up	9.89523e-77	PLACL2	NA	NA	NA	K07188//hormone-sensitive lipase [EC:3.1.1.79]	gi|513183023|ref|XP_004941179.1|//PREDICTED: placenta-specific gene 8 protein-like [Gallus gallus]
107057474	1811	13.5	331.77	4.62034	3.5818e-76	Up	1.27868e-76	LOC107057474	NA	NA	NA	K19347//SUN domain-containing protein 1/2	gi|971445505|ref|XP_015158046.1|//PREDICTED: sperm-associated antigen 4 protein-like [Gallus gallus]
100049618	465	442	1172	1.40804	4.40294e-76	Up	1.57273e-76	FCER1G	GO:0016020//membrane	GO:0004888//transmembrane signaling receptor activity	GO:0007166//cell surface receptor signaling pathway	K07983//Fc receptor, IgE, high affinity I, gamma polypeptide	gi|148747846|ref|NP_001092081.1|//high affinity immunoglobulin epsilon receptor subunit gamma precursor [Gallus gallus]
418090	797	1	377	8.55961	7.43291e-76	Up	2.66273e-76	IGF1	GO:0042567//insulin-like growth factor ternary complex;GO:0005622//intracellular;GO:0016021//integral component of membrane	GO:0008083//growth factor activity;GO:0005178//integrin binding;GO:0005159//insulin-like growth factor receptor binding;GO:0005158//insulin receptor binding;GO:0005179//hormone activity	GO:2000679//positive regulation of transcription regulatory region DNA binding;GO:0043491//protein kinase B signaling;GO:0070371//ERK1 and ERK2 cascade;GO:0043568//positive regulation of insulin-like growth factor receptor signaling pathway;GO:0090201//negative regulation of release of cytochrome c from mitochondria;GO:0045821//positive regulation of glycolytic process;GO:0045445//myoblast differ…	K05459//insulin-like growth factor 1	gi|52138671|ref|NP_001004384.1|//insulin-like growth factor I preproprotein [Gallus gallus]
426064	1838	754.74	1646.62	1.12664	1.83188e-75	Up	6.58902e-76	LOC426064	NA	NA	NA	K16342//cytosolic phospholipase A2 [EC:3.1.1.4]	gi|50795050|ref|XP_423742.1|//PREDICTED: uncharacterized protein LOC426064 [Gallus gallus]
419096	2706	1649	755	-1.12586	1.9916e-75	Down	7.17174e-76	BCL2L14	NA	NA	NA	K03211//ETS translocation variant 6/7;K09672//carbohydrate 4-sulfotransferase 8 [EC:2.8.2.-]	gi|513160780|ref|XP_004938108.1|//PREDICTED: apoptosis facilitator Bcl-2-like protein 14 [Gallus gallus]
395654	823	661	1507	1.19014	2.14864e-75	Up	7.74616e-76	HBEGF	GO:0005615//extracellular space;GO:0009986//cell surface;GO:0005887//integral component of plasma membrane	GO:0008083//growth factor activity;GO:0008201//heparin binding;GO:0005154//epidermal growth factor receptor binding	GO:0051897//positive regulation of protein kinase B signaling;GO:0090303//positive regulation of wound healing;GO:0007173//epidermal growth factor receptor signaling pathway;GO:0060326//cell chemotaxis;GO:0048661//positive regulation of smooth muscle cell proliferation;GO:0035313//wound healing, spreading of epidermal cells;GO:0021545//cranial nerve development;GO:0008016//regulation of heart con…	K08523//heparin-binding EGF-like growth factor	gi|46048873|ref|NP_990180.1|//proheparin-binding EGF-like growth factor precursor [Gallus gallus]
424721	1658	708.38	177.38	-1.99649	2.35686e-75	Down	8.50657e-76	LHX8	NA	NA	NA	K09375//LIM homeobox protein 6/8	gi|874507325|ref|NP_001035556.2|//LIM/homeobox protein Lhx8 [Gallus gallus]
100858073	629	676	1529	1.17868	2.49515e-75	Up	9.01604e-76	UBE2L6	NA	NA	NA	K04552//ubiquitin-conjugating enzyme E2 L3 [EC:2.3.2.23]	gi|363734341|ref|XP_003641380.1|//PREDICTED: ubiquitin-conjugating enzyme E2 L3-like [Gallus gallus]
421629	2848	335	16	-4.38683	3.82007e-75	Down	1.38194e-75	LRP11	NA	NA	NA	K15619//Kunitz-type protease inhibitor 1	gi|971388300|ref|XP_015139759.1|//PREDICTED: low-density lipoprotein receptor-related protein 11 [Gallus gallus]
429033	8364	390	1081	1.47201	4.85504e-75	Up	1.75735e-75	SPEG	NA	GO:0004674//protein serine/threonine kinase activity;GO:0005524//ATP binding	GO:0006468//protein phosphorylation	K08809//striated muscle-specific serine/threonine protein kinase [EC:2.7.11.1]	gi|971406596|ref|XP_015145589.1|//PREDICTED: striated muscle preferentially expressed protein kinase isoform X7 [Gallus gallus];gi|971406604|ref|XP_015145593.1|//PREDICTED: striated muscle preferentially expressed protein kinase isoform X10 [Gallus gallus];gi|971406590|ref|XP_015145586.1|//PREDICTED: striated muscle preferentially expressed protein kinase isoform X4 [Gallus gallus];gi|971406594|r…
100859413	848	223	792	1.82964	4.88808e-75	Up	1.77033e-75	UBE2C	NA	NA	NA	K06688//ubiquitin-conjugating enzyme E2 C [EC:2.3.2.23]	gi|971427930|ref|XP_015152064.1|//PREDICTED: ubiquitin-conjugating enzyme E2 C [Gallus gallus]
415886	3224	1199	462	-1.37468	5.09595e-75	Down	1.84772e-75	ADAT1	NA	GO:0003723//RNA binding;GO:0046872//metal ion binding;GO:0008251//tRNA-specific adenosine deaminase activity	GO:0008033//tRNA processing	K15440//tRNA-specific adenosine deaminase 1 [EC:3.5.4.34]	gi|61098256|ref|NP_001012797.1|//tRNA-specific adenosine deaminase 1 [Gallus gallus];gi|971414964|ref|XP_015148094.1|//PREDICTED: tRNA-specific adenosine deaminase 1 isoform X3 [Gallus gallus];gi|971414960|ref|XP_015148092.1|//PREDICTED: tRNA-specific adenosine deaminase 1 isoform X1 [Gallus gallus];gi|971414962|ref|XP_015148093.1|//PREDICTED: tRNA-specific adenosine deaminase 1 isoform X2 [Gallu…
418443	3306	655	1494	1.1908	7.99467e-75	Up	2.90373e-75	RCSD1	NA	NA	NA	K18615//CapZ-interacting protein	gi|71896769|ref|NP_001025960.1|//capZ-interacting protein [Gallus gallus] ;gi|971374454|ref|XP_015151814.1|//PREDICTED: capZ-interacting protein isoform X3 [Gallus gallus];gi|971374450|ref|XP_015151808.1|//PREDICTED: capZ-interacting protein isoform X1 [Gallus gallus];gi|971374452|ref|XP_015151812.1|//PREDICTED: capZ-interacting protein isoform X2 [Gallus gallus]
396353	1814	1394	588	-1.24416	9.33417e-75	Down	3.39604e-75	NREP	NA	NA	NA	NA	gi|45382383|ref|NP_990722.1|//neuronal regeneration-related protein [Gallus gallus]
428074	3163	1851.5	898.78	-1.04147	1.21764e-74	Down	4.43264e-75	STOML3	NA	NA	NA	K17286//erythrocyte band 7 integral membrane protein	gi|513165575|ref|XP_425632.3|//PREDICTED: stomatin-like protein 3 [Gallus gallus]
419472	1637	742	1621	1.12858	1.61291e-74	Up	5.87492e-75	PQLC2	GO:0005765//lysosomal membrane;GO:0031301//integral component of organelle membrane	GO:0015189//L-lysine transmembrane transporter activity;GO:0015181//arginine transmembrane transporter activity	GO:0080144//amino acid homeostasis;GO:0015819//lysine transport;GO:1903826//arginine transmembrane transport;GO:1903401//L-lysine transmembrane transport;GO:0015809//arginine transport	K05543//tRNA-dihydrouridine synthase 2 [EC:1.3.1.91];K03247//translation initiation factor 3 subunit H	gi|57529421|ref|NP_001006304.1|//lysosomal amino acid transporter 1 homolog [Gallus gallus]
424471	3083	938	307	-1.61016	3.16701e-74	Down	1.15619e-74	SASS6	GO:0005814//centriole;GO:0098536//deuterosome	NA	GO:0007099//centriole replication	K16487//spindle assembly abnormal protein 6	gi|971407829|ref|XP_015146102.1|//PREDICTED: spindle assembly abnormal protein 6 homolog isoform X3 [Gallus gallus];gi|71895273|ref|NP_001026444.1|//spindle assembly abnormal protein 6 homolog [Gallus gallus];gi|971407823|ref|XP_015146099.1|//PREDICTED: spindle assembly abnormal protein 6 homolog isoform X1 [Gallus gallus];gi|971407825|ref|XP_015146100.1|//PREDICTED: spindle assembly abnormal pro…
421595	2852	1604.87	731	-1.13333	3.18538e-74	Down	1.16355e-74	CSTF3	NA	NA	NA	K14408//cleavage stimulation factor subunit 3	gi|60302784|ref|NP_001012586.1|//cleavage stimulation factor subunit 3 [Gallus gallus]
429337	1471	857.99	1785.97	1.05886	4.74046e-74	Up	1.73257e-74	APLNR	NA	NA	NA	K04174//apelin receptor	gi|363734349|ref|XP_001232341.2|//PREDICTED: apelin receptor [Gallus gallus]
430336	6648	1473	644	-1.19244	6.79146e-74	Down	2.48782e-74	SMARCD3	GO:0071564//npBAF complex;GO:0005654//nucleoplasm;GO:0016514//SWI/SNF complex;GO:0000790//nuclear chromatin;GO:0005737//cytoplasm;GO:0071565//nBAF complex	GO:0035257//nuclear hormone receptor binding;GO:0030374//ligand-dependent nuclear receptor transcription coactivator activity;GO:0008134//transcription factor binding;GO:0016922//ligand-dependent nuclear receptor binding	GO:0003219//cardiac right ventricle formation;GO:0003407//neural retina development;GO:0006357//regulation of transcription from RNA polymerase II promoter;GO:0042692//muscle cell differentiation;GO:0043393//regulation of protein binding;GO:0006338//chromatin remodeling;GO:0003139//secondary heart field specification;GO:0002052//positive regulation of neuroblast proliferation;GO:0006337//nucleoso…	K11650//SWI/SNF-related matrix-associated actin-dependent regulator of chromatin subfamily D	gi|527263343|ref|XP_005149901.1|//PREDICTED: SWI/SNF-related matrix-associated actin-dependent regulator of chromatin subfamily D member 3 isoform X1 [Melopsittacus undulatus];gi|513167007|ref|XP_004939081.1|//PREDICTED: SWI/SNF-related matrix-associated actin-dependent regulator of chromatin subfamily D member 3 isoform X2 [Gallus gallus]
421706	4338	1183	457	-1.371	9.55691e-74	Down	3.50678e-74	ARHGAP18	NA	NA	NA	K20639//Rho GTPase-activating protein 18/28/40	gi|363732095|ref|XP_419743.3|//PREDICTED: rho GTPase-activating protein 18 isoform X1 [Gallus gallus];gi|971387849|ref|XP_015139617.1|//PREDICTED: rho GTPase-activating protein 18 isoform X2 [Gallus gallus]
424331	3258	1525.7	680.88	-1.16281	1.52741e-73	Down	5.62044e-74	WDSUB1	NA	GO:0004842//ubiquitin-protein transferase activity	GO:0016567//protein ubiquitination	K12602//WD repeat-containing protein 61;K16482//centriolar protein POC1	gi|971406724|ref|XP_015145652.1|//PREDICTED: WD repeat, SAM and U-box domain-containing protein 1 isoform X4 [Gallus gallus];gi|971406700|ref|XP_015145640.1|//PREDICTED: WD repeat, SAM and U-box domain-containing protein 1 isoform X1 [Gallus gallus];gi|971406706|ref|XP_015145643.1|//PREDICTED: WD repeat, SAM and U-box domain-containing protein 1 isoform X2 [Gallus gallus]
417260	8111	973	330	-1.55879	1.78281e-73	Down	6.56395e-74	NSMF	NA	NA	NA	NA	gi|513212035|ref|XP_004945844.1|//PREDICTED: NMDA receptor synaptonuclear signaling and neuronal migration factor isoform X4 [Gallus gallus];gi|971423404|ref|XP_015135146.1|//PREDICTED: NMDA receptor synaptonuclear signaling and neuronal migration factor isoform X2 [Gallus gallus];gi|971423401|ref|XP_015135145.1|//PREDICTED: NMDA receptor synaptonuclear signaling and neuronal migration factor iso…
772271	1566	1835.41	894.97	-1.03501	2.83694e-73	Down	1.04744e-73	LOC772271	NA	NA	NA	K00011//aldehyde reductase [EC:1.1.1.21]	gi|971371979|ref|XP_015141718.1|//PREDICTED: aldose reductase-like isoform X1 [Gallus gallus];gi|971371981|ref|XP_015141720.1|//PREDICTED: aldose reductase-like isoform X2 [Gallus gallus]
419003	6020	786	227	-1.79065	2.6371e-72	Down	9.82403e-73	KIAA1731	NA	NA	NA	NA	gi|513166241|ref|XP_004938927.1|//PREDICTED: centrosomal protein of 295 kDa isoform X1 [Gallus gallus];gi|513166244|ref|XP_004938928.1|//PREDICTED: centrosomal protein of 295 kDa isoform X3 [Gallus gallus];gi|971378605|ref|XP_015135927.1|//PREDICTED: centrosomal protein of 295 kDa isoform X2 [Gallus gallus]
107056270	1197	354	1002	1.50225	9.12614e-72	Up	3.41301e-72	LOC107056270	NA	NA	NA	K15464//BCL2/adenovirus E1B 19 kDa protein-interacting protein 3;K15465//BCL2/adenovirus E1B 19 kDa protein-interacting protein 3-like	gi|971442649|ref|XP_015156784.1|//PREDICTED: BCL2/adenovirus E1B 19 kDa protein-interacting protein 3-like [Gallus gallus]
426055	2603	227	781	1.78382	1.52271e-71	Up	5.70727e-72	CAPSL	NA	GO:0005509//calcium ion binding	NA	K12042//troponin C, skeletal muscle;K16465//centrin-1;K05865//troponin C, slow skeletal and cardiac muscles	gi|971438170|ref|XP_015133000.1|//PREDICTED: calcyphosin-like protein isoform X1 [Gallus gallus]
107050930	1114	80.42	487.25	2.60022	1.8056e-71	Up	6.77505e-72	LOC107050930	NA	NA	NA	K06264//platelet glycoprotein VI;K06512//leukocyte immunoglobulin-like receptor	gi|971450946|ref|XP_015130096.1|//PREDICTED: platelet glycoprotein VI-like, partial [Gallus gallus]
396218	584	155	644	2.05598	2.54837e-71	Up	9.57268e-72	LYZ	GO:0070062//extracellular exosome;GO:0005615//extracellular space	GO:0003796//lysozyme activity;GO:0042802//identical protein binding	GO:0008152//metabolic process;GO:0019835//cytolysis;GO:0001895//retina homeostasis;GO:0042742//defense response to bacterium	K13915//lysozyme C [EC:3.2.1.17]	gi|45384212|ref|NP_990612.1|//lysozyme C precursor [Gallus gallus]
424783	6618	1600	743	-1.10545	3.68963e-71	Down	1.38826e-71	ZBTB38	GO:0005634//nucleus;GO:0072562//blood microparticle	GO:0046872//metal ion binding;GO:0008327//methyl-CpG binding;GO:0042803//protein homodimerization activity	GO:0045892//negative regulation of transcription, DNA-templated;GO:0006275//regulation of DNA replication;GO:0006974//cellular response to DNA damage stimulus	K10510//zinc finger and BTB domain-containing protein 38	gi|363737028|ref|XP_422601.3|//PREDICTED: zinc finger and BTB domain-containing protein 38 [Gallus gallus]
107056717	2547	661.17	164.44	-2.00627	6.89666e-71	Down	2.59923e-71	LOC107056717	NA	NA	NA	K09828//Delta24-sterol reductase [EC:1.3.1.72 1.3.1.-]	gi|971443639|ref|XP_015157221.1|//PREDICTED: delta(24)-sterol reductase-like [Gallus gallus]
422656	5635	1776	868	-1.03168	1.36576e-70	Down	5.15296e-71	YTHDC1	NA	NA	NA	K20100//YTH domain-containing protein 1	gi|766944242|ref|NP_001026318.2|//YTH domain containing 1 [Gallus gallus]
419434	3667	1484	668	-1.15039	2.18154e-70	Down	8.23541e-71	SAMD11	NA	NA	NA	K11458//polyhomeotic-like protein 3;K11456//polyhomeotic-like protein 1;K11457//polyhomeotic-like protein 2	gi|71894871|ref|NP_001026048.1|//sterile alpha motif domain-containing protein 11 [Gallus gallus] ;gi|971428772|ref|XP_015152369.1|//PREDICTED: sterile alpha motif domain-containing protein 11 isoform X2 [Gallus gallus];gi|971428774|ref|XP_015152370.1|//PREDICTED: sterile alpha motif domain-containing protein 11 isoform X3 [Gallus gallus];gi|971428780|ref|XP_015152373.1|//PREDICTED: sterile alpha…
769452	2056	345	976	1.50147	6.77605e-70	Up	2.57343e-70	DEF8	NA	NA	NA	K19330//run domain Beclin-1 interacting and cysteine-rich containing protein	gi|971415155|ref|XP_015148164.1|//PREDICTED: differentially expressed in FDCP 8 homolog isoform X1 [Gallus gallus];gi|971415157|ref|XP_001232734.4|//PREDICTED: differentially expressed in FDCP 8 homolog isoform X2 [Gallus gallus]
101747696	870	885	1792	1.01901	7.1967e-70	Up	2.73468e-70	CRIP1	NA	GO:0008270//zinc ion binding	NA	K09851//Ras association domain-containing protein 2/4	gi|536288520|ref|NP_001269232.1|//cysteine-rich protein 1 (intestinal) [Gallus gallus]
430423	2227	197	716	1.86295	1.19691e-69	Up	4.55807e-70	DOK1	NA	NA	NA	K14752//docking protein 1	gi|971442658|ref|XP_015156788.1|//PREDICTED: docking protein 1 [Gallus gallus]
418136	4615	1225	501	-1.28871	1.58782e-69	Down	6.05989e-70	KIAA1551	NA	NA	NA	NA	gi|971372218|ref|XP_015142639.1|//PREDICTED: uncharacterized protein KIAA1551 homolog isoform X3 [Gallus gallus];gi|513159988|ref|XP_416367.3|//PREDICTED: uncharacterized protein KIAA1551 homolog isoform X1 [Gallus gallus];gi|971372216|ref|XP_015142631.1|//PREDICTED: uncharacterized protein KIAA1551 homolog isoform X2 [Gallus gallus]
418805	3933	801.14	244	-1.71399	2.06774e-69	Down	7.90862e-70	RNF219	NA	GO:0008270//zinc ion binding	NA	NA	gi|971377821|ref|XP_416999.5|//PREDICTED: RING finger protein 219 isoform X1 [Gallus gallus];gi|971377823|ref|XP_015132822.1|//PREDICTED: RING finger protein 219 isoform X2 [Gallus gallus]
374105	6279	464	74	-2.64734	2.12076e-69	Down	8.1158e-70	RIMBP2	GO:0030054//cell junction;GO:0005886//plasma membrane;GO:0045202//synapse	NA	GO:0010923//negative regulation of phosphatase activity	K17591//RIMS-binding protein 2	gi|971420537|ref|XP_015130638.1|//PREDICTED: RIMS-binding protein 2 isoform X11 [Gallus gallus];gi|971420515|ref|XP_015130626.1|//PREDICTED: RIMS-binding protein 2 isoform X1 [Gallus gallus];gi|971420525|ref|XP_015130632.1|//PREDICTED: RIMS-binding protein 2 isoform X6 [Gallus gallus];gi|971420533|ref|XP_015130636.1|//PREDICTED: RIMS-binding protein 2 isoform X9 [Gallus gallus];gi|971420517|ref|X…
395973	3439	373	1019	1.45109	2.2455e-69	Up	8.59782e-70	KCNJ8	GO:0005887//integral component of plasma membrane;GO:0030016//myofibril	GO:0015272//ATP-activated inward rectifier potassium channel activity	GO:0007507//heart development;GO:0034765//regulation of ion transmembrane transport;GO:0051607//defense response to virus;GO:0032496//response to lipopolysaccharide;GO:0043330//response to exogenous dsRNA;GO:0010107//potassium ion import	K05001//potassium inwardly-rectifying channel subfamily J member 8	gi|326912522|ref|XP_003202598.1|//PREDICTED: ATP-sensitive inward rectifier potassium channel 8 [Meleagris gallopavo]
417317	2637	769.87	1622.72	1.07691	2.81968e-69	Up	1.0808e-69	NDEL1	GO:0031252//cell leading edge;GO:1904115//axon cytoplasm;GO:0005874//microtubule;GO:0008021//synaptic vesicle;GO:0043203//axon hillock;GO:0005813//centrosome;GO:0005819//spindle;GO:0000776//kinetochore;GO:0060053//neurofilament cytoskeleton;GO:0005871//kinesin complex	GO:0048487//beta-tubulin binding;GO:0043014//alpha-tubulin binding;GO:0008017//microtubule binding	GO:0000132//establishment of mitotic spindle orientation;GO:0021799//cerebral cortex radially oriented cell migration;GO:0021955//central nervous system neuron axonogenesis;GO:0090630//activation of GTPase activity;GO:0007059//chromosome segregation;GO:0051303//establishment of chromosome localization;GO:0007020//microtubule nucleation;GO:0007100//mitotic centrosome separation;GO:0051642//centros…	K16739//nuclear distribution protein NudE-like 1	gi|971424288|ref|XP_015150729.1|//PREDICTED: LOW QUALITY PROTEIN: nuclear distribution protein nudE-like 1 [Gallus gallus]
396317	1842	1720	837	-1.03792	4.38791e-69	Down	1.68282e-69	ALPL	GO:0005886//plasma membrane;GO:0031225//anchored component of membrane	GO:0046872//metal ion binding;GO:0004035//alkaline phosphatase activity	GO:0016311//dephosphorylation	K01077//alkaline phosphatase [EC:3.1.3.1]	gi|347360892|ref|NP_990691.1|//alkaline phosphatase, tissue-nonspecific isozyme precursor [Gallus gallus]
428731	5094	5	285	5.83408	1.11462e-68	Up	4.28855e-69	SLC7A11	NA	NA	NA	K13869//solute carrier family 7 (L-type amino acid transporter), member 11	gi|363733095|ref|XP_426289.3|//PREDICTED: cystine/glutamate transporter [Gallus gallus]
422269	7191	1276.74	539.19	-1.24241	1.82474e-68	Down	7.03369e-69	ZNF711	GO:0070062//extracellular exosome;GO:0005634//nucleus	GO:0046872//metal ion binding;GO:0000977//RNA polymerase II regulatory region sequence-specific DNA binding;GO:0003700//transcription factor activity, sequence-specific DNA binding	GO:0045893//positive regulation of transcription, DNA-templated	K09228//KRAB domain-containing zinc finger protein	gi|971391993|ref|XP_015133984.1|//PREDICTED: zinc finger protein 711 isoform X1 [Gallus gallus];gi|971392011|ref|XP_015133993.1|//PREDICTED: zinc finger protein 711 isoform X2 [Gallus gallus]
107052850	1239	377	1020	1.43712	1.82474e-68	Up	7.0359e-69	LOC107052850	NA	NA	NA	K01942//biotin--protein ligase [EC:6.3.4.9 6.3.4.10 6.3.4.11 6.3.4.15]	gi|971385777|ref|XP_015138904.1|//PREDICTED: heme-binding protein 1-like [Gallus gallus]
373928	3906	140	600	2.10072	2.2401e-68	Up	8.65139e-69	PPARG	GO:0090575//RNA polymerase II transcription factor complex;GO:0005794//Golgi apparatus	GO:0003707//steroid hormone receptor activity;GO:0042802//identical protein binding;GO:0030374//ligand-dependent nuclear receptor transcription coactivator activity;GO:0004879//RNA polymerase II transcription factor activity, ligand-activated sequence-specific DNA binding;GO:0044212//transcription regulatory region DNA binding;GO:0046965//retinoid X receptor binding;GO:0008144//drug binding;GO:00…	GO:0008217//regulation of blood pressure;GO:0010891//negative regulation of sequestering of triglyceride;GO:0042593//glucose homeostasis;GO:0000122//negative regulation of transcription from RNA polymerase II promoter;GO:0035357//peroxisome proliferator activated receptor signaling pathway;GO:0051091//positive regulation of sequence-specific DNA binding transcription factor activity;GO:0042953//l…	K08530//peroxisome proliferator-activated receptor gamma	gi|971415719|ref|XP_015148418.1|//PREDICTED: peroxisome proliferator-activated receptor gamma isoform X2 [Gallus gallus];gi|733907503|ref|XP_010716734.1|//PREDICTED: peroxisome proliferator-activated receptor gamma isoform X2 [Meleagris gallopavo]
416655	3359	354.36	980.68	1.46975	4.3849e-68	Up	1.69529e-68	LOC416655	NA	NA	NA	NA	gi|118098147|ref|XP_414952.2|//PREDICTED: uncharacterized protein LOC416655 isoform X1 [Gallus gallus];gi|971419995|ref|XP_015150107.1|//PREDICTED: uncharacterized protein LOC416655 isoform X2 [Gallus gallus]
420924	3876	304	15	-4.33985	5.31508e-68	Down	2.05602e-68	ANKRD33B	NA	NA	NA	K15503//serine/threonine-protein phosphatase 6 regulatory ankyrin repeat subunit B;K10661//E3 ubiquitin-protein ligase MARCH6 [EC:2.3.2.27];K12460//ankyrin repeat-rich membrane spanning protein	gi|971382727|ref|XP_004935171.2|//PREDICTED: ankyrin repeat domain-containing protein 33B isoform X1 [Gallus gallus];gi|971382729|ref|XP_419009.5|//PREDICTED: ankyrin repeat domain-containing protein 33B isoform X2 [Gallus gallus]
421215	8057	470.78	79.78	-2.55977	6.73299e-68	Down	2.6073e-68	EML6	NA	NA	NA	K18598//echinoderm microtubule-associated protein-like 6	gi|971385670|ref|XP_015138867.1|//PREDICTED: echinoderm microtubule-associated protein-like 6 isoform X1 [Gallus gallus];gi|513174020|ref|XP_004940182.1|//PREDICTED: echinoderm microtubule-associated protein-like 6 isoform X2 [Gallus gallus];gi|971385673|ref|XP_015138868.1|//PREDICTED: echinoderm microtubule-associated protein-like 6 isoform X3 [Gallus gallus]
419207	7202	1561	733	-1.0894	7.02055e-68	Down	2.72156e-68	ZMYND8	GO:0005634//nucleus	GO:0042393//histone binding;GO:0000977//RNA polymerase II regulatory region sequence-specific DNA binding;GO:0003682//chromatin binding;GO:0003712//transcription cofactor activity;GO:0008270//zinc ion binding	GO:0006355//regulation of transcription, DNA-templated	K20289//conserved oligomeric Golgi complex subunit 2;K08883//tripartite motif-containing protein 33 [EC:2.3.2.27]	gi|971428299|ref|XP_004947122.2|//PREDICTED: protein kinase C-binding protein 1 isoform X7 [Gallus gallus];gi|513217959|ref|XP_004947120.1|//PREDICTED: protein kinase C-binding protein 1 isoform X1 [Gallus gallus];gi|971428314|ref|XP_015152200.1|//PREDICTED: protein kinase C-binding protein 1 isoform X11 [Gallus gallus];gi|513217962|ref|XP_004947121.1|//PREDICTED: protein kinase C-binding protein…
416864	1821	1659	802	-1.04745	1.12627e-67	Down	4.37073e-68	RSRC2	NA	NA	NA	K12811//ATP-dependent RNA helicase DDX46/PRP5 [EC:3.6.4.13]	gi|971420800|ref|XP_015130777.1|//PREDICTED: arginine/serine-rich coiled-coil protein 2 isoform X3 [Gallus gallus];gi|971420804|ref|XP_015130779.1|//PREDICTED: arginine/serine-rich coiled-coil protein 2 isoform X5 [Gallus gallus];gi|480540314|ref|NP_001264738.1|//arginine/serine-rich coiled-coil protein 2 [Gallus gallus];gi|971420798|ref|XP_015130776.1|//PREDICTED: arginine/serine-rich coiled-coi…
769277	1014	556.5	1295.49	1.22023	1.31714e-67	Up	5.11962e-68	NPB	GO:0005680//anaphase-promoting complex	GO:0034450//ubiquitin-ubiquitin ligase activity;GO:0008270//zinc ion binding;GO:0097602//cullin family protein binding	GO:0070979//protein K11-linked ubiquitination	K03358//anaphase-promoting complex subunit 11;K05267//preproneuropeptide B	gi|971425373|ref|XP_015151035.1|//PREDICTED: anaphase-promoting complex subunit 11 [Gallus gallus]
421424	5947	1596	759	-1.0711	1.58455e-67	Down	6.16561e-68	KCNK5	NA	NA	NA	K04916//potassium channel subfamily K member 5	gi|118087985|ref|XP_419478.2|//PREDICTED: potassium channel subfamily K member 5 isoform X1 [Gallus gallus];gi|971387010|ref|XP_015139284.1|//PREDICTED: potassium channel subfamily K member 5 isoform X2 [Gallus gallus]
100857615	1034	379.13	1016.7	1.42431	2.32759e-67	Up	9.06646e-68	LOC100857615	NA	NA	NA	K14377//osteoclast-associated immunoglobulin-like receptor;K06264//platelet glycoprotein VI;K06512//leukocyte immunoglobulin-like receptor	gi|971448039|ref|XP_003643733.3|//PREDICTED: platelet glycoprotein VI-like [Gallus gallus]
422721	4583	1320	573	-1.20275	2.7577e-67	Down	1.07533e-67	FAM149A	NA	NA	NA	NA	gi|971395072|ref|XP_015141055.1|//PREDICTED: protein FAM149A isoform X1 [Gallus gallus];gi|513183917|ref|XP_004936046.1|//PREDICTED: protein FAM149A isoform X3 [Gallus gallus];gi|513183914|ref|XP_420676.4|//PREDICTED: protein FAM149A isoform X2 [Gallus gallus]
423272	1209	23	324	3.81747	2.7853e-67	Up	1.08666e-67	ARG2	NA	NA	NA	K01476//arginase [EC:3.5.3.1]	gi|340523133|ref|NP_001186633.1|//arginase-2, mitochondrial [Gallus gallus]
417245	13198	1269	541	-1.22881	6.3709e-67	Down	2.49348e-67	PAPPA	NA	NA	NA	K07762//pappalysin-1 [EC:3.4.24.79]	gi|971423487|ref|XP_415522.4|//PREDICTED: pappalysin-1 [Gallus gallus]
107054379	2129	543.84	115.81	-2.23024	8.97249e-67	Down	3.51542e-67	LOC107054379	NA	NA	NA	K03910//alpha-2-macroglobulin	gi|971373690|ref|XP_015148573.1|//PREDICTED: alpha-2-macroglobulin-like, partial [Gallus gallus]
424191	5949	26	330	3.66707	1.23546e-66	Up	4.85077e-67	ITGB6	GO:0008305//integrin complex;GO:0070062//extracellular exosome;GO:0009897//external side of plasma membrane	GO:0005178//integrin binding;GO:0004872//receptor activity	GO:0007160//cell-matrix adhesion;GO:0007229//integrin-mediated signaling pathway;GO:0006954//inflammatory response	K06589//integrin beta 6	gi|513194522|ref|XP_004942881.1|//PREDICTED: integrin beta-6 isoform X1 [Gallus gallus];gi|971405539|ref|XP_015145200.1|//PREDICTED: integrin beta-6 isoform X2 [Gallus gallus]
422465	6144	954	344	-1.4704	2.87264e-66	Down	1.13086e-66	ZNF827	NA	NA	NA	K09228//KRAB domain-containing zinc finger protein	gi|513182176|ref|XP_004941016.1|//PREDICTED: zinc finger protein 827 isoform X3 [Gallus gallus];gi|971394541|ref|XP_015132200.1|//PREDICTED: zinc finger protein 827 isoform X5 [Gallus gallus];gi|971394533|ref|XP_015132197.1|//PREDICTED: zinc finger protein 827 isoform X1 [Gallus gallus];gi|971394535|ref|XP_015132198.1|//PREDICTED: zinc finger protein 827 isoform X2 [Gallus gallus];gi|971394539|re…
420666	3359	293.33	867.66	1.56579	3.52872e-66	Up	1.3906e-66	CMTM7	NA	NA	NA	NA	gi|56119008|ref|NP_001007895.1|//CKLF-like MARVEL transmembrane domain-containing protein 7 [Gallus gallus]
374141	3083	254	798.84	1.65426	5.82273e-66	Up	2.29703e-66	TLR2A	GO:0031226//intrinsic component of plasma membrane;GO:0016021//integral component of membrane	GO:0004888//transmembrane signaling receptor activity	GO:0034134//toll-like receptor 2 signaling pathway;GO:0006954//inflammatory response	K10159//toll-like receptor 2	gi|45383582|ref|NP_989609.1|//toll-like receptor 2 type-1 precursor [Gallus gallus]
107050060	1281	366.21	984.8	1.42834	1.43204e-65	Up	5.67008e-66	LOC107050060	NA	NA	NA	K14377//osteoclast-associated immunoglobulin-like receptor;K06264//platelet glycoprotein VI;K06512//leukocyte immunoglobulin-like receptor	gi|971449080|ref|XP_015129334.1|//PREDICTED: platelet glycoprotein VI-like, partial [Gallus gallus]
427253	2297	138	582	2.07754	1.8187e-65	Up	7.2161e-66	GDA	NA	NA	NA	K01487//guanine deaminase [EC:3.5.4.3]	gi|363744546|ref|XP_424835.3|//PREDICTED: guanine deaminase [Gallus gallus]
101749599	1331	666.89	1443.15	1.11489	2.86515e-65	Up	1.13978e-65	LOC101749599	GO:0016021//integral component of membrane	GO:0015020//glucuronosyltransferase activity	GO:0008152//metabolic process	K00699//glucuronosyltransferase [EC:2.4.1.17]	gi|971404333|ref|XP_004942560.2|//PREDICTED: UDP-glucuronosyltransferase 1-9-like [Gallus gallus]
107049909	906	69.59	434.86	2.64478	3.90856e-65	Up	1.55648e-65	LOC107049909	NA	NA	NA	K06264//platelet glycoprotein VI;K06512//leukocyte immunoglobulin-like receptor	gi|971448711|ref|XP_015129195.1|//PREDICTED: leukocyte immunoglobulin-like receptor subfamily A member 2 [Gallus gallus]
418067	2498	1067	419	-1.34735	5.60632e-65	Down	2.23489e-65	MTERF2	NA	NA	NA	K15031//transcription termination factor, mitochondrial	gi|513159575|ref|XP_004937868.1|//PREDICTED: transcription termination factor 2, mitochondrial isoform X2 [Gallus gallus];gi|513159572|ref|XP_004937867.1|//PREDICTED: transcription termination factor 2, mitochondrial isoform X1 [Gallus gallus]
427537	6751	1657.89	816	-1.02152	5.65901e-65	Down	2.25707e-65	CMTR2	GO:0005634//nucleus;GO:0005737//cytoplasm	GO:0004483//mRNA (nucleoside-2'-O-)-methyltransferase activity	GO:0097310//cap2 mRNA methylation;GO:0006370//7-methylguanosine mRNA capping	K14590//cap2 methyltransferase [EC:2.1.1.296]	gi|513202887|ref|XP_004944167.1|//PREDICTED: cap-specific mRNA (nucleoside-2'-O-)-methyltransferase 2 isoform X1 [Gallus gallus]
431558	1253	359	969	1.4337	6.68997e-65	Up	2.66964e-65	UBTD1	NA	NA	NA	K02927//large subunit ribosomal protein L40e	gi|971403090|ref|XP_015144281.1|//PREDICTED: ubiquitin domain-containing protein 1 [Gallus gallus]
395694	2418	1400	639	-1.13035	1.06072e-64	Down	4.2416e-65	ITPKA	NA	GO:0008440//inositol-1,4,5-trisphosphate 3-kinase activity	GO:0016310//phosphorylation;GO:0006020//inositol metabolic process;GO:0048167//regulation of synaptic plasticity	K00911//1D-myo-inositol-triphosphate 3-kinase [EC:2.7.1.127]	gi|45382419|ref|NP_990212.1|//inositol-trisphosphate 3-kinase A [Gallus gallus]
427629	2906	121	544	2.16978	1.14209e-64	Up	4.57174e-65	MXD3	NA	NA	NA	K12482//RUN and FYVE domain-containing protein 1;K17603//zinc finger FYVE domain-containing protein 1	gi|971417990|ref|XP_015149344.1|//PREDICTED: lateral signaling target protein 2 homolog isoform X1 [Gallus gallus];gi|971417992|ref|XP_015149345.1|//PREDICTED: lateral signaling target protein 2 homolog isoform X2 [Gallus gallus]
771503	6499	395.98	54	-2.87321	1.24389e-64	Down	4.98438e-65	CERS6	NA	NA	NA	K04710//ceramide synthetase [EC:2.3.1.24]	gi|971405481|ref|XP_001233814.3|//PREDICTED: ceramide synthase 6 [Gallus gallus]
396417	2214	1536.85	733.52	-1.06588	1.38392e-64	Down	5.54837e-65	BG2	GO:0005887//integral component of plasma membrane;GO:0031526//brush border membrane;GO:0031528//microvillus membrane	GO:0003779//actin binding	GO:1904622//negative regulation of actin-dependent ATPase activity;GO:1904616//regulation of actin binding	K06712//butyrophilin;K17270//myelin-oligodendrocyte glycoprotein	gi|971422282|ref|XP_015150485.1|//PREDICTED: intestinal zipper protein isoform X1 [Gallus gallus];gi|971422284|ref|XP_015150486.1|//PREDICTED: intestinal zipper protein isoform X2 [Gallus gallus]
419184	594	448	1108	1.30757	1.69166e-64	Up	6.78914e-65	SDC4	GO:0070062//extracellular exosome;GO:0009986//cell surface;GO:0016021//integral component of membrane;GO:0005886//plasma membrane	GO:0043395//heparan sulfate proteoglycan binding;GO:0005080//protein kinase C binding;GO:0070053//thrombospondin receptor activity;GO:0042803//protein homodimerization activity	GO:1903543//positive regulation of exosomal secretion;GO:1902726//positive regulation of skeletal muscle satellite cell differentiation;GO:0010629//negative regulation of gene expression;GO:0010762//regulation of fibroblast migration;GO:0051260//protein homooligomerization;GO:1902727//negative regulation of growth factor dependent skeletal muscle satellite cell proliferation;GO:0044319//wound hea…	K16338//syndecan 4	gi|56119024|ref|NP_001007870.1|//syndecan-4 precursor [Gallus gallus]
415453	2700	1501	711	-1.07682	3.79138e-64	Down	1.52553e-64	GABPB1	GO:0005634//nucleus	GO:0046982//protein heterodimerization activity;GO:0044212//transcription regulatory region DNA binding	GO:0045944//positive regulation of transcription from RNA polymerase II promoter	K09454//GA-binding protein transcription factor, beta	gi|60460913|ref|NP_001012640.1|//GA-binding protein subunit beta-1 isoform 1 [Gallus gallus];gi|723143313|ref|XP_010288710.1|//PREDICTED: GA-binding protein subunit beta-1 isoform X1 [Phaethon lepturus]
373904	2026	371	983	1.40696	5.08514e-64	Up	2.0482e-64	TNFRSF10B	GO:0005887//integral component of plasma membrane	GO:0045569//TRAIL binding;GO:0005031//tumor necrosis factor-activated receptor activity	GO:0097190//apoptotic signaling pathway;GO:0042127//regulation of cell proliferation;GO:0032496//response to lipopolysaccharide;GO:0006954//inflammatory response;GO:0007275//multicellular organism development;GO:0043410//positive regulation of MAPK cascade;GO:0006955//immune response;GO:0042981//regulation of apoptotic process;GO:0033209//tumor necrosis factor-mediated signaling pathway	K04722//tumor necrosis factor receptor superfamily member 10	gi|162951875|ref|NP_989446.2|//tumor necrosis factor receptor superfamily member 10B precursor [Gallus gallus];gi|971429758|ref|XP_015152781.1|//PREDICTED: tumor necrosis factor receptor superfamily member 10B isoform X3 [Gallus gallus];gi|971429756|ref|XP_015152780.1|//PREDICTED: tumor necrosis factor receptor superfamily member 10B isoform X2 [Gallus gallus];gi|971429754|ref|XP_015152779.1|//PR…
417804	7309	1128	462	-1.28662	5.34274e-64	Down	2.15306e-64	ARID2	NA	NA	NA	K11765//AT-rich interactive domain-containing protein 2	gi|118082251|ref|XP_416046.2|//PREDICTED: AT-rich interactive domain-containing protein 2 isoform X4 [Gallus gallus];gi|513158136|ref|XP_004937611.1|//PREDICTED: AT-rich interactive domain-containing protein 2 isoform X3 [Gallus gallus];gi|513158132|ref|XP_004937609.1|//PREDICTED: AT-rich interactive domain-containing protein 2 isoform X2 [Gallus gallus];gi|513158130|ref|XP_004937608.1|//PREDICTE…
395811	2222	238	760	1.67622	5.37149e-64	Up	2.16576e-64	SLC11A1	GO:0010008//endosome membrane;GO:0009279//cell outer membrane;GO:0005770//late endosome;GO:0005764//lysosome;GO:0030670//phagocytic vesicle membrane;GO:0016021//integral component of membrane;GO:0070821//tertiary granule membrane;GO:0005886//plasma membrane	GO:0005384//manganese ion transmembrane transporter activity;GO:0042803//protein homodimerization activity;GO:0051139//metal ion:proton antiporter activity	GO:0006879//cellular iron ion homeostasis;GO:0071421//manganese ion transmembrane transport;GO:0002606//positive regulation of dendritic cell antigen processing and presentation;GO:0000060//protein import into nucleus, translocation;GO:0007035//vacuolar acidification;GO:0006826//iron ion transport;GO:0001818//negative regulation of cytokine production;GO:0002827//positive regulation of T-helper 1…	K12347//natural resistance-associated macrophage protein	gi|46048832|ref|NP_990295.1|//natural resistance-associated macrophage protein 1 [Gallus gallus];gi|971405761|ref|XP_015145270.1|//PREDICTED: natural resistance-associated macrophage protein 1 isoform X3 [Gallus gallus];gi|971405757|ref|XP_015145268.1|//PREDICTED: natural resistance-associated macrophage protein 1 isoform X1 [Gallus gallus];gi|971405759|ref|XP_015145269.1|//PREDICTED: natural res…
101747507	1877	354.56	0	-9.4687	6.23278e-64	Down	2.51561e-64	LOC101747507	GO:0016021//integral component of membrane	NA	NA	NA	gi|971443241|ref|XP_015157044.1|//PREDICTED: protein MANBAL [Gallus gallus]
415779	4906	853.96	292.84	-1.54287	9.28823e-64	Down	3.75845e-64	KCTD15	NA	NA	GO:0051260//protein homooligomerization	K15074//BTB/POZ domain-containing adapter for CUL3-mediated RhoA degradation protein;K11835//ubiquitin carboxyl-terminal hydrolase 4/11/15 [EC:3.4.19.12];K03849//alpha-1,3-glucosyltransferase [EC:2.4.1.265];K00849//galactokinase [EC:2.7.1.6];K09672//carbohydrate 4-sulfotransferase 8 [EC:2.8.2.-]	gi|513203509|ref|XP_004944294.1|//PREDICTED: BTB/POZ domain-containing protein KCTD15 isoform X1 [Gallus gallus];gi|408360376|gb|AFU55754.1|//KCTD15 transcript variant 2 [Gallus gallus]
419828	2923	877	307	-1.51315	1.23169e-63	Down	4.98908e-64	NUAK2	NA	NA	NA	K08800//NUAK family, SNF1-like kinase [EC:2.7.11.1]	gi|513224632|ref|XP_417962.3|//PREDICTED: NUAK family SNF1-like kinase 2 [Gallus gallus]
420795	8370	1125	462	-1.28277	1.51508e-63	Down	6.14954e-64	KIAA0947	NA	NA	NA	K03514//non-canonical poly(A) RNA polymerase PAPD5/7 [EC:2.7.7.19]	gi|513170135|ref|XP_004935123.1|//PREDICTED: little elongation complex subunit 1 [Gallus gallus]
107053163	5542	4	262.56	6.03769	2.74798e-63	Up	1.11765e-63	LOC107053163	NA	NA	NA	NA	gi|971390598|ref|XP_015140544.1|//PREDICTED: uncharacterized protein LOC107053163 isoform X1 [Gallus gallus];gi|971390600|ref|XP_015140546.1|//PREDICTED: uncharacterized protein LOC107053163 isoform X2 [Gallus gallus]
415496	1559	190	670	1.81935	2.87341e-63	Up	1.16926e-63	AEN	GO:0005654//nucleoplasm;GO:0031965//nuclear membrane;GO:0005730//nucleolus	GO:0004527//exonuclease activity;GO:0003676//nucleic acid binding	GO:0010212//response to ionizing radiation;GO:0090305//nucleic acid phosphodiester bond hydrolysis;GO:0042771//intrinsic apoptotic signaling pathway in response to DNA damage by p53 class mediator	K18340//apoptosis-enhancing nuclease [EC:3.1.-.-]	gi|363737780|ref|XP_413869.3|//PREDICTED: apoptosis-enhancing nuclease [Gallus gallus]
424270	1358	1203.06	514.46	-1.22439	3.472e-63	Down	1.41428e-63	FAIM	NA	NA	GO:0043066//negative regulation of apoptotic process	NA	gi|971406207|ref|XP_015145447.1|//PREDICTED: fas apoptotic inhibitory molecule 1 isoform X1 [Gallus gallus];gi|971406213|ref|XP_004943021.2|//PREDICTED: fas apoptotic inhibitory molecule 1 isoform X2 [Gallus gallus]
416115	5391	790	258	-1.6133	5.87311e-63	Down	2.39478e-63	SRGAP3	NA	NA	NA	K07526//SLIT-ROBO Rho GTPase activating protein	gi|971416087|ref|XP_015148609.1|//PREDICTED: SLIT-ROBO Rho GTPase-activating protein 3 isoform X1 [Gallus gallus];gi|971416091|ref|XP_015148611.1|//PREDICTED: SLIT-ROBO Rho GTPase-activating protein 3 isoform X3 [Gallus gallus];gi|971416089|ref|XP_015148610.1|//PREDICTED: SLIT-ROBO Rho GTPase-activating protein 3 isoform X2 [Gallus gallus]
100859612	1637	682	1447	1.08641	7.95468e-63	Up	3.2485e-63	EMID1	NA	NA	NA	K07603//collagen, type XVII, alpha;K06236//collagen, type I, alpha;K06238//collagen, type VI, alpha;K19721//collagen, type V/XI/XXIV/XXVII, alpha;K19720//collagen, type III, alpha	gi|971422032|ref|XP_015150377.1|//PREDICTED: EMI domain-containing protein 1 isoform X1 [Gallus gallus];gi|971422036|ref|XP_015150379.1|//PREDICTED: EMI domain-containing protein 1 isoform X3 [Gallus gallus];gi|971422034|ref|XP_015150378.1|//PREDICTED: EMI domain-containing protein 1 isoform X2 [Gallus gallus];gi|971422038|ref|XP_015150380.1|//PREDICTED: EMI domain-containing protein 1 isoform X4…
427587	6573	494.08	101	-2.2892	9.9383e-63	Down	4.06474e-63	KBTBD12	NA	NA	NA	K10475//kelch repeat and BTB domain-containing protein 8;K10461//kelch-like protein 24/35;K10457//kelch-like protein 20	gi|513205193|ref|XP_004944649.1|//PREDICTED: kelch repeat and BTB domain-containing protein 12 [Gallus gallus]
425261	5902	596.08	152.26	-1.96778	1.62712e-62	Down	6.67171e-63	RP11-287D1.3	NA	NA	NA	K13857//solute carrier family 4 (sodium bicarbonate cotransporter), member 5	gi|971430161|ref|XP_015152946.1|//PREDICTED: electrogenic sodium bicarbonate cotransporter 4 isoform X1 [Gallus gallus];gi|971430167|ref|XP_015152949.1|//PREDICTED: electrogenic sodium bicarbonate cotransporter 4 isoform X2 [Gallus gallus]
421717	3249	1088	443	-1.29511	2.08003e-62	Down	8.54175e-63	NCOA7	GO:0005634//nucleus	GO:0035257//nuclear hormone receptor binding;GO:0030374//ligand-dependent nuclear receptor transcription coactivator activity	GO:0045944//positive regulation of transcription from RNA polymerase II promoter	K12587//exosome complex component MTR3	gi|61097953|ref|NP_001012896.1|//nuclear receptor coactivator 7 [Gallus gallus]
427872	4534	595	152	-1.96763	2.1249e-62	Down	8.7304e-63	RASSF9	GO:0005768//endosome;GO:0070062//extracellular exosome;GO:0012510//trans-Golgi network transport vesicle membrane;GO:0005829//cytosol	NA	GO:0007165//signal transduction	K09856//Ras association domain-containing protein 9/10	gi|971371464|ref|XP_015138968.1|//PREDICTED: ras association domain-containing protein 9 isoform X3 [Gallus gallus];gi|513158320|ref|XP_004937655.1|//PREDICTED: ras association domain-containing protein 9 isoform X2 [Gallus gallus];gi|971371461|ref|XP_015138957.1|//PREDICTED: ras association domain-containing protein 9 isoform X1 [Gallus gallus]
419744	4666	274.96	13	-4.40145	4.40395e-62	Down	1.8158e-62	SCN3B	GO:0030018//Z disc;GO:0001518//voltage-gated sodium channel complex	GO:0044325//ion channel binding;GO:0086006//voltage-gated sodium channel activity involved in cardiac muscle cell action potential;GO:0017080//sodium channel regulator activity	GO:0086005//ventricular cardiac muscle cell action potential;GO:0010460//positive regulation of heart rate;GO:0072659//protein localization to plasma membrane;GO:0086012//membrane depolarization during cardiac muscle cell action potential;GO:0060371//regulation of atrial cardiac muscle cell membrane depolarization;GO:0086091//regulation of heart rate by cardiac conduction;GO:0010765//positive reg…	K04847//voltage-gated sodium channel type III beta	gi|513222159|ref|XP_004948067.1|//PREDICTED: sodium channel subunit beta-3 isoform X3 [Gallus gallus];gi|971431800|ref|XP_015153650.1|//PREDICTED: sodium channel subunit beta-3 isoform X2 [Gallus gallus];gi|971431798|ref|XP_015153649.1|//PREDICTED: sodium channel subunit beta-3 isoform X1 [Gallus gallus]
107049539	676	690	1452	1.07456	5.91387e-62	Up	2.44204e-62	SDHAF1	NA	NA	NA	K18167//succinate dehydrogenase assembly factor 1	gi|971447573|ref|XP_015128741.1|//PREDICTED: succinate dehydrogenase assembly factor 1, mitochondrial [Gallus gallus]
373981	1605	152	592	1.96271	6.06155e-62	Up	2.50428e-62	HPSE	GO:0005654//nucleoplasm;GO:0045121//membrane raft;GO:0005576//extracellular region;GO:0005764//lysosome	GO:0045545//syndecan binding;GO:0030305//heparanase activity;GO:0046983//protein dimerization activity	GO:0007160//cell-matrix adhesion;GO:0030200//heparan sulfate proteoglycan catabolic process;GO:0051897//positive regulation of protein kinase B signaling;GO:0061042//vascular wound healing;GO:0010575//positive regulation of vascular endothelial growth factor production;GO:0005975//carbohydrate metabolic process;GO:0030194//positive regulation of blood coagulation;GO:0033690//positive regulation o…	K07964//heparanase [EC:3.2.1.166]	gi|45383786|ref|NP_989498.1|//heparanase precursor [Gallus gallus]
415335	5391	1495	719	-1.0549	7.54438e-62	Down	3.11846e-62	ZNF592	NA	NA	NA	K19325//zinc finger protein 592	gi|363737463|ref|XP_413721.3|//PREDICTED: zinc finger protein 592 [Gallus gallus]
[truncated: 1,563 more rows]
