# Supplementary material for: Integrative Analyses of mRNA Expression Profile Reveal SOCS2 and CISH Play Important Roles in GHR Mutation-Induced Excessive Abdominal Fat Deposition in the Sex-Linked Dwarf Chicken
Source: Front Genet. 2021 Jan 14;11:610605. doi: 10.3389/fgene.2020.610605 (PMC7841439; doi:10.3389/fgene.2020.610605)
Supplement: Supplementary File 3 — The genes list of scatter plot of DEGs between HD and HN chicken in the liver. [file Table_3.XLS]

## Sheet: Sheet1
Names	total	genes
HD_liver-VS-HN_liver.DEGseq ND_liver-VS-NN_liver.DEGseq	737	AACS
		PYROXD2
		RBP
		CXCR4
		ACOT12
		IGF1
		GP1BA
		SIDT1
		LOC107049550
		GNAL
		IGF2BP3
		SLC2A5
		REEP6
		RGN
		SH3BP4
		HEPH
		UNC5A
		GRM2
		LOC101750205
		AVDL
		SERPINF1
		C14ORF80
		LOC107050494
		LRFN5
		NOXO1
		LOC100858678
		LOC419888
		C2ORF88
		LOC771871
		LOC426064
		SEL1L3
		ALDH3A2
		LOC107050396
		GBP7
		CHIA-M31
		FOXE1
		TMEM63C
		A2ML1
		RBPJ
		LOC107049315
		TM4SF4
		APOV1
		ALDH18A1
		LOC107055590
		MAOA
		GMPR
		LOC107050292
		LOC418298
		HYOU1
		TOR3A
		LOC101748788
		LOC107053591
		GCLM
		SLC7A3
		MYADML2
		MLF1
		DUSP5
		SLMO1
		GUCY2C
		LDHB
		CYP1A1
		HSP25
		LOC772271
		MT3
		POF1B
		ACOT7
		SARS
		LOC107049655
		LOC101747522
		FGF1
		LOC100857682
		TM6SF1
		NEBL
		HSPA8
		HIST1H103
		LOC107052256
		UNG
		LOC771012
		OCX36
		CYP7A1
		LOC415934
		CYP2C21L
		IGLL1
		LOC107057137
		LOC420107
		LOC107055783
		LOC107050390
		ALPP
		TLR2A
		ARID5A
		COQ10B
		FAM195A
		NT5C3B
		SEBOX
		MTTPL
		HCK
		IL22RA2
		PERP2
		LOC107049114
		PPARGC1A
		MAP3K7CL
		SLC17A9
		ADCY3
		LOC107049058
		LOC107049156
		LOC101749238
		LOC422301
		PSD2
		HARS
		CFAP44
		ANKRD22
		ANXA8
		LOC107056999
		XKR9
		OVCH2
		NTN4
		CACFD1
		LOC101750511
		LOC107051510
		LOC107050208
		GRIA1
		TPTE2
		LOC107056562
		LOC107057596
		RGS8
		SQLE
		NEGR1
		MICA
		LOC107057015
		TLR5
		AvBD13
		LOC101751013
		IGFBP2
		ODF3H
		LOC101751993
		LOC430303
		LAMC3
		LOC107051466
		LOC107049939
		TMOD2
		FMOD
		SCNN1B
		TMEM106C
		LOC101748916
		BPIFB6
		NR1D2
		LOC107056251
		BCL6
		DHCR7
		SLC19A1
		POR
		LOC428505
		SLC7A11
		LOC100857299
		AREG
		LOC107051060
		CCDC14
		LOC100858647
		LOC107056274
		OTX5
		SOCS3
		NLGN3
		LOC107049904
		ABCA12
		KLF9
		WDPCP
		PCSK9
		THEMIS2
		SLC25A39
		ALAS1
		LOC107057138
		AMPD3
		HRASLS
		LRRC39
		GCLC
		LOC107056275
		LOC771876
		LOC101749400
		LOC107051280
		ADCY1
		RGS1
		FHOD3
		SRL
		ADAD1
		LOC107057057
		TOR1A
		SLC25A15
		FER1L6
		P2RY14
		SLC25A30
		IGSF21
		GRIN3A
		LOC107055205
		B3GALT2
		EEF1A2
		LOC107056599
		LOC107049152
		CD14
		SPEG
		NR3C2
		NPAS2
		NEU2
		PAQR7
		AMPH
		AP1S3
		LOC107057303
		ABHD5
		HTR4
		CCR6
		CRABP2
		LOC100859804
		BRCA2
		KLHDC7A
		CR1L
		ZPR1
		LOC419677
		PLXNA4B
		LOC107057008
		CA4
		LOC107057291
		PGF
		TSKU
		KRTCAP3
		C12H3ORF67
		FMO3
		LOC107057238
		SLC25A4
		LOC421560
		MAPKAPK3
		B4GALNT3
		LOC101747429
		LOC101749531
		LOC107051249
		LOC417386
		LOC769554
		CD28
		SLITRK3
		HIST1H2B5
		AKR1D1
		ITPKB
		HS6ST1
		LOC107055016
		C9H2ORF72
		LOC107055428
		IARS
		LAD1
		LOC107057264
		PID1
		ZFYVE28
		SRGAP1
		DIO2
		LOC107050991
		LMBR1L
		LOC107049467
		NKX6-2
		GLDC
		LOC107054461
		GRPR
		LOC107050328
		KLHL31
		C2ORF54
		LOC107050775
		PHLDA2
		FAM40B
		CHCHD10
		GLRX
		HIST1H2B8
		METTL24
		PDE4B
		LOC107055200
		LOC107052324
		PPRC1
		MSMO1
		CZH9ORF3
		RP4-539M6.19
		FABP6
		SYBU
		TMEM108
		LOC431250
		CYP17A1
		LOC107054248
		SCG3
		LOC107049127
		LOC107056280
		SLC39A8
		ADAP2
		ADAM8
		TM4SF1
		LOC107056920
		LOC422150
		YARS
		ELOVL1
		UBE2E2
		IQSEC3
		TMEM229B
		CA5B
		DNAH3
		TGM4
		SLC6A12
		LYZ
		NPM3
		SYCN
		CPS1
		TMEM120A
		LOC101747255
		DOK2
		TOR4A
		ACACB
		DOK5
		PREPL
		IL17B
		LOC107049233
		MLKL
		LOC107055640
		ANKRD33B
		HADHA
		LOC107056971
		ANO8
		LOC395159
		HDAC10
		LOC415939
		NUDT4
		JAKMIP3
		WFDC8
		TMEM135
		ACTA1
		DDO
		MARCO
		AGXT
		APOA4
		PKP3
		RP4-613B23.5
		NFKBIA
		SDF2L1
		NLE1
		LOC101748207
		TMPRSS12
		TUBA4B
		GPX1
		PYCR2
		LOC100858315
		C10ORF65
		ASB9
		LOC421419
		LOC107049077
		LOC107054791
		CHRNG
		SETD4
		LOC107056744
		SYT16
		FAM222A
		FBXO2
		MAFF
		LOC107052456
		EHHADH
		LOC101751203
		LOC419322
		INSIG1
		NR1D1
		TMEM37
		CYP4B1
		CACNA1G
		NXPH2
		DNASE2B
		ARTN
		DUSP13
		LOC100858077
		ST6GALNAC1
		SCN3B
		C6ORF58
		LOC421506
		LOC107051251
		KIF26B
		DNASE1
		LOC107054764
		DHCR24
		DIO3
		IRS4
		EIF6
		NID1
		C1QC
		UGGT1
		MID1IP1
		DEPDC7
		AGR3
		LOC395933
		DUSP22
		C10H15orf39
		FASN
		LOC107053970
		MAB21L3
		LOC107057431
		DIP2C
		GVIN1
		SAMD12
		MEOX1
		LOC769743
		LOC101750583
		KIAA1958
		ANXA13
		LOC420789
		DPP4
		DRD5
		SNTG1
		ANGPTL3
		LOC107055673
		GRB7
		NPB
		LDLRAD4
		MUC1
		ACOX1
		FOPNL
		LOC101751171
		LOC423693
		LOC107054696
		PAG1
		LOC107057463
		LOC107056752
		LOC419390
		LY86
		LOC101748032
		IFFO2
		SCN4A
		ATP6V1G3
		NOTUM
		CCNG2
		NCEH1
		GRIN2C
		COLGALT2
		LOC107050063
		CORO2B
		LOC107057304
		PAPPA
		LOC107049603
		TRPC7
		SYCP1
		LOC107056978
		ART7B
		IL1RL1
		RASGEF1C
		GPR64
		LOC101748931
		RASEF
		EGR1
		LOC107057223
		ABCC4
		MPC1
		FGF19
		LOC416086
		THBD
		LOC101748083
		LOC107054250
		LOC107050017
		LOC107056356
		KIAA1524
		ACCS
		LOC107050064
		LOC101750188
		MYO7L2
		MTHFD2
		TTC25
		MYPN
		LOC107049366
		ZFHX4
		TLL2
		LOC107054747
		INF2
		SLC13A2
		FURIN
		LOC101750148
		APOA5
		LOC107057144
		CDCA9
		C8H1ORF53
		RTN4RL2
		MMACHC
		PDPR
		SUPT3H
		GABRB2
		LINC00954
		RAB33A
		KYNU
		RP11-292K15.2
		SLC25A29
		LOC107057393
		TBXAS1
		PCYOX1
		LOC107050285
		LOC107055622
		RSFR
		GPRC5A
		FBXW9
		LRRC34
		AGPAT4
		RRS1
		SLC35G1
		SPINK7
		LOC107057474
		HIST1H101
		LOC107057293
		VSIG4
		LOC776048
		CRYBG3
		LOC107057467
		RIMKLB
		DDA1
		CYYR1
		PLCD4
		FOXN4
		UBXN2B
		LOC417848
		LOC418109
		LOC101748894
		FKBP1B
		URAH
		LOC107051501
		BRINP1
		CRISP2
		DCDC2
		CUX2
		LOC101748867
		PBK
		MRPS30
		LOC395611
		LOC424014
		RAPGEF4
		LOC769510
		LOC107056704
		TMEM41B
		PDE1A
		FGF14
		ECI2
		TRPM5
		CORO6
		AvBD10
		NSDHL
		TOR1B
		LIMK2
		EPHA1
		LOC101751539
		HIST1H46L6
		THSD7B
		LOC107049733
		NMRAL1
		SLC4A10
		LOC107049108
		MST1R
		CACNA1D
		ETNPPL
		LOC423119
		RGS5
		PRKAR2B
		PACRG
		TUBA4A
		CNNM1
		TMEM9
		PTPN1
		HIST1H3H
		HIST1H2A3
		RRP8
		LOC771804
		NT5C3A
		PLXNA2
		TBCC
		ACADSB
		IGSF10
		CDCA3
		MYO3A
		LOC107056335
		IFI6
		OPNVA
		LOC107051274
		SLC5A6
		LOC100857326
		FAM65B
		CD80
		SLC2A12
		FRMD1
		LOC107056498
		LYG2
		KCNJ4
		LOC107053803
		INA
		GPR27
		LOC107055614
		AIFM2
		FABP1
		TAT
		LOC107056406
		MT4
		PLEKHN1
		C1ORF101
		LOC107055361
		ART7C
		HOMER1
		FUT9
		SLC4A9
		LOC107049384
		LOC101751912
		SLC7A9
		LOC107056604
		IGDCC4
		LOC107057613
		IDI1
		ANAPC16
		ELOVL6
		MDK
		LOC101749599
		AVPR1A
		SLC27A4
		NOB1
		BRSK2
		LOC107050224
		KIAA1549
		SHROOM3
		CACNA1S
		KIAA1456
		ACAA1
		WNT2B
		CTBS
		ASNS
		SMOC1
		PC
		MXD3
		TNFRSF10B
		STAP2
		TMEM116
		IKBKE
		LOC107057457
		ABHD12B
		MC5R
		LOC101750582
		LOC107057476
		CAMK1D
		SPRY3
		CEBPA
		SSTR1
		LOC107051423
		SIRT3
		HSPH1
		AvBD9
		IL7R
		FAM83F
		LOC107053763
		AQP5
		HMGCLL1
		SOCS2
		ATP13A5
		SMIM20
		ST6GALNAC2
		AMN
		MSLN
		SRGAP3
		NFX1
		LOC107053163
		TNFAIP2
		LOC107056976
		SLC38A1
		PAICS
		ST3GAL3
		NEDD9
		ACSL6
		SCNN1A
		ULK2
		C10ORF2
		ENPP6
		FSTL3
		PCP4
		LOC101751055
		LOC101748544
		SLC6A9
		PCSK5
		INDOL1
		LOC107049140
		RNF149
		LOC422895
		IRF8
		LOC107050365
		TCEA3
		MARS
		TOPAZ1
		STC2
		LOC428479
		LOC107049136
		TMEM132B
		LOC107050375
		GPRC5B
		LOC107050308
		SP5
		IGFBP4
		TDRD1
		CCDC92
		ASCL1
		HKDC1
		PEX5L
		CYP2C45
		SM1
		LOC100858796
		TSHB
		PPA1
		KCNJ15
		TTC9
		RETSAT
		LOC107057483
		LOC107049346
		FAM81A
		AR
		TRNP1
		SDCBP2
		LOC107049139
		CDKN3
		LOC107049880
		CISH
		GABRA3
		LOC417937
		LOC107057466
		CP
		LOC107050640
		RP11-195F19.29
		CYP3A4
		LOC107051807
		LOC107056717
		SMYD1
		WDR66
		LOC107057172
		C6
		IGF2BP1
		FGF23
		LOC100859853
		CIART
		CFAP45
		LOC101750591
		PDE12
		CNOT6L
		ITPR3
		RNLS
		TP53TG5
HD_liver-VS-HN_liver.DEGseq	1734	LOC422924
		ASL2
		CEP250
		SAMD4A
		LOC100859173
		KCNMA1
		LOC101748375
		SMARCD3
		CMTR2
		ERCC5
		ZHX3
		BTG2
		RXFP3
		CYP26A1
		GLT1D1
		BYSL
		LOC107050538
		HSPB1
		AEN
		CLK4
		CMTM8
		NCF4
		CSPG4
		HSD17B10
		RP11-162P23.2
		LCORL
		LDB3
		LOC107056952
		LOC107051157
		TECTA
		HMGCS2
		BF2
		NOS2
		LOC100857718
		LOC107049199
		CACNA2D1
		LOC100857809
		IMP4
		LOC101747392
		LOC107050354
		SLC33A1
		LOC776018
		LOC107055766
		ARRDC2
		DIRAS1
		MSRB3
		LOC107057633
		GDA
		MMS22L
		MET
		FXYD6
		LOC107057176
		C5H15ORF62
		LOC107049144
		MRPL38
		NFIA
		MNS1
		SYN3
		LOC107056801
		PCYT2
		FAHD1
		DIP2A
		LOC107050022
		ARHGAP21
		LOC107049807
		CCDC64
		CMPK2
		HERC2
		BRCA1
		LOC771734
		CDC25B
		CYP2D6
		GADL1
		C5AR1
		NOL8
		ROCK2
		LOC415922
		BBS12
		LOC100858937
		LOC107055430
		INTS6
		LOC107055293
		CPNE4
		LOC107054474
		FGGY
		TMEM52
		LOC100859022
		DSCC1
		WHSC1
		DNAH17
		BCLAF1
		NKD1
		PPIL4
		HTR7
		SIAH3
		CD38
		KIAA2018
		NEFH
		DUSP4
		NPC2
		LOC107056270
		C17H9ORF96
		GIMAP1
		USP14
		CORO2A
		CABP1
		LOC101747821
		HECTD2
		LOC107052466
		EMC1
		PPP2R3B
		LOC107049909
		RP11-343C2.9
		MAPK12
		CHST15
		PDE6C
		B3GNT7
		MZB1
		TRIM2
		NDUFA8
		SLC16A5
		ATOH8
		LLGL2
		PLIN2
		RFX3
		PMM1
		LCMT1
		LOC107057455
		STARD13
		HESX1
		ENDOUL
		GMPPA
		ABHD2
		PSMD3
		MPP4
		LOC100859780
		LOC101747901
		LOC771537
		LOC107056859
		HLA-DRA
		LOC100858473
		ASS1
		WDR19
		RGS4
		RCSD1
		ADAM23
		DMA
		LOC107057305
		LOC769646
		LOC100859599
		PTPN5
		LOC107050774
		ATR
		BAMBI
		ARSH
		TAF10
		UPF3A
		KCNE3
		SENP7
		PHLDA1
		MIOX
		ERO1L
		ZNF395
		LOC107051069
		RP11-548K23.11
		ARIH1
		ABCF2
		LOC101749442
		LOC101749141
		LOC107056130
		LRRC48
		NFIL3
		CD300A
		CLEC3B
		FANCC
		HGH1
		LOC107050190
		CCDC18
		PLA2R1
		LOC101751647
		LOC107056545
		UBE2L6
		PRRG1
		LOC101752215
		CDHR5
		NKTR
		DOCK11
		LOC423849
		ASAH2
		HIST1H2A4L4
		C23H1ORF63
		LOC107049575
		AHI1
		BST1
		FAM154B
		LOC417263
		LOC107049096
		LOC101751418
		LOC107056816
		SMC6
		MTR
		ERICH5
		RSU1
		LOC107057018
		ZNF711
		DLEC1
		LOC101752158
		PHACTR1
		TTC21B
		ATP1A1
		PRIM2
		LOC107057292
		ACSF2
		CXORF21
		BDP1L
		PIGL
		HUS1
		ASAP2
		CHRM4
		RAB38
		DZANK1
		DCX
		RIC3
		LAMB3
		MOGS
		LOC100857180
		RRAD
		LOC107054704
		STRIP1
		RTEL1
		BF1
		OTOA
		NCOA3
		LOC101748790
		DEF8
		KIF25
		GJB5
		UBTD1
		ENTPD7
		LOC100857401
		CCDC113
		LOC100858941
		LOC431092
		ADRB1
		VRK2
		ALDH6A1
		MLL3
		G6PC2
		LOC107049514
		JUND
		CTSB
		GBP
		POC1A
		CAMK2B
		CELF5
		SVEP1
		CYHR1
		TTC3
		CADPS2
		EEPD1
		STOML3
		C5
		MYCBPAP
		ATP2B2
		ANKRD26
		LOC425238
		LOC107051011
		OC3
		ARHGEF26
		PREX2
		LOC107051144
		RIMBP2
		ABCC2
		CNGA2
		PRMT8
		CHIR-B2
		LOC107049181
		LRRC56
		C19ORF24
		LOC107049705
		LOC107050592
		CYB561
		LOC101749113
		NAB2
		NAPB
		HSPA2
		ZNF827
		ZNF518B
		SHH
		THPO
		LOC425049
		RAB20
		C6ORF165
		LOC101750561
		LOC425792
		MARVELD3
		NSMF
		TMPRSS13
		RHCE
		TAC3
		TCEANC
		TEX9
		ABHD17A
		RAD54B
		PQLC2
		MYCL
		ANKDD1A
		ABCG8
		LOC107056208
		LOC101751305
		LOC107057287
		CASP14
		IL13RA1
		TLX1
		LOC107056921
		SPDL1
		NAA60
		ACBD7
		TALDO1
		RAB11FIP4
		AVD
		LOC101747454
		LOC107055470
		HSD11B2L
		KIAA1551
		A2ML2
		ZMYM6NB
		ENTPD2
		KIAA0753
		LOC418189
		ADH1C
		LOC101752211
		SNTA1
		EFCAB5
		GCM1
		UBE2J1
		LOC100857883
		BAG3
		LOC101750035
		SLC35B1
		IL4I1
		LOC107051108
		PRKDC
		CCL4
		PSMD2
		USP18
		RASSF9
		PCDH15
		CLDN10
		TRPC1
		ESR1
		LRRC19
		TRAIP
		SMAD7B
		FKBP5
		KIAA0232
		LOC101750621
		LOC107051253
		DRCC1
		LOC395647
		ACE2
		CMKLR1
		EDA2R
		C8H1ORF168
		LOC107049967
		LOC107056060
		LOC107056755
		GPRIN2
		DMTF1
		LOC107051395
		LOC107049189
		GPX2
		ADCK2
		LOC107057198
		LOC107056378
		TRHDE
		LOC107054428
		TRANK1
		TEX14
		LOC420552
		LOC429955
		LOC107055998
		KIF9
		ENPP2
		NRSN1
		ITGA2
		ALG11
		SLC31A2
		C3H8ORF80
		LOC101747905
		LOC107057459
		NSUN5
		LOC100857589
		MYC
		LOC107057063
		NR4A3
		YJEFN3
		BCL11B
		TNFRSF8
		CERS3
		UNKL
		MALL
		S100A16
		RNPC3
		LOC107049176
		LOC107051451
		FIGN
		LOC100502566
		LOC107055776
		SDHAF1
		ARID2
		LZTS3
		LOC107049078
		LOC107049949
		SLC11A1
		LFNG
		AUH
		GSK3B
		LOC107051291
		VPS37B
		LOC107053164
		ADAMTS17
		PDK4
		DUSP10
		PSMA5
		PKP2
		BEND4
		GFRA2
		LOC107056571
		LOC107057173
		MMP1
		LOC107057088
		LOC777044
		KIAA0556
		TARBP1
		ADAMTS6
		LOC107049170
		LOC101751308
		STYXL1
		HABP2
		NRROS
		SLC2A1
		LOC415787
		LSAMP
		CREM
		STK39
		KCNQ1
		ACOX3
		TRIM47
		LOC107057206
		SFTPA1
		BCL2A1
		RHO
		LOC100859434
		GREB1L
		SLC22A3
		ACER3
		PES1
		LOC101747546
		DAAM2
		LOC107048987
		ARHGAP8
		LOC107051434
		FGFBP1
		TIMM8A
		ZNF608
		LOC107050037
		SLC22A5
		ASPN
		POT1
		KIAA1109
		FAM83A
		CHAT2
		ZDHHC17
		LOC107054817
		LOC100859870
		CDH3
		LOC107057196
		GPR155
		PNISR
		EI24
		CARHSP1
		GREM2
		DACT2
		LOC107056696
		PDZK1IP1
		TMCO6
		VIL1
		LOC100858130
		LOC107051008
		GGT1
		LOC107049952
		LOC101750889
		LOC107056145
		LOC427882
		LOC107057460
		SOGA1
		SLC1A6
		TCF7L1
		HMOX1
		ZCCHC6
		CD1B
		LOC107051392
		CGNL1
		CECR1
		PPP2R4
		LOC101750175
		LOC100858431
		GSTA
		YWHAG
		LOC415872
		LOC107050949
		LOC107054773
		IGF2BP2
		LOC107049382
		LPAR3
		LOC107056526
		WNT-1
		DNAH7
		LOC101747704
		CCDC125
		PHC1
		LOC107050291
		LOC100858490
		ANKMY1
		LOC107055537
		ANGPTL4
		CXCR1
		LOC107052493
		SLC31A1
		RAD23A
		LOC100858284
		LOC107055949
		TRPC5
		NTRK2
		MFGE8
		LOC107056521
		LOC101751708
		LOC107049065
		AGRN
		SH3TC2
		CEP290
		ACP5
		PLCB4
		LOC101751490
		LOC107056038
		HOXA2
		TULP1
		LOC107055808
		LOC426456
		MOV10L1
		ELP6
		LOC107055700
		UGGT2
		LOC100857740
		NELFA
		NAE1
		SPI1
		OXSM
		ITGBL1
		LOC101751678
		THSD7A
		RPGRIP1L
		OSGIN1
		DHRS12
		IKBKB
		PPFIA2
		SUSD3
		FAM19A2
		TLR21
		ADAMTS15
		LOC107050014
		GBE1
		LOC101752046
		ENOX1
		DOK1
		LOC107049695
		LOC107049640
		LOC101750288
		TRIM66
		LOC107051428
		SIRPA
		LOC107050303
		CSMD2
		SAMD11
		PLCD1
		LGALS3
		SLC22A15
		KCNA3
		PIF1
		SLC2A6
		2020-09-12
		PDP2
		LOC426070
		LRRC49
		LOC101750587
		BAZ2B
		ARMC9
		MCOLN3
		EML6
		TUBA8A
		LOC107056374
		SFI1
		ANKRD60
		HSD3B2
		LOC101748752
		SLC22A13
		LOC771545
		ARHGEF4
		CCDC17
		DYNLL1
		LOC771176
		PLSCR1
		HELB
		LIPG
		FAIM
		MGST2
		APOLD1
		CTPS1
		TACSTD2
		NOX5
		RBBP8
		FOXI1
		RAB4A
		TRA2A
		LOC107050019
		THBS1
		SCLT1
		LOC107054359
		NSUN6
		PRDM10
		KIF27
		TNFRSF21
		LOC107050784
		LOC772158
		CCDC91
		AKR1B1
		LOC107050362
		FOXS1
		NT5DC2
		FAM184A
		LRP2
		LOC107049031
		ABHD8
		LRRCC1
		UNC13A
		CHST7
		SLC5A10
		RAD50
		PCMTD1
		CABIN1
		LOC107051332
		HRH1
		CYP1A4
		AMDHD1
		KBTBD10
		TERT
		FUCA1
		LOC107055916
		MCMDC2
		FZD8
		HTRA1
		CEP192
		CPLX2
		FAM76A
		SLC9A4
		KIAA1731
		PLXNB2
		POP1
		GPR56
		IFNLR1
		PAN3
		MINA
		TBC1D32
		LOC426825
		PLIN5
		CCDC173
		CZH5ORF51
		SNX22
		ADORA2B
		MAFB
		LOC107057469
		SOX6
		CIRH1A
		CLIP4
		LUC7L3
		ISX
		RAD51AP1
		HTR1D
		TDRD6
		LOC107049138
		ABCA9
		BG2
		PLEKHA2
		TMUB1
		RSPH10B
		LOC431499
		PKIA
		ESCO2
		LOC100859910
		LOC100857983
		LOC107054379
		SGSH
		TRPM3
		MCF2
		LOC429054
		LRRC20
		FECH
		CAPSL
		LOC107052490
		CRIP1
		LOC107054849
		MED12L
		PCYOX1L
		ARG2
		LOC107054733
		MKI67
		CNTNAP5
		LHFPL5
		SFTPC
		CLSPN
		ZFAND5
		LOC107057033
		RGS12
		RAPGEF2
		ENTPD1
		SMIM5
		LOC101748148
		ZNF438
		LRCH1
		PSMC5
		LOC416655
		LOC100858824
		PRDM5
		C2H18ORF63
		LOC107057288
		LOC107050712
		ZMYM2
		SRPR
		MADPRT
		EFCC1
		PPIP5K2
		CDKN1A
		LOC107054481
		MPHOSPH9
		ICE2
		UNC5D
		LOC107052062
		LOC427491
		USP36
		B3GNTL1
		NREP
		LOC107049009
		SIM2
		LOC107051858
		LCP1
		LRG1
		KIF20AL
		LOC107055828
		LOC107049573
		MPEG1
		METTL13
		ADM
		RHPN2
		ADAT1
		LOC107056307
		FSBP
		TTC14
		LOC101747825
		LOC107050866
		LOC107052453
		AGMO
		NFYB
		ABCB11
		WDR37
		XRCC5
		TAAR1
		NUAK2
		PGM5
		LOC107049972
		LOC107051241
		RND2
		KMO
		LOC107054465
		PCTP
		ZHX1
		LOC107049196
		TNFRSF6B
		ATRNL1
		IL1B
		HAX1
		DCHS1
		CTSA
		CDKL5
		LOC107051111
		TPPP
		HPSE
		PIP5K1B
		UST
		ERICH1
		FCER1G
		LOC421441
		LOC428754
		LOC100857700
		PYGO1
		PIGU
		HIST1H110
		COL24A1
		LOC770271
		LOC101751423
		ZFAND2A
		DNAL1
		ALB
		JPH1
		CPT1A
		C1QA
		PFKFB4
		ANKRD32
		CERS6
		LOC422304
		LOC107050665
		LOC107056858
		HTR2A
		FUT7
		EPAS1
		MLH1
		LOC100857902
		CYP8B1
		N4BP2L1
		HAUS3
		SEMA6B
		BLB1
		CX3CR1
		MYLK3
		LOC107057610
		NCOA7
		JDP2
		CEP128
		ERRFI1
		ANKDD1B
		INADL
		DHX58
		PLEKHA5
		FAM20C
		IL18R1
		TBX6
		BPI
		AKAP11
		NOXRED1
		LOC100859180
		TIMD4
		KCNJ16
		CPN2
		MOCS2
		TNPO2
		IRF9
		BACH2
		LOC101752219
		TCN2
		MIEN1
		PLEKHA6
		PHLDB2
		LOC422609
		TEX11
		FAM3D
		SCAP
		SLC4A4
		ACOT8
		LOC100858919
		FAM101B
		CCDC148
		DTNA
		KTN1
		KCNJ8
		LOH11CR2A
		LOC107055616
		NDEL1
		SERPINA10
		KCNS3
		CDK3
		C12ORF50
		NKIRAS2
		LOC101749876
		FLVCR2
		C11ORF52
		LOC107051675
		CH25H
		KAT2B
		LOC107057458
		ALPL
		LOC107049257
		YPEL2
		RHBDD1
		LOC107057062
		SLC6A17
		ALPK2
		LOC107049793
		BEAN1
		BCL2L14
		HECW1
		PITPNM1
		MCTP1
		UCK2
		OPN2SW
		LOC431060
		LOC100858336
		IL2RG
		IQGAP2
		LOC107050252
		ESPL1
		LOC107055387
		ARHGEF10L
		LOC101750014
		SLC6A2
		LOC107056232
		OTUD1
		MYO1B
		LOC107056596
		QARS
		MYL4
		SEC24D
		KMT2E
		TRAF3IP2
		CHRDL1
		LOC107049924
		HSPB8
		LOC101751597
		ADD3
		TAF4B
		ATP6V0D1
		LOC100859726
		SLC28A3
		GUCY1A3
		LOC769729
		NUBP2
		ATXN7L1
		LOC419830
		MSC
		PROZ
		ITIH5
		LOC100858226
		CCDC110
		TMED11
		SLC6A4
		C11ORF16
		LOC107049468
		FAM151B
		LOC107056556
		SYNE2
		RAD51B
		DSP
		ASCL3
		NR13
		KCTD15
		NXNL2
		NUP210L
		DNAJB1
		LOC107049082
		CEP135
		ALOX5
		LOC100858693
		TBC1D31
		LOC776507
		LOC107049811
		GPNMB
		GFRA4
		LOC107055741
		LOC430422
		LOC100857706
		BASP1
		PNPLA4
		FAM46B
		SQSTM1
		HPS6
		PLK3
		LOC107050931
		ATF3
		SHISA3
		TMEM45A
		FAM150B
		PLK1
		NEDD4
		LOC107054837
		CCDC141
		ZRANB3
		ATP6V0B
		LOC107050869
		FMO4
		PGRMC2
		ZBTB38
		CHIR-B5
		SLC26A8
		LOC101752055
		ALK
		DNAJA4
		VAMP1
		EVC2
		ATP1B1
		PELO
		FAS
		SUB1L1
		GLRA2
		CSTF3
		HBEGF
		PRTFDC1
		IL8L1
		VWA8
		CYSLTR2
		LOC107050100
		FET1
		MXD4
		LOC107055831
		CCDC137
		LOC107057210
		SLC8A3
		TRNAU1AP
		SLC26A3
		RASD2
		IGSF1
		LOC107049285
		C3AR1
		MTHFSD
		PIBF1
		MAEL
		TTLL1
		SDR42E1
		LRRC17
		FANCL
		NCF2
		LOC107049146
		LOC100857544
		KCTD18
		NOP2
		STMN3
		APBB1
		LOC107049174
		SLC25A44
		MED8
		HMCN1
		SFSWAP
		CD40
		IGFALS
		PPAPDC3
		LOC100857410
		LOC418114
		EFCAB7
		ZMYND8
		GSAP
		TAP1
		LOC425795
		NACC2
		GPR52
		FOLR1
		ARID5B
		SIPA1L2
		PLCH2
		CCNB3
		PPARG
		MERTK
		LOC107050261
		SLC47A1
		APLNR
		AKNAD1
		LOC422270
		LOC107049934
		EVI5
		LOC101747507
		C11ORF31
		F8A3
		IFT80
		ANKS6
		LOC107056369
		LOC100859777
		TP53INP2
		TNNC1
		RP3-461F17.3
		LOC107055196
		NAGA
		ZP1
		SMC4
		MID1
		PLACL2
		MYO15L
		FOXO6
		LOC107056430
		CHIR-B6
		KIAA1755
		ECM1
		ISPD
		LITAF
		LRRC25
		LOC107055666
		LTB4R1
		CRY1
		LOC101748539
		LOC770026
		VGLL1
		FAR2
		FAM171A1
		MPND
		LOC107053041
		GOLGA1
		BATF3
		LOC107049884
		MEA1
		DYTN
		KLF6
		LOC100857843
		NR5A1
		LOC107052763
		SCNN1D
		MAP2K6
		BHLHE22
		CD180
		LOC427816
		TMEM171
		LOC428322
		ARHGAP28
		LEPR
		AASDHPPT
		KCNB2
		FAM149A
		USP13
		KAZALD1
		SLC19A3
		STUB1
		CRYBA2
		LOC101749023
		LOC100857334
		CCDC170
		RP11-106M3.5
		LOC100858884
		SERPINB2
		PITX2
		PLA1A
		CETN1
		LOC101751186
		ANXA6
		CDK6
		KCNJ9
		EMID1
		KIAA1217
		ZNF236
		CTSS
		SMPD1
		MFSD2A
		CHL1
		ANO1
		RPAP3
		KLHDC8B
		LBFABP
		LOC107049317
		ARL10
		KIF20B
		EGR2
		LOC107055383
		PDE8A
		LOC100859035
		SPON1
		PLA2G4A
		TIMM10B
		LOC428958
		FKBP10
		PRUNE
		LOC107049501
		ITGB6
		SRBD1
		LOC107049149
		SDC4
		INVS
		LOC107056144
		LOC107049706
		RNF19B
		CADPS
		LOC107057065
		ADRA1B
		MPI
		LOC107050230
		KCNMB1
		LNP1
		HPS3
		LOC415641
		LOC107050413
		ITPKA
		AMY2A
		REV3L
		DDX60
		B4GALT6
		LOC425449
		LOC100857744
		C8H1ORF112
		SARM1
		LOC100858317
		LOC107056857
		LOC107057236
		2020-03-03
		LOC378902
		LOC107049001
		CD226
		S1PR4
		LOC101750269
		PDILT
		MPP1
		LOC100859680
		SLAMF8
		ROBO1
		LOC107057492
		CCDC42B
		NEK1
		NOP16
		FCRL2
		PCK1
		KBTBD11
		RAD51C
		OLAH
		CNNM4
		PARP6
		LIPA
		TMEM214
		FBXO5
		DRAM1
		PPP2R2C
		MIDN
		LHX8
		LOC107049201
		UACA
		PDS5B
		CIDEC
		LOC107051432
		MADD
		RP11-295K3.1
		TRMT13
		FAM69C
		PFKFB3
		EREG
		CCDC147
		SLC12A9
		WDR60
		ABCB5
		OBSCN
		LOC107055559
		SLC52A3
		HHIPL2
		LOC101748459
		LRRC3C
		LOC101750892
		MDM1
		LOC422922
		RDH16
		TPRN
		LOC374195
		CRYGN
		CDC20
		CCKBR
		ANG
		CCK
		FTSJ3
		STYX
		ADRB2
		GABPB1
		LOC107055539
		ERI2
[truncated: 1,383 more rows]
