# Supplementary material for: Integrative Analyses of mRNA Expression Profile Reveal SOCS2 and CISH Play Important Roles in GHR Mutation-Induced Excessive Abdominal Fat Deposition in the Sex-Linked Dwarf Chicken
Source: Front Genet. 2021 Jan 14;11:610605. doi: 10.3389/fgene.2020.610605 (PMC7841439; doi:10.3389/fgene.2020.610605)
Supplement: Supplementary File 5 — The genes list of scatter plot of DEGs between ND and NN chicken in the fat. [file Table_5.XLS]

## Sheet: HD_fat-VS-HN_fat.DEGseq_Method.
GeneID	Length	HD_fat-Expression	HN_fat-Expression	log2Ratio(HN_fat/HD_fat)	q-value(Storey et al. 2003)	Up-Down-Regulation(HN_fat/HD_fat)	p-value	Symbol	Cellular Component	Molecular Function	Biological Process	Kegg Orthology	Nr Description
396536	980	36645	279882	2.94118	0	Up	0	APOA1	GO:0070062//extracellular exosome;GO:0072562//blood microparticle;GO:0030139//endocytic vesicle;GO:0042627//chylomicron;GO:0034361//very-low-density lipoprotein particle;GO:0034366//spherical high-density lipoprotein particle	GO:0001540//amyloid-beta binding;GO:0031210//phosphatidylcholine binding;GO:0015485//cholesterol binding;GO:0042802//identical protein binding;GO:0070653//high-density lipoprotein particle receptor binding;GO:0017127//cholesterol transporter activity;GO:0008035//high-density lipoprotein particle binding;GO:0005543//phospholipid binding;GO:0034191//apolipoprotein A-I receptor binding;GO:0060228//p…	GO:0010804//negative regulation of tumor necrosis factor-mediated signaling pathway;GO:0050713//negative regulation of interleukin-1 beta secretion;GO:0043534//blood vessel endothelial cell migration;GO:0033344//cholesterol efflux;GO:0050728//negative regulation of inflammatory response;GO:0045445//myoblast differentiation;GO:0070328//triglyceride homeostasis;GO:0051346//negative regulation of hy…	K08757//apolipoprotein A-I	gi|45382961|ref|NP_990856.1|//apolipoprotein A-I preproprotein [Gallus gallus];gi|971431348|ref|XP_015153457.1|//PREDICTED: apolipoprotein A-I isoform X1 [Gallus gallus]
428310	993	5167.29	89298.8	4.11921	0	Up	0	HSP25	NA	NA	NA	K06062//histone acetyltransferase [EC:2.3.1.48];K09547//heat shock protein beta-9;K09545//heat shock protein beta-6;K09542//crystallin, alpha B	gi|770478845|ref|NP_001010842.2|//heat shock protein beta-9 [Gallus gallus]
418233	3378	160007	41759	-1.92993	0	Down	0	PNPLA3	NA	NA	NA	K16816//patatin-like phospholipase domain-containing protein 2 [EC:3.1.1.3]	gi|971373198|ref|XP_015146675.1|//PREDICTED: patatin-like phospholipase domain-containing protein 2 isoform X3 [Gallus gallus];gi|971373196|ref|XP_015146672.1|//PREDICTED: patatin-like phospholipase domain-containing protein 3 isoform X2 [Gallus gallus];gi|971373194|ref|XP_015146666.1|//PREDICTED: patatin-like phospholipase domain-containing protein 2 isoform X1 [Gallus gallus]
395706	1418	54063	5580	-3.26826	0	Down	0	SCD	GO:0016021//integral component of membrane;GO:0005789//endoplasmic reticulum membrane	GO:0005506//iron ion binding;GO:0004768//stearoyl-CoA 9-desaturase activity	GO:0006636//unsaturated fatty acid biosynthetic process;GO:0055114//oxidation-reduction process	K00507//stearoyl-CoA desaturase (Delta-9 desaturase) [EC:1.14.19.1]	gi|45382443|ref|NP_990221.1|//acyl-CoA desaturase [Gallus gallus]
418892	5859	45421	130531	1.53101	0	Up	0	LOC418892	GO:0005615//extracellular space	GO:0004252//serine-type endopeptidase activity;GO:0004866//endopeptidase inhibitor activity	GO:0030449//regulation of complement activation;GO:0010951//negative regulation of endopeptidase activity	K03989//complement component 4	gi|363729287|ref|XP_417086.3|//PREDICTED: complement C4 [Gallus gallus]
396315	1786	43421	2190	-4.30134	0	Down	0	IGFBP2	GO:0070062//extracellular exosome;GO:0005615//extracellular space	GO:0031994//insulin-like growth factor I binding;GO:0031995//insulin-like growth factor II binding	GO:0001558//regulation of cell growth;GO:0043567//regulation of insulin-like growth factor receptor signaling pathway;GO:0042104//positive regulation of activated T cell proliferation	K10138//insulin-like growth factor-binding protein 3	gi|45382495|ref|NP_990690.1|//insulin-like growth factor-binding protein 2 precursor [Gallus gallus];gi|28372060|emb|CAD66434.1|//insulin-like growth factor binding protein 2, partial [Gallus gallus];gi|971405771|ref|XP_015145275.1|//PREDICTED: insulin-like growth factor-binding protein 2 isoform X1 [Gallus gallus];gi|971405773|ref|XP_015145276.1|//PREDICTED: insulin-like growth factor-binding pr…
421309	2394	70481	12934	-2.43802	0	Down	0	DGAT2	NA	NA	NA	K11160//diacylglycerol O-acyltransferase 2 [EC:2.3.1.20 2.3.1.75]	gi|363729550|ref|XP_419374.3|//PREDICTED: diacylglycerol O-acyltransferase 2 [Gallus gallus]
100857433	1678	161008	66931.1	-1.25834	0	Down	0	PLIN4	NA	NA	NA	K20287//perilipin-3	gi|952556255|ref|NP_001304017.1|//perilipin-4 [Gallus gallus]
423504	2323	65847	150859	1.20406	0	Up	0	HSPA2	GO:0070062//extracellular exosome;GO:0072562//blood microparticle;GO:0072687//meiotic spindle;GO:0043209//myelin sheath;GO:0043204//perikaryon;GO:0043235//receptor complex;GO:0009986//cell surface;GO:0001673//male germ cell nucleus;GO:0005829//cytosol;GO:0000795//synaptonemal complex;GO:0005739//mitochondrion;GO:0036128//CatSper complex	GO:0033142//progesterone receptor binding;GO:0005524//ATP binding;GO:0051861//glycolipid binding;GO:0051082//unfolded protein binding;GO:0019899//enzyme binding	GO:0007141//male meiosis I;GO:0010243//response to organonitrogen compound;GO:0009409//response to cold;GO:0031662//positive regulation of cyclin-dependent protein serine/threonine kinase activity involved in G2/M transition of mitotic cell cycle;GO:0007286//spermatid development;GO:0009408//response to heat;GO:0032570//response to progesterone;GO:0070194//synaptonemal complex disassembly;GO:1901…	K03283//heat shock 70kDa protein 1/8	gi|55742654|ref|NP_001006686.1|//heat shock 70 kDa protein [Gallus gallus]
429249	6350	4601	41812	3.19195	0	Up	0	LOC429249	NA	NA	NA	K18273//alpha-tectorin	gi|971448161|ref|XP_015128983.1|//PREDICTED: IgGFc-binding protein-like, partial [Gallus gallus]
423931	2245	4244	35683	3.07979	0	Up	0	BAG3	NA	NA	NA	K09557//BCL2-associated athanogene 3	gi|971403400|ref|XP_015144393.1|//PREDICTED: BAG family molecular chaperone regulator 3 isoform X2 [Gallus gallus];gi|971403398|ref|XP_015144392.1|//PREDICTED: BAG family molecular chaperone regulator 3 isoform X1 [Gallus gallus];gi|971403402|ref|XP_015144394.1|//PREDICTED: BAG family molecular chaperone regulator 3 isoform X3 [Gallus gallus]
100859797	6499	37032	5949	-2.63	0	Down	0	ACKR4	NA	NA	NA	K04186//C-C chemokine receptor-like 1	gi|513169317|ref|XP_003640769.2|//PREDICTED: atypical chemokine receptor 4 [Gallus gallus]
422234	4743	85801	36284	-1.23361	0	Down	0	GPC4	NA	NA	NA	K08110//glypican 4	gi|971391842|ref|XP_015133935.1|//PREDICTED: glypican-4 [Gallus gallus]
420570	3777	7492	36027	2.2737	0	Up	0	PDK4	NA	NA	NA	K00898//pyruvate dehydrogenase kinase 2/3/4 [EC:2.7.11.2]	gi|315573167|ref|NP_001186838.1|//pyruvate dehydrogenase kinase, isozyme 4 [Gallus gallus]
430557	7375	6047.7	30249.9	2.33052	0	Up	0	ACACB	NA	GO:0003989//acetyl-CoA carboxylase activity;GO:0004075//biotin carboxylase activity	NA	K01946//acetyl-CoA carboxylase / biotin carboxylase 2 [EC:6.4.1.2 6.3.4.14]	gi|971421368|ref|XP_015130997.1|//PREDICTED: acetyl-CoA carboxylase 2 isoform X1 [Gallus gallus];gi|971421376|ref|XP_015131001.1|//PREDICTED: acetyl-CoA carboxylase 2 isoform X3 [Gallus gallus];gi|971421374|ref|XP_015131000.1|//PREDICTED: acetyl-CoA carboxylase 2 isoform X2 [Gallus gallus];gi|971421378|ref|XP_015131002.1|//PREDICTED: acetyl-CoA carboxylase 2 isoform X4 [Gallus gallus]
427836	2544	38377.4	10575.5	-1.85148	0	Down	0	FAM57A	NA	NA	NA	NA	gi|971426750|ref|XP_015151606.1|//PREDICTED: protein FAM57A [Gallus gallus]
419557	402	56711	22739	-1.31041	0	Down	0	FABP3	GO:0070062//extracellular exosome;GO:0005615//extracellular space	GO:0008092//cytoskeletal protein binding;GO:0070538//oleic acid binding;GO:0005215//transporter activity	GO:0006810//transport	K08752//fatty acid-binding protein 3, muscle and heart	gi|71894843|ref|NP_001026060.1|//fatty acid-binding protein, heart [Gallus gallus]
417520	3003	41619.9	13691.9	-1.5959	0	Down	0	POR	GO:0043231//intracellular membrane-bounded organelle;GO:0016021//integral component of membrane	GO:0003958//NADPH-hemoprotein reductase activity;GO:0010181//FMN binding	GO:0032770//positive regulation of monooxygenase activity;GO:0055114//oxidation-reduction process;GO:0090346//cellular organofluorine metabolic process	K00327//NADPH-ferrihemoprotein reductase [EC:1.6.2.4]	gi|971425748|ref|XP_015151205.1|//PREDICTED: NADPH--cytochrome P450 reductase isoform X2 [Gallus gallus];gi|307775405|ref|NP_001182725.1|//NADPH--cytochrome P450 reductase [Gallus gallus]
419933	3296	66599	29456	-1.16889	0	Down	0	PRELP	NA	NA	NA	K08125//proline arginine-rich end leucine-rich repeat protein	gi|118102574|ref|XP_418054.2|//PREDICTED: prolargin [Gallus gallus]
416886	3952	3617	21416	2.57387	0	Up	0	RPH3A	GO:0005622//intracellular;GO:0098793//presynapse;GO:0005886//plasma membrane	GO:0005544//calcium-dependent phospholipid binding;GO:0030276//clathrin binding;GO:0005509//calcium ion binding;GO:0019905//syntaxin binding;GO:0017137//Rab GTPase binding	GO:0006886//intracellular protein transport;GO:0006906//vesicle fusion;GO:0048791//calcium ion-regulated exocytosis of neurotransmitter;GO:0017158//regulation of calcium ion-dependent exocytosis	K19938//rabphilin-3A	gi|971421435|ref|XP_004945663.2|//PREDICTED: rabphilin-3A isoform X3 [Gallus gallus];gi|971421437|ref|XP_004945664.2|//PREDICTED: rabphilin-3A isoform X4 [Gallus gallus];gi|971421433|ref|XP_015131024.1|//PREDICTED: rabphilin-3A isoform X2 [Gallus gallus];gi|513210307|ref|XP_004945666.1|//PREDICTED: rabphilin-3A isoform X5 [Gallus gallus]
425389	1274	33401.6	70769	1.09125	0	Up	0	BF2	GO:0009986//cell surface;GO:0042612//MHC class I protein complex;GO:0016021//integral component of membrane	GO:0042605//peptide antigen binding	GO:0006955//immune response;GO:0002474//antigen processing and presentation of peptide antigen via MHC class I	K06751//major histocompatibility complex, class I	gi|71897025|ref|NP_001026509.1|//Major histocompatibility complex class I antigen BF2 precursor [Gallus gallus]
772356	4161	5908	25341	2.10878	0	Up	0	CADM3	NA	NA	NA	K06780//cell adhesion molecule 3	gi|971432973|ref|XP_015154156.1|//PREDICTED: cell adhesion molecule 3 isoform X1 [Gallus gallus];gi|971432977|ref|XP_015154158.1|//PREDICTED: cell adhesion molecule 3 isoform X2 [Gallus gallus];gi|971432981|ref|XP_015154160.1|//PREDICTED: cell adhesion molecule 3 isoform X4 [Gallus gallus];gi|971432979|ref|XP_015154159.1|//PREDICTED: cell adhesion molecule 3 isoform X3 [Gallus gallus]
396487	2389	32991	68518	1.06246	0	Up	0	HSPA5	GO:0005788//endoplasmic reticulum lumen;GO:0070062//extracellular exosome;GO:0005925//focal adhesion;GO:0043209//myelin sheath;GO:0005793//endoplasmic reticulum-Golgi intermediate compartment;GO:0030496//midbody;GO:0034663//endoplasmic reticulum chaperone complex;GO:0009986//cell surface;GO:0030176//integral component of endoplasmic reticulum membrane;GO:0008180//COP9 signalosome;GO:0005886//plas…	GO:0043022//ribosome binding;GO:0051787//misfolded protein binding;GO:0005524//ATP binding;GO:0019904//protein domain specific binding;GO:0051082//unfolded protein binding;GO:0031625//ubiquitin protein ligase binding;GO:0016887//ATPase activity	GO:0021680//cerebellar Purkinje cell layer development;GO:0021762//substantia nigra development;GO:0030335//positive regulation of cell migration;GO:0051603//proteolysis involved in cellular protein catabolic process;GO:0031398//positive regulation of protein ubiquitination;GO:0043066//negative regulation of apoptotic process;GO:0035437//maintenance of protein localization in endoplasmic reticulu…	K09490//heat shock 70kDa protein 5	gi|45382769|ref|NP_990822.1|//78 kDa glucose-regulated protein precursor [Gallus gallus]
423600	3933	24328	52746	1.12449	0	Up	0	CAT	NA	NA	NA	K03781//catalase [EC:1.11.1.6]	gi|767806549|ref|NP_001026386.2|//catalase [Gallus gallus]
424366	3056	43330.6	18251.3	-1.23934	0	Down	0	OLFML2B	NA	NA	NA	K04594//latrophilin 3	gi|971407248|ref|XP_422209.5|//PREDICTED: olfactomedin-like protein 2B [Gallus gallus]
418489	3097	17811	3603	-2.29745	0	Down	0	GRIK1	NA	NA	NA	K05201//glutamate receptor, ionotropic kainate 1	gi|971375237|ref|XP_015155113.1|//PREDICTED: glutamate receptor ionotropic, kainate 1 isoform X3 [Gallus gallus];gi|971375233|ref|XP_015155100.1|//PREDICTED: glutamate receptor ionotropic, kainate 1 isoform X1 [Gallus gallus];gi|971375235|ref|XP_015155106.1|//PREDICTED: glutamate receptor ionotropic, kainate 1 isoform X2 [Gallus gallus]
415954	2476	22779	6366	-1.8312	0	Down	0	ASPN	NA	NA	NA	K08120//asporin	gi|118096781|ref|XP_414298.2|//PREDICTED: asporin [Gallus gallus]
100858068	791	1366.39	11640	3.0987	0	Up	0	LOC100858068	NA	NA	NA	K18273//alpha-tectorin	gi|971442314|ref|XP_015156645.1|//PREDICTED: IgGFc-binding protein-like, partial [Gallus gallus]
416746	9761	37615	15757	-1.24727	0	Down	0	CDC42BPA	NA	NA	NA	K16307//serine/threonine-protein kinase MRCK [EC:2.7.11.1]	gi|971386316|ref|XP_015139001.1|//PREDICTED: serine/threonine-protein kinase MRCK alpha isoform X8 [Gallus gallus];gi|971386302|ref|XP_015138994.1|//PREDICTED: serine/threonine-protein kinase MRCK alpha isoform X1 [Gallus gallus];gi|971386320|ref|XP_015139003.1|//PREDICTED: serine/threonine-protein kinase MRCK alpha isoform X10 [Gallus gallus];gi|313661517|ref|NP_001186372.1|//serine/threonine-pr…
100857892	1126	6327	21665	1.78382	0	Up	0	LOC100857892	NA	NA	GO:0007160//cell-matrix adhesion	K18273//alpha-tectorin	gi|513236346|ref|XP_004950259.1|//PREDICTED: sushi, nidogen and EGF-like domain-containing protein 1 isoform X2 [Gallus gallus];gi|513236349|ref|XP_004950260.1|//PREDICTED: sushi, nidogen and EGF-like domain-containing protein 1 isoform X1 [Gallus gallus]
395074	4210	43187	19704	-1.12406	0	Down	0	CCDC80	GO:0005614//interstitial matrix;GO:0005604//basement membrane	GO:0001968//fibronectin binding;GO:0008201//heparin binding	GO:0001525//angiogenesis;GO:0030198//extracellular matrix organization;GO:0048870//cell motility;GO:0010811//positive regulation of cell-substrate adhesion	K19408//sushi repeat-containing protein SRPX2	gi|45383303|ref|NP_989762.1|//coiled-coil domain-containing protein 80 precursor [Gallus gallus]
420057	3618	21359	6233	-1.7688	0	Down	0	SLC1A6	NA	NA	NA	K05617//solute carrier family 1 (high affinity aspartate/glutamate transporter), member 6	gi|513226492|ref|XP_004948712.1|//PREDICTED: excitatory amino acid transporter 4 isoform X1 [Gallus gallus]
427237	3835	8111	24398	1.59686	0	Up	0	PLIN2	NA	NA	NA	K17284//perilipin-2	gi|971438711|ref|XP_015135580.1|//PREDICTED: perilipin-2 isoform X2 [Gallus gallus];gi|971438713|ref|XP_015135581.1|//PREDICTED: perilipin-2 isoform X3 [Gallus gallus];gi|971438709|ref|XP_015135579.1|//PREDICTED: perilipin-2 isoform X1 [Gallus gallus]
423418	2048	36279	15571	-1.21222	0	Down	0	LGMN	GO:0070062//extracellular exosome;GO:0005770//late endosome;GO:0005764//lysosome;GO:0045177//apical part of cell	GO:0004197//cysteine-type endopeptidase activity	GO:0032801//receptor catabolic process;GO:0051603//proteolysis involved in cellular protein catabolic process;GO:0010447//response to acidic pH;GO:0006624//vacuolar protein processing;GO:0043524//negative regulation of neuron apoptotic process;GO:0040015//negative regulation of multicellular organism growth;GO:1901185//negative regulation of ERBB signaling pathway;GO:0003014//renal system process	K01369//legumain [EC:3.4.22.34]	gi|50748618|ref|XP_421328.1|//PREDICTED: legumain [Gallus gallus]
423678	3624	4219.3	16794.4	2.00095	0	Up	0	PAPSS2	NA	NA	NA	K13811//3'-phosphoadenosine 5'-phosphosulfate synthase [EC:2.7.7.4 2.7.1.25]	gi|513190554|ref|XP_004942049.1|//PREDICTED: bifunctional 3'-phosphoadenosine 5'-phosphosulfate synthase 2 isoform X3 [Gallus gallus];gi|971401463|ref|XP_015134188.1|//PREDICTED: bifunctional 3'-phosphoadenosine 5'-phosphosulfate synthase 2 isoform X1 [Gallus gallus];gi|971401465|ref|XP_015134189.1|//PREDICTED: bifunctional 3'-phosphoadenosine 5'-phosphosulfate synthase 2 isoform X2 [Gallus gallu…
107052707	1580	4032	16223	2.01652	0	Up	0	CEBPD	NA	NA	NA	K10050//CCAAT/enhancer binding protein (C/EBP), delta	gi|971383928|ref|XP_015138136.1|//PREDICTED: CCAAT/enhancer-binding protein delta [Gallus gallus]
408044	6304	27511	10537	-1.3765	0	Down	0	PPL	NA	NA	NA	K10386//periplakin	gi|363739654|ref|XP_414712.3|//PREDICTED: periplakin [Gallus gallus]
419824	7861	36515	16519	-1.13631	0	Down	0	NFASC	GO:0070062//extracellular exosome;GO:0033270//paranode region of axon;GO:0005925//focal adhesion;GO:0016021//integral component of membrane;GO:0043209//myelin sheath;GO:0005886//plasma membrane;GO:0033010//paranodal junction	GO:0086080//protein binding involved in heterotypic cell-cell adhesion	GO:0019226//transmission of nerve impulse;GO:0071205//protein localization to juxtaparanode region of axon;GO:0045162//clustering of voltage-gated sodium channels;GO:0002175//protein localization to paranode region of axon;GO:0034113//heterotypic cell-cell adhesion;GO:0050808//synapse organization;GO:0007411//axon guidance;GO:0030913//paranodal junction assembly	K06757//neurofascin	gi|237858643|ref|NP_001153793.1|//neurofascin isoform 5 precursor [Gallus gallus];gi|971433661|ref|XP_015154394.1|//PREDICTED: neurofascin isoform X4 [Gallus gallus];gi|971433686|ref|XP_015154406.1|//PREDICTED: neurofascin isoform X16 [Gallus gallus];gi|971433673|ref|XP_015154400.1|//PREDICTED: neurofascin isoform X10 [Gallus gallus];gi|971433678|ref|XP_015154402.1|//PREDICTED: neurofascin isofor…
396440	6490	10670	27268	1.3617	0	Up	0	TNC	GO:0016020//membrane;GO:0005615//extracellular space;GO:0005925//focal adhesion;GO:0005614//interstitial matrix;GO:0005604//basement membrane	GO:0045545//syndecan binding	GO:0007528//neuromuscular junction development;GO:0001649//osteoblast differentiation;GO:0060739//mesenchymal-epithelial cell signaling involved in prostate gland development;GO:0010628//positive regulation of gene expression;GO:0060740//prostate gland epithelium morphogenesis;GO:0007155//cell adhesion;GO:0014012//peripheral nervous system axon regeneration;GO:0008284//positive regulation of cell…	K06252//tenascin	gi|971422697|ref|XP_015134826.1|//PREDICTED: tenascin isoform X1 [Gallus gallus];gi|971422703|ref|XP_015134830.1|//PREDICTED: tenascin isoform X3 [Gallus gallus];gi|971422701|ref|XP_015134828.1|//PREDICTED: tenascin isoform X2 [Gallus gallus];gi|971422705|ref|XP_015134831.1|//PREDICTED: tenascin isoform X4 [Gallus gallus];gi|312032350|ref|NP_990787.2|//tenascin precursor [Gallus gallus]
373987	5994	17235	36960	1.10867	0	Up	0	THBS1	NA	NA	NA	K16857//thrombospondin 1	gi|313661364|ref|NP_001186382.1|//thrombospondin-1 precursor [Gallus gallus]
396107	5611	15901	35004	1.14645	0	Up	0	RET	GO:0010008//endosome membrane;GO:0005887//integral component of plasma membrane;GO:0043235//receptor complex	GO:0004713//protein tyrosine kinase activity;GO:0005524//ATP binding;GO:0005509//calcium ion binding	GO:0030335//positive regulation of cell migration;GO:0045893//positive regulation of transcription, DNA-templated;GO:0007169//transmembrane receptor protein tyrosine kinase signaling pathway;GO:0061146//Peyer's patch morphogenesis;GO:0033619//membrane protein proteolysis;GO:0048265//response to pain;GO:0050770//regulation of axonogenesis;GO:0007158//neuron cell-cell adhesion;GO:0018108//peptidyl-…	K05126//proto-oncogene tyrosine-protein kinase Ret [EC:2.7.10.1]	gi|779176440|ref|NP_990521.2|//proto-oncogene tyrosine-protein kinase receptor Ret precursor [Gallus gallus];gi|971400971|ref|XP_015143444.1|//PREDICTED: proto-oncogene tyrosine-protein kinase receptor Ret isoform X1 [Gallus gallus]
421945	6346	7320	21471	1.56052	0	Up	0	LPIN1	GO:0005634//nucleus;GO:0005741//mitochondrial outer membrane	GO:0003713//transcription coactivator activity;GO:0008195//phosphatidate phosphatase activity	GO:0045944//positive regulation of transcription from RNA polymerase II promoter;GO:0009062//fatty acid catabolic process;GO:0016311//dephosphorylation;GO:0019432//triglyceride biosynthetic process	K15728//phosphatidate phosphatase LPIN [EC:3.1.3.4]	gi|513178989|ref|XP_004935828.1|//PREDICTED: phosphatidate phosphatase LPIN1 isoform X2 [Gallus gallus];gi|513178998|ref|XP_004935830.1|//PREDICTED: phosphatidate phosphatase LPIN1 isoform X5 [Gallus gallus];gi|513178992|ref|XP_419957.4|//PREDICTED: phosphatidate phosphatase LPIN1 isoform X3 [Gallus gallus];gi|971390339|ref|XP_015131579.1|//PREDICTED: phosphatidate phosphatase LPIN1 isoform X6 [G…
416292	4500	694	8023	3.53918	0	Up	0	C10ORF10	NA	NA	NA	K08618//a disintegrin and metalloproteinase with thrombospondin motifs 2 [EC:3.4.24.14]	gi|118097493|ref|XP_429413.2|//PREDICTED: uncharacterized protein C10ORF10 isoform X1 [Gallus gallus]
421960	3272	11767	27518	1.23368	0	Up	0	SDC1	NA	NA	NA	K06257//syndecan 1	gi|118089042|ref|XP_419972.2|//PREDICTED: syndecan-1 [Gallus gallus]
415419	4252	14665	31811	1.1252	0	Up	0	MAPK6	GO:0005634//nucleus;GO:0005737//cytoplasm	GO:0005524//ATP binding;GO:0046982//protein heterodimerization activity;GO:0004707//MAP kinase activity;GO:0019901//protein kinase binding	GO:0000165//MAPK cascade;GO:0007049//cell cycle	K06855//mitogen-activated protein kinase 4/6 [EC:2.7.11.24]	gi|71895653|ref|NP_001025720.1|//mitogen-activated protein kinase 6 [Gallus gallus];gi|971412816|ref|XP_015147400.1|//PREDICTED: mitogen-activated protein kinase 6 isoform X2 [Gallus gallus]
423209	1945	218	6217	4.84187	0	Up	0	CHAC1	NA	NA	NA	K07232//cation transport protein ChaC	gi|313851059|ref|NP_001186585.1|//glutathione-specific gamma-glutamylcyclotransferase 1 [Gallus gallus]
418917	3336	3160	12674	2.01192	0	Up	0	HSPH1	NA	NA	NA	K09485//heat shock protein 110kDa	gi|971377963|ref|XP_015133410.1|//PREDICTED: heat shock protein 105 kDa isoform X1 [Gallus gallus];gi|228008358|ref|NP_001153170.1|//heat shock protein 105 kDa [Gallus gallus]
418143	8154	13547	29462	1.12893	0	Up	0	TMTC1	NA	NA	NA	K09667//protein O-GlcNAc transferase [EC:2.4.1.255]	gi|971372182|ref|XP_015142512.1|//PREDICTED: transmembrane and TPR repeat-containing protein 1 [Gallus gallus]
374232	3710	1252	8433	2.75986	0	Up	0	KAT2A	NA	NA	NA	K06062//histone acetyltransferase [EC:2.3.1.48]	gi|971435510|ref|XP_015155139.1|//PREDICTED: histone acetyltransferase KAT2A isoform X2 [Gallus gallus];gi|971435508|ref|XP_015155138.1|//PREDICTED: histone acetyltransferase KAT2A isoform X1 [Gallus gallus]
421186	2238	2496	11138	2.16585	0	Up	0	FKBP5	GO:0070062//extracellular exosome;GO:0005654//nucleoplasm;GO:0016021//integral component of membrane;GO:0005789//endoplasmic reticulum membrane	GO:0003755//peptidyl-prolyl cis-trans isomerase activity;GO:0031072//heat shock protein binding;GO:0005528//FK506 binding	GO:0000413//protein peptidyl-prolyl isomerization;GO:0061077//chaperone-mediated protein folding	K09571//FK506-binding protein 4/5 [EC:5.2.1.8]	gi|53749682|ref|NP_001005431.1|//peptidyl-prolyl cis-trans isomerase FKBP5 [Gallus gallus]
396212	376	1777	9587	2.43968	0	Up	0	MT4	NA	GO:0008270//zinc ion binding	GO:0070555//response to interleukin-1;GO:0032496//response to lipopolysaccharide	K14739//metallothionein 1/2	gi|46048711|ref|NP_990606.1|//metallothionein [Gallus gallus]
107049720	820	20690	7896	-1.38169	0	Down	0	LOC107049720	NA	NA	NA	K02738//20S proteasome subunit beta 1 [EC:3.4.25.1]	gi|971448230|ref|XP_015129008.1|//PREDICTED: vitelline membrane outer layer protein 1 homolog [Gallus gallus]
107053650	1474	9389	22808	1.28855	0	Up	0	DDIT4	NA	NA	NA	K08270//DNA-damage-inducible transcript 4	gi|971401795|ref|XP_015143726.1|//PREDICTED: DNA damage-inducible transcript 4 protein [Gallus gallus]
769420	3412	18078	6360	-1.49909	0	Down	0	PRKAR2B	NA	NA	NA	K04739//cAMP-dependent protein kinase regulator	gi|971370532|ref|XP_015131274.1|//PREDICTED: cAMP-dependent protein kinase type II-beta regulatory subunit isoform X2 [Gallus gallus];gi|971370530|ref|XP_015131273.1|//PREDICTED: cAMP-dependent protein kinase type II-beta regulatory subunit isoform X1 [Gallus gallus]
100858647	598	17305	5947	-1.53291	0	Down	0	LOC100858647	NA	NA	NA	NA	gi|363735454|ref|XP_003641562.1|//PREDICTED: beta-microseminoprotein-like [Gallus gallus]
420502	2402	4015	13732	1.78212	0	Up	0	OTUD1	NA	NA	NA	K13716//OTU domain-containing protein 1 [EC:3.4.19.12]	gi|971381553|ref|XP_418604.5|//PREDICTED: OTU domain-containing protein 1 [Gallus gallus]
427308	1590	15330	4926	-1.62982	0	Down	0	ALDOB	GO:0070062//extracellular exosome;GO:0005829//cytosol;GO:0034451//centriolar satellite	GO:0061609//fructose-1-phosphate aldolase activity;GO:0070061//fructose binding;GO:0004332//fructose-bisphosphate aldolase activity;GO:0008092//cytoskeletal protein binding;GO:0042802//identical protein binding;GO:0051117//ATPase binding	GO:0001889//liver development;GO:0006000//fructose metabolic process;GO:0006094//gluconeogenesis;GO:0006096//glycolytic process;GO:0006116//NADH oxidation;GO:0070072//vacuolar proton-transporting V-type ATPase complex assembly;GO:0032781//positive regulation of ATPase activity;GO:0030388//fructose 1,6-bisphosphate metabolic process	K01623//fructose-bisphosphate aldolase, class I [EC:4.1.2.13]	gi|157951672|ref|NP_001007978.1|//fructose-bisphosphate aldolase B [Gallus gallus]
417187	4656	10386	23649	1.19519	0	Up	0	FNBP1	NA	NA	NA	K20121//formin-binding protein 1	gi|971423597|ref|XP_015135212.1|//PREDICTED: formin-binding protein 1 isoform X8 [Gallus gallus];gi|971423593|ref|XP_015135210.1|//PREDICTED: formin-binding protein 1 isoform X6 [Gallus gallus];gi|971423605|ref|XP_015135216.1|//PREDICTED: formin-binding protein 1 isoform X12 [Gallus gallus];gi|971423603|ref|XP_015135215.1|//PREDICTED: formin-binding protein 1 isoform X11 [Gallus gallus];gi|971423…
423122	4497	27447	12882	-1.08324	0	Down	0	FADS2	GO:0016021//integral component of membrane	GO:0016491//oxidoreductase activity	GO:0055114//oxidation-reduction process;GO:0006629//lipid metabolic process	K10226//acyl-CoA 6-desaturase (Delta-6 desaturase) [EC:1.14.19.3]	gi|238028975|ref|NP_001153900.1|//fatty acid desaturase 2 [Gallus gallus]
414798	1506	15767	5437	-1.52798	0	Down	0	CYB5A	GO:0070062//extracellular exosome;GO:0031090//organelle membrane;GO:0016021//integral component of membrane;GO:0005739//mitochondrion;GO:0005789//endoplasmic reticulum membrane	GO:0020037//heme binding;GO:0046872//metal ion binding;GO:0019899//enzyme binding	GO:0055114//oxidation-reduction process	K10226//acyl-CoA 6-desaturase (Delta-6 desaturase) [EC:1.14.19.3];K10595//E3 ubiquitin-protein ligase HERC2 [EC:2.3.2.26];K19703//4-hydroxysphinganine ceramide fatty acyl 2-hydroxylase [EC:1.14.18.6]	gi|48976095|ref|NP_001001748.1|//cytochrome b5 [Gallus gallus]
396343	4226	10403	23330	1.17324	0	Up	0	SDC3	GO:0009986//cell surface;GO:0016021//integral component of membrane	GO:0019838//growth factor binding	GO:0003419//growth plate cartilage chondrocyte proliferation;GO:0035988//chondrocyte proliferation;GO:0016477//cell migration;GO:1900026//positive regulation of substrate adhesion-dependent cell spreading	K16337//syndecan 3	gi|45382403|ref|NP_990714.1|//syndecan-3 precursor [Gallus gallus];gi|971430301|ref|XP_015153012.1|//PREDICTED: syndecan-3 isoform X1 [Gallus gallus]
427138	2454	9431.78	21795.9	1.21651	0	Up	0	PPAP2A	NA	NA	NA	K01080//phosphatidate phosphatase [EC:3.1.3.4]	gi|513229173|ref|XP_004937297.1|//PREDICTED: lipid phosphate phosphohydrolase 1 isoform X1 [Gallus gallus];gi|363744162|ref|XP_424730.3|//PREDICTED: lipid phosphate phosphohydrolase 1 isoform X2 [Gallus gallus]
420673	3399	12557	26275	1.07325	0	Up	0	ABHD5	GO:0005634//nucleus;GO:0005811//lipid droplet;GO:0005829//cytosol	GO:0052689//carboxylic ester hydrolase activity;GO:0042171//lysophosphatidic acid acyltransferase activity	GO:0010891//negative regulation of sequestering of triglyceride;GO:0010898//positive regulation of triglyceride catabolic process;GO:0051006//positive regulation of lipoprotein lipase activity;GO:0006654//phosphatidic acid biosynthetic process	K13699//abhydrolase domain-containing protein 5 [EC:2.3.1.51]	gi|497241795|ref|NP_001265074.1|//1-acylglycerol-3-phosphate O-acyltransferase ABHD5 [Gallus gallus]
417480	3918	20156	8328	-1.26712	0	Down	0	WBSCR17	GO:0016021//integral component of membrane;GO:0000139//Golgi membrane	GO:0030246//carbohydrate binding;GO:0016757//transferase activity, transferring glycosyl groups	GO:0006486//protein glycosylation	K00710//polypeptide N-acetylgalactosaminyltransferase [EC:2.4.1.41]	gi|118100067|ref|XP_415728.2|//PREDICTED: putative polypeptide N-acetylgalactosaminyltransferase-like protein 3 [Gallus gallus]
421534	1395	8311.52	1668.11	-2.30885	0	Down	0	ACTA1	GO:0070062//extracellular exosome;GO:0072562//blood microparticle;GO:0030027//lamellipodium;GO:0030175//filopodium;GO:0005884//actin filament;GO:0005865//striated muscle thin filament;GO:0001725//stress fiber;GO:0044297//cell body;GO:0005829//cytosol;GO:0043234//protein complex	GO:0043531//ADP binding;GO:0005524//ATP binding;GO:0042802//identical protein binding;GO:0017022//myosin binding;GO:0005200//structural constituent of cytoskeleton;GO:0048306//calcium-dependent protein binding	GO:0009612//response to mechanical stimulus;GO:0009991//response to extracellular stimulus;GO:0030049//muscle filament sliding;GO:0010226//response to lithium ion;GO:0010628//positive regulation of gene expression;GO:0016049//cell growth;GO:0048741//skeletal muscle fiber development;GO:0043503//skeletal muscle fiber adaptation;GO:0090131//mesenchyme migration;GO:0048545//response to steroid hormo…	K10354//actin, alpha skeletal muscle	gi|4501881|ref|NP_001091.1|//actin, alpha skeletal muscle [Homo sapiens];gi|971387708|ref|XP_015139542.1|//PREDICTED: actin, alpha skeletal muscle isoform X1 [Gallus gallus]
100858808	1159	2583	9718	1.91966	0	Up	0	DNAJB1	NA	NA	NA	K09507//DnaJ homolog subfamily B member 1	gi|971450616|ref|XP_003643610.3|//PREDICTED: LOW QUALITY PROTEIN: dnaJ homolog subfamily B member 1-like [Gallus gallus]
771179	2727	10697	3107	-1.77556	0	Down	0	PLEKHN1	NA	NA	NA	K13710//Rho guanine nucleotide exchange factor 7;K05729//Rho guanine nucleotide exchange factor 6	gi|363741960|ref|XP_003642573.1|//PREDICTED: pleckstrin homology domain-containing family N member 1 [Gallus gallus]
428592	2143	16696	6719	-1.30514	0	Down	0	MPC1	NA	NA	NA	NA	gi|71895803|ref|NP_001026695.1|//mitochondrial pyruvate carrier 1 [Gallus gallus]
418178	1064	19664	8724	-1.16445	0	Down	0	MGST1	GO:0005743//mitochondrial inner membrane;GO:0016021//integral component of membrane	GO:0004364//glutathione transferase activity;GO:0004602//glutathione peroxidase activity	GO:0071449//cellular response to lipid hydroperoxide;GO:0006749//glutathione metabolic process;GO:0098869//cellular oxidant detoxification;GO:0055114//oxidation-reduction process	K00799//glutathione S-transferase [EC:2.5.1.18]	gi|971372959|ref|XP_015145621.1|//PREDICTED: microsomal glutathione S-transferase 1 isoform X1 [Gallus gallus];gi|207080637|ref|NP_001129022.1|//microsomal glutathione S-transferase 1 [Gallus gallus]
395267	1882	7313	17157	1.23831	0	Up	0	FMO3	GO:0031090//organelle membrane;GO:0016021//integral component of membrane;GO:0005789//endoplasmic reticulum membrane	GO:0050661//NADP binding;GO:0004499//N,N-dimethylaniline monooxygenase activity;GO:0050660//flavin adenine dinucleotide binding	GO:0055114//oxidation-reduction process	K00485//dimethylaniline monooxygenase (N-oxide forming) [EC:1.14.13.8]	gi|45383027|ref|NP_989910.1|//flavin-containing monooxygenase 3 [Gallus gallus]
396491	498	18243	7933	-1.19336	0	Down	0	LGALS1	NA	GO:0030246//carbohydrate binding	NA	K06830//galectin-1	gi|45382785|ref|NP_990826.1|//beta-galactoside-binding lectin [Gallus gallus]
101749846	1833	8034.79	1887.99	-2.08136	0	Down	0	LOC101749846	NA	NA	NA	K17853//cytochrome P450 family 2 subfamily H;K07417//cytochrome P450 family 2 subfamily G;K07412//cytochrome P450 family 2 subfamily B [EC:1.14.14.1]	gi|971449408|ref|XP_015129467.1|//PREDICTED: cytochrome P450 2F5-like [Gallus gallus]
415360	1551	3726	11292	1.60765	0	Up	0	DNAJA4	NA	NA	NA	K09505//DnaJ homolog subfamily A member 4	gi|971412311|ref|XP_413746.5|//PREDICTED: dnaJ homolog subfamily A member 4 isoform X1 [Gallus gallus];gi|971412315|ref|XP_015134441.1|//PREDICTED: dnaJ homolog subfamily A member 4 isoform X3 [Gallus gallus]
422022	5936	22222	10740	-1.04095	0	Down	0	EXTL3	GO:0005783//endoplasmic reticulum;GO:0016021//integral component of membrane	GO:0008375//acetylglucosaminyltransferase activity	GO:0015012//heparan sulfate proteoglycan biosynthetic process;GO:0006024//glycosaminoglycan biosynthetic process	K02370//alpha-1,4-N-acetylglucosaminyltransferase EXTL3 [EC:2.4.1.223 2.4.1.224]	gi|118089116|ref|XP_420030.2|//PREDICTED: exostosin-like 3 [Gallus gallus]
768688	3674	5733	873	-2.70719	0	Down	0	SMOC1	NA	NA	NA	K10809//thyroglobulin	gi|513187736|ref|XP_004941745.1|//PREDICTED: SPARC-related modular calcium-binding protein 1 isoform X2 [Gallus gallus];gi|971399543|ref|XP_015143068.1|//PREDICTED: SPARC-related modular calcium-binding protein 1 isoform X3 [Gallus gallus];gi|513187734|ref|XP_001231761.2|//PREDICTED: SPARC-related modular calcium-binding protein 1 isoform X1 [Gallus gallus]
415493	7656	5836	14573	1.32829	0	Up	0	ABHD2	NA	NA	GO:0009611//response to wounding;GO:0030336//negative regulation of cell migration	K13697//abhydrolase domain-containing protein 2	gi|513201677|ref|XP_004943902.1|//PREDICTED: abhydrolase domain-containing protein 2 [Gallus gallus]
417341	4965	1431	6769	2.24997	0	Up	0	NARF	GO:0005638//lamin filament	GO:0005521//lamin binding	NA	NA	gi|363740787|ref|XP_415606.3|//PREDICTED: nuclear prelamin A recognition factor [Gallus gallus]
417317	2637	4405.16	12000.8	1.45392	0	Up	0	NDEL1	GO:0031252//cell leading edge;GO:1904115//axon cytoplasm;GO:0005874//microtubule;GO:0008021//synaptic vesicle;GO:0043203//axon hillock;GO:0005813//centrosome;GO:0005819//spindle;GO:0000776//kinetochore;GO:0060053//neurofilament cytoskeleton;GO:0005871//kinesin complex	GO:0048487//beta-tubulin binding;GO:0043014//alpha-tubulin binding;GO:0008017//microtubule binding	GO:0000132//establishment of mitotic spindle orientation;GO:0021799//cerebral cortex radially oriented cell migration;GO:0021955//central nervous system neuron axonogenesis;GO:0090630//activation of GTPase activity;GO:0007059//chromosome segregation;GO:0051303//establishment of chromosome localization;GO:0007020//microtubule nucleation;GO:0007100//mitotic centrosome separation;GO:0051642//centros…	K16739//nuclear distribution protein NudE-like 1	gi|971424288|ref|XP_015150729.1|//PREDICTED: LOW QUALITY PROTEIN: nuclear distribution protein nudE-like 1 [Gallus gallus]
107050076	1712	486.96	4475.07	3.20808	0	Up	0	LOC107050076	NA	NA	NA	K17495//CUB and sushi domain-containing protein;K18273//alpha-tectorin;K17341//hemicentin;K06496//selectin, platele	gi|971449120|ref|XP_015129351.1|//PREDICTED: IgGFc-binding protein-like, partial [Gallus gallus]
418510	3419	6560	15296	1.22944	0	Up	0	RCAN1	NA	NA	NA	K17901//calcipressin-1	gi|971375176|ref|XP_015154876.1|//PREDICTED: calcipressin-1 isoform X1 [Gallus gallus];gi|491223513|ref|NP_001265008.1|//calcipressin-1 [Gallus gallus]
427338	13633	10138	20503	1.02411	0	Up	0	SVEP1	NA	NA	NA	K17495//CUB and sushi domain-containing protein	gi|971440354|ref|XP_015136185.1|//PREDICTED: sushi, von Willebrand factor type A, EGF and pentraxin domain-containing protein 1 [Gallus gallus]
395335	1262	1245	6094	2.29929	0	Up	0	CISH	GO:0005737//cytoplasm;GO:0005886//plasma membrane	GO:0004860//protein kinase inhibitor activity	GO:0006469//negative regulation of protein kinase activity;GO:0007205//protein kinase C-activating G-protein coupled receptor signaling pathway;GO:0046627//negative regulation of insulin receptor signaling pathway;GO:0040008//regulation of growth;GO:0016567//protein ubiquitination;GO:0046426//negative regulation of JAK-STAT cascade;GO:0019221//cytokine-mediated signaling pathway	K04701//cytokine inducible SH2-containing protein	gi|45382897|ref|NP_989957.1|//cytokine-inducible SH2-containing protein [Gallus gallus]
423772	4365	20357.8	10062.6	-1.00852	0	Down	0	FAM21A	NA	NA	NA	K18462//WASH complex subunit FAM21	gi|971402142|ref|XP_015143874.1|//PREDICTED: WASH complex subunit FAM21C isoform X3 [Gallus gallus];gi|971402146|ref|XP_015143876.1|//PREDICTED: WASH complex subunit FAM21C isoform X5 [Gallus gallus];gi|971402144|ref|XP_015143875.1|//PREDICTED: WASH complex subunit FAM21C isoform X4 [Gallus gallus];gi|971402138|ref|XP_015143872.1|//PREDICTED: WASH complex subunit FAM21C isoform X1 [Gallus gallus]…
418193	8463	3399	9863	1.54496	0	Up	0	BCAT1	NA	NA	NA	K00826//branched-chain amino acid aminotransferase [EC:2.6.1.42]	gi|50729086|ref|XP_416424.1|//PREDICTED: branched-chain-amino-acid aminotransferase, cytosolic [Gallus gallus]
770805	1574	7179	15650	1.13236	0	Up	0	SQSTM1	NA	NA	NA	K14381//sequestosome 1	gi|363739021|ref|XP_003642110.1|//PREDICTED: sequestosome-1 isoform X3 [Gallus gallus];gi|513207045|ref|XP_004945011.1|//PREDICTED: sequestosome-1 isoform X4 [Gallus gallus];gi|363739019|ref|XP_001233249.2|//PREDICTED: sequestosome-1 isoform X1 [Gallus gallus];gi|513207040|ref|XP_004945010.1|//PREDICTED: sequestosome-1 isoform X2 [Gallus gallus]
424747	7432	4192	10916	1.38878	0	Up	0	DGKD	NA	NA	NA	K00901//diacylglycerol kinase (ATP) [EC:2.7.1.107]	gi|513198769|ref|XP_422569.4|//PREDICTED: diacylglycerol kinase delta isoform X4 [Gallus gallus];gi|971410555|ref|XP_015132683.1|//PREDICTED: diacylglycerol kinase delta isoform X1 [Gallus gallus];gi|513198766|ref|XP_004937002.1|//PREDICTED: diacylglycerol kinase delta isoform X3 [Gallus gallus];gi|971410557|ref|XP_015132684.1|//PREDICTED: diacylglycerol kinase delta isoform X2 [Gallus gallus]
374028	1778	7506.53	15916.5	1.09235	0	Up	0	CLDN5	GO:0005923//bicellular tight junction;GO:0016021//integral component of membrane;GO:0005886//plasma membrane	GO:0005198//structural molecule activity	NA	K06087//claudin	gi|46049069|ref|NP_989532.1|//claudin-5 [Gallus gallus]
373900	2666	11867	4733	-1.31808	0	Down	0	UGP2	NA	NA	NA	K00963//UTP--glucose-1-phosphate uridylyltransferase [EC:2.7.7.9]	gi|874507202|ref|NP_989442.2|//UTP--glucose-1-phosphate uridylyltransferase [Gallus gallus]
770617	3268	15406	7079	-1.11383	0	Down	0	LOC770617	NA	NA	NA	NA	gi|118098303|ref|XP_001232349.1|//PREDICTED: transmembrane protein 100-like [Gallus gallus]
107049603	4365	2851	8584	1.59823	0	Up	0	LOC107049603	NA	NA	NA	K09029//protein FosB	gi|971447744|ref|XP_015128804.1|//PREDICTED: LOW QUALITY PROTEIN: protein fosB-like [Gallus gallus]
100859853	1091	7597	15797	1.0642	0	Up	0	LOC100859853	NA	NA	NA	K04402//growth arrest and DNA-damage-inducible protein	gi|971436210|ref|XP_015155443.1|//PREDICTED: growth arrest and DNA damage-inducible protein GADD45 beta [Gallus gallus]
419117	3143	17418	8633	-1.0046	0	Down	0	EPB41L1	GO:0005856//cytoskeleton;GO:0019898//extrinsic component of membrane;GO:0005737//cytoplasm	GO:0003779//actin binding;GO:0005198//structural molecule activity	GO:0030866//cortical actin cytoskeleton organization	K06107//erythrocyte membrane protein band 4.1	gi|971427067|ref|XP_015151721.1|//PREDICTED: band 4.1-like protein 1 isoform X9 [Gallus gallus];gi|971427071|ref|XP_015151723.1|//PREDICTED: band 4.1-like protein 1 isoform X11 [Gallus gallus];gi|971427063|ref|XP_015151719.1|//PREDICTED: band 4.1-like protein 1 isoform X7 [Gallus gallus];gi|971427069|ref|XP_015151722.1|//PREDICTED: band 4.1-like protein 1 isoform X10 [Gallus gallus];gi|971427053|…
768655	2706	5560	12767	1.20731	0	Up	0	PIM3	GO:0005737//cytoplasm	GO:0004674//protein serine/threonine kinase activity;GO:0005524//ATP binding	GO:0006468//protein phosphorylation;GO:0043066//negative regulation of apoptotic process	K08807//proto-oncogene serine/threonine-protein kinase Pim-3 [EC:2.7.11.1]	gi|20139257|sp|Q9PU85.1|PIM3_COTJA//RecName: Full=Serine/threonine-protein kinase pim-3; AltName: Full=qpim
415521	4876	16313	7939	-1.03094	0	Down	0	CHSY1	NA	NA	NA	K13499//chondroitin sulfate synthase [EC:2.4.1.175 2.4.1.226]	gi|971413668|ref|XP_015147744.1|//PREDICTED: chondroitin sulfate synthase 1 [Gallus gallus]
424014	1242	2124.67	7143.96	1.75753	0	Up	0	LOC424014	NA	GO:0008168//methyltransferase activity	GO:0032259//methylation	K08143//MFS transporter, SP family, solute carrier family 2 (facilitated glucose/fructose transporter), member 5;K18162//NADH dehydrogenase [ubiquinone] 1 alpha subcomplex assembly factor 5 [EC:2.1.1.-]	gi|118093267|ref|XP_001232694.1|//PREDICTED: putative methyltransferase DDB_G0268948 [Gallus gallus]
101751709	2281	14686.5	6882	-1.08555	0	Down	0	LOC101751709	GO:0005634//nucleus;GO:0000786//nucleosome	GO:0003677//DNA binding;GO:0046982//protein heterodimerization activity	NA	K11251//histone H2A	gi|565312814|gb|ETE65301.1|//Histone H2A type 2-B, partial [Ophiophagus hannah]
423453	1986	12985.9	5737.97	-1.17029	0	Down	0	EVL	NA	NA	NA	K05746//enabled	gi|971399322|ref|XP_015142958.1|//PREDICTED: ena/VASP-like protein isoform X2 [Gallus gallus];gi|971399326|ref|XP_015142960.1|//PREDICTED: ena/VASP-like protein isoform X4 [Gallus gallus];gi|57529919|ref|NP_001006487.1|//ena/VASP-like protein [Gallus gallus] ;gi|971399320|ref|XP_015142957.1|//PREDICTED: ena/VASP-like protein isoform X1 [Gallus gallus]
373945	7072	4918	11609	1.24715	0	Up	0	ABCA1	GO:0045335//phagocytic vesicle;GO:0005887//integral component of plasma membrane;GO:0009897//external side of plasma membrane;GO:0045121//membrane raft;GO:0005794//Golgi apparatus;GO:0048471//perinuclear region of cytoplasm	GO:0031267//small GTPase binding;GO:0005524//ATP binding;GO:0042626//ATPase activity, coupled to transmembrane movement of substances;GO:0005102//receptor binding;GO:0017127//cholesterol transporter activity;GO:0034188//apolipoprotein A-I receptor activity;GO:0051117//ATPase binding;GO:0034186//apolipoprotein A-I binding;GO:0019905//syntaxin binding;GO:0008509//anion transmembrane transporter act…	GO:0010875//positive regulation of cholesterol efflux;GO:0050702//interleukin-1 beta secretion;GO:0006911//phagocytosis, engulfment;GO:0008203//cholesterol metabolic process;GO:0071222//cellular response to lipopolysaccharide;GO:0002790//peptide secretion;GO:0045332//phospholipid translocation;GO:0042632//cholesterol homeostasis;GO:0034616//response to laminar fluid shear stress;GO:0030819//posit…	K05641//ATP-binding cassette, subfamily A (ABC1), member 1	gi|45383826|ref|NP_989476.1|//ATP-binding cassette sub-family A member 1 [Gallus gallus]
423148	2092	15535	7609	-1.02169	0	Down	0	CD59	NA	NA	NA	K04008//CD59 antigen	gi|513187038|ref|XP_421075.4|//PREDICTED: CD59 glycoprotein [Gallus gallus]
395736	4660	5285	11948	1.18484	0	Up	0	NEDD9	NA	NA	NA	K16832//enhancer of filamentation 1	gi|513170541|ref|XP_004939713.1|//PREDICTED: enhancer of filamentation 1 isoform X2 [Gallus gallus];gi|513170538|ref|XP_418946.4|//PREDICTED: enhancer of filamentation 1 isoform X1 [Gallus gallus]
416445	3494	15598	7721	-1.00645	0	Down	0	FAM20C	NA	NA	NA	K20825//glycosaminoglycan xylosylkinase [EC:2.7.1.-];K19347//SUN domain-containing protein 1/2	gi|971419113|ref|XP_015149804.1|//PREDICTED: LOW QUALITY PROTEIN: extracellular serine/threonine protein kinase FAM20C [Gallus gallus]
396389	2107	5242	1222	-2.09282	0	Down	0	NTN1	GO:0071944//cell periphery;GO:0005737//cytoplasm;GO:0005604//basement membrane	GO:0005515//protein binding	GO:0032488//Cdc42 protein signal transduction;GO:0033564//anterior/posterior axon guidance;GO:0045773//positive regulation of axon extension;GO:0001764//neuron migration;GO:0042472//inner ear morphogenesis;GO:0030334//regulation of cell migration;GO:2000147//positive regulation of cell motility;GO:0030517//negative regulation of axon extension;GO:0008284//positive regulation of cell proliferation…	K06843//netrin 1	gi|46048659|ref|NP_990750.1|//netrin-1 precursor [Gallus gallus]
424367	1954	4346	815	-2.40677	0	Down	0	HSD17B7	NA	NA	NA	K13373//17beta-estradiol 17-dehydrogenase / 3beta-hydroxysteroid 3-dehydrogenase [EC:1.1.1.62 1.1.1.270]	gi|478247011|ref|NP_001264435.1|//3-keto-steroid reductase isoform 1 [Gallus gallus];gi|478247013|ref|NP_001264436.1|//3-keto-steroid reductase isoform 2 [Gallus gallus]
420442	3120	9874	3934	-1.31959	0	Down	0	INSIG1	GO:0032937//SREBP-SCAP-Insig complex	NA	GO:1901303//negative regulation of cargo loading into COPII-coated vesicle;GO:0006641//triglyceride metabolic process;GO:0006695//cholesterol biosynthetic process;GO:0010894//negative regulation of steroid biosynthetic process;GO:0045599//negative regulation of fat cell differentiation;GO:0032933//SREBP signaling pathway;GO:0060363//cranial suture morphogenesis;GO:0042474//middle ear morphogenesi…	NA	gi|71896645|ref|NP_001026137.1|//insulin-induced gene 1 protein [Gallus gallus]
416745	3200	2947	8145	1.47472	0	Up	0	ADCK3	NA	NA	NA	K08869//aarF domain-containing kinase	gi|313661454|ref|NP_001186342.1|//atypical kinase ADCK3, mitochondrial [Gallus gallus]
419422	3380	2520	114	-4.45827	0	Down	0	FAM132A	GO:0005615//extracellular space	GO:0005179//hormone activity	GO:0046326//positive regulation of glucose import;GO:0051897//positive regulation of protein kinase B signaling;GO:0035774//positive regulation of insulin secretion involved in cellular response to glucose stimulus;GO:0046628//positive regulation of insulin receptor signaling pathway;GO:0045721//negative regulation of gluconeogenesis;GO:0050728//negative regulation of inflammatory response	NA	gi|513219689|ref|XP_004947479.1|//PREDICTED: adipolin [Gallus gallus]
424424	5468	5448	11923	1.138	0	Up	0	SOAT1	GO:0016021//integral component of membrane;GO:0005789//endoplasmic reticulum membrane	GO:0015485//cholesterol binding;GO:0000062//fatty-acyl-CoA binding;GO:0034736//cholesterol O-acyltransferase activity	GO:0034379//very-low-density lipoprotein particle assembly;GO:0042986//positive regulation of amyloid precursor protein biosynthetic process;GO:0008203//cholesterol metabolic process;GO:0010878//cholesterol storage;GO:0034435//cholesterol esterification;GO:0010742//macrophage derived foam cell differentiation;GO:0033344//cholesterol efflux	K00637//sterol O-acyltransferase [EC:2.3.1.26]	gi|971407557|ref|XP_015145993.1|//PREDICTED: sterol O-acyltransferase 1 isoform X3 [Gallus gallus];gi|375151707|gb|AFA36431.1|//acyltransferase wax synthase [Gallus gallus];gi|513196492|ref|XP_004943292.1|//PREDICTED: sterol O-acyltransferase 1 isoform X1 [Gallus gallus]
423592	3635	858	4226	2.30829	0	Up	0	DDHD1	NA	NA	NA	K13619//phospholipase DDHD1 [EC:3.1.1.-]	gi|971400907|ref|XP_015132265.1|//PREDICTED: phospholipase DDHD1 [Gallus gallus]
396241	2376	14087	6955	-1.01019	0	Down	0	TF	GO:0031012//extracellular matrix;GO:0005615//extracellular space	GO:0046872//metal ion binding	GO:0055072//iron ion homeostasis;GO:0006953//acute-phase response;GO:0032496//response to lipopolysaccharide;GO:0006811//ion transport	K14736//transferrin	gi|45385813|ref|NP_990635.1|//ovotransferrin precursor [Gallus gallus]
768899	13658	6514.62	2068.82	-1.64682	0	Down	0	LRRC15	NA	NA	NA	K13023//carboxypeptidase N regulatory subunit	gi|971410904|ref|XP_004943388.2|//PREDICTED: uncharacterized protein LRRC15 [Gallus gallus]
107056777	5887	5321.16	1448.63	-1.869	0	Down	0	LOC107056777	NA	NA	NA	NA	gi|971443745|ref|XP_015157262.1|//PREDICTED: uveal autoantigen with coiled-coil domains and ankyrin repeats-like [Gallus gallus]
100859373	9206	12100	5748	-1.06583	0	Down	0	PLEKHG4	NA	NA	NA	K20685//guanine nucleotide exchange factor MCF2;K20690//Rho guanine nucleotide exchange factor 25;K18655//ATP-dependent RNA helicase DDX19/DBP5 [EC:3.6.4.13];K15048//kalirin [EC:2.7.11.1]	gi|971414151|ref|XP_015134684.1|//PREDICTED: puratrophin-1 isoform X6 [Gallus gallus];gi|971414141|ref|XP_004944157.2|//PREDICTED: puratrophin-1 isoform X2 [Gallus gallus];gi|971414139|ref|XP_004944156.2|//PREDICTED: puratrophin-1 isoform X1 [Gallus gallus];gi|971414143|ref|XP_004944158.2|//PREDICTED: puratrophin-1 isoform X3 [Gallus gallus];gi|971414149|ref|XP_015134683.1|//PREDICTED: puratrophi…
423825	7352	4187	9664	1.21475	0	Up	0	GPR123	NA	NA	NA	K08462//G protein-coupled receptor 125;K08460//G protein-coupled receptor 123	gi|513191452|ref|XP_421695.4|//PREDICTED: adhesion G protein-coupled receptor A3 [Gallus gallus]
416041	2485	2308	6617	1.52758	0	Up	0	SLC6A6	NA	NA	NA	K05039//solute carrier family 6 (neurotransmitter transporter, GABA) member 6/8/11/12/13	gi|971416029|ref|XP_015148576.1|//PREDICTED: sodium- and chloride-dependent taurine transporter isoform X3 [Gallus gallus];gi|683915119|ref|XP_009089353.1|//PREDICTED: sodium- and chloride-dependent taurine transporter isoform X1 [Serinus canaria];gi|971416025|ref|XP_015148574.1|//PREDICTED: sodium- and chloride-dependent taurine transporter isoform X1 [Gallus gallus];gi|971416031|ref|XP_01514857…
420361	3239	9735	4240.43	-1.19092	0	Down	0	ENPP2	NA	NA	NA	K01122//ectonucleotide pyrophosphatase/phosphodiesterase family member 2 [EC:3.1.4.39]	gi|971384865|ref|XP_015138512.1|//PREDICTED: ectonucleotide pyrophosphatase/phosphodiesterase family member 2 isoform X3 [Gallus gallus];gi|971384877|ref|XP_015138519.1|//PREDICTED: ectonucleotide pyrophosphatase/phosphodiesterase family member 2 isoform X9 [Gallus gallus];gi|971384873|ref|XP_015138516.1|//PREDICTED: ectonucleotide pyrophosphatase/phosphodiesterase family member 2 isoform X7 [Gal…
373915	4189	10512	4769	-1.13223	0	Down	0	SREBF1	NA	NA	NA	K07197//sterol regulatory element-binding transcription factor 1	gi|806638697|ref|NP_989457.2|//sterol regulatory element-binding protein 1 [Gallus gallus];gi|971418633|ref|XP_015149594.1|//PREDICTED: sterol regulatory element-binding protein 1 isoform X2 [Gallus gallus];gi|971418631|ref|XP_015149592.1|//PREDICTED: sterol regulatory element-binding protein 1 isoform X1 [Gallus gallus];gi|971418635|ref|XP_015149595.1|//PREDICTED: sterol regulatory element-bindi…
768350	1071	429.77	3002.1	2.81238	0	Up	0	LOC768350	NA	NA	NA	K06751//major histocompatibility complex, class I	gi|971444484|ref|XP_015157585.1|//PREDICTED: MHC-like class I Y isoform X1 [Gallus gallus];gi|296040499|ref|NP_001171648.1|//MHC-like class I Y [Gallus gallus];gi|971444488|ref|XP_015157587.1|//PREDICTED: MHC-like class I Y isoform X3 [Gallus gallus];gi|971444486|ref|XP_015157586.1|//PREDICTED: MHC-like class I Y isoform X2 [Gallus gallus];gi|971444490|ref|XP_015157589.1|//PREDICTED: MHC-like cla…
395759	12157	3361.72	590.36	-2.50148	0	Down	0	SLC8A3	GO:0005887//integral component of plasma membrane;GO:0031594//neuromuscular junction;GO:0042383//sarcolemma;GO:0005741//mitochondrial outer membrane;GO:0005789//endoplasmic reticulum membrane;GO:0048471//perinuclear region of cytoplasm	GO:0005432//calcium:sodium antiporter activity	GO:0006851//mitochondrial calcium ion transmembrane transport;GO:0042552//myelination;GO:0070588//calcium ion transmembrane transport;GO:0071456//cellular response to hypoxia;GO:0002244//hematopoietic progenitor cell differentiation;GO:0035725//sodium ion transmembrane transport;GO:0048709//oligodendrocyte differentiation;GO:0007612//learning;GO:0014819//regulation of skeletal muscle contraction;…	K05849//solute carrier family 8 (sodium/calcium exchanger)	gi|641386887|ref|NP_001280026.1|//sodium/calcium exchanger 3 precursor [Gallus gallus];gi|971398963|ref|XP_015142768.1|//PREDICTED: sodium/calcium exchanger 3 isoform X1 [Gallus gallus]
415644	2566	2316	6497	1.49619	0	Up	0	HERPUD1	NA	NA	NA	K14027//homocysteine-responsive endoplasmic reticulum-resident ubiquitin-like domain member 1 protein	gi|363737973|ref|XP_414010.3|//PREDICTED: homocysteine-responsive endoplasmic reticulum-resident ubiquitin-like domain member 1 protein [Gallus gallus]
100858999	2238	396.48	2829.12	2.84308	0	Up	0	LOC100858999	NA	NA	NA	K07764//a disintegrin and metalloproteinase with thrombospondin motifs 4 [EC:3.4.24.82]	gi|971433156|ref|XP_015135540.1|//PREDICTED: A disintegrin and metalloproteinase with thrombospondin motifs 4 [Gallus gallus]
396065	1808	3737	8654	1.21954	0	Up	0	AGTR1	GO:0005829//cytosol;GO:0016021//integral component of membrane;GO:0005886//plasma membrane	GO:0031711//bradykinin receptor binding;GO:0004945//angiotensin type II receptor activity;GO:0001596//angiotensin type I receptor activity;GO:0046982//protein heterodimerization activity	GO:0051482//positive regulation of cytosolic calcium ion concentration involved in phospholipase C-activating G-protein coupled signaling pathway;GO:0001822//kidney development;GO:0019229//regulation of vasoconstriction;GO:0032270//positive regulation of cellular protein metabolic process;GO:0032430//positive regulation of phospholipase A2 activity;GO:0019722//calcium-mediated signaling;GO:008609…	K04166//angiotensin II receptor type 1	gi|45384048|ref|NP_990488.1|//type-1 angiotensin II receptor [Gallus gallus]
776223	3039	6033.49	2063.38	-1.53993	0	Down	0	SMPDL3A	NA	NA	NA	K01128//sphingomyelin phosphodiesterase acid-like 3 [EC:3.1.4.-]	gi|363732289|ref|XP_001235757.2|//PREDICTED: acid sphingomyelinase-like phosphodiesterase 3a [Gallus gallus]
422780	4820	10887	5232	-1.04912	0	Down	0	LIMCH1	NA	NA	NA	K06084//F-box protein 20	gi|513184381|ref|XP_004936138.1|//PREDICTED: LIM and calponin homology domains-containing protein 1 isoform X5 [Gallus gallus];gi|971394761|ref|XP_015140954.1|//PREDICTED: LIM and calponin homology domains-containing protein 1 isoform X8 [Gallus gallus];gi|971394750|ref|XP_015140949.1|//PREDICTED: LIM and calponin homology domains-containing protein 1 isoform X2 [Gallus gallus];gi|971394759|ref|X…
427788	5872	1851.45	21.43	-6.42483	0	Down	0	MYH1E	GO:0032982//myosin filament;GO:0030016//myofibril	GO:0003779//actin binding;GO:0005524//ATP binding;GO:0003774//motor activity;GO:0005516//calmodulin binding	NA	K10352//myosin heavy chain	gi|61657939|ref|NP_001013415.1|//myosin, heavy chain 1E, skeletal muscle [Gallus gallus]
107052568	2530	8381.13	3573.76	-1.22165	0	Down	0	LOC107052568	NA	NA	NA	K04257//olfactory receptor;K04004//complement factor H	gi|971381200|ref|XP_015137376.1|//PREDICTED: endogenous retrovirus group K member 113 Gag polyprotein-like [Gallus gallus]
424196	2351	2537.51	6645.1	1.39693	0	Up	0	GJD3	GO:0005922//connexin complex;GO:0016021//integral component of membrane	NA	GO:0007154//cell communication	K07616//gap junction protein, alpha 7	gi|971405522|ref|XP_015145193.1|//PREDICTED: gap junction gamma-1 protein-like [Gallus gallus]
421753	6803	4112	9014	1.14038	0	Up	0	SLC16A10	NA	NA	NA	K08187//MFS transporter, MCP family, solute carrier family 16 (monocarboxylic acid transporters), member 10	gi|944216801|gb|KQK82639.1|//monocarboxylate transporter 10 [Amazona aestiva]
416010	1664	2439	6405	1.40096	0	Up	0	IP6K2	NA	NA	NA	K07756//inositol-hexakisphosphate 5-kinase [EC:2.7.4.21]	gi|158303320|ref|NP_001025767.2|//inositol hexakisphosphate kinase 2 [Gallus gallus]
420343	5513	2343	6246	1.42262	0	Up	0	FBXO32	GO:0005654//nucleoplasm;GO:0030018//Z disc	NA	GO:0014894//response to denervation involved in regulation of muscle adaptation;GO:0071549//cellular response to dexamethasone stimulus	K10305//F-box protein 25/32	gi|71896561|ref|NP_001026127.1|//F-box only protein 32 [Gallus gallus]
769167	1129	6812	2661	-1.34806	0	Down	0	CYSTM1	GO:0016021//integral component of membrane	NA	NA	NA	gi|513206025|ref|XP_001232391.3|//PREDICTED: cysteine-rich and transmembrane domain-containing protein 1, partial [Gallus gallus]
415588	12873	5326.98	1789.84	-1.56544	0	Down	0	MAP1A	NA	NA	NA	K10429//microtubule-associated protein 1	gi|971413363|ref|XP_015147624.1|//PREDICTED: microtubule-associated protein 1A isoform X2 [Gallus gallus];gi|971413361|ref|XP_015147623.1|//PREDICTED: microtubule-associated protein 1A isoform X1 [Gallus gallus]
107052049	1459	2262.95	265	-3.08609	0	Down	0	GPC3	GO:0070062//extracellular exosome;GO:0005764//lysosome;GO:0046658//anchored component of plasma membrane;GO:0005578//proteinaceous extracellular matrix	GO:0043395//heparan sulfate proteoglycan binding;GO:0060422//peptidyl-dipeptidase inhibitor activity	GO:0030324//lung development;GO:0072203//cell proliferation involved in metanephros development;GO:0045926//negative regulation of growth;GO:0030316//osteoclast differentiation;GO:0030513//positive regulation of BMP signaling pathway;GO:0045807//positive regulation of endocytosis;GO:0045879//negative regulation of smoothened signaling pathway;GO:0090090//negative regulation of canonical Wnt signa…	K08109//glypican 3	gi|971391846|ref|XP_015133937.1|//PREDICTED: glypican-3 isoform X2 [Gallus gallus];gi|971391844|ref|XP_015133936.1|//PREDICTED: glypican-3 isoform X1 [Gallus gallus];gi|971391848|ref|XP_015133938.1|//PREDICTED: glypican-3 isoform X3 [Gallus gallus]
414143	2978	1188.99	4169	1.81801	0	Up	0	LEPREL1	GO:0005783//endoplasmic reticulum;GO:0005794//Golgi apparatus;GO:0005604//basement membrane	GO:0005506//iron ion binding;GO:0019797//procollagen-proline 3-dioxygenase activity;GO:0031418//L-ascorbic acid binding	GO:0032963//collagen metabolic process;GO:0019511//peptidyl-proline hydroxylation;GO:0055114//oxidation-reduction process;GO:0008285//negative regulation of cell proliferation	K08134//leucine proline-enriched proteoglycan (leprecan)	gi|971410640|ref|XP_015146870.1|//PREDICTED: prolyl 3-hydroxylase 2 isoform X1 [Gallus gallus];gi|971410642|ref|XP_015146871.1|//PREDICTED: prolyl 3-hydroxylase 2 isoform X2 [Gallus gallus];gi|48374055|ref|NP_001001530.1|//prolyl 3-hydroxylase 2 precursor [Gallus gallus]
417707	3932	3596	8040	1.16885	0	Up	0	NAMPT	GO:0070062//extracellular exosome;GO:0005654//nucleoplasm;GO:0030054//cell junction;GO:0005737//cytoplasm	GO:0047280//nicotinamide phosphoribosyltransferase activity;GO:0004514//nicotinate-nucleotide diphosphorylase (carboxylating) activity	GO:0051770//positive regulation of nitric-oxide synthase biosynthetic process;GO:0045944//positive regulation of transcription from RNA polymerase II promoter;GO:0032922//circadian regulation of gene expression;GO:0009435//NAD biosynthetic process	K03462//nicotinamide phosphoribosyltransferase [EC:2.4.2.12]	gi|71897111|ref|NP_001025899.1|//nicotinamide phosphoribosyltransferase [Gallus gallus];gi|971370371|ref|XP_015131202.1|//PREDICTED: nicotinamide phosphoribosyltransferase isoform X1 [Gallus gallus]
416438	2831	695	3212	2.21644	0	Up	0	NPTX2	NA	NA	NA	K17495//CUB and sushi domain-containing protein;K11453//chromobox protein 6	gi|363739316|ref|XP_414750.3|//PREDICTED: neuronal pentraxin-2 [Gallus gallus]
415569	6042	6130.84	2330.37	-1.38748	0	Down	0	UACA	NA	NA	NA	NA	gi|971413512|ref|XP_015147687.1|//PREDICTED: uveal autoantigen with coiled-coil domains and ankyrin repeats isoform X3 [Gallus gallus];gi|971413509|ref|XP_015147686.1|//PREDICTED: uveal autoantigen with coiled-coil domains and ankyrin repeats isoform X1 [Gallus gallus];gi|513202112|ref|XP_004943991.1|//PREDICTED: uveal autoantigen with coiled-coil domains and ankyrin repeats isoform X2 [Gallus ga…
420262	1741	4020	1109	-1.84989	0	Down	0	CTHRC1	NA	NA	NA	K13649//folate receptor;K19721//collagen, type V/XI/XXIV/XXVII, alpha;K16364//GLDN; gliomedin	gi|971384767|ref|XP_418373.4|//PREDICTED: collagen triple helix repeat-containing protein 1 [Gallus gallus]
427809	6093	4432	9145	1.05307	0	Up	0	SMURF2	GO:0005634//nucleus;GO:0000151//ubiquitin ligase complex;GO:0005737//cytoplasm	GO:0042802//identical protein binding;GO:0046332//SMAD binding;GO:0004842//ubiquitin-protein transferase activity;GO:0016874//ligase activity	GO:0030579//ubiquitin-dependent SMAD protein catabolic process;GO:0030512//negative regulation of transforming growth factor beta receptor signaling pathway;GO:0042787//protein ubiquitination involved in ubiquitin-dependent protein catabolic process	K04678//E3 ubiquitin ligase SMURF1/2 [EC:2.3.2.26]	gi|118099762|ref|XP_425380.2|//PREDICTED: E3 ubiquitin-protein ligase SMURF2 isoform X1 [Gallus gallus];gi|909797738|ref|XP_013154689.1|//PREDICTED: E3 ubiquitin-protein ligase SMURF2 [Falco peregrinus]
101749459	4785	2152	5694.58	1.41196	0	Up	0	ARID5A	GO:0005634//nucleus	GO:0044212//transcription regulatory region DNA binding	GO:0006357//regulation of transcription from RNA polymerase II promoter	K06676//condensin complex subunit 2;K07874//Ras-related protein Rab-1A;K00844//hexokinase [EC:2.7.1.1]	gi|971430142|ref|XP_015152937.1|//PREDICTED: AT-rich interactive domain-containing protein 5A isoform X2 [Gallus gallus];gi|971430140|ref|XP_015152936.1|//PREDICTED: AT-rich interactive domain-containing protein 5A isoform X1 [Gallus gallus]
107054704	2052	246.12	2073	3.08234	0	Up	0	LOC107054704	GO:0042612//MHC class I protein complex	GO:0042605//peptide antigen binding	GO:0006955//immune response;GO:0002474//antigen processing and presentation of peptide antigen via MHC class I	K06751//major histocompatibility complex, class I	gi|971422449|ref|XP_015150562.1|//PREDICTED: class I histocompatibility antigen, F10 alpha chain-like [Gallus gallus]
100859188	5746	3172.01	733.01	-2.10544	0	Down	0	GPR132	GO:0016021//integral component of membrane	GO:0004930//G-protein coupled receptor activity	GO:0007186//G-protein coupled receptor signaling pathway;GO:0000082//G1/S transition of mitotic cell cycle;GO:0010972//negative regulation of G2/M transition of mitotic cell cycle	K08426//G protein-coupled receptor 132	gi|513189546|ref|XP_004936473.1|//PREDICTED: probable G-protein coupled receptor 132 [Gallus gallus]
421068	3209	4067	1226	-1.72196	0	Down	0	ABHD3	GO:0016021//integral component of membrane	GO:0008970//phosphatidylcholine 1-acylhydrolase activity;GO:0004623//phospholipase A2 activity	GO:0046470//phosphatidylcholine metabolic process	K13696//abhydrolase domain-containing protein 1/3	gi|513171936|ref|XP_004939825.1|//PREDICTED: phospholipase ABHD3 isoform X2 [Gallus gallus];gi|971383644|ref|XP_015133452.1|//PREDICTED: phospholipase ABHD3 isoform X1 [Gallus gallus]
395885	2613	3364.99	862	-1.95679	0	Down	0	CNTFR	GO:0016324//apical plasma membrane;GO:0097059//CNTFR-CLCF1 complex;GO:0031225//anchored component of membrane;GO:0070110//ciliary neurotrophic factor receptor complex	GO:0004897//ciliary neurotrophic factor receptor activity;GO:0019955//cytokine binding;GO:0005102//receptor binding	GO:0007548//sex differentiation;GO:0070120//ciliary neurotrophic factor-mediated signaling pathway;GO:0043524//negative regulation of neuron apoptotic process;GO:0060538//skeletal muscle organ development;GO:0003360//brainstem development;GO:0008284//positive regulation of cell proliferation	K05059//ciliary neurotrophic factor receptor	gi|45384302|ref|NP_990359.1|//ciliary neurotrophic factor receptor subunit alpha precursor [Gallus gallus];gi|971437445|ref|XP_015132730.1|//PREDICTED: ciliary neurotrophic factor receptor subunit alpha isoform X2 [Gallus gallus];gi|971437443|ref|XP_015132729.1|//PREDICTED: ciliary neurotrophic factor receptor subunit alpha isoform X1 [Gallus gallus];gi|971437447|ref|XP_015132732.1|//PREDICTED: c…
424682	8488	2230	327	-2.76163	0	Down	0	INADL	GO:0070062//extracellular exosome;GO:0005923//bicellular tight junction;GO:0045177//apical part of cell;GO:0048471//perinuclear region of cytoplasm	NA	NA	K06092//InaD-like protein	gi|513198352|ref|XP_004936911.1|//PREDICTED: inaD-like protein isoform X8 [Gallus gallus];gi|513198346|ref|XP_004936909.1|//PREDICTED: inaD-like protein isoform X3 [Gallus gallus];gi|513198349|ref|XP_004936910.1|//PREDICTED: inaD-like protein isoform X4 [Gallus gallus];gi|971409073|ref|XP_015146639.1|//PREDICTED: inaD-like protein isoform X6 [Gallus gallus];gi|971409059|ref|XP_015146633.1|//PREDI…
427867	5693	7296	3273	-1.14844	0	Down	0	LGR5	NA	NA	NA	K04308//leucine-rich repeat-containing G protein-coupled receptor 5	gi|971371321|ref|XP_425441.3|//PREDICTED: leucine-rich repeat-containing G-protein coupled receptor 5 [Gallus gallus]
769222	12300	5437	2073	-1.38304	0	Down	0	ADAMTS8	NA	NA	NA	K08623//a disintegrin and metalloproteinase with thrombospondin motifs 8 [EC:3.4.24.-]	gi|971431704|ref|XP_015153616.1|//PREDICTED: A disintegrin and metalloproteinase with thrombospondin motifs 8 [Gallus gallus]
415121	2405	1337	4119	1.63134	0	Up	0	CYP4V2	NA	NA	NA	K07427//cytochrome P450 family 4 subfamily V	gi|50657412|ref|NP_001001879.1|//cytochrome P450, family 4, subfamily V, polypeptide 2 [Gallus gallus]
395545	2002	2804	6441	1.20785	0	Up	0	FRZB	GO:0005615//extracellular space;GO:0016021//integral component of membrane	GO:0042813//Wnt-activated receptor activity;GO:0017147//Wnt-protein binding;GO:0004930//G-protein coupled receptor activity	GO:0007186//G-protein coupled receptor signaling pathway;GO:0030308//negative regulation of cell growth;GO:0035567//non-canonical Wnt signaling pathway;GO:0060029//convergent extension involved in organogenesis;GO:0061053//somite development;GO:0014033//neural crest cell differentiation;GO:0045600//positive regulation of fat cell differentiation;GO:0090103//cochlea morphogenesis;GO:0090090//negat…	K02185//secreted frizzled-related protein 4	gi|45382117|ref|NP_990103.1|//secreted frizzled-related protein 3 precursor [Gallus gallus]
107054036	4114	1616.03	4546.45	1.50034	0	Up	0	LOC107054036	NA	NA	NA	K06240//laminin, alpha 3/5	gi|971409219|ref|XP_015146692.1|//PREDICTED: endogenous retrovirus group K member 9 Pol protein-like [Gallus gallus]
421064	7162	2128	5341	1.33566	0	Up	0	GREB1L	NA	NA	NA	NA	gi|971383626|ref|XP_015133445.1|//PREDICTED: GREB1-like protein isoform X2 [Gallus gallus];gi|971383632|ref|XP_015133448.1|//PREDICTED: GREB1-like protein isoform X4 [Gallus gallus];gi|971383634|ref|XP_015133449.1|//PREDICTED: GREB1-like protein isoform X5 [Gallus gallus];gi|513171914|ref|XP_004939817.1|//PREDICTED: GREB1-like protein isoform X1 [Gallus gallus];gi|971383630|ref|XP_015133447.1|//P…
423401	2139	4170	1398	-1.56863	0	Down	0	TTC8	NA	NA	NA	K16781//tetratricopeptide repeat protein 8	gi|971400046|ref|XP_421311.4|//PREDICTED: tetratricopeptide repeat protein 8 isoform X1 [Gallus gallus]
421816	3223	2297	5553	1.28157	0	Up	0	PM20D2	NA	NA	NA	NA	gi|50744706|ref|XP_419840.1|//PREDICTED: peptidase M20 domain-containing protein 2 [Gallus gallus]
100858635	1807	3522	1044	-1.74622	3.44102e-306	Down	2.00175e-307	FJX1	NA	NA	NA	K16674//four-jointed box protein 1	gi|974987301|ref|NP_001305914.1|//four jointed box 1 precursor [Gallus gallus]
422610	2338	7035	3251	-1.10562	3.8478e-306	Down	2.24578e-307	AGPAT9	GO:0016021//integral component of membrane;GO:0005789//endoplasmic reticulum membrane	GO:0004366//glycerol-3-phosphate O-acyltransferase activity;GO:0003841//1-acylglycerol-3-phosphate O-acyltransferase activity	GO:0032006//regulation of TOR signaling;GO:0016024//CDP-diacylglycerol biosynthetic process;GO:0019432//triglyceride biosynthetic process	K13506//glycerol-3-phosphate O-acyltransferase 3/4 [EC:2.3.1.15]	gi|971393237|ref|XP_015131755.1|//PREDICTED: glycerol-3-phosphate acyltransferase 3 isoform X1 [Gallus gallus];gi|971393239|ref|XP_015131756.1|//PREDICTED: glycerol-3-phosphate acyltransferase 3 isoform X2 [Gallus gallus];gi|71896719|ref|NP_001026316.1|//glycerol-3-phosphate acyltransferase 3 [Gallus gallus]
416928	959	488	2364	2.28433	1.53642e-293	Up	9.23284e-295	IGLL1	NA	NA	NA	K06554//immunoglobulin lambda-like polypeptide 1	gi|971420846|ref|XP_015130804.1|//PREDICTED: Ig lambda chain V-1 region isoform X5 [Gallus gallus];gi|971420842|ref|XP_015130802.1|//PREDICTED: Ig lambda chain V-1 region isoform X3 [Gallus gallus];gi|971420844|ref|XP_015130803.1|//PREDICTED: Ig lambda chain V-1 region isoform X4 [Gallus gallus];gi|971420838|ref|XP_015130800.1|//PREDICTED: Ig lambda chain V-1 region isoform X1 [Gallus gallus];gi|…
421007	1367	2510	5766	1.20793	9.51861e-291	Up	5.75657e-292	TDP2	GO:0045171//intercellular bridge;GO:0016605//PML body;GO:0005737//cytoplasm	GO:0000287//magnesium ion binding;GO:0003697//single-stranded DNA binding;GO:0070260//5'-tyrosyl-DNA phosphodiesterase activity;GO:0036317//tyrosyl-RNA phosphodiesterase activity;GO:0004518//nuclease activity;GO:0030145//manganese ion binding	GO:0006302//double-strand break repair;GO:0007275//multicellular organism development;GO:0090305//nucleic acid phosphodiester bond hydrolysis	K19619//tyrosyl-DNA phosphodiesterase 2 [EC:3.1.4.-]	gi|971383069|ref|XP_015137873.1|//PREDICTED: tyrosyl-DNA phosphodiesterase 2 isoform X1 [Gallus gallus];gi|448261598|ref|NP_001263313.1|//tyrosyl-DNA phosphodiesterase 2 [Gallus gallus]
423890	2501	2808	6209	1.15287	1.08739e-290	Up	6.59706e-292	DUSP5	NA	NA	NA	K04459//dual specificity MAP kinase phosphatase [EC:3.1.3.16 3.1.3.48]	gi|118093026|ref|XP_421754.2|//PREDICTED: dual specificity protein phosphatase 5 [Gallus gallus]
420282	9211	7739	3824	-1.00902	4.05701e-290	Down	2.46914e-291	SAMD12	NA	NA	NA	K15684//bifunctional apoptosis regulator;K00901//diacylglycerol kinase (ATP) [EC:2.7.1.107]	gi|971384920|ref|XP_015138540.1|//PREDICTED: sterile alpha motif domain-containing protein 12 isoform X1 [Gallus gallus];gi|971384924|ref|XP_015138542.1|//PREDICTED: sterile alpha motif domain-containing protein 12 isoform X3 [Gallus gallus];gi|971384922|ref|XP_015138541.1|//PREDICTED: sterile alpha motif domain-containing protein 12 isoform X2 [Gallus gallus]
404779	2294	1108	3454	1.64836	1.82981e-278	Up	1.1558e-279	NOCT	NA	NA	NA	K18764//nocturnin [EC:3.1.13.4]	gi|57863772|ref|NP_001009928.1|//nocturnin [Gallus gallus];gi|971393024|ref|XP_015131649.1|//PREDICTED: nocturnin isoform X2 [Gallus gallus]
107049120	1108	23.69	1171.51	5.636	3.20403e-277	Up	2.02997e-278	LOC107049120	GO:0042612//MHC class I protein complex	GO:0042605//peptide antigen binding	GO:0006955//immune response;GO:0002474//antigen processing and presentation of peptide antigen via MHC class I	K06751//major histocompatibility complex, class I	gi|971444560|ref|XP_015157623.1|//PREDICTED: class I histocompatibility antigen, F10 alpha chain-like [Gallus gallus]
417831	1873	61	1237	4.34994	2.53359e-272	Up	1.62953e-273	WIF1	NA	NA	NA	K01691//WNT inhibitory factor 1	gi|770075600|ref|NP_001186536.2|//wnt inhibitory factor 1 precursor [Gallus gallus]
415818	5247	2873	6169	1.11053	4.83153e-272	Up	3.11676e-273	CRISPLD2	NA	NA	NA	K19919//cysteine-rich secretory protein	gi|971415014|ref|XP_414180.3|//PREDICTED: cysteine-rich secretory protein LCCL domain-containing 2 [Gallus gallus]
396470	929	1163	14	-6.36823	3.99935e-271	Down	2.58762e-272	MYL1	GO:0016459//myosin complex;GO:0030016//myofibril	GO:0005509//calcium ion binding	GO:0006936//muscle contraction	K05738//myosin light chain 1	gi|55584149|sp|P02604.3|MLE1_CHICK//RecName: Full=Myosin light chain 1, skeletal muscle isoform; AltName: Full=Alkali myosin light chain 1; Short=MLC-1; AltName: Full=Myosin light chain 1f; AltName: Full=Myosin light chain alkali 1; Short=Myosin light chain A1; AltName: Full=Skeletal-muscle myosin L-1 light chain;gi|113206048|ref|NP_001038097.1|//myosin light chain 1, skeletal muscle isoform [Gal…
424912	3269	6948	3379	-1.03195	2.24404e-270	Down	1.46053e-271	BCL6	GO:0005634//nucleus;GO:0005657//replication fork	GO:0046872//metal ion binding;GO:0000977//RNA polymerase II regulatory region sequence-specific DNA binding;GO:0031490//chromatin DNA binding;GO:0001161//intronic transcription regulatory region sequence-specific DNA binding;GO:0001227//transcriptional repressor activity, RNA polymerase II transcription regulatory region sequence-specific binding	GO:0043380//regulation of memory T cell differentiation;GO:0045666//positive regulation of neuron differentiation;GO:0000060//protein import into nucleus, translocation;GO:0007283//spermatogenesis;GO:0000122//negative regulation of transcription from RNA polymerase II promoter;GO:0030890//positive regulation of B cell proliferation;GO:0031065//positive regulation of histone deacetylation;GO:00456…	K15618//B-cell lymphoma 6 protein	gi|61098402|ref|NP_001012948.1|//B-cell lymphoma 6 protein homolog [Gallus gallus];gi|971410685|ref|XP_015146892.1|//PREDICTED: B-cell lymphoma 6 protein homolog isoform X1 [Gallus gallus]
771367	1444	3350.19	1059.94	-1.65221	1.55344e-269	Down	1.01702e-270	METTL5	NA	GO:0008168//methyltransferase activity;GO:0003676//nucleic acid binding	GO:0032259//methylation	K07579//putative methylase	gi|513194205|ref|XP_004942812.1|//PREDICTED: methyltransferase-like protein 5 isoform X1 [Gallus gallus];gi|118093593|ref|XP_001233695.1|//PREDICTED: methyltransferase-like protein 5 isoform X2 [Gallus gallus]
424960	5006	3899	1385	-1.48517	1.39336e-268	Down	9.20239e-270	B3GNT5	NA	NA	NA	K03766//beta-1,3-N-acetylglucosaminyltransferase 5 [EC:2.4.1.206]	gi|166157484|ref|NP_001107233.1|//lactosylceramide 1,3-N-acetyl-beta-D-glucosaminyltransferase [Gallus gallus]
417342	3575	1393	3866	1.4807	1.30921e-266	Up	8.67178e-268	C18H17ORF62	GO:0016021//integral component of membrane	NA	NA	NA	gi|971424392|ref|XP_015150756.1|//PREDICTED: uncharacterized protein C17orf62 homolog isoform X2 [Gallus gallus];gi|50757685|ref|XP_415607.1|//PREDICTED: uncharacterized protein C17orf62 homolog isoform X1 [Gallus gallus]
414875	790	1138	13	-6.4438	1.21208e-264	Down	8.05169e-266	AvBD8	GO:0005576//extracellular region	NA	GO:0042742//defense response to bacterium	NA	gi|49169806|ref|NP_001001781.1|//gallinacin-8 precursor [Gallus gallus];gi|971390690|ref|XP_015140583.1|//PREDICTED: gallinacin-8 isoform X1 [Gallus gallus]
429033	8364	4523	1788	-1.33088	5.80972e-264	Down	3.88163e-265	SPEG	NA	GO:0004674//protein serine/threonine kinase activity;GO:0005524//ATP binding	GO:0006468//protein phosphorylation	K08809//striated muscle-specific serine/threonine protein kinase [EC:2.7.11.1]	gi|971406596|ref|XP_015145589.1|//PREDICTED: striated muscle preferentially expressed protein kinase isoform X7 [Gallus gallus];gi|971406604|ref|XP_015145593.1|//PREDICTED: striated muscle preferentially expressed protein kinase isoform X10 [Gallus gallus];gi|971406590|ref|XP_015145586.1|//PREDICTED: striated muscle preferentially expressed protein kinase isoform X4 [Gallus gallus];gi|971406594|r…
418579	1806	2790	5959	1.10285	6.50787e-260	Up	4.37308e-261	SRPX	NA	NA	NA	K19408//sushi repeat-containing protein SRPX2	gi|513163226|ref|XP_004934675.1|//PREDICTED: sushi repeat-containing protein SRPX isoform X2 [Gallus gallus];gi|513163223|ref|XP_416781.4|//PREDICTED: sushi repeat-containing protein SRPX isoform X1 [Gallus gallus];gi|513163220|ref|XP_004934674.1|//PREDICTED: sushi repeat-containing protein SRPX isoform X3 [Gallus gallus]
427254	2445	1581	4125	1.39161	3.4887e-259	Up	2.35099e-260	ZFAND5	NA	NA	NA	K14785//ESF2/ABP1 family protein;K20287//perilipin-3;K12163//AN1-type zinc finger and ubiquitin domain-containing protein 1	gi|971439183|ref|XP_015135775.1|//PREDICTED: AN1-type zinc finger protein 5 isoform X1 [Gallus gallus];gi|71894809|ref|NP_001026595.1|//AN1-type zinc finger protein 5 [Gallus gallus] ;gi|971439185|ref|XP_015135776.1|//PREDICTED: AN1-type zinc finger protein 5 isoform X2 [Gallus gallus]
396221	1721	6598.59	3196.55	-1.03759	3.84452e-259	Down	2.59815e-260	LDHA	GO:0005829//cytosol	GO:0004459//L-lactate dehydrogenase activity	GO:0006090//pyruvate metabolic process;GO:0005975//carbohydrate metabolic process;GO:0055114//oxidation-reduction process	K00016//L-lactate dehydrogenase [EC:1.1.1.27]	gi|971397363|ref|XP_015142066.1|//PREDICTED: L-lactate dehydrogenase A chain isoform X1 [Gallus gallus];gi|45384208|ref|NP_990615.1|//L-lactate dehydrogenase A chain [Gallus gallus]
396287	900	600	2423	2.02181	2.6159e-258	Up	1.79798e-259	HMOX1	GO:0005634//nucleus;GO:0005783//endoplasmic reticulum;GO:0016021//integral component of membrane;GO:0048471//perinuclear region of cytoplasm	GO:0020037//heme binding;GO:0046872//metal ion binding;GO:0004392//heme oxygenase (decyclizing) activity;GO:0004871//signal transducer activity;GO:0042803//protein homodimerization activity	GO:0006879//cellular iron ion homeostasis;GO:0071456//cellular response to hypoxia;GO:0035094//response to nicotine;GO:0071243//cellular response to arsenic-containing substance;GO:0051260//protein homooligomerization;GO:0042167//heme catabolic process;GO:0034395//regulation of transcription from RNA polymerase II promoter in response to iron;GO:1902042//negative regulation of extrinsic apoptotic…	K00510//heme oxygenase (biliverdin-producing) [EC:1.14.14.18]	gi|45384398|ref|NP_990675.1|//heme oxygenase 1 [Gallus gallus]
424661	3777	2568.03	665.28	-1.94058	5.63097e-258	Down	3.89194e-259	DHCR24	NA	NA	NA	K09828//Delta24-sterol reductase [EC:1.3.1.72 1.3.1.-]	gi|71896815|ref|NP_001026459.1|//delta(24)-sterol reductase [Gallus gallus]
426986	6475	3110.18	6403.35	1.04988	8.04614e-258	Up	5.59212e-259	MAPK8IP3	NA	NA	NA	K04436//mitogen-activated protein kinase 8 interacting protein 3	gi|971444102|ref|XP_015157413.1|//PREDICTED: C-Jun-amino-terminal kinase-interacting protein 3 isoform X2 [Gallus gallus];gi|971444106|ref|XP_015157416.1|//PREDICTED: C-Jun-amino-terminal kinase-interacting protein 3 isoform X4 [Gallus gallus];gi|971444118|ref|XP_015157422.1|//PREDICTED: C-Jun-amino-terminal kinase-interacting protein 3 isoform X10 [Gallus gallus];gi|971444112|ref|XP_015157419.1|…
420034	1817	3685	1300.66	-1.49437	3.01776e-256	Down	2.10895e-257	NT5C3B	GO:0005737//cytoplasm	GO:0000287//magnesium ion binding;GO:0008253//5'-nucleotidase activity;GO:0000166//nucleotide binding	GO:0016311//dephosphorylation;GO:0009117//nucleotide metabolic process	K01081//5'-nucleotidase [EC:3.1.3.5]	gi|971435394|ref|XP_015155088.1|//PREDICTED: 7-methylguanosine phosphate-specific 5'-nucleotidase isoform X1 [Gallus gallus]
770690	6450	5464	2468	-1.13857	1.49569e-249	Down	1.0711e-250	PODXL2	NA	NA	NA	K06818//podocalyxin-like 2	gi|971416789|ref|XP_001234026.4|//PREDICTED: podocalyxin-like protein 2 [Gallus gallus]
396507	1320	1091.64	40	-4.7623	1.97976e-248	Down	1.42536e-249	CKM	GO:0005615//extracellular space;GO:0005737//cytoplasm	GO:0005524//ATP binding;GO:0004111//creatine kinase activity	GO:0016310//phosphorylation;GO:0009408//response to heat	K00933//creatine kinase [EC:2.7.3.2]	gi|45382875|ref|NP_990838.1|//creatine kinase M-type [Gallus gallus]
395761	1217	1275	110	-3.52687	3.2463e-244	Down	2.36838e-245	TNNT3	GO:0005861//troponin complex	GO:0003779//actin binding;GO:0005523//tropomyosin binding;GO:0030172//troponin C binding;GO:0030899//calcium-dependent ATPase activity;GO:0048306//calcium-dependent protein binding;GO:0031013//troponin I binding	GO:0043462//regulation of ATPase activity;GO:0003009//skeletal muscle contraction;GO:0006942//regulation of striated muscle contraction	K12046//troponin T, fast skeletal muscle	gi|971397287|ref|XP_015142024.1|//PREDICTED: troponin T, fast skeletal muscle isoforms isoform X7 [Gallus gallus];gi|971397311|ref|XP_015142037.1|//PREDICTED: troponin T, fast skeletal muscle isoforms isoform X19 [Gallus gallus];gi|971397295|ref|XP_015142028.1|//PREDICTED: troponin T, fast skeletal muscle isoforms isoform X11 [Gallus gallus];gi|971397327|ref|XP_015142046.1|//PREDICTED: troponin T…
415895	1772	2692	5698	1.08983	6.92024e-244	Up	5.06205e-245	NT5DC2	NA	NA	NA	K01081//5'-nucleotidase [EC:3.1.3.5]	gi|971415338|ref|XP_015148240.1|//PREDICTED: 5'-nucleotidase domain-containing protein 2 isoform X2 [Gallus gallus];gi|363738478|ref|XP_414247.3|//PREDICTED: 5'-nucleotidase domain-containing protein 2 isoform X1 [Gallus gallus]
428074	3163	335.25	1788.36	2.42338	1.99169e-238	Up	1.47983e-239	STOML3	NA	NA	NA	K17286//erythrocyte band 7 integral membrane protein	gi|513165575|ref|XP_425632.3|//PREDICTED: stomatin-like protein 3 [Gallus gallus]
417601	996	1618	4049	1.3314	6.60275e-238	Up	4.93122e-239	CENPV	NA	NA	NA	NA	gi|118100257|ref|XP_415846.2|//PREDICTED: centromere protein V [Gallus gallus]
420706	2437	560	2156	1.95291	7.95485e-220	Up	6.18539e-221	TGM4	NA	NA	NA	K05621//transglutaminase 4 [EC:2.3.2.13]	gi|57530757|ref|NP_001006368.1|//protein-glutamine gamma-glutamyltransferase 4 [Gallus gallus]
421922	5535	1519.44	3751.87	1.31212	1.14707e-215	Up	9.18348e-217	RNF144A	GO:0000151//ubiquitin ligase complex;GO:0005794//Golgi apparatus;GO:0016021//integral component of membrane	GO:0061630//ubiquitin protein ligase activity;GO:0008270//zinc ion binding;GO:0016874//ligase activity;GO:0031624//ubiquitin conjugating enzyme binding	GO:0032436//positive regulation of proteasomal ubiquitin-dependent protein catabolic process;GO:0042787//protein ubiquitination involved in ubiquitin-dependent protein catabolic process;GO:0000209//protein polyubiquitination	K11975//E3 ubiquitin-protein ligase RNF144 [EC:2.3.2.27]	gi|363732382|ref|XP_419938.3|//PREDICTED: E3 ubiquitin-protein ligase RNF144A [Gallus gallus]
416507	1629	5302	2531	-1.05878	1.85364e-215	Down	1.48758e-216	RASD1	GO:0016020//membrane;GO:0016529//sarcoplasmic reticulum	GO:0005525//GTP binding	GO:0007264//small GTPase mediated signal transduction	K07843//RAS, dexamethasone-induced Ras-related protein 1	gi|113206066|ref|NP_001038101.1|//dexamethasone-induced Ras-related protein 1 [Gallus gallus]
427649	2501	3983	1649	-1.26422	6.66447e-215	Down	5.36117e-216	IGFALS	NA	NA	NA	K17256//insulin-like growth factor-binding protein complex acid labile subunit	gi|363739705|ref|XP_425222.3|//PREDICTED: insulin-like growth factor-binding protein complex acid labile subunit isoform X2 [Gallus gallus];gi|513209279|ref|XP_004945462.1|//PREDICTED: insulin-like growth factor-binding protein complex acid labile subunit isoform X1 [Gallus gallus]
417545	1401	945.69	2803.98	1.57609	3.03335e-212	Up	2.47509e-213	ASL2	GO:0005829//cytosol	GO:0005212//structural constituent of eye lens;GO:0004056//argininosuccinate lyase activity	GO:0042450//arginine biosynthetic process via ornithine;GO:0051262//protein tetramerization	K01755//argininosuccinate lyase [EC:4.3.2.1]	gi|270288808|ref|NP_001025885.1|//argininosuccinate lyase [Gallus gallus];gi|971425774|ref|XP_015151222.1|//PREDICTED: argininosuccinate lyase isoform X1 [Gallus gallus];gi|971425776|ref|XP_015151223.1|//PREDICTED: argininosuccinate lyase isoform X2 [Gallus gallus]
396528	3189	900.32	13	-6.10581	1.25712e-211	Down	1.033e-212	ATP2A1	GO:0005887//integral component of plasma membrane;GO:0031673//H zone;GO:0031674//I band;GO:0005793//endoplasmic reticulum-Golgi intermediate compartment;GO:0033017//sarcoplasmic reticulum membrane;GO:0048471//perinuclear region of cytoplasm	GO:0005524//ATP binding;GO:0005388//calcium-transporting ATPase activity;GO:0005509//calcium ion binding	GO:0045988//negative regulation of striated muscle contraction;GO:0070588//calcium ion transmembrane transport;GO:0031448//positive regulation of fast-twitch skeletal muscle fiber contraction;GO:0006874//cellular calcium ion homeostasis	K05853//Ca2+ transporting ATPase, sarcoplasmic/endoplasmic reticulum [EC:3.6.3.8]	gi|45382929|ref|NP_990850.1|//sarcoplasmic/endoplasmic reticulum calcium ATPase 1 [Gallus gallus]
107049949	1275	143.04	1211.93	3.09086	9.98959e-209	Up	8.247e-210	LOC107049949	NA	NA	NA	K18273//alpha-tectorin	gi|971448807|ref|XP_015129234.1|//PREDICTED: IgGFc-binding protein-like [Gallus gallus]
100858653	5012	181.18	1296.33	2.84699	3.82545e-206	Up	3.18752e-207	DHX58	GO:0005737//cytoplasm	GO:0003677//DNA binding;GO:0016817//hydrolase activity, acting on acid anhydrides;GO:0005524//ATP binding;GO:0008270//zinc ion binding;GO:0003725//double-stranded RNA binding;GO:0003727//single-stranded RNA binding	GO:0039536//negative regulation of RIG-I signaling pathway;GO:0045824//negative regulation of innate immune response;GO:0032481//positive regulation of type I interferon production;GO:1900245//positive regulation of MDA-5 signaling pathway;GO:0039534//negative regulation of MDA-5 signaling pathway;GO:1900246//positive regulation of RIG-I signaling pathway;GO:0032480//negative regulation of type I…	K12649//ATP-dependent RNA helicase DHX58 [EC:3.6.3.14]	gi|513226262|ref|XP_004948673.1|//PREDICTED: probable ATP-dependent RNA helicase DHX58 isoform X1 [Gallus gallus];gi|971825802|ref|NP_001305337.1|//probable ATP-dependent RNA helicase DHX58 [Gallus gallus]
420332	1858	952	2777	1.55254	1.10036e-205	Up	9.25317e-207	MYC	GO:0005634//nucleus	GO:0003677//DNA binding;GO:0003700//transcription factor activity, sequence-specific DNA binding;GO:0046983//protein dimerization activity	GO:0048730//epidermis morphogenesis;GO:0006355//regulation of transcription, DNA-templated	K04377//Myc proto-oncogene protein	gi|73661206|ref|NP_001026123.1|//myc proto-oncogene protein [Gallus gallus]
416830	5073	2272	4804	1.08832	2.24392e-205	Up	1.89127e-206	PITPNM2	GO:0043231//intracellular membrane-bounded organelle	GO:0046872//metal ion binding	GO:0006810//transport	K13619//phospholipase DDHD1 [EC:3.1.1.-];K16545//phospholipase DDHD2 [EC:3.1.1.-];K00469//inositol oxygenase [EC:1.13.99.1]	gi|513210018|ref|XP_004945604.1|//PREDICTED: membrane-associated phosphatidylinositol transfer protein 2 isoform X6 [Gallus gallus];gi|513210009|ref|XP_004945602.1|//PREDICTED: membrane-associated phosphatidylinositol transfer protein 2 isoform X3 [Gallus gallus];gi|513210015|ref|XP_004945603.1|//PREDICTED: membrane-associated phosphatidylinositol transfer protein 2 isoform X5 [Gallus gallus];gi|…
429272	3819	1418.28	3506.27	1.31384	4.74865e-202	Up	4.05705e-203	MYO7L2	NA	NA	NA	K17751//myosin heavy chain 6/7	gi|971449219|ref|XP_015129391.1|//PREDICTED: myosin-7, partial [Gallus gallus]
418125	6594	3126	1164	-1.41718	4.29753e-201	Down	3.67988e-202	PTN	NA	GO:0008083//growth factor activity	NA	K16642//pleiotrophin	gi|444741724|ref|NP_001263291.1|//pleiotrophin precursor [Gallus gallus]
396386	790	857	23	-5.21154	3.72651e-200	Down	3.21239e-201	TNNI2	GO:0005634//nucleus;GO:0005861//troponin complex	GO:0003779//actin binding;GO:0046872//metal ion binding;GO:0031014//troponin T binding	GO:0060048//cardiac muscle contraction;GO:0003009//skeletal muscle contraction;GO:0045893//positive regulation of transcription, DNA-templated	K12043//troponin I, fast skeletal muscle	gi|45382253|ref|NP_990748.1|//troponin I, fast skeletal muscle [Gallus gallus]
419859	3500	1412.68	238.21	-2.56008	1.42447e-199	Down	1.23068e-200	CAMK1G	GO:0012505//endomembrane system;GO:0005954//calcium- and calmodulin-dependent protein kinase complex;GO:0005886//plasma membrane	GO:0005524//ATP binding;GO:0004683//calmodulin-dependent protein kinase activity	GO:0006468//protein phosphorylation	K08794//calcium/calmodulin-dependent protein kinase I [EC:2.7.11.17]	gi|971434044|ref|XP_015154531.1|//PREDICTED: calcium/calmodulin-dependent protein kinase type 1G isoform X1 [Gallus gallus];gi|513224848|ref|XP_004935037.1|//PREDICTED: calcium/calmodulin-dependent protein kinase type 1G isoform X2 [Gallus gallus]
107057175	1115	1582.11	0	-11.6196	2.47373e-199	Down	2.14669e-200	LOC107057175	NA	NA	NA	K11514//Borealin	gi|971444701|ref|XP_015157683.1|//PREDICTED: borealin-like isoform X2 [Gallus gallus];gi|971444698|ref|XP_015157682.1|//PREDICTED: borealin-like isoform X1 [Gallus gallus]
770956	2996	2269	4742	1.07149	1.04749e-197	Up	9.17053e-199	TMEM37	NA	NA	NA	NA	gi|118093869|ref|XP_001234272.1|//PREDICTED: voltage-dependent calcium channel gamma-like subunit [Gallus gallus]
420301	921	274	1470	2.43162	5.331e-197	Up	4.69788e-198	LOC420301	NA	NA	NA	K06846//lymphocyte antigen 6 complex locus protein D/E/G6/H	gi|50731912|ref|XP_418413.1|//PREDICTED: lymphocyte antigen 6E [Gallus gallus]
396119	1164	751	2376	1.6697	1.60742e-195	Up	1.42886e-196	FST	GO:0005615//extracellular space	GO:0048185//activin binding	GO:1902873//negative regulation of horizontal cell localization;GO:0002244//hematopoietic progenitor cell differentiation;GO:1902864//negative regulation of embryonic camera-type eye development;GO:0046670//positive regulation of retinal cell programmed cell death;GO:1902870//negative regulation of amacrine cell differentiation;GO:0000122//negative regulation of transcription from RNA polymerase …	K04661//follistatin	gi|45383944|ref|NP_990531.1|//follistatin precursor [Gallus gallus]
417445	9714	2689	922	-1.53618	4.36111e-195	Down	3.88503e-196	MAP2K6	GO:0005622//intracellular	GO:0004674//protein serine/threonine kinase activity;GO:0005524//ATP binding;GO:0019901//protein kinase binding	GO:0000187//activation of MAPK activity;GO:0060048//cardiac muscle contraction	K04433//mitogen-activated protein kinase kinase 6 [EC:2.7.12.2]	gi|363740834|ref|XP_003642396.1|//PREDICTED: dual specificity mitogen-activated protein kinase kinase 6 isoform X2 [Gallus gallus];gi|513213891|ref|XP_004946297.1|//PREDICTED: dual specificity mitogen-activated protein kinase kinase 6 isoform X1 [Gallus gallus]
107049146	2177	1125.49	2990.9	1.41808	1.01274e-193	Up	9.08017e-195	LOC107049146	GO:0005922//connexin complex;GO:0016021//integral component of membrane	NA	GO:0007154//cell communication	K07616//gap junction protein, alpha 7	gi|971405522|ref|XP_015145193.1|//PREDICTED: gap junction gamma-1 protein-like [Gallus gallus]
395839	4758	1016	2795	1.468	1.06253e-190	Up	9.73063e-192	GFRA4	GO:0070062//extracellular exosome;GO:0005886//plasma membrane;GO:0031225//anchored component of membrane	GO:0004872//receptor activity	GO:0030279//negative regulation of ossification	K19895//GDNF family receptor alpha 1	gi|45384502|ref|NP_990322.1|//GDNF family receptor alpha-4 precursor [Gallus gallus];gi|971396197|ref|XP_015141526.1|//PREDICTED: GDNF family receptor alpha-4 isoform X2 [Gallus gallus];gi|971396195|ref|XP_015141525.1|//PREDICTED: GDNF family receptor alpha-4 isoform X1 [Gallus gallus]
422131	3470	1735	3899	1.17622	5.65542e-189	Up	5.22264e-190	MID2	NA	NA	NA	K10647//midline 2 [EC:2.3.2.27]	gi|971391635|ref|XP_015133862.1|//PREDICTED: probable E3 ubiquitin-protein ligase MID2 [Gallus gallus]
423774	2131	3760	1630	-1.19781	1.48497e-186	Down	1.38559e-187	ANXA8	NA	GO:0005544//calcium-dependent phospholipid binding;GO:0005509//calcium ion binding	NA	K17096//annexin A8	gi|50749462|ref|XP_421646.1|//PREDICTED: annexin A8 [Gallus gallus]
395096	1670	110	1020	3.22104	1.49845e-182	Up	1.42118e-183	TNFRSF6B	NA	NA	NA	K05143//tumor necrosis factor receptor superfamily member 6B	gi|513218345|ref|XP_004947191.1|//PREDICTED: tumor necrosis factor receptor superfamily member 6B isoform X1 [Gallus gallus]
101749060	6763	1566.47	3591.02	1.20493	6.7456e-181	Up	6.44956e-182	LOC101749060	NA	NA	NA	K07187//insulin receptor substrate 2	gi|971376898|ref|XP_015133370.1|//PREDICTED: insulin receptor substrate 2 isoform X3 [Gallus gallus];gi|971376900|ref|XP_015133372.1|//PREDICTED: insulin receptor substrate 2 isoform X4 [Gallus gallus];gi|971376894|ref|XP_015133368.1|//PREDICTED: insulin receptor substrate 2 isoform X1 [Gallus gallus];gi|971376896|ref|XP_015133369.1|//PREDICTED: insulin receptor substrate 2 isoform X2 [Gallus gal…
415485	6588	3968	1797	-1.13477	1.20152e-180	Down	1.15341e-181	KIAA1024	GO:0016021//integral component of membrane	NA	NA	NA	gi|56119118|ref|NP_001007828.1|//UPF0258 protein KIAA1024 homolog [Gallus gallus];gi|971412995|ref|XP_015147488.1|//PREDICTED: UPF0258 protein KIAA1024 homolog isoform X2 [Gallus gallus]
420642	11142	2217.83	4500.06	1.02884	1.02307e-175	Up	9.93888e-177	GALNT15	NA	NA	NA	K00710//polypeptide N-acetylgalactosaminyltransferase [EC:2.4.1.41]	gi|513168971|ref|XP_418741.4|//PREDICTED: polypeptide N-acetylgalactosaminyltransferase 15 isoform X1 [Gallus gallus]
423325	2645	2777	1047	-1.39922	2.04512e-175	Down	1.99463e-176	RP11-561B11.2	NA	NA	NA	K17655//mitochondrial ribonuclease P protein 3	gi|363734112|ref|XP_421241.2|//PREDICTED: mitochondrial ribonuclease P protein 3 isoform X1 [Gallus gallus];gi|971399773|ref|XP_015143140.1|//PREDICTED: mitochondrial ribonuclease P protein 3 isoform X2 [Gallus gallus]
418228	9717	2518	894	-1.48588	4.51754e-174	Down	4.43203e-175	SCUBE1	NA	NA	NA	K06825//fibrillin 1;K17307//fibulin 1/2	gi|971373225|ref|XP_015146758.1|//PREDICTED: signal peptide, CUB and EGF-like domain-containing protein 1 isoform X2 [Gallus gallus];gi|971373227|ref|XP_015146764.1|//PREDICTED: signal peptide, CUB and EGF-like domain-containing protein 1 isoform X3 [Gallus gallus];gi|971373223|ref|XP_015146754.1|//PREDICTED: signal peptide, CUB and EGF-like domain-containing protein 1 isoform X1 [Gallus gallus];…
769143	1563	2954	1166	-1.33305	2.59292e-173	Down	2.55379e-174	CPN1	NA	NA	NA	K01292//carboxypeptidase N catalytic subunit [EC:3.4.17.3]	gi|471014333|ref|NP_001264183.1|//carboxypeptidase N catalytic chain precursor [Gallus gallus]
107052661	2832	2054.26	633.11	-1.69004	3.43165e-171	Down	3.41281e-172	LOC107052661	NA	NA	NA	K04257//olfactory receptor;K14401//cleavage and polyadenylation specificity factor subunit 1;K21125//mucin-5AC;K01495//GTP cyclohydrolase I [EC:3.5.4.16]	gi|971383023|ref|XP_015137850.1|//PREDICTED: endogenous retrovirus group K member 18 Pol protein-like [Gallus gallus]
419851	2788	3661	1642	-1.14873	4.70739e-170	Down	4.73578e-171	LOC419851	NA	NA	NA	K04011//complement component (3b/4b) receptor 1	gi|75832158|ref|NP_001028814.1|//C4b-binding protein alpha chain precursor [Gallus gallus]
427727	1863	1680	3665	1.1334	1.47886e-167	Up	1.49062e-168	TAP1	GO:0043657//host cell;GO:0042825//TAP complex;GO:0005739//mitochondrion	GO:0043531//ADP binding;GO:0005524//ATP binding;GO:0015440//peptide-transporting ATPase activity;GO:0015197//peptide transporter activity;GO:0023029//MHC class Ib protein binding;GO:0042288//MHC class I protein binding;GO:0046979//TAP2 binding	GO:0019060//intracellular transport of viral protein in host cell;GO:0055085//transmembrane transport;GO:0046967//cytosol to ER transport;GO:0006952//defense response;GO:0015833//peptide transport;GO:0019885//antigen processing and presentation of endogenous peptide antigen via MHC class I	K05654//ATP-binding cassette, subfamily B (MDR/TAP), member 3;K05653//ATP-binding cassette, subfamily B (MDR/TAP), member 2	gi|971422257|ref|XP_015150475.1|//PREDICTED: antigen peptide transporter 1 isoform X1 [Gallus gallus];gi|209863064|ref|NP_001129440.1|//antigen peptide transporter 1 [Gallus gallus]
418833	1825	4212	2044	-1.03506	2.90997e-165	Down	2.96663e-166	RGCC	NA	NA	NA	K05012//chloride channel 3/4/5	gi|50730815|ref|XP_417029.1|//PREDICTED: regulator of cell cycle RGCC isoform X1 [Gallus gallus];gi|971377651|ref|XP_015132217.1|//PREDICTED: regulator of cell cycle RGCC isoform X2 [Gallus gallus]
107049346	1903	172.62	1101.89	2.68236	5.74831e-165	Up	5.89334e-166	LOC107049346	GO:0005840//ribosome;GO:0005739//mitochondrion	GO:0003735//structural constituent of ribosome	GO:0006412//translation	K17409//small subunit ribosomal protein S30	gi|971446437|ref|XP_015128219.1|//PREDICTED: 28S ribosomal protein S30, mitochondrial-like [Gallus gallus]
395107	3405	4181	2026	-1.03717	1.33447e-164	Down	1.3707e-165	FGFRL1	GO:0005794//Golgi apparatus;GO:0030133//transport vesicle;GO:0016021//integral component of membrane;GO:0044291//cell-cell contact zone;GO:0005886//plasma membrane	GO:0005007//fibroblast growth factor-activated receptor activity;GO:0008201//heparin binding;GO:0017134//fibroblast growth factor binding	GO:0060412//ventricular septum morphogenesis;GO:0003179//heart valve morphogenesis;GO:0098742//cell-cell adhesion via plasma-membrane adhesion molecules;GO:0008543//fibroblast growth factor receptor signaling pathway;GO:0051260//protein homooligomerization;GO:0001501//skeletal system development;GO:0008285//negative regulation of cell proliferation	K05093//fibroblast growth factor receptor 2 [EC:2.7.10.1];K05095//fibroblast growth factor receptor 4 [EC:2.7.10.1];K05094//fibroblast growth factor receptor 3 [EC:2.7.10.1]	gi|45383249|ref|NP_989787.1|//fibroblast growth factor receptor-like 1 precursor [Gallus gallus]
427639	4605	1656	437.99	-1.91068	1.82284e-163	Down	1.88283e-164	ARSI	NA	NA	NA	K12375//arylsulfatase I/J [EC:3.1.6.-]	gi|513206999|ref|XP_004945003.1|//PREDICTED: arylsulfatase I [Gallus gallus]
419704	1720	3325	1467	-1.17244	1.19341e-159	Down	1.24643e-160	SLC37A2	GO:0070062//extracellular exosome;GO:0016021//integral component of membrane	GO:0022857//transmembrane transporter activity	GO:0006820//anion transport;GO:0055085//transmembrane transport	K13783//MFS transporter, OPA family, solute carrier family 37 (glycerol-3-phosphate transporter), member 1/2	gi|971431581|ref|XP_015153574.1|//PREDICTED: sugar phosphate exchanger 2 isoform X2 [Gallus gallus];gi|971431577|ref|XP_015153572.1|//PREDICTED: sugar phosphate exchanger 2 isoform X1 [Gallus gallus]
419759	2241	1011	2582	1.36075	2.42321e-157	Up	2.56344e-158	ZBTB16	NA	NA	NA	K10055//zinc finger and BTB domain-containing protein 16	gi|971431938|ref|XP_015153698.1|//PREDICTED: zinc finger and BTB domain-containing protein 16 [Gallus gallus]
771005	2119	1688	475	-1.82127	3.2121e-156	Down	3.42265e-157	XKRX	GO:0016021//integral component of membrane	NA	NA	K19522//membrane transport protein XK	gi|513180713|ref|XP_004940756.1|//PREDICTED: XK-related protein 2 isoform X2 [Gallus gallus];gi|513180710|ref|XP_004940755.1|//PREDICTED: XK-related protein 2 isoform X1 [Gallus gallus]
422567	1664	1249	2928	1.23719	5.59543e-154	Up	6.02665e-155	HPGD	GO:0016323//basolateral plasma membrane;GO:0070062//extracellular exosome;GO:0005654//nucleoplasm;GO:0005737//cytoplasm	GO:0004957//prostaglandin E receptor activity;GO:0070403//NAD+ binding;GO:0016404//15-hydroxyprostaglandin dehydrogenase (NAD+) activity	GO:0007179//transforming growth factor beta receptor signaling pathway;GO:0007186//G-protein coupled receptor signaling pathway;GO:0097070//ductus arteriosus closure;GO:0006693//prostaglandin metabolic process;GO:0007567//parturition;GO:0045786//negative regulation of cell cycle;GO:0055114//oxidation-reduction process	K00069//15-hydroxyprostaglandin dehydrogenase (NAD) [EC:1.1.1.141]	gi|480540332|ref|NP_001264713.1|//15-hydroxyprostaglandin dehydrogenase [NAD(+)] [Gallus gallus];gi|733885041|ref|XP_010708059.1|//PREDICTED: 15-hydroxyprostaglandin dehydrogenase [NAD(+)] [Meleagris gallopavo]
422199	6768	2070	4117	1.00001	1.41318e-153	Up	1.5248e-154	F8	NA	NA	NA	K03899//coagulation factor VIII	gi|971391699|ref|XP_420193.5|//PREDICTED: coagulation factor VIII [Gallus gallus]
768878	2194	1915	3898	1.03344	1.67211e-153	Up	1.8106e-154	ACVR1B	NA	NA	NA	K13567//activin receptor type-1B [EC:2.7.11.30]	gi|971436951|ref|XP_015155752.1|//PREDICTED: activin receptor type-1B isoform X1 [Gallus gallus]
415701	2197	3836.94	1856.64	-1.03921	1.18145e-151	Down	1.28838e-152	RP11-5A19.5	NA	NA	NA	K10274//F-box and leucine-rich repeat protein 8	gi|478621124|ref|NP_001264613.1|//F-box/LRR-repeat protein 8 [Gallus gallus]
428987	4327	1013	157	-2.68175	6.72935e-151	Down	7.39008e-152	PPAPDC1A	NA	NA	NA	K01080//phosphatidate phosphatase [EC:3.1.3.4]	gi|513192209|ref|XP_426544.3|//PREDICTED: phosphatidate phosphatase PPAPDC1A [Gallus gallus]
770203	2329	1261	2914	1.21648	2.87891e-149	Up	3.18922e-150	WDR86	NA	NA	NA	K10260//F-box and WD-40 domain protein 7	gi|363729899|ref|XP_001233535.2|//PREDICTED: WD repeat-containing protein 86 [Gallus gallus]
424037	3126	2585	1037	-1.3097	8.50297e-148	Down	9.58272e-149	LSS	NA	NA	NA	K01852//lanosterol synthase [EC:5.4.99.7]	gi|408358018|ref|NP_001006514.2|//lanosterol synthase [Gallus gallus]
101748745	5321	3892.98	1919.08	-1.01241	1.91987e-147	Down	2.17103e-148	FAM180B	NA	NA	NA	NA	gi|971398721|ref|XP_004941620.2|//PREDICTED: protein FAM180B [Gallus gallus]
395998	9284	1234	2854	1.21769	1.87245e-146	Up	2.12461e-147	SORL1	NA	NA	NA	K04550//low-density lipoprotein receptor-related protein 1 (alpha-2-macroglobulin receptor)	gi|761631365|ref|NP_001292089.1|//sortilin-related receptor [Gallus gallus];gi|971431328|ref|XP_015153447.1|//PREDICTED: sortilin-related receptor isoform X1 [Gallus gallus]
428837	4492	353.18	1394.87	1.9897	3.02962e-146	Up	3.44342e-147	PAK6	GO:0005737//cytoplasm	GO:0005524//ATP binding;GO:0004702//signal transducer, downstream of receptor, with serine/threonine kinase activity	GO:0023014//signal transduction by protein phosphorylation;GO:0000278//mitotic cell cycle;GO:0007613//memory;GO:0007626//locomotory behavior;GO:0007612//learning	K05735//p21-activated kinase 6 [EC:2.7.11.1]	gi|513185859|ref|XP_004941348.1|//PREDICTED: serine/threonine-protein kinase PAK 6 isoform X2 [Gallus gallus];gi|513185848|ref|XP_004941345.1|//PREDICTED: serine/threonine-protein kinase PAK 6 isoform X1 [Gallus gallus]
427214	1808	80	790	3.31183	3.94207e-145	Up	4.49563e-146	CRHBP	GO:0005615//extracellular space;GO:0005634//nucleus;GO:0030141//secretory granule	GO:0051424//corticotropin-releasing hormone binding	GO:0033554//cellular response to stress;GO:0035690//cellular response to drug;GO:0042445//hormone metabolic process;GO:0071356//cellular response to tumor necrosis factor;GO:0071320//cellular response to cAMP;GO:2000310//regulation of NMDA receptor activity;GO:0097211//cellular response to gonadotropin-releasing hormone;GO:0071277//cellular response to calcium ion;GO:0009755//hormone-mediated sig…	NA	gi|513229633|ref|XP_003643006.2|//PREDICTED: corticotropin-releasing factor-binding protein [Gallus gallus]
771085	2577	777.33	73.49	-3.39486	5.48278e-145	Down	6.26322e-146	LOC771085	GO:0005887//integral component of plasma membrane	GO:0008020//G-protein coupled photoreceptor activity	GO:0007186//G-protein coupled receptor signaling pathway;GO:0071482//cellular response to light stimulus;GO:0007602//phototransduction;GO:0009584//detection of visible light;GO:0007601//visual perception;GO:0018298//protein-chromophore linkage	K04256//c-opsin	gi|971825810|ref|NP_001305360.1|//uncharacterized protein LOC771085 [Gallus gallus]
425328	1843	1060	2577	1.28968	1.06781e-144	Up	1.22186e-145	PPP1R3C	NA	NA	NA	K07189//protein phosphatase 1 regulatory subunit 3A/B/C/D/E	gi|118092827|ref|XP_423102.2|//PREDICTED: protein phosphatase 1 regulatory subunit 3C [Gallus gallus]
428448	10229	156	975.58	2.65276	1.67222e-144	Up	1.91667e-145	COL6A6	NA	NA	NA	K06238//collagen, type VI, alpha	gi|971380811|ref|XP_015137249.1|//PREDICTED: collagen alpha-6(VI) chain [Gallus gallus]
419154	2532	3579	1719	-1.04994	6.19327e-144	Down	7.11052e-145	NECAB3	NA	NA	NA	NA	gi|71895015|ref|NP_001026021.1|//N-terminal EF-hand calcium-binding protein 3 [Gallus gallus]
772158	890	27	627.69	4.54707	1.04771e-141	Up	1.22099e-142	LOC772158	NA	NA	NA	K06062//histone acetyltransferase [EC:2.3.1.48];K09547//heat shock protein beta-9;K09542//crystallin, alpha B	gi|363743604|ref|XP_003642880.1|//PREDICTED: heat shock protein 30C-like [Gallus gallus]
100857745	5680	3129	1443	-1.10858	1.5792e-137	Down	1.88282e-138	LOC100857745	NA	NA	NA	NA	gi|971439774|ref|XP_015135973.1|//PREDICTED: uncharacterized protein LOC100857745 [Gallus gallus]
424819	10245	824	103	-2.99195	2.42381e-137	Down	2.89447e-138	CLSTN2	NA	NA	NA	K16506//protocadherin Fat 1/2/3;K04601//cadherin EGF LAG seven-pass G-type receptor 2;K16669//protocadherin Fat 4;K16494//protocadherin beta;K04600//cadherin EGF LAG seven-pass G-type receptor 1;K16498//protocadherin delta 1	gi|971410179|ref|XP_015132535.1|//PREDICTED: calsyntenin-2 isoform X1 [Gallus gallus];gi|971410181|ref|XP_015132536.1|//PREDICTED: calsyntenin-2 isoform X2 [Gallus gallus]
107057378	994	885.08	2256.64	1.35835	2.48982e-137	Up	2.97808e-138	LOC107057378	NA	NA	GO:0006629//lipid metabolic process	K12382//saposin	gi|113206146|ref|NP_001038145.1|//granulysin precursor [Gallus gallus]
420948	5105	1135	2638	1.2248	1.02611e-136	Up	1.23522e-137	GRB10	NA	GO:0005070//SH3/SH2 adaptor activity;GO:0005158//insulin receptor binding	GO:0046627//negative regulation of insulin receptor signaling pathway;GO:0030178//negative regulation of Wnt signaling pathway;GO:0046325//negative regulation of glucose import;GO:0030949//positive regulation of vascular endothelial growth factor receptor signaling pathway;GO:0048009//insulin-like growth factor receptor signaling pathway;GO:0042326//negative regulation of phosphorylation	K20064//growth factor receptor-bound protein 10	gi|874507430|ref|NP_001034371.2|//growth factor receptor-bound protein 10 [Gallus gallus] ;gi|971382871|ref|XP_015137795.1|//PREDICTED: growth factor receptor-bound protein 10 isoform X2 [Gallus gallus]
101747507	1877	944.74	155.14	-2.5983	3.93287e-136	Down	4.76452e-137	LOC101747507	GO:0016021//integral component of membrane	NA	NA	NA	gi|971443241|ref|XP_015157044.1|//PREDICTED: protein MANBAL [Gallus gallus]
100859398	1604	141.08	890.8	2.66664	8.34295e-133	Up	1.02033e-133	POLD2	NA	GO:0003677//DNA binding;GO:0003887//DNA-directed DNA polymerase activity	GO:0071897//DNA biosynthetic process;GO:0006260//DNA replication	K02328//DNA polymerase delta subunit 2	gi|971430269|ref|XP_015152997.1|//PREDICTED: DNA polymerase delta subunit 2 [Gallus gallus]
417905	5301	1197.82	2703.53	1.18248	1.44395e-132	Up	1.7687e-133	TMCC3	GO:0016021//integral component of membrane	NA	NA	K16288//receptor-interacting serine/threonine-protein kinase 5 [EC:2.7.11.1]	gi|971371601|ref|XP_015139532.1|//PREDICTED: transmembrane and coiled-coil domains protein 3 isoform X4 [Gallus gallus];gi|513158430|ref|XP_004937688.1|//PREDICTED: transmembrane and coiled-coil domains protein 3 isoform X3 [Gallus gallus];gi|118082500|ref|XP_416147.2|//PREDICTED: transmembrane and coiled-coil domains protein 3 isoform X1 [Gallus gallus];gi|513158428|ref|XP_004937687.1|//PREDICTE…
426922	855	2625	1130	-1.20795	2.11482e-132	Down	2.59856e-133	RNF122	GO:0016021//integral component of membrane	GO:0008270//zinc ion binding	NA	K15699//RING finger protein 122	gi|971430104|ref|XP_015152922.1|//PREDICTED: RING finger protein 122 isoform X1 [Gallus gallus];gi|971430106|ref|XP_015152923.1|//PREDICTED: RING finger protein 122 isoform X2 [Gallus gallus]
395219	1676	554	1684	1.61198	3.11339e-132	Up	3.83152e-133	SOCS2	GO:0005737//cytoplasm	GO:0004860//protein kinase inhibitor activity;GO:0008269//JAK pathway signal transduction adaptor activity;GO:0005159//insulin-like growth factor receptor binding	GO:0001558//regulation of cell growth;GO:0006469//negative regulation of protein kinase activity;GO:0046627//negative regulation of insulin receptor signaling pathway;GO:0032355//response to estradiol;GO:0060396//growth hormone receptor signaling pathway;GO:0016567//protein ubiquitination;GO:0046426//negative regulation of JAK-STAT cascade;GO:0019221//cytokine-mediated signaling pathway	K04695//suppressor of cytokine signaling 2	gi|45383099|ref|NP_989871.1|//suppressor of cytokine signaling 2 [Gallus gallus]
428797	13847	3207.97	1527.91	-1.06205	1.40864e-131	Down	1.73896e-132	SORCS2	NA	NA	NA	K12388//sortilin	gi|971395801|ref|XP_015141352.1|//PREDICTED: VPS10 domain-containing receptor SorCS2 [Gallus gallus]
423365	3133	1076	2513	1.23178	1.84291e-131	Up	2.27861e-132	FLVCR2	NA	NA	NA	K08220//MFS transporter, FLVCR family, feline leukemia virus subgroup C receptor-related protein	gi|971399918|ref|XP_421280.4|//PREDICTED: feline leukemia virus subgroup C receptor-related protein 2 [Gallus gallus]
418753	1418	961	2335	1.28886	4.07611e-131	Up	5.04761e-132	RAB20	NA	NA	NA	K07911//Ras-related protein Rab-20	gi|118084344|ref|XP_416953.2|//PREDICTED: ras-related protein Rab-20 [Gallus gallus]
418932	1076	895	2222	1.31995	1.77729e-129	Up	2.21795e-130	RASL11A	NA	NA	NA	K07852//Ras-like protein family member 11A	gi|118085016|ref|XP_417126.2|//PREDICTED: ras-like protein family member 11A [Gallus gallus]
431581	1335	120	824	2.78766	8.85603e-129	Up	1.11028e-129	HTR1A	GO:0005887//integral component of plasma membrane	GO:0004993//G-protein coupled serotonin receptor activity	GO:0007198//adenylate cyclase-inhibiting serotonin receptor signaling pathway;GO:0050795//regulation of behavior;GO:0046883//regulation of hormone secretion;GO:0042310//vasoconstriction;GO:0001662//behavioral fear response;GO:0042053//regulation of dopamine metabolic process;GO:0014062//regulation of serotonin secretion;GO:0042428//serotonin metabolic process;GO:0008283//cell proliferation;GO:003…	K04153//5-hydroxytryptamine receptor 1	gi|281427794|ref|NP_001163999.1|//5-hydroxytryptamine receptor 1A [Gallus gallus]
430991	2222	72	703	3.2955	9.12455e-129	Up	1.1457e-129	ADRB3	GO:0016021//integral component of membrane;GO:0005886//plasma membrane;GO:0043235//receptor complex	GO:0031699//beta-3 adrenergic receptor binding;GO:0051380//norepinephrine binding;GO:0015052//beta3-adrenergic receptor activity;GO:0042803//protein homodimerization activity;GO:0004940//beta1-adrenergic receptor activity	GO:0031649//heat generation;GO:0002024//diet induced thermogenesis;GO:0009409//response to cold;GO:0045823//positive regulation of heart contraction;GO:0007190//activation of adenylate cyclase activity;GO:0071875//adrenergic receptor signaling pathway;GO:0050873//brown fat cell differentiation;GO:0043410//positive regulation of MAPK cascade;GO:0007189//adenylate cyclase-activating G-protein coupl…	K04141//adrenergic receptor beta-1	gi|513220632|ref|XP_428541.4|//PREDICTED: beta-3 adrenergic receptor [Gallus gallus]
101749102	3197	2055	781	-1.3877	1.42133e-128	Down	1.7901e-129	DSCR6	NA	NA	NA	NA	gi|513162815|ref|XP_004934600.1|//PREDICTED: protein ripply3 [Gallus gallus]
427856	1747	2767	1246	-1.14297	7.52396e-128	Down	9.5339e-129	WNT16	NA	NA	NA	K01558//wingless-type MMTV integration site family, member 16	gi|971371143|ref|XP_001233678.4|//PREDICTED: protein Wnt-16 [Gallus gallus]
419244	1950	1099.02	244.24	-2.1618	1.2859e-127	Down	1.63435e-128	EEF1A2	GO:0005634//nucleus;GO:0043209//myelin sheath;GO:0005853//eukaryotic translation elongation factor 1 complex;GO:0043025//neuronal cell body;GO:0098574//cytoplasmic side of lysosomal membrane	GO:0003746//translation elongation factor activity;GO:0005525//GTP binding;GO:0003924//GTPase activity;GO:0019901//protein kinase binding	GO:0043065//positive regulation of apoptotic process;GO:0051602//response to electrical stimulus;GO:0090218//positive regulation of lipid kinase activity;GO:0010035//response to inorganic substance;GO:1904714//regulation of chaperone-mediated autophagy;GO:0006414//translational elongation	K03231//elongation factor 1-alpha	gi|733917386|ref|XP_003212096.2|//PREDICTED: elongation factor 1-alpha 2 [Meleagris gallopavo];gi|971926270|ref|NP_001027570.2|//elongation factor 1-alpha 2 [Gallus gallus]
424744	4422	1059.58	226.36	-2.21875	4.43659e-127	Down	5.66436e-128	NGEF	GO:0005829//cytosol	GO:0005089//Rho guanyl-nucleotide exchange factor activity	GO:0043065//positive regulation of apoptotic process;GO:0043087//regulation of GTPase activity;GO:0048013//ephrin receptor signaling pathway;GO:0035023//regulation of Rho protein signal transduction;GO:0043547//positive regulation of GTPase activity;GO:0051056//regulation of small GTPase mediated signal transduction;GO:0061002//negative regulation of dendritic spine morphogenesis	K07525//neuronal guanine nucleotide exchange factor	gi|971409744|ref|XP_015132346.1|//PREDICTED: ephexin-1 isoform X3 [Gallus gallus];gi|971409740|ref|XP_015132344.1|//PREDICTED: ephexin-1 isoform X1 [Gallus gallus];gi|971409742|ref|XP_015132345.1|//PREDICTED: ephexin-1 isoform X2 [Gallus gallus]
395527	865	1327	363	-1.86208	7.54687e-127	Down	9.64987e-128	CD9	GO:0070062//extracellular exosome;GO:0005615//extracellular space;GO:0005887//integral component of plasma membrane;GO:0005925//focal adhesion;GO:0009897//external side of plasma membrane	NA	GO:0007155//cell adhesion;GO:0071404//cellular response to low-density lipoprotein particle stimulus;GO:0031623//receptor internalization;GO:0007342//fusion of sperm to egg plasma membrane involved in single fertilization;GO:0007166//cell surface receptor signaling pathway;GO:0008285//negative regulation of cell proliferation;GO:0030913//paranodal junction assembly	K06460//CD9 antigen	gi|45382099|ref|NP_990093.1|//CD9 antigen [Gallus gallus]
101750988	924	1344.51	379.34	-1.81747	2.24477e-124	Down	2.922e-125	LOC101750988	NA	NA	NA	K11514//Borealin	gi|971444698|ref|XP_015157682.1|//PREDICTED: borealin-like isoform X1 [Gallus gallus]
395781	1768	670.38	70.11	-3.24924	1.02852e-120	Down	1.36252e-121	MRPS30	GO:0005840//ribosome;GO:0005739//mitochondrion	GO:0003735//structural constituent of ribosome	GO:0006412//translation	K17409//small subunit ribosomal protein S30	gi|45384394|ref|NP_990270.1|//28S ribosomal protein S30, mitochondrial [Gallus gallus]
414140	2763	1385.38	415.12	-1.73063	8.37235e-120	Down	1.11554e-120	AMY2A	NA	GO:0043169//cation binding;GO:0004556//alpha-amylase activity	GO:0005975//carbohydrate metabolic process	K01176//alpha-amylase [EC:3.2.1.1]	gi|971406924|ref|XP_015145741.1|//PREDICTED: amylase, alpha 2A; pancreatic isoform X1 [Gallus gallus];gi|377520154|ref|NP_001001473.2|//amylase, alpha 2A; pancreatic precursor [Gallus gallus]
430600	1071	338.4	1233.34	1.87382	1.19699e-119	Up	1.59718e-120	LOC430600	GO:0042612//MHC class I protein complex;GO:0016021//integral component of membrane	GO:0042605//peptide antigen binding	GO:0006955//immune response;GO:0002474//antigen processing and presentation of peptide antigen via MHC class I	K06751//major histocompatibility complex, class I	gi|971422386|ref|XP_015150529.1|//PREDICTED: class I histocompatibility antigen, F10 alpha chain isoform X4 [Gallus gallus];gi|971444510|ref|XP_015157599.1|//PREDICTED: class I histocompatibility antigen, F10 alpha chain-like isoform X6 [Gallus gallus];gi|971444520|ref|XP_015157604.1|//PREDICTED: class I histocompatibility antigen, F10 alpha chain-like isoform X11 [Gallus gallus];gi|971444506|ref…
427825	1676	978	208	-2.2252	8.08236e-118	Down	1.09087e-118	TLCD2	NA	NA	NA	K15447//tRNASer (uridine44-2'-O)-methyltransferase [EC:2.1.1.211]	gi|513215722|ref|XP_425399.3|//PREDICTED: TLC domain-containing protein 2 [Gallus gallus]
416852	1689	1448	465	-1.63071	3.72104e-115	Down	5.17229e-116	HPD	NA	NA	NA	K00457//4-hydroxyphenylpyruvate dioxygenase [EC:1.13.11.27]	gi|478246983|ref|NP_001264420.1|//4-hydroxyphenylpyruvate dioxygenase [Gallus gallus]
422680	5046	1184	2551	1.11544	3.95542e-114	Up	5.51326e-115	USP53	NA	GO:0036459//thiol-dependent ubiquitinyl hydrolase activity	GO:0016579//protein deubiquitination	K14206//solute carrier family 15 (oligopeptide transporter), member 1	gi|513183579|ref|XP_420633.4|//PREDICTED: inactive ubiquitin carboxyl-terminal hydrolase 53 isoform X1 [Gallus gallus];gi|971393472|ref|XP_015131853.1|//PREDICTED: inactive ubiquitin carboxyl-terminal hydrolase 53 isoform X2 [Gallus gallus]
396451	4320	1917.8	755.69	-1.33554	2.42273e-113	Down	3.39554e-114	PTGS2	GO:0005634//nucleus;GO:0031090//organelle membrane;GO:0005789//endoplasmic reticulum membrane;GO:0043005//neuron projection	GO:0020037//heme binding;GO:0046872//metal ion binding;GO:0004601//peroxidase activity;GO:0004666//prostaglandin-endoperoxide synthase activity;GO:0019899//enzyme binding;GO:0042803//protein homodimerization activity;GO:0051213//dioxygenase activity	GO:0008217//regulation of blood pressure;GO:0019371//cyclooxygenase pathway;GO:0031622//positive regulation of fever generation;GO:0071456//cellular response to hypoxia;GO:0071498//cellular response to fluid shear stress;GO:0042127//regulation of cell proliferation;GO:0055114//oxidation-reduction process;GO:0006979//response to oxidative stress;GO:0098869//cellular oxidant detoxification;GO:00903…	K11987//prostaglandin-endoperoxide synthase 2 [EC:1.14.99.1]	gi|268370254|ref|NP_001161191.1|//prostaglandin G/H synthase 2 isoform 1 precursor [Gallus gallus];gi|268370250|ref|NP_001161190.1|//prostaglandin G/H synthase 2 isoform 2 [Gallus gallus]
428862	7419	1078	269	-1.99463	4.32702e-113	Down	6.08107e-114	LRRC4C	GO:0005615//extracellular space;GO:0016021//integral component of membrane;GO:0005737//cytoplasm	GO:0004860//protein kinase inhibitor activity	GO:0006469//negative regulation of protein kinase activity;GO:0046426//negative regulation of JAK-STAT cascade;GO:0019221//cytokine-mediated signaling pathway;GO:0050770//regulation of axonogenesis	K07523//netrin-G1 ligand	gi|513187120|ref|XP_004941608.1|//PREDICTED: leucine-rich repeat-containing protein 4C [Gallus gallus]
427309	2430	1548	531	-1.53557	7.5076e-113	Down	1.05798e-113	TMEM246	GO:0016021//integral component of membrane	NA	NA	K16897//two pore calcium channel protein 3;K12613//mRNA-decapping enzyme subunit 2 [EC:3.6.1.62]	gi|513232334|ref|XP_004949556.1|//PREDICTED: transmembrane protein 246 [Gallus gallus]
395677	1875	645	73	-3.13528	1.34268e-112	Down	1.8947e-113	TACR1	GO:0005887//integral component of plasma membrane	GO:0016496//substance P receptor activity	GO:0007217//tachykinin receptor signaling pathway;GO:0007268//chemical synaptic transmission;GO:0048265//response to pain;GO:0007166//cell surface receptor signaling pathway;GO:0070472//regulation of uterine smooth muscle contraction;GO:0045987//positive regulation of smooth muscle contraction	K04222//tachykinin receptor 1	gi|45382375|ref|NP_990199.1|//substance-P receptor [Gallus gallus]
771464	2032	980	2232	1.19553	1.32294e-111	Up	1.88209e-112	ADTRP	NA	NA	NA	NA	gi|513170532|ref|XP_004939711.1|//PREDICTED: androgen-dependent TFPI-regulating protein isoform X2 [Gallus gallus];gi|118086404|ref|XP_001234747.1|//PREDICTED: androgen-dependent TFPI-regulating protein isoform X1 [Gallus gallus]
419184	594	630	1687	1.42908	3.65387e-111	Up	5.21221e-112	SDC4	GO:0070062//extracellular exosome;GO:0009986//cell surface;GO:0016021//integral component of membrane;GO:0005886//plasma membrane	GO:0043395//heparan sulfate proteoglycan binding;GO:0005080//protein kinase C binding;GO:0070053//thrombospondin receptor activity;GO:0042803//protein homodimerization activity	GO:1903543//positive regulation of exosomal secretion;GO:1902726//positive regulation of skeletal muscle satellite cell differentiation;GO:0010629//negative regulation of gene expression;GO:0010762//regulation of fibroblast migration;GO:0051260//protein homooligomerization;GO:1902727//negative regulation of growth factor dependent skeletal muscle satellite cell proliferation;GO:0044319//wound hea…	K16338//syndecan 4	gi|56119024|ref|NP_001007870.1|//syndecan-4 precursor [Gallus gallus]
100859408	1644	87.72	668.16	2.93726	2.73025e-110	Up	3.92613e-111	LOC100859408	GO:0042612//MHC class I protein complex;GO:0016021//integral component of membrane	GO:0042605//peptide antigen binding	GO:0006955//immune response;GO:0002474//antigen processing and presentation of peptide antigen via MHC class I	K06751//major histocompatibility complex, class I	gi|971444593|ref|XP_015157636.1|//PREDICTED: class I histocompatibility antigen, F10 alpha chain-like [Gallus gallus]
426075	4065	1140.11	309.94	-1.87106	6.80771e-110	Down	9.80262e-111	LMOD3	NA	NA	NA	K10370//tropomodulin	gi|971416424|ref|XP_015148734.1|//PREDICTED: leiomodin-3 [Gallus gallus]
420216	4414	661.46	1698.14	1.36828	7.49728e-105	Up	1.13281e-105	SLC7A7	GO:0005887//integral component of plasma membrane	GO:0015179//L-amino acid transmembrane transporter activity;GO:0015297//antiporter activity	GO:0015807//L-amino acid transport;GO:1902475//L-alpha-amino acid transmembrane transport	K13872//solute carrier family 7 (L-type amino acid transporter), member 6	gi|363730870|ref|XP_418326.3|//PREDICTED: Y+L amino acid transporter 2 [Gallus gallus]
427177	13734	1278	402	-1.66057	1.89276e-104	Down	2.87444e-105	CMYA5	NA	NA	NA	K08285//midline 1 [EC:2.3.2.27];K10647//midline 2 [EC:2.3.2.27]	gi|513229540|ref|XP_424765.4|//PREDICTED: cardiomyopathy-associated protein 5 [Gallus gallus]
100859699	3567	934	218	-2.09105	2.87305e-104	Down	4.37417e-105	TMEM72	NA	NA	NA	NA	gi|363735227|ref|XP_003641527.1|//PREDICTED: transmembrane protein 72 [Gallus gallus]
497222	3000	174.25	824.18	2.24985	2.0561e-101	Up	3.1896e-102	PCDHA12	GO:0016021//integral component of membrane;GO:0005886//plasma membrane	GO:0005509//calcium ion binding	GO:0007156//homophilic cell adhesion via plasma membrane adhesion molecules	K16493//protocadherin alpha	gi|162138888|ref|NP_001104599.1|//protocadherin alpha 12 precursor [Gallus gallus]
424727	1286	2007	867	-1.20289	6.43612e-101	Down	1.0046e-101	LOC424727	NA	GO:0004520//endodeoxyribonuclease activity	GO:1904431//positive regulation of t-circle formation	K15078//structure-specific endonuclease subunit SLX1 [EC:3.6.1.-]	gi|971408876|ref|XP_015146563.1|//PREDICTED: structure-specific endonuclease subunit SLX1-like isoform X1 [Gallus gallus];gi|971408878|ref|XP_015146564.1|//PREDICTED: structure-specific endonuclease subunit SLX1-like isoform X2 [Gallus gallus]
424243	1893	227	927	2.03793	9.86863e-101	Up	1.54227e-101	EAF2	GO:0016607//nuclear speck;GO:0032783//ELL-EAF complex	GO:0001228//transcriptional activator activity, RNA polymerase II transcription regulatory region sequence-specific binding;GO:0000977//RNA polymerase II regulatory region sequence-specific DNA binding	GO:0030308//negative regulation of cell growth;GO:0045944//positive regulation of transcription from RNA polymerase II promoter;GO:0060770//negative regulation of epithelial cell proliferation involved in prostate gland development	K15186//ELL-associated factor	gi|971405838|ref|XP_015145308.1|//PREDICTED: ELL-associated factor 2 isoform X1 [Gallus gallus];gi|57529709|ref|NP_001006525.1|//ELL-associated factor 2 [Gallus gallus]
427645	4601	1889	795	-1.24055	9.82454e-100	Down	1.55424e-100	PDE8B	NA	NA	NA	K18437//high affinity cAMP-specific and IBMX-insensitive 3',5'-cyclic phosphodiesterase 8 [EC:3.1.4.53]	gi|513229599|ref|XP_004937386.1|//PREDICTED: high affinity cAMP-specific and IBMX-insensitive 3',5'-cyclic phosphodiesterase 8B isoform X2 [Gallus gallus];gi|513229596|ref|XP_004937385.1|//PREDICTED: high affinity cAMP-specific and IBMX-insensitive 3',5'-cyclic phosphodiesterase 8B isoform X1 [Gallus gallus]
107057167	935	421.35	5.18	-6.33787	3.02606e-99	Down	4.79886e-100	LOC107057167	NA	NA	NA	K10352//myosin heavy chain	gi|971444685|ref|XP_015157676.1|//PREDICTED: myosin-8-like [Gallus gallus]
100857781	630	279	1016	1.87261	9.56491e-99	Up	1.52235e-99	LOC100857781	NA	NA	NA	K08050//protein phosphatase 1 regulatory subunit 1A	gi|971436961|ref|XP_003643167.2|//PREDICTED: protein phosphatase 1 regulatory subunit 1A [Gallus gallus]
771690	5193	1841	770	-1.24951	2.51946e-98	Down	4.03416e-99	UNC119	NA	NA	NA	K13758//retinal rod rhodopsin-sensitive cGMP 3',5'-cyclic phosphodiesterase subunit delta;K05291//phosphatidylinositol glycan, class S	gi|118100197|ref|XP_001234937.1|//PREDICTED: protein unc-119 homolog A [Gallus gallus]
421321	7252	2415.22	1163.51	-1.04562	5.75355e-97	Down	9.312e-98	EPHX1	NA	GO:0033961//cis-stilbene-oxide hydrolase activity	NA	K01253//microsomal epoxide hydrolase [EC:3.3.2.9]	gi|118087829|ref|XP_419386.2|//PREDICTED: epoxide hydrolase 1 [Gallus gallus]
429823	17217	2293	1085	-1.07149	7.90483e-96	Down	1.29911e-96	HMCN1	NA	NA	NA	K17341//hemicentin	gi|971407772|ref|XP_015146074.1|//PREDICTED: hemicentin-1 isoform X3 [Gallus gallus];gi|971407774|ref|XP_015146075.1|//PREDICTED: hemicentin-1 isoform X4 [Gallus gallus];gi|971407768|ref|XP_015146072.1|//PREDICTED: hemicentin-1 isoform X1 [Gallus gallus];gi|971407784|ref|XP_015146080.1|//PREDICTED: hemicentin-1 isoform X9 [Gallus gallus];gi|971407778|ref|XP_015146077.1|//PREDICTED: hemicentin-1 i…
431270	3164	962.03	253.9	-1.91377	8.7187e-96	Down	1.43454e-96	VWA5A	NA	NA	NA	K10798//poly [ADP-ribose] polymerase [EC:2.4.2.30];K18466//vacuolar protein sorting-associated protein 26	gi|513222580|ref|XP_004948218.1|//PREDICTED: von Willebrand factor A domain-containing protein 5A-like isoform X4 [Gallus gallus];gi|513222575|ref|XP_004948216.1|//PREDICTED: von Willebrand factor A domain-containing protein 5A-like isoform X3 [Gallus gallus];gi|971432191|ref|XP_015153799.1|//PREDICTED: von Willebrand factor A domain-containing protein 5A-like isoform X1 [Gallus gallus];gi|971432…
426132	1960	1320	456	-1.52538	1.57042e-95	Down	2.58693e-96	GSDMA	NA	NA	NA	K20917//gasdermin-D	gi|971435202|ref|XP_015155000.1|//PREDICTED: gasdermin-A isoform X3 [Gallus gallus];gi|971435204|ref|XP_015155001.1|//PREDICTED: gasdermin-A isoform X4 [Gallus gallus];gi|971435200|ref|XP_015154999.1|//PREDICTED: gasdermin-A isoform X2 [Gallus gallus];gi|971435198|ref|XP_015154998.1|//PREDICTED: gasdermin-A isoform X1 [Gallus gallus];gi|71897107|ref|NP_001026532.1|//gasdermin-A [Gallus gallus]
420834	1117	802	1851	1.21468	3.86876e-95	Up	6.38779e-96	SIRT5	GO:0005759//mitochondrial matrix;GO:0005634//nucleus;GO:0005829//cytosol;GO:0005743//mitochondrial inner membrane;GO:0005758//mitochondrial intermembrane space	GO:0036055//protein-succinyllysine desuccinylase activity;GO:0070403//NAD+ binding;GO:0008270//zinc ion binding;GO:0036054//protein-malonyllysine demalonylase activity;GO:0034979//NAD-dependent protein deacetylase activity;GO:0061697//protein-glutaryllysine deglutarylase activity	GO:2000378//negative regulation of reactive oxygen species metabolic process;GO:0010566//regulation of ketone biosynthetic process;GO:0036049//peptidyl-lysine desuccinylation;GO:0061699//peptidyl-lysine deglutarylation;GO:0036047//peptidyl-lysine demalonylation;GO:0006476//protein deacetylation	K11415//NAD-dependent deacetylase sirtuin 5 [EC:3.5.1.-]	gi|444909160|ref|NP_001263293.1|//NAD-dependent protein deacylase sirtuin-5, mitochondrial [Gallus gallus]
418665	2919	444	1286	1.54231	3.98841e-95	Up	6.593e-96	P2RY8	GO:0016021//integral component of membrane;GO:0005886//plasma membrane	GO:0045028//G-protein coupled purinergic nucleotide receptor activity;GO:0015057//thrombin-activated receptor activity	GO:0035589//G-protein coupled purinergic nucleotide receptor signaling pathway;GO:0007596//blood coagulation;GO:0070493//thrombin-activated receptor signaling pathway	K08386//purinergic receptor P2Y, G protein-coupled, 8	gi|56711274|ref|NP_001008679.1|//P2Y purinoceptor 8 [Gallus gallus]
417171	4090	2390	1161	-1.03359	3.39257e-94	Down	5.64714e-95	NTNG2	NA	NA	NA	K16359//netrin-G2	gi|971423674|ref|XP_015135243.1|//PREDICTED: netrin-G2 isoform X2 [Gallus gallus];gi|971423672|ref|XP_015135242.1|//PREDICTED: netrin-G2 isoform X1 [Gallus gallus];gi|971423676|ref|XP_015135244.1|//PREDICTED: netrin-G2 isoform X3 [Gallus gallus];gi|971423678|ref|XP_015135245.1|//PREDICTED: netrin-G2 isoform X4 [Gallus gallus]
418893	15028	1088	2259.99	1.06269	9.69169e-94	Up	1.61696e-94	FREM2	NA	NA	NA	K08115//chondroitin sulfate proteoglycan 4	gi|971378050|ref|XP_417087.4|//PREDICTED: FRAS1-related extracellular matrix protein 2 [Gallus gallus]
418769	5573	1953.43	872.53	-1.15468	3.61325e-92	Down	6.11852e-93	ITGBL1	NA	NA	NA	K06252//tenascin	gi|513164595|ref|XP_416966.3|//PREDICTED: integrin beta-like protein 1 [Gallus gallus]
419385	5408	645.27	111.75	-2.52158	1.96049e-90	Down	3.36498e-91	MEGF6	NA	NA	NA	K02258//cytochrome c oxidase assembly protein subunit 11;K02599//Notch 1	gi|971429196|ref|XP_015152573.1|//PREDICTED: multiple epidermal growth factor-like domains protein 6 isoform X4 [Gallus gallus];gi|971429194|ref|XP_004947431.2|//PREDICTED: multiple epidermal growth factor-like domains protein 6 isoform X3 [Gallus gallus];gi|971429190|ref|XP_015152571.1|//PREDICTED: multiple epidermal growth factor-like domains protein 6 isoform X1 [Gallus gallus];gi|971429192|re…
419903	2773	522	62	-3.06566	1.44947e-89	Down	2.50457e-90	PACSIN1	GO:0005768//endosome;GO:0005829//cytosol;GO:0043209//myelin sheath;GO:0030137//COPI-coated vesicle;GO:0032587//ruffle membrane	GO:0008092//cytoskeletal protein binding;GO:0005543//phospholipid binding	GO:0007015//actin filament organization;GO:0048488//synaptic vesicle endocytosis;GO:0045806//negative regulation of endocytosis;GO:0048812//neuron projection morphogenesis;GO:0072657//protein localization to membrane;GO:0097320//plasma membrane tubulation	K20123//protein kinase C and casein kinase substrate in neurons protein	gi|363743111|ref|XP_418028.3|//PREDICTED: protein kinase C and casein kinase substrate in neurons protein 1 [Gallus gallus]
770108	1927	527	1385	1.40206	5.6214e-89	Up	9.75647e-90	STARD5	NA	GO:0032052//bile acid binding	NA	K16931//steroidogenic acute regulatory protein, mitochondrial	gi|118095824|ref|XP_001232612.1|//PREDICTED: stAR-related lipid transfer protein 5 [Gallus gallus]
429941	2666	546	73	-2.89488	1.2068e-88	Down	2.09914e-89	ISLR2	GO:0016021//integral component of membrane	NA	NA	K07523//netrin-G1 ligand;K19511//peroxidase [EC:1.11.1.7];K16357//leucine-rich repeat and fibronectin type-III domain-containing protein 4;K18139//null	gi|113206126|ref|NP_001038132.1|//immunoglobulin superfamily containing leucine-rich repeat protein 2 precursor [Gallus gallus]
420415	3828	1527	609.64	-1.31662	1.28224e-88	Down	2.2353e-89	VILL	NA	GO:0003779//actin binding	GO:0007010//cytoskeleton organization	K05761//villin 1	gi|118085502|ref|XP_418521.2|//PREDICTED: villin-like protein isoform X2 [Gallus gallus];gi|513167448|ref|XP_004939173.1|//PREDICTED: villin-like protein isoform X1 [Gallus gallus]
101749217	1218	784	181	-2.10682	1.36224e-88	Down	2.37737e-89	P2RX2	NA	NA	NA	K05216//P2X purinoceptor 2	gi|971420910|ref|XP_004934477.2|//PREDICTED: P2X purinoceptor 2 [Gallus gallus]
770310	6166	1548.09	624	-1.30282	2.14177e-88	Down	3.75015e-89	AJAP1	GO:0016021//integral component of membrane	NA	NA	NA	gi|971429164|ref|XP_015152557.1|//PREDICTED: adherens junction-associated protein 1 isoform X1 [Gallus gallus];gi|971429168|ref|XP_015152560.1|//PREDICTED: adherens junction-associated protein 1 isoform X2 [Gallus gallus]
425886	6325	814	1820	1.16889	4.00384e-88	Up	7.04898e-89	CDYL2	NA	NA	NA	K00653//chromodomain protein Y [EC:2.3.1.48]	gi|971414831|ref|XP_015148029.1|//PREDICTED: chromodomain Y-like protein 2 [Gallus gallus]
396434	772	377	12	-4.96541	7.0478e-88	Down	1.24216e-88	TNNC2	GO:0005861//troponin complex	GO:0003779//actin binding;GO:0005509//calcium ion binding	GO:0003009//skeletal muscle contraction	K12042//troponin C, skeletal muscle	gi|45382067|ref|NP_990781.1|//troponin C, skeletal muscle [Gallus gallus]
418232	2616	2289	1126	-1.01546	9.87835e-88	Down	1.74483e-88	SULT4A1	NA	GO:0008146//sulfotransferase activity	GO:0006790//sulfur compound metabolic process	K11823//sulfotransferase 4A1 [EC:2.8.2.-]	gi|729732022|ref|XP_010561890.1|//PREDICTED: sulfotransferase 4A1 [Haliaeetus leucocephalus];gi|971373207|ref|XP_015146702.1|//PREDICTED: sulfotransferase 4A1 isoform X4 [Gallus gallus];gi|971373205|ref|XP_015146698.1|//PREDICTED: sulfotransferase 4A1 isoform X3 [Gallus gallus];gi|971373200|ref|XP_015146681.1|//PREDICTED: sulfotransferase 4A1 isoform X1 [Gallus gallus]
396336	3563	1856	832	-1.14949	4.97322e-87	Down	8.87975e-88	NCS1	GO:0030424//axon;GO:0030425//dendrite;GO:0070062//extracellular exosome;GO:0030054//cell junction;GO:0014069//postsynaptic density;GO:0048471//perinuclear region of cytoplasm;GO:0005829//cytosol;GO:0005794//Golgi apparatus;GO:0031045//dense core granule;GO:0045211//postsynaptic membrane	GO:0000287//magnesium ion binding;GO:0005245//voltage-gated calcium channel activity;GO:0005509//calcium ion binding;GO:0008427//calcium-dependent protein kinase inhibitor activity;GO:0019901//protein kinase binding	GO:0070588//calcium ion transmembrane transport;GO:0006469//negative regulation of protein kinase activity;GO:0050806//positive regulation of synaptic transmission;GO:0045921//positive regulation of exocytosis;GO:0048015//phosphatidylinositol-mediated signaling;GO:0010975//regulation of neuron projection development	K19932//neuronal calcium sensor 1	gi|9790115|ref|NP_062655.1|//neuronal calcium sensor 1 [Mus musculus];gi|971422693|ref|XP_015134824.1|//PREDICTED: neuronal calcium sensor 1 isoform X1 [Gallus gallus]
771059	1271	906	248	-1.86112	5.02954e-87	Down	8.99961e-88	GTSF1	NA	NA	NA	K02728//20S proteasome subunit alpha 3 [EC:3.4.25.1]	gi|363743339|ref|XP_001234364.2|//PREDICTED: gametocyte-specific factor 1-like isoform X1 [Gallus gallus];gi|513225513|ref|XP_004948535.1|//PREDICTED: gametocyte-specific factor 1-like isoform X2 [Gallus gallus]
396032	657	511	62	-3.03493	6.71348e-87	Down	1.20257e-87	TNNC1	GO:0005654//nucleoplasm;GO:0005739//mitochondrion;GO:0005861//troponin complex	GO:0051015//actin filament binding;GO:0005509//calcium ion binding;GO:0048306//calcium-dependent protein binding;GO:0042803//protein homodimerization activity;GO:0031013//troponin I binding;GO:0031014//troponin T binding	GO:0032972//regulation of muscle filament sliding speed;GO:0014883//transition between fast and slow fiber;GO:0060048//cardiac muscle contraction;GO:0043462//regulation of ATPase activity;GO:0055010//ventricular cardiac muscle tissue morphogenesis	K05865//troponin C, slow skeletal and cardiac muscles	gi|45384092|ref|NP_990464.1|//troponin C, slow skeletal and cardiac muscles [Gallus gallus]
415652	539	526	70	-2.90159	1.19216e-85	Down	2.15151e-86	CCL17	NA	NA	NA	K21092//C-C motif chemokine 14;K21083//C-C motif chemokine 17;K12964//C-C motif chemokine 4	gi|648216364|ref|NP_001280238.1|//chemokine (C-C motif) ligand 17 precursor [Gallus gallus]
107053419	4178	391.07	1140.38	1.55206	2.6964e-85	Up	4.89211e-86	LOC107053419	NA	NA	NA	K20133//USP6 N-terminal-like protein	gi|971397752|ref|XP_015142239.1|//PREDICTED: USP6 N-terminal-like protein [Gallus gallus]
107048988	9471	67	512	2.94196	5.30062e-85	Up	9.66786e-86	DOCK3	NA	NA	NA	K05727//dedicator of cytokinesis protein 3	gi|971415678|ref|XP_015148397.1|//PREDICTED: dedicator of cytokinesis protein 3 isoform X5 [Gallus gallus];gi|971415682|ref|XP_015148399.1|//PREDICTED: dedicator of cytokinesis protein 3 isoform X7 [Gallus gallus];gi|971415694|ref|XP_015148405.1|//PREDICTED: dedicator of cytokinesis protein 3 isoform X13 [Gallus gallus];gi|971415680|ref|XP_015148398.1|//PREDICTED: dedicator of cytokinesis protein…
417067	1184	63.41	500.42	2.98841	2.29408e-84	Up	4.20622e-85	MICA	NA	NA	NA	K06751//major histocompatibility complex, class I	gi|971444458|ref|XP_015157573.1|//PREDICTED: class I histocompatibility antigen, F10 alpha chain-like [Gallus gallus]
427573	4796	1984	933	-1.08041	3.1525e-84	Down	5.78619e-85	MST1R	GO:0001725//stress fiber;GO:0009986//cell surface;GO:0016021//integral component of membrane;GO:0005886//plasma membrane;GO:0005773//vacuole	GO:0005524//ATP binding;GO:0019899//enzyme binding;GO:0004714//transmembrane receptor protein tyrosine kinase activity	GO:0007169//transmembrane receptor protein tyrosine kinase signaling pathway;GO:0051897//positive regulation of protein kinase B signaling;GO:0043406//positive regulation of MAP kinase activity;GO:0009615//response to virus;GO:0018108//peptidyl-tyrosine phosphorylation	K05100//macrophage-stimulating 1 receptor [EC:2.7.10.1]	gi|971415522|ref|XP_015148326.1|//PREDICTED: macrophage-stimulating protein receptor isoform X1 [Gallus gallus];gi|971415526|ref|XP_015148328.1|//PREDICTED: macrophage-stimulating protein receptor isoform X2 [Gallus gallus];gi|154816155|ref|NP_001026634.1|//macrophage-stimulating protein receptor precursor [Gallus gallus]
421153	3172	807	205	-1.9689	1.24044e-83	Down	2.2958e-84	DENND2D	NA	NA	NA	K20161//DENN domain-containing protein 2	gi|971433427|ref|XP_419235.5|//PREDICTED: DENN domain-containing protein 2D [Gallus gallus]
101750306	332	1362	527	-1.3618	2.41713e-83	Down	4.48288e-84	LOC101750306	NA	NA	NA	K02516//type II protein arginine methyltransferase [EC:2.1.1.320]	gi|971452208|ref|XP_004950433.2|//PREDICTED: protein arginine N-methyltransferase 5, partial [Gallus gallus]
417962	2777	447	1221	1.45777	2.79587e-83	Up	5.19067e-84	LOC417962	NA	NA	NA	K10993//fanconi anemia core complex 100 kDa subunit	gi|971372807|ref|XP_015144850.1|//PREDICTED: uncharacterized protein LOC417962 [Gallus gallus]
396062	1954	781.36	1734.78	1.15874	6.25832e-83	Up	1.16549e-83	CD3E	GO:0009897//external side of plasma membrane;GO:0005911//cell-cell junction;GO:0042105//alpha-beta T cell receptor complex;GO:0016021//integral component of membrane;GO:0001772//immunological synapse	GO:0004888//transmembrane signaling receptor activity;GO:0046982//protein heterodimerization activity;GO:0017124//SH3 domain binding;GO:0042608//T cell receptor binding	GO:0002669//positive regulation of T cell anergy;GO:0050731//positive regulation of peptidyl-tyrosine phosphorylation;GO:0050850//positive regulation of calcium-mediated signaling;GO:0050852//T cell receptor signaling pathway;GO:0097190//apoptotic signaling pathway;GO:0046641//positive regulation of alpha-beta T cell proliferation;GO:0010629//negative regulation of gene expression;GO:0010628//pos…	K06451//T-cell surface glycoprotein CD3 epsilon chain	gi|46047369|ref|NP_996787.1|//T-cell surface glycoprotein CD3 epsilon chain precursor [Gallus gallus];gi|971431340|ref|XP_015153453.1|//PREDICTED: T-cell surface glycoprotein CD3 epsilon chain isoform X2 [Gallus gallus];gi|971431330|ref|XP_015153448.1|//PREDICTED: T-cell surface glycoprotein CD3 epsilon chain isoform X1 [Gallus gallus]
416456	2897	495.12	1293.34	1.3933	2.00965e-82	Up	3.78116e-83	GPR146	GO:0016021//integral component of membrane	GO:0004930//G-protein coupled receptor activity	GO:0007186//G-protein coupled receptor signaling pathway	K08431//G protein-coupled receptor 146	gi|971418722|ref|XP_015149640.1|//PREDICTED: probable G-protein coupled receptor 146 isoform X1 [Gallus gallus]
107054731	1282	235.84	847.17	1.85289	1.93039e-81	Up	3.67281e-82	LOC107054731	GO:0031252//cell leading edge;GO:1904115//axon cytoplasm;GO:0005874//microtubule;GO:0008021//synaptic vesicle;GO:0043203//axon hillock;GO:0005813//centrosome;GO:0005819//spindle;GO:0000776//kinetochore;GO:0060053//neurofilament cytoskeleton;GO:0005871//kinesin complex	GO:0048487//beta-tubulin binding;GO:0043014//alpha-tubulin binding;GO:0008017//microtubule binding	GO:0000132//establishment of mitotic spindle orientation;GO:0021799//cerebral cortex radially oriented cell migration;GO:0021955//central nervous system neuron axonogenesis;GO:0090630//activation of GTPase activity;GO:0007059//chromosome segregation;GO:0051303//establishment of chromosome localization;GO:0007020//microtubule nucleation;GO:0007100//mitotic centrosome separation;GO:0051642//centros…	K16739//nuclear distribution protein NudE-like 1	gi|971424288|ref|XP_015150729.1|//PREDICTED: LOW QUALITY PROTEIN: nuclear distribution protein nudE-like 1 [Gallus gallus]
107049142	1307	731.21	172.01	-2.07974	2.07926e-81	Down	3.96005e-82	LOC107049142	NA	NA	NA	K07413//cytochrome P450 family 2 subfamily C [EC:1.14.14.1];K17853//cytochrome P450 family 2 subfamily H	gi|971450070|ref|XP_015129738.1|//PREDICTED: cytochrome P450 2C55-like [Gallus gallus]
374243	2047	1508	630	-1.25116	5.52652e-81	Down	1.0568e-81	WNT2B	GO:0005615//extracellular space;GO:0005578//proteinaceous extracellular matrix	GO:0005109//frizzled binding	GO:0045165//cell fate commitment;GO:0061303//cornea development in camera-type eye;GO:0010842//retina layer formation;GO:0060900//embryonic camera-type eye formation;GO:0035115//embryonic forelimb morphogenesis;GO:0045686//negative regulation of glial cell differentiation;GO:0002011//morphogenesis of an epithelial sheet;GO:0045665//negative regulation of neuron differentiation;GO:0061072//iris mo…	K00182//wingless-type MMTV integration site family, member 2	gi|787164794|ref|NP_989667.2|//protein Wnt-2b precursor [Gallus gallus]
425011	4032	1872.76	874.36	-1.09082	8.09782e-81	Down	1.55004e-81	LOC425011	NA	NA	NA	K00719//galactosylgalactosylglucosylceramide beta-D-acetylgalactosaminyltransferase [EC:2.4.1.79]	gi|363737276|ref|XP_422814.2|//PREDICTED: UDP-GalNAc:beta-1,3-N-acetylgalactosaminyltransferase 1 [Gallus gallus]
107051274	1705	54	460	3.09865	2.48838e-80	Up	4.78701e-81	LOC107051274	NA	NA	NA	NA	gi|971451667|ref|XP_015130394.1|//PREDICTED: collagen alpha-2(IV) chain-like [Gallus gallus]
428967	2380	509	74	-2.77402	2.67765e-79	Down	5.21281e-80	LOC428967	NA	NA	NA	K05189//gamma-aminobutyric acid receptor subunit pi	gi|971403161|ref|XP_426524.3|//PREDICTED: gamma-aminobutyric acid receptor subunit pi-like [Gallus gallus]
416075	5017	555	95	-2.53844	1.41457e-78	Down	2.77016e-79	CADPS	NA	NA	NA	K19933//calcium-dependent secretion activator	gi|513205528|ref|XP_004944709.1|//PREDICTED: calcium-dependent secretion activator 1 isoform X1 [Gallus gallus];gi|971416569|ref|XP_015148783.1|//PREDICTED: calcium-dependent secretion activator 1 isoform X6 [Gallus gallus];gi|971416563|ref|XP_015148781.1|//PREDICTED: calcium-dependent secretion activator 1 isoform X2 [Gallus gallus];gi|971416571|ref|XP_015148784.1|//PREDICTED: calcium-dependent …
427495	6055	83.74	521.42	2.64651	9.71756e-78	Up	1.91419e-78	LIPC	NA	NA	NA	K01046//triacylglycerol lipase [EC:3.1.1.3]	gi|513201276|ref|XP_425067.4|//PREDICTED: hepatic triacylglycerol lipase [Gallus gallus]
395399	909	775	1683	1.12682	4.8444e-77	Up	9.63563e-78	CITED2	GO:0000790//nuclear chromatin	GO:0001105//RNA polymerase II transcription coactivator activity;GO:0003682//chromatin binding;GO:0046332//SMAD binding;GO:0001102//RNA polymerase II activating transcription factor binding;GO:0003700//transcription factor activity, sequence-specific DNA binding	GO:0060412//ventricular septum morphogenesis;GO:0002089//lens morphogenesis in camera-type eye;GO:0061308//cardiac neural crest cell development involved in heart development;GO:0070986//left/right axis specification;GO:0030851//granulocyte differentiation;GO:0001570//vasculogenesis;GO:1900164//nodal signaling pathway involved in determination of lateral mesoderm left/right asymmetry;GO:0060349//…	K02987//small subunit ribosomal protein S4e	gi|45598375|ref|NP_996726.1|//cbp/p300-interacting transactivator 2 [Gallus gallus]
101750594	936	44	418	3.25598	2.13706e-76	Up	4.29169e-77	LOC101750594	NA	NA	NA	NA	gi|971402289|ref|XP_004942175.2|//PREDICTED: beta-microseminoprotein-like [Gallus gallus]
497224	2979	849.96	1786.21	1.07948	2.68001e-76	Up	5.38721e-77	PCDHAC2	GO:0016021//integral component of membrane;GO:0005886//plasma membrane	GO:0005509//calcium ion binding	GO:0007399//nervous system development;GO:0007156//homophilic cell adhesion via plasma membrane adhesion molecules	K16493//protocadherin alpha	gi|162287097|ref|NP_001104601.1|//protocadherin alpha-C2 precursor [Gallus gallus]
101750235	2945	519	84	-2.61922	4.04469e-76	Down	8.13817e-77	NXPH2	NA	NA	NA	K16657//neurexophilin-2	gi|513195360|ref|XP_004943059.1|//PREDICTED: neurexophilin-2 [Gallus gallus]
422261	2976	1660	754	-1.1305	5.51186e-76	Down	1.11008e-76	SRPX2	GO:0005615//extracellular space;GO:0005737//cytoplasm	GO:0036458//hepatocyte growth factor binding;GO:0042802//identical protein binding;GO:0005102//receptor binding	GO:0042325//regulation of phosphorylation;GO:0051965//positive regulation of synapse assembly;GO:0071625//vocalization behavior;GO:0090050//positive regulation of cell migration involved in sprouting angiogenesis	K19408//sushi repeat-containing protein SRPX2	gi|971391969|ref|XP_015133979.1|//PREDICTED: sushi repeat-containing protein SRPX2 [Gallus gallus]
374064	2725	770	206	-1.89417	6.124e-76	Down	1.23571e-76	PFKM	NA	NA	NA	K00850//6-phosphofructokinase 1 [EC:2.7.1.11]	gi|723428389|ref|NP_989554.3|//ATP-dependent 6-phosphofructokinase, muscle type [Gallus gallus]
419083	3693	768	205	-1.89743	6.42641e-76	Down	1.29797e-76	PAK1	GO:0001726//ruffle;GO:0005794//Golgi apparatus;GO:0005911//cell-cell junction;GO:0043234//protein complex;GO:0071437//invadopodium;GO:0005886//plasma membrane	GO:0004674//protein serine/threonine kinase activity;GO:0005518//collagen binding;GO:0005524//ATP binding	GO:0033148//positive regulation of intracellular estrogen receptor signaling pathway;GO:0031532//actin cytoskeleton reorganization;GO:0030335//positive regulation of cell migration;GO:0042060//wound healing;GO:0043507//positive regulation of JUN kinase activity;GO:0046777//protein autophosphorylation;GO:0051496//positive regulation of stress fiber assembly;GO:0033138//positive regulation of pepti…	K04409//p21-activated kinase 1 [EC:2.7.11.1]	gi|240849374|ref|NP_001155844.1|//serine/threonine-protein kinase PAK 1 [Gallus gallus]
772317	606	433	50	-3.10632	1.83432e-75	Down	3.7295e-76	PRIMA1	GO:0016021//integral component of membrane	NA	NA	NA	gi|971399505|ref|XP_015143053.1|//PREDICTED: proline-rich membrane anchor 1 isoform X1 [Gallus gallus];gi|224458366|ref|NP_001138964.1|//proline-rich membrane anchor 1 precursor [Gallus gallus]
422934	2121	629	1449	1.21197	1.48958e-74	Up	3.04861e-75	SMOX	GO:0005634//nucleus;GO:0005737//cytoplasm	GO:0046592//polyamine oxidase activity	GO:0046208//spermine catabolic process;GO:0055114//oxidation-reduction process	K12259//spermine oxidase [EC:1.5.3.16 1.5.3.-]	gi|971396184|ref|XP_015141520.1|//PREDICTED: spermine oxidase isoform X1 [Gallus gallus];gi|363733881|ref|XP_420872.3|//PREDICTED: spermine oxidase isoform X2 [Gallus gallus]
107051991	954	422.47	1127.17	1.42383	2.22515e-74	Up	4.56258e-75	LOC107051991	NA	GO:0005509//calcium ion binding	NA	K12757//myosin regulatory light chain 12	gi|557295531|ref|XP_006030161.1|//PREDICTED: myosin regulatory light chain 2, smooth muscle minor isoform isoform X1 [Alligator sinensis];gi|971383561|ref|XP_015138070.1|//PREDICTED: myosin regulatory light chain 2, smooth muscle minor isoform isoform X1 [Gallus gallus]
429524	1823	618	135	-2.1866	1.92815e-73	Down	3.97581e-74	TCF24	NA	NA	NA	K09072//musculin (activated B-cell factor-1)	gi|971384204|ref|XP_015138239.1|//PREDICTED: transcription factor 24 isoform X1 [Gallus gallus];gi|971384206|ref|XP_015138240.1|//PREDICTED: transcription factor 24 isoform X2 [Gallus gallus]
424109	1172	1322.5	548.98	-1.26039	5.12506e-72	Down	1.08039e-72	LOC424109	NA	NA	NA	K05995//dipeptidase E [EC:3.4.13.21]	gi|118093479|ref|XP_421963.2|//PREDICTED: alpha-aspartyl dipeptidase [Gallus gallus]
100857105	2341	1406	606	-1.20616	1.85271e-71	Down	3.92696e-72	SERPINF2	GO:0070062//extracellular exosome;GO:0005577//fibrinogen complex;GO:0009986//cell surface;GO:0072562//blood microparticle	GO:0002020//protease binding;GO:0004867//serine-type endopeptidase inhibitor activity;GO:0042803//protein homodimerization activity	GO:0046330//positive regulation of JNK cascade;GO:0010951//negative regulation of endopeptidase activity;GO:0010757//negative regulation of plasminogen activation;GO:0030199//collagen fibril organization;GO:0032967//positive regulation of collagen biosynthetic process;GO:0051918//negative regulation of fibrinolysis;GO:0051496//positive regulation of stress fiber assembly;GO:0002034//regulation of…	K03983//alpha-2-antiplasmin	gi|971426546|ref|XP_015151526.1|//PREDICTED: alpha-2-antiplasmin isoform X1 [Gallus gallus];gi|971426548|ref|XP_015151527.1|//PREDICTED: alpha-2-antiplasmin isoform X2 [Gallus gallus]
107051474	760	1165.35	451.23	-1.36078	1.87622e-71	Down	3.98039e-72	LOC107051474	NA	NA	NA	NA	gi|971377260|ref|XP_015130557.1|//PREDICTED: syncytin-1-like [Gallus gallus]
418432	1506	280	872	1.64695	2.5194e-71	Up	5.37392e-72	NSUN3	GO:0005762//mitochondrial large ribosomal subunit	GO:0008168//methyltransferase activity	GO:0031167//rRNA methylation	K14835//ribosomal RNA methyltransferase Nop2 [EC:2.1.1.-];K07962//ADP-ribosylation factor-like protein 13B	gi|513162151|ref|XP_416643.3|//PREDICTED: putative methyltransferase NSUN3 isoform X1 [Gallus gallus];gi|513162154|ref|XP_004938371.1|//PREDICTED: putative methyltransferase NSUN3 isoform X2 [Gallus gallus]
416480	2972	959	332	-1.5223	1.26897e-69	Down	2.75545e-70	MMD2	NA	NA	NA	K11064//monocyte to macrophage differentiation protein	gi|118097813|ref|XP_414787.2|//PREDICTED: monocyte to macrophage differentiation factor 2 [Gallus gallus]
107054241	2025	908.85	303.39	-1.57482	2.40219e-69	Down	5.22999e-70	LOC107054241	NA	NA	NA	K04257//olfactory receptor;K21125//mucin-5AC;K01495//GTP cyclohydrolase I [EC:3.5.4.16];K05249//neuromedin U	gi|971373493|ref|XP_015147729.1|//PREDICTED: endogenous retrovirus group K member 25 Pol protein-like [Gallus gallus]
415989	3766	708	1523	1.11314	1.56253e-68	Up	3.4289e-69	FGD3	NA	GO:0046872//metal ion binding;GO:0005089//Rho guanyl-nucleotide exchange factor activity	GO:0035023//regulation of Rho protein signal transduction;GO:0043547//positive regulation of GTPase activity	K05722//FYVE, RhoGEF and PH domain containing 3	gi|971416925|ref|XP_015148896.1|//PREDICTED: FYVE, RhoGEF and PH domain-containing protein 3 isoform X5 [Gallus gallus];gi|971416921|ref|XP_015148894.1|//PREDICTED: FYVE, RhoGEF and PH domain-containing protein 3 isoform X3 [Gallus gallus];gi|971416919|ref|XP_015148893.1|//PREDICTED: FYVE, RhoGEF and PH domain-containing protein 3 isoform X2 [Gallus gallus];gi|971416923|ref|XP_015148895.1|//PREDI…
374125	1349	206	725	1.82339	1.94046e-68	Up	4.26943e-69	LITAF	GO:0005765//lysosomal membrane;GO:0005654//nucleoplasm;GO:0005794//Golgi apparatus;GO:0005886//plasma membrane	GO:0050699//WW domain binding;GO:0005125//cytokine activity;GO:0004871//signal transducer activity	GO:0043123//positive regulation of I-kappaB kinase/NF-kappaB signaling;GO:0001817//regulation of cytokine production;GO:0042347//negative regulation of NF-kappaB import into nucleus;GO:0006355//regulation of transcription, DNA-templated;GO:0071222//cellular response to lipopolysaccharide	K19363//lipopolysaccharide-induced tumor necrosis factor-alpha factor	gi|971418665|ref|XP_015149611.1|//PREDICTED: lipopolysaccharide-induced tumor necrosis factor-alpha factor homolog isoform X3 [Gallus gallus];gi|971418649|ref|XP_015149603.1|//PREDICTED: lipopolysaccharide-induced tumor necrosis factor-alpha factor homolog isoform X1 [Gallus gallus];gi|971418651|ref|XP_015149604.1|//PREDICTED: lipopolysaccharide-induced tumor necrosis factor-alpha factor homolog …
428328	4869	374	1012	1.44415	2.40586e-68	Up	5.30263e-69	ATP8B3	NA	NA	NA	K01530//phospholipid-translocating ATPase [EC:3.6.3.1]	gi|971436039|ref|XP_015155362.1|//PREDICTED: phospholipid-transporting ATPase IK isoform X1 [Gallus gallus];gi|971436041|ref|XP_015155363.1|//PREDICTED: phospholipid-transporting ATPase IK isoform X2 [Gallus gallus]
427352	4081	915	311	-1.54881	3.63585e-68	Down	8.02059e-69	SLC1A1	GO:0070062//extracellular exosome;GO:0016324//apical plasma membrane;GO:0016021//integral component of membrane	GO:0017153//sodium:dicarboxylate symporter activity;GO:0033229//cysteine transmembrane transporter activity;GO:0015501//glutamate:sodium symporter activity	GO:0070779//D-aspartate import;GO:0010460//positive regulation of heart rate;GO:0089711//L-glutamate transmembrane transport;GO:0051260//protein homooligomerization;GO:1903712//cysteine transmembrane transport;GO:0051938//L-glutamate import	K05612//solute carrier family 1 (neuronal/epithelial high affinity glutamate transporter), member 1	gi|513229977|ref|XP_424930.4|//PREDICTED: excitatory amino acid transporter 3 [Gallus gallus]
107050667	496	265.23	828.14	1.65068	4.99084e-68	Up	1.10288e-68	LOC107050667	NA	NA	NA	K06890//uncharacterized protein	gi|971450366|ref|XP_015129859.1|//PREDICTED: bax inhibitor 1-like [Gallus gallus]
100859742	2056	1535	710	-1.1043	7.9683e-68	Down	1.76391e-68	CD24	NA	NA	NA	K06469//CD24 antigen	gi|612149771|ref|NP_001264664.1|//signal transducer CD24 precursor [Gallus gallus]
424772	2854	1671	804.01	-1.04738	9.60031e-68	Down	2.12702e-68	SLC9A9	NA	NA	NA	K14725//solute carrier family 9 (sodium/hydrogen exchanger), member 9	gi|971409760|ref|XP_015132355.1|//PREDICTED: sodium/hydrogen exchanger 9 isoform X1 [Gallus gallus];gi|971409762|ref|XP_015132356.1|//PREDICTED: sodium/hydrogen exchanger 9 isoform X2 [Gallus gallus];gi|71896885|ref|NP_001026476.1|//sodium/hydrogen exchanger 9 [Gallus gallus] ;gi|971409764|ref|XP_015132357.1|//PREDICTED: sodium/hydrogen exchanger 9 isoform X3 [Gallus gallus]
771679	784	450.75	70.33	-2.67207	9.93896e-68	Down	2.20396e-68	CCLI8	GO:0005615//extracellular space	GO:0008009//chemokine activity;GO:0048020//CCR chemokine receptor binding	GO:0007186//G-protein coupled receptor signaling pathway;GO:0048247//lymphocyte chemotaxis;GO:0030593//neutrophil chemotaxis;GO:0070098//chemokine-mediated signaling pathway;GO:0043547//positive regulation of GTPase activity;GO:0050729//positive regulation of inflammatory response;GO:0071356//cellular response to tumor necrosis factor;GO:0071346//cellular response to interferon-gamma;GO:0071347//…	K05408//C-C motif chemokine 3	gi|348591871|emb|CCC15114.1|//chemokine [Gallus gallus]
431576	6009	885	296	-1.57203	2.13672e-67	Down	4.76278e-68	ZBTB7C	GO:0005634//nucleus	GO:0046872//metal ion binding;GO:0003676//nucleic acid binding	GO:1903025//regulation of RNA polymerase II regulatory region sequence-specific DNA binding;GO:0045944//positive regulation of transcription from RNA polymerase II promoter;GO:0045600//positive regulation of fat cell differentiation	K10494//zinc finger and BTB domain-containing protein 7	gi|363743986|ref|XP_429131.3|//PREDICTED: zinc finger and BTB domain-containing protein 7C [Gallus gallus]
107052723	4509	273.3	837.83	1.62422	2.87354e-67	Up	6.42169e-68	LOC107052723	NA	NA	NA	K04495//transcription factor SOX17 (SOX group F)	gi|971384059|ref|XP_015138178.1|//PREDICTED: transcription factor SOX-17-like [Gallus gallus]
107056717	2547	513.84	99.28	-2.3637	3.03878e-67	Down	6.7968e-68	LOC107056717	NA	NA	NA	K09828//Delta24-sterol reductase [EC:1.3.1.72 1.3.1.-]	gi|971443639|ref|XP_015157221.1|//PREDICTED: delta(24)-sterol reductase-like [Gallus gallus]
417245	13198	1110	434	-1.34674	4.37227e-67	Down	9.80459e-68	PAPPA	NA	NA	NA	K07762//pappalysin-1 [EC:3.4.24.79]	gi|971423487|ref|XP_415522.4|//PREDICTED: pappalysin-1 [Gallus gallus]
693251	1774	1666	805	-1.04128	6.41346e-67	Down	1.44065e-67	RP11-195F19.29	GO:0016021//integral component of membrane	GO:0004896//cytokine receptor activity	GO:0060322//head development;GO:0019221//cytokine-mediated signaling pathway	K05056//interleukin 11 receptor alpha	gi|971437652|ref|XP_015132845.1|//PREDICTED: interleukin-11 receptor subunit alpha isoform X1 [Gallus gallus];gi|971437658|ref|XP_015132848.1|//PREDICTED: interleukin-11 receptor subunit alpha isoform X4 [Gallus gallus];gi|971437654|ref|XP_015132846.1|//PREDICTED: interleukin-11 receptor subunit alpha isoform X2 [Gallus gallus];gi|971437656|ref|XP_015132847.1|//PREDICTED: interleukin-11 receptor …
424907	1147	534	110	-2.27129	1.22174e-66	Down	2.7561e-67	OSTN	GO:0005615//extracellular space	GO:0005102//receptor binding	GO:0045668//negative regulation of osteoblast differentiation;GO:0046325//negative regulation of glucose import;GO:0003416//endochondral bone growth;GO:0007166//cell surface receptor signaling pathway;GO:0030828//positive regulation of cGMP biosynthetic process	K04723//interleukin 1 receptor accessory protein	gi|971410681|ref|XP_015146889.1|//PREDICTED: osteocrin isoform X1 [Gallus gallus]
416335	4178	339	31	-3.4429	8.26947e-65	Down	1.90519e-65	SHROOM1	NA	NA	NA	K18625//protein Shroom	gi|971418530|ref|XP_015149553.1|//PREDICTED: protein Shroom1 isoform X1 [Gallus gallus];gi|971418536|ref|XP_015149556.1|//PREDICTED: protein Shroom1 isoform X2 [Gallus gallus];gi|971418538|ref|XP_015149557.1|//PREDICTED: protein Shroom1 isoform X3 [Gallus gallus]
100857277	708	480	89	-2.42311	9.99215e-65	Down	2.30591e-65	SLN	NA	NA	NA	NA	gi|694016459|ref|NP_001289116.1|//sarcolipin [Gallus gallus]
424057	1345	560	1274	1.19392	3.14502e-64	Up	7.28805e-65	COQ10B	NA	NA	NA	K18588//coenzyme Q-binding protein COQ10	gi|50750208|ref|XP_421913.1|//PREDICTED: coenzyme Q-binding protein COQ10 homolog B, mitochondrial [Gallus gallus]
427737	1021	226.28	736.21	1.71006	1.09941e-63	Up	2.5667e-64	YF6	GO:0042612//MHC class I protein complex;GO:0016021//integral component of membrane	GO:0042605//peptide antigen binding	GO:0006955//immune response;GO:0002474//antigen processing and presentation of peptide antigen via MHC class I	K06751//major histocompatibility complex, class I	gi|971422370|ref|XP_015150522.1|//PREDICTED: class I histocompatibility antigen, F10 alpha chain isoform X1 [Gallus gallus];gi|971422386|ref|XP_015150529.1|//PREDICTED: class I histocompatibility antigen, F10 alpha chain isoform X4 [Gallus gallus]
100858139	7326	570.9	135.06	-2.07159	1.38294e-63	Down	3.23127e-64	LOC100858139	NA	NA	NA	K16494//protocadherin beta	gi|971443989|ref|XP_015157367.1|//PREDICTED: uncharacterized protein LOC100858139 [Gallus gallus]
415790	3506	203	693	1.77942	2.24216e-63	Up	5.26039e-64	RRAD	NA	NA	NA	K07845//Ras-related associated with diabetes	gi|478431089|ref|NP_001264535.1|//GTP-binding protein RAD [Gallus gallus]
100857332	3481	895	316	-1.49391	2.44553e-63	Down	5.74222e-64	DOK2	NA	NA	NA	K20234//docking protein 2	gi|971430112|ref|XP_003642597.3|//PREDICTED: docking protein 2 isoform X1 [Gallus gallus];gi|513220525|ref|XP_004947630.1|//PREDICTED: docking protein 2 isoform X3 [Gallus gallus];gi|971430114|ref|XP_015152926.1|//PREDICTED: docking protein 2 isoform X2 [Gallus gallus]
422415	3747	1226	527	-1.21004	8.09128e-63	Down	1.90608e-63	RXFP1	GO:0016021//integral component of membrane	GO:0042562//hormone binding;GO:0004930//G-protein coupled receptor activity	GO:0007567//parturition;GO:0030154//cell differentiation;GO:0030198//extracellular matrix organization;GO:0060427//lung connective tissue development;GO:0007188//adenylate cyclase-modulating G-protein coupled receptor signaling pathway	K04306//relaxin family peptide receptor 1	gi|118089778|ref|XP_420385.2|//PREDICTED: relaxin receptor 1 isoform X1 [Gallus gallus];gi|971392688|ref|XP_015140821.1|//PREDICTED: relaxin receptor 1 isoform X2 [Gallus gallus]
100857889	7754	168.96	627.38	1.90071	8.80999e-63	Up	2.07708e-63	PLCXD3	NA	NA	NA	NA	gi|363744123|ref|XP_003642980.1|//PREDICTED: PI-PLC X domain-containing protein 3 [Gallus gallus]
107049732	771	325.09	898.55	1.47481	9.51722e-63	Up	2.24748e-63	LOC107049732	NA	NA	NA	NA	gi|971448277|ref|XP_015129031.1|//PREDICTED: uncharacterized protein LOC107049732 [Gallus gallus]
431569	5687	35	339	3.28391	1.05969e-62	Up	2.50448e-63	RHOBTB3	NA	NA	NA	K07869//Rho-related BTB domain-containing protein 3	gi|513231850|ref|XP_004949440.1|//PREDICTED: rho-related BTB domain-containing protein 3 isoform X1 [Gallus gallus];gi|513231856|ref|XP_429123.4|//PREDICTED: rho-related BTB domain-containing protein 3 isoform X3 [Gallus gallus];gi|513231853|ref|XP_004949441.1|//PREDICTED: rho-related BTB domain-containing protein 3 isoform X2 [Gallus gallus]
424384	2367	458	84	-2.43884	2.77405e-62	Down	6.58817e-63	TNFSF4	NA	NA	NA	K05469//tumor necrosis factor ligand superfamily member 4	gi|363736485|ref|XP_430147.2|//PREDICTED: tumor necrosis factor ligand superfamily member 4 [Gallus gallus]
768673	2605	566.48	136.09	-2.04942	2.93071e-62	Down	6.96584e-63	CD200R1	GO:0005576//extracellular region;GO:0016021//integral component of membrane	NA	NA	K06593//poliovirus receptor-related 4;K06081//poliovirus receptor-related protein 1;K06592//poliovirus receptor-related protein 3	gi|118405158|ref|NP_001072952.1|//cell surface glycoprotein CD200 receptor 1-A precursor [Gallus gallus];gi|971374466|ref|XP_015151925.1|//PREDICTED: cell surface glycoprotein CD200 receptor 1-A isoform X1 [Gallus gallus]
101752042	1411	769.33	1559.73	1.02767	8.88384e-62	Up	2.13202e-62	LOC101752042	NA	NA	NA	NA	gi|971427234|ref|XP_015151781.1|//PREDICTED: protein MANBAL-like isoform X2 [Gallus gallus];gi|971427258|ref|XP_015151787.1|//PREDICTED: uncharacterized protein LOC107054817 [Gallus gallus];gi|971444996|ref|XP_015157816.1|//PREDICTED: uncharacterized protein LOC107057295 isoform X2 [Gallus gallus]
419432	5608	1117	461	-1.26874	1.09914e-61	Down	2.64202e-62	KLHL17	GO:0005615//extracellular space;GO:0032839//dendrite cytoplasm;GO:0015629//actin cytoskeleton;GO:0031463//Cul3-RING ubiquitin ligase complex	GO:0051015//actin filament binding;GO:0004842//ubiquitin-protein transferase activity	GO:0030036//actin cytoskeleton organization;GO:0016567//protein ubiquitination;GO:0007420//brain development	K10454//kelch-like protein 17 (actinfilin)	gi|513219796|ref|XP_004947495.1|//PREDICTED: kelch-like protein 17 [Gallus gallus]
414341	654	256	6	-5.40699	3.35814e-61	Down	8.13652e-62	AvBD10	GO:0005576//extracellular region	NA	GO:0050832//defense response to fungus;GO:0050829//defense response to Gram-negative bacterium;GO:0050830//defense response to Gram-positive bacterium	K21100//beta-defensin 4	gi|48976029|ref|NP_001001609.1|//gallinacin-10 preproprotein [Gallus gallus]
426544	6326	577	1276	1.15303	6.13716e-61	Up	1.48816e-61	FAM46C	NA	NA	NA	K05742//solute carrier family 9 (sodium/hydrogen exchanger), member 1	gi|56118962|ref|NP_001007973.1|//protein FAM46C [Gallus gallus]
768624	1699	598	1306	1.13499	8.13597e-61	Up	1.97441e-61	TTC9	NA	NA	NA	K09571//FK506-binding protein 4/5 [EC:5.2.1.8];K09572//FK506-binding protein 6 [EC:5.2.1.8];K05864//peptidyl-prolyl isomerase D [EC:5.2.1.8];K20097//FK506-binding protein-like	gi|971399545|ref|XP_001231669.3|//PREDICTED: tetratricopeptide repeat protein 9A [Gallus gallus]
107057057	1030	257.24	769.06	1.58803	6.09563e-60	Up	1.48863e-60	LOC107057057	GO:0005654//nucleoplasm;GO:0005739//mitochondrion	GO:0004844//uracil DNA N-glycosylase activity	GO:0045008//depyrimidination	K03648//uracil-DNA glycosylase [EC:3.2.2.27]	gi|971444345|ref|XP_015157523.1|//PREDICTED: uracil-DNA glycosylase-like [Gallus gallus]
428330	3634	598.75	1300.05	1.12659	7.62815e-60	Up	1.86728e-60	SEMA6B	GO:0016021//integral component of membrane	NA	NA	K06842//semaphorin 6	gi|971436352|ref|XP_015155501.1|//PREDICTED: semaphorin-6B isoform X2 [Gallus gallus];gi|974987295|ref|NP_001305955.1|//semaphorin-6B precursor [Gallus gallus]
107053122	2122	744.8	241.03	-1.61959	2.08658e-59	Down	5.14375e-60	LOC107053122	NA	NA	NA	K01495//GTP cyclohydrolase I [EC:3.5.4.16]	gi|971389705|ref|XP_015140249.1|//PREDICTED: endogenous retrovirus group K member 18 Pol protein-like [Gallus gallus]
100858385	1863	147.35	566.14	1.94996	1.01284e-58	Up	2.51821e-59	LOC100858385	NA	NA	NA	K14377//osteoclast-associated immunoglobulin-like receptor;K06264//platelet glycoprotein VI;K06512//leukocyte immunoglobulin-like receptor	gi|971449604|ref|XP_015129551.1|//PREDICTED: osteoclast-associated immunoglobulin-like receptor [Gallus gallus]
416740	6083	218.45	694	1.67568	1.82411e-58	Up	4.55626e-59	ISM1	NA	NA	NA	NA	gi|971386336|ref|XP_415036.5|//PREDICTED: isthmin-1 isoform X1 [Gallus gallus];gi|971386340|ref|XP_015139011.1|//PREDICTED: isthmin-1 isoform X2 [Gallus gallus]
427799	3585	737.62	1486	1.01853	4.31961e-58	Up	1.08144e-58	LOC427799	NA	NA	NA	K04241//urotensin 2 receptor	gi|971424166|ref|XP_003642372.2|//PREDICTED: urotensin-2 receptor-like [Gallus gallus]
771003	3391	874	323	-1.42805	5.89282e-58	Down	1.47756e-58	CAMKK1	NA	GO:0004674//protein serine/threonine kinase activity;GO:0005524//ATP binding	GO:0006468//protein phosphorylation	K00908//calcium/calmodulin-dependent protein kinase kinase 1 [EC:2.7.11.17]	gi|971426354|ref|XP_015151459.1|//PREDICTED: calcium/calmodulin-dependent protein kinase kinase 1 isoform X1 [Gallus gallus];gi|971426374|ref|XP_004946514.2|//PREDICTED: calcium/calmodulin-dependent protein kinase kinase 1 isoform X2 [Gallus gallus]
417624	3535	1035	425	-1.27605	9.08034e-58	Down	2.28029e-58	DOC2B	NA	NA	NA	K19917//double C2-like domain-containing protein beta	gi|513216400|ref|XP_004946765.1|//PREDICTED: double C2-like domain-containing protein beta isoform X1 [Gallus gallus];gi|118100378|ref|XP_415868.2|//PREDICTED: double C2-like domain-containing protein beta isoform X2 [Gallus gallus]
395451	1521	248	2	-6.94615	1.73203e-57	Down	4.3695e-58	CXCL14	GO:0005794//Golgi apparatus;GO:0005576//extracellular region	GO:0008009//chemokine activity	GO:0045662//negative regulation of myoblast differentiation;GO:2000503//positive regulation of natural killer cell chemotaxis;GO:0006955//immune response;GO:0007267//cell-cell signaling;GO:0048839//inner ear development	K10033//C-X-C motif chemokine 14	gi|45382647|ref|NP_990043.1|//C-X-C motif chemokine 14 precursor [Gallus gallus]
107056994	5826	370.37	55.5	-2.73036	3.44524e-57	Down	8.72456e-58	LOC107056994	NA	NA	NA	K17635//ral guanine nucleotide dissociation stimulator-like 1	gi|971444166|ref|XP_015157446.1|//PREDICTED: uncharacterized protein LOC107056994 [Gallus gallus]
770592	192	47	345	2.88391	1.11261e-56	Up	2.82819e-57	MT3	NA	GO:0046872//metal ion binding	NA	K14739//metallothionein 1/2	gi|147901436|ref|NP_001091007.1|//metallothionein-3 [Gallus gallus]
769122	7675	151	562	1.90407	1.57843e-56	Up	4.0214e-57	B3GALT2	GO:0016021//integral component of membrane;GO:0000139//Golgi membrane	GO:0008499//UDP-galactose:beta-N-acetylglucosamine beta-1,3-galactosyltransferase activity	GO:0006486//protein glycosylation;GO:0009312//oligosaccharide biosynthetic process	K07820//beta-1,3-galactosyltransferase 2 [EC:2.4.1.-]	gi|118094010|ref|XP_001231894.1|//PREDICTED: beta-1,3-galactosyltransferase 2 [Gallus gallus]
414340	604	235	5	-5.54654	1.91026e-56	Down	4.88146e-57	AvBD5	GO:0005576//extracellular region	NA	GO:0042742//defense response to bacterium	NA	gi|48976036|ref|NP_001001608.2|//gallinacin-5 prepropeptide precursor [Gallus gallus]
772243	3648	282.38	790.34	1.49288	2.33136e-56	Up	5.96201e-57	LOC772243	NA	NA	NA	K19364//magnesium transporter NIPA1	gi|971409233|ref|XP_015146699.1|//PREDICTED: MLV-related proviral Env polyprotein-like [Gallus gallus]
107052504	2967	758.02	259.04	-1.54101	2.49739e-56	Down	6.39621e-57	LOC107052504	NA	NA	NA	K04257//olfactory receptor;K14401//cleavage and polyadenylation specificity factor subunit 1;K21125//mucin-5AC;K01495//GTP cyclohydrolase I [EC:3.5.4.16]	gi|971380363|ref|XP_015137090.1|//PREDICTED: endogenous retrovirus group K member 18 Pol protein-like [Gallus gallus]
419558	1839	806	288	-1.47666	3.06527e-56	Down	7.86828e-57	SERINC2	NA	NA	NA	NA	gi|71894725|ref|NP_001026061.1|//serine incorporator 2 precursor [Gallus gallus]
427394	9308	604.73	1281.8	1.09186	3.43989e-56	Up	8.84311e-57	BDP1L	NA	NA	NA	K15198//transcription factor TFIIIB component B''	gi|513232929|ref|XP_004949688.1|//PREDICTED: transcription factor TFIIIB component B'' homolog isoform X3 [Gallus gallus];gi|513232923|ref|XP_424966.4|//PREDICTED: transcription factor TFIIIB component B'' homolog isoform X1 [Gallus gallus];gi|513232926|ref|XP_004949687.1|//PREDICTED: transcription factor TFIIIB component B'' homolog isoform X2 [Gallus gallus];gi|971440287|ref|XP_015136172.1|//PR…
100858678	3219	188.13	628.06	1.74722	3.53763e-56	Up	9.10795e-57	LOC100858678	NA	GO:0003989//acetyl-CoA carboxylase activity;GO:0004075//biotin carboxylase activity	NA	K01946//acetyl-CoA carboxylase / biotin carboxylase 2 [EC:6.4.1.2 6.3.4.14]	gi|971444343|ref|XP_015157522.1|//PREDICTED: LOW QUALITY PROTEIN: acetyl-CoA carboxylase 2-like [Gallus gallus]
423202	3093	1288.41	601.15	-1.09175	3.7029e-56	Down	9.54058e-57	MAPK8IP1	NA	NA	NA	K04434//mitogen-activated protein kinase 8 interacting protein 1	gi|971398841|ref|XP_015142707.1|//PREDICTED: C-Jun-amino-terminal kinase-interacting protein 1 isoform X4 [Gallus gallus];gi|971398835|ref|XP_421126.5|//PREDICTED: C-Jun-amino-terminal kinase-interacting protein 1 isoform X1 [Gallus gallus];gi|971398837|ref|XP_015142704.1|//PREDICTED: C-Jun-amino-terminal kinase-interacting protein 1 isoform X2 [Gallus gallus];gi|971398839|ref|XP_015142706.1|//PR…
416708	2300	1429	701	-1.01947	1.05835e-55	Down	2.73905e-56	ENTPD6	NA	NA	NA	K01511//ectonucleoside triphosphate diphosphohydrolase 5/6 [EC:3.6.1.6]	gi|765099222|ref|NP_001292163.1|//ectonucleoside triphosphate diphosphohydrolase 6 [Gallus gallus];gi|971386213|ref|XP_015138947.1|//PREDICTED: ectonucleoside triphosphate diphosphohydrolase 6 isoform X1 [Gallus gallus]
428776	5681	1236.05	570.23	-1.10807	3.27026e-55	Down	8.52004e-56	NHEDC2	GO:0016021//integral component of membrane;GO:0031966//mitochondrial membrane	GO:0015299//solute:proton antiporter activity	GO:1902600//hydrogen ion transmembrane transport;GO:0006814//sodium ion transport	NA	gi|118090418|ref|XP_426332.2|//PREDICTED: mitochondrial sodium/hydrogen exchanger 9B2 isoform X1 [Gallus gallus];gi|971395173|ref|XP_015141099.1|//PREDICTED: mitochondrial sodium/hydrogen exchanger 9B2 isoform X2 [Gallus gallus]
419110	2923	92	439	2.26256	4.16576e-55	Up	1.08851e-55	ITIH2	GO:0070062//extracellular exosome;GO:0072562//blood microparticle	GO:0004867//serine-type endopeptidase inhibitor activity	GO:0010951//negative regulation of endopeptidase activity;GO:0030212//hyaluronan metabolic process	K19015//inter-alpha-trypsin inhibitor heavy chain H2	gi|195539501|ref|NP_001124213.1|//inter-alpha-trypsin inhibitor heavy chain H2 precursor [Gallus gallus]
420271	3113	1265	591	-1.08986	5.13889e-55	Down	1.34575e-55	RSPO2	GO:0009986//cell surface;GO:0005576//extracellular region	GO:0008201//heparin binding;GO:0005102//receptor binding	GO:0001649//osteoblast differentiation;GO:0030282//bone mineralization;GO:0060441//epithelial tube branching involved in lung morphogenesis;GO:0060535//trachea cartilage morphogenesis;GO:0035116//embryonic hindlimb morphogenesis;GO:0071542//dopaminergic neuron differentiation;GO:0035115//embryonic forelimb morphogenesis;GO:0090263//positive regulation of canonical Wnt signaling pathway;GO:0060437…	K19471//R-spondin-1	gi|974987339|ref|NP_001305953.1|//R-spondin-2 precursor [Gallus gallus]
100859605	1288	693	226	-1.60848	7.47514e-55	Down	1.96473e-55	LOC100859605	NA	NA	NA	K06770//myelin protein zero	gi|971445458|ref|XP_015158025.1|//PREDICTED: LOW QUALITY PROTEIN: myelin protein P0 [Gallus gallus]
428142	7435	260.94	17.65	-3.87793	1.11278e-54	Down	2.93545e-55	RIMS4	NA	NA	NA	K15299//regulating synaptic membrane exocytosis protein 4	gi|118100547|ref|XP_425700.2|//PREDICTED: regulating synaptic membrane exocytosis protein 4 [Gallus gallus]
107050425	2430	905.34	355.97	-1.33866	1.64224e-54	Down	4.34792e-55	LOC107050425	NA	NA	NA	K04257//olfactory receptor;K14401//cleavage and polyadenylation specificity factor subunit 1;K21125//mucin-5AC;K01495//GTP cyclohydrolase I [EC:3.5.4.16]	gi|971377045|ref|XP_015129681.1|//PREDICTED: endogenous retrovirus group K member 25 Pol protein-like [Gallus gallus]
100858168	2151	882.96	345.61	-1.34515	1.38299e-53	Down	3.69605e-54	LOC100858168	NA	NA	NA	K14377//osteoclast-associated immunoglobulin-like receptor;K06264//platelet glycoprotein VI;K06512//leukocyte immunoglobulin-like receptor	gi|971448748|ref|XP_003643910.2|//PREDICTED: V-set and transmembrane domain-containing protein 1-like [Gallus gallus]
423794	1613	570	1211	1.09521	1.97778e-53	Up	5.29702e-54	HTR7	GO:0005887//integral component of plasma membrane	GO:0004993//G-protein coupled serotonin receptor activity;GO:0004977//melanocortin receptor activity	GO:0007623//circadian rhythm;GO:0006939//smooth muscle contraction;GO:0007268//chemical synaptic transmission;GO:0042310//vasoconstriction;GO:0007210//serotonin receptor signaling pathway	K04163//5-hydroxytryptamine receptor 7	gi|291749323|ref|NP_001167605.1|//5-hydroxytryptamine receptor 7 [Gallus gallus];gi|971402156|ref|XP_015143881.1|//PREDICTED: 5-hydroxytryptamine receptor 7 isoform X3 [Gallus gallus];gi|971402152|ref|XP_015143879.1|//PREDICTED: 5-hydroxytryptamine receptor 7 isoform X1 [Gallus gallus]
373912	672	5	221	5.47402	2.10002e-53	Up	5.62846e-54	NOG	GO:0005615//extracellular space;GO:0005623//cell	GO:0019955//cytokine binding;GO:0042803//protein homodimerization activity	GO:0060044//negative regulation of cardiac muscle cell proliferation;GO:0060272//embryonic skeletal joint morphogenesis;GO:0048712//negative regulation of astrocyte differentiation;GO:0060425//lung morphogenesis;GO:0061053//somite development;GO:0035019//somatic stem cell population maintenance;GO:0090090//negative regulation of canonical Wnt signaling pathway;GO:0021533//cell differentiation in …	K04658//noggin	gi|45383860|ref|NP_989454.1|//noggin precursor [Gallus gallus]
395559	5312	611	1267	1.06022	4.90586e-53	Up	1.31769e-53	EPHA4	GO:0030424//axon;GO:0030425//dendrite;GO:0031901//early endosome membrane;GO:0005887//integral component of plasma membrane	GO:0097161//DH domain binding;GO:0005004//GPI-linked ephrin receptor activity;GO:0005524//ATP binding;GO:0042802//identical protein binding;GO:0042731//PH domain binding;GO:0005005//transmembrane-ephrin receptor activity	GO:0061001//regulation of dendritic spine morphogenesis;GO:0097155//fasciculation of sensory neuron axon;GO:0097156//fasciculation of motor neuron axon;GO:2001108//positive regulation of Rho guanyl-nucleotide exchange factor activity;GO:0050770//regulation of axonogenesis;GO:0018108//peptidyl-tyrosine phosphorylation;GO:0048710//regulation of astrocyte differentiation;GO:0048681//negative regulat…	K05105//Eph receptor A4 [EC:2.7.10.1]	gi|971409660|ref|XP_015132300.1|//PREDICTED: ephrin type-A receptor 4 isoform X1 [Gallus gallus];gi|971409664|ref|XP_015132302.1|//PREDICTED: ephrin type-A receptor 4 isoform X3 [Gallus gallus];gi|45382149|ref|NP_990112.1|//ephrin type-A receptor 4 precursor [Gallus gallus];gi|971409662|ref|XP_015132301.1|//PREDICTED: ephrin type-A receptor 4 isoform X2 [Gallus gallus];gi|971409666|ref|XP_0151323…
415601	2269	1088	482	-1.16652	7.53286e-53	Down	2.03052e-53	ISOC1	NA	NA	NA	K04432//mitogen-activated protein kinase kinase 3 [EC:2.7.12.2]	gi|118104237|ref|XP_413969.2|//PREDICTED: isochorismatase domain-containing protein 1 [Gallus gallus]
421921	3308	491	1091	1.1599	8.22816e-53	Up	2.2211e-53	CMPK2	NA	NA	NA	K13809//UMP-CMP kinase 2, mitochondrial [EC:2.7.4.14]	gi|971390187|ref|XP_015140431.1|//PREDICTED: UMP-CMP kinase 2, mitochondrial [Gallus gallus]
396393	711	287	776	1.44305	1.03928e-52	Up	2.8114e-53	LCN8	GO:0005615//extracellular space;GO:0005623//cell	GO:0015245//fatty acid transporter activity;GO:0070539//linoleic acid binding;GO:0070538//oleic acid binding;GO:0070540//stearic acid binding;GO:0050544//arachidonic acid binding	GO:0071399//cellular response to linoleic acid;GO:0034097//response to cytokine;GO:0048747//muscle fiber development;GO:0032496//response to lipopolysaccharide;GO:0042742//defense response to bacterium;GO:0009636//response to toxic substance;GO:0009792//embryo development ending in birth or egg hatching;GO:0010831//positive regulation of myotube differentiation;GO:0032332//positive regulation of …	K01830//prostaglandin-H2 D-isomerase [EC:5.3.99.2]	gi|45382221|ref|NP_990753.1|//extracellular fatty acid-binding protein precursor [Gallus gallus]
396069	572	188	607	1.69901	2.5794e-52	Up	7.03213e-53	GLRX	GO:0070062//extracellular exosome;GO:0005634//nucleus;GO:0005739//mitochondrion	GO:0009055//electron carrier activity;GO:0015035//protein disulfide oxidoreductase activity;GO:0047485//protein N-terminus binding	GO:0045838//positive regulation of membrane potential;GO:0055114//oxidation-reduction process;GO:2000651//positive regulation of sodium ion transmembrane transporter activity;GO:0045454//cell redox homeostasis	K03676//glutaredoxin 3	gi|45384038|ref|NP_990491.1|//glutaredoxin-1 [Gallus gallus]
396063	819	352	875.97	1.32335	3.55721e-52	Up	9.71839e-53	SM1	GO:0032982//myosin filament;GO:0030016//myofibril	GO:0003779//actin binding;GO:0005524//ATP binding;GO:0003774//motor activity	NA	K17751//myosin heavy chain 6/7	gi|971452047|ref|XP_015130558.1|//PREDICTED: myosin-7 [Gallus gallus]
423885	5789	1177	548	-1.09482	1.15616e-51	Down	3.17419e-52	SORCS1	NA	NA	NA	K12388//sortilin	gi|971403639|ref|XP_015144468.1|//PREDICTED: VPS10 domain-containing receptor SorCS1 [Gallus gallus]
770624	2940	213	6	-5.1417	9.51565e-51	Down	2.63624e-51	GRXCR1	NA	NA	NA	K17479//glutaredoxin domain-containing cysteine-rich protein 1	gi|971394787|ref|XP_015140963.1|//PREDICTED: glutaredoxin domain-containing cysteine-rich protein 1 [Gallus gallus]
107056031	1935	353.75	866.43	1.3004	2.75807e-50	Up	7.70457e-51	LOC107056031	NA	NA	NA	NA	gi|971383605|ref|XP_015133436.1|//PREDICTED: LOW QUALITY PROTEIN: EMILIN-2 [Gallus gallus]
427991	2097	288	35	-3.03259	1.29441e-49	Down	3.64321e-50	XK	GO:0005623//cell;GO:0016021//integral component of membrane	NA	GO:0042552//myelination;GO:0010961//cellular magnesium ion homeostasis;GO:0008361//regulation of cell size;GO:0031133//regulation of axon diameter;GO:0006874//cellular calcium ion homeostasis;GO:0048741//skeletal muscle fiber development	K19522//membrane transport protein XK	gi|77736631|ref|NP_001029994.1|//membrane transport protein XK precursor [Gallus gallus]
100857190	2117	93.97	416.19	2.15502	2.3341e-49	Up	6.58743e-50	LOC100857190	NA	NA	NA	K17285//selenium-binding protein 1	gi|971433112|ref|XP_004948393.2|//PREDICTED: selenium-binding protein 1-like [Gallus gallus]
416429	2037	507	1089	1.111	2.71165e-49	Up	7.66861e-50	SNN	GO:0016021//integral component of membrane;GO:0005741//mitochondrial outer membrane	NA	NA	NA	gi|694016437|ref|NP_001289109.1|//stannin [Gallus gallus]
396484	1312	382.98	77	-2.30629	4.25549e-49	Down	1.20755e-49	MSX1	GO:0005654//nucleoplasm;GO:0005737//cytoplasm	GO:0000982//transcription factor activity, RNA polymerase II core promoter proximal region sequence-specific binding;GO:0001228//transcriptional activator activity, RNA polymerase II transcription regulatory region sequence-specific binding;GO:0000977//RNA polymerase II regulatory region sequence-specific DNA binding;GO:0002039//p53 binding;GO:0001227//transcriptional repressor activity, RNA poly…	GO:0009952//anterior/posterior pattern specification;GO:2000678//negative regulation of transcription regulatory region DNA binding;GO:0003198//epithelial to mesenchymal transition involved in endocardial cushion formation;GO:0030901//midbrain development;GO:0090427//activation of meiosis;GO:0030513//positive regulation of BMP signaling pathway;GO:0023019//signal transduction involved in regulati…	K09341//homeobox protein MSX	gi|49170108|ref|NP_990819.1|//homeobox protein MSX-1 [Gallus gallus]
768471	2863	654	225	-1.53132	2.25409e-48	Down	6.44385e-49	NUDT12	GO:0005634//nucleus;GO:0005777//peroxisome	GO:0046872//metal ion binding;GO:0035529//NADH pyrophosphatase activity;GO:0000210//NAD+ diphosphatase activity	GO:0019677//NAD catabolic process;GO:0006742//NADP catabolic process	K03426//NAD+ diphosphatase [EC:3.6.1.22]	gi|118104260|ref|XP_001231287.1|//PREDICTED: peroxisomal NADH pyrophosphatase NUDT12 [Gallus gallus]
421416	972	511	1087	1.09701	3.08218e-48	Up	8.83484e-49	FOSL2	GO:0005654//nucleoplasm	GO:0000982//transcription factor activity, RNA polymerase II core promoter proximal region sequence-specific binding;GO:0000978//RNA polymerase II core promoter proximal region sequence-specific DNA binding;GO:0003682//chromatin binding	GO:0003334//keratinocyte development;GO:0045944//positive regulation of transcription from RNA polymerase II promoter;GO:0048146//positive regulation of fibroblast proliferation	K09030//fos-like antigen 2	gi|113951669|ref|NP_001039301.1|//fos-related antigen 2 [Gallus gallus]
107050930	1114	490.13	1056.27	1.11579	3.51604e-48	Up	1.00919e-48	LOC107050930	NA	NA	NA	K06264//platelet glycoprotein VI;K06512//leukocyte immunoglobulin-like receptor	gi|971450946|ref|XP_015130096.1|//PREDICTED: platelet glycoprotein VI-like, partial [Gallus gallus]
395939	1409	83	386	2.22547	1.07163e-47	Up	3.10466e-48	DIO3	NA	NA	NA	K07754//thyroxine 5-deiodinase [EC:1.21.99.3]	gi|169790979|ref|NP_001116120.1|//thyroxine 5-deiodinase [Gallus gallus]
414838	1820	795	316	-1.32298	3.2428e-47	Down	9.43842e-48	CYP11A1	GO:0005743//mitochondrial inner membrane	GO:0016709//oxidoreductase activity, acting on paired donors, with incorporation or reduction of molecular oxygen, NAD(P)H as one donor, and incorporation of one atom of oxygen;GO:0020037//heme binding;GO:0005506//iron ion binding;GO:0008386//cholesterol monooxygenase (side-chain-cleaving) activity	GO:0006704//glucocorticoid biosynthetic process;GO:0006700//C21-steroid hormone biosynthetic process;GO:0008203//cholesterol metabolic process;GO:0044550//secondary metabolite biosynthetic process;GO:0055114//oxidation-reduction process;GO:0034650//cortisol metabolic process;GO:0071375//cellular response to peptide hormone stimulus	K00498//cholesterol monooxygenase (side-chain-cleaving) [EC:1.14.15.6]	gi|48976109|ref|NP_001001756.1|//cholesterol side-chain cleavage enzyme, mitochondrial [Gallus gallus]
424060	5105	1134	542	-1.05701	3.80798e-47	Down	1.11127e-47	PLCL1	NA	NA	NA	K15375//inactive phospholipase C-like protein 1	gi|363735876|ref|XP_421916.3|//PREDICTED: inactive phospholipase C-like protein 1 [Gallus gallus]
107049666	2567	254.14	687.63	1.44406	6.28824e-47	Up	1.84231e-47	LOC107049666	NA	NA	NA	K06590//integrin beta 7	gi|971447957|ref|XP_015128896.1|//PREDICTED: LOW QUALITY PROTEIN: integrin beta-7-like [Gallus gallus]
100858089	1431	1	211	7.72915	1.01255e-46	Up	2.97432e-47	R3HDML	NA	NA	NA	K19919//cysteine-rich secretory protein	gi|363741606|ref|XP_003642528.1|//PREDICTED: peptidase inhibitor R3HDML [Gallus gallus]
421047	3594	1157	561	-1.03627	1.38138e-46	Down	4.07365e-47	MC5R	GO:0016021//integral component of membrane;GO:0005886//plasma membrane	GO:0004977//melanocortin receptor activity	GO:0007186//G-protein coupled receptor signaling pathway;GO:0030819//positive regulation of cAMP biosynthetic process	K04203//melanocortin 5 receptor	gi|971383281|ref|XP_015137951.1|//PREDICTED: melanocortin receptor 5 isoform X1 [Gallus gallus];gi|71896365|ref|NP_001026186.1|//melanocortin receptor 5 [Gallus gallus]
415859	658	541	166	-1.6964	1.92276e-46	Down	5.68493e-47	URAH	NA	NA	NA	K07127//5-hydroxyisourate hydrolase [EC:3.5.2.17]	gi|513204010|ref|XP_004944388.1|//PREDICTED: 5-hydroxyisourate hydrolase isoform X1 [Gallus gallus];gi|513204015|ref|XP_004944389.1|//PREDICTED: 5-hydroxyisourate hydrolase isoform X3 [Gallus gallus];gi|808154244|ref|NP_001294879.1|//5-hydroxyisourate hydrolase [Gallus gallus]
420335	2569	1033	477	-1.10673	2.62463e-46	Down	7.7803e-47	SQLE	NA	NA	NA	K00511//squalene monooxygenase [EC:1.14.14.17]	gi|302632542|ref|NP_001181856.1|//squalene monooxygenase [Gallus gallus]
415313	1635	655	233	-1.48312	2.78023e-46	Down	8.25221e-47	C10H15ORF59	NA	NA	NA	NA	gi|645912842|ref|NP_001280136.1|//UPF0583 protein C15orf59 homolog [Gallus gallus]
425795	3052	428	950	1.15837	4.32929e-46	Up	1.28916e-46	LOC425795	NA	NA	NA	K10462//kelch-like protein 25/37 (ectoderm-neural cortex protein)	gi|363743855|ref|XP_003642935.1|//PREDICTED: ectoderm-neural cortex protein 1-like [Gallus gallus]
416630	877	145	497	1.78524	4.34881e-46	Up	1.29581e-46	SOCS1	GO:0005737//cytoplasm	GO:0004860//protein kinase inhibitor activity;GO:0005159//insulin-like growth factor receptor binding;GO:0019901//protein kinase binding	GO:0006469//negative regulation of protein kinase activity;GO:0046627//negative regulation of insulin receptor signaling pathway;GO:0050707//regulation of cytokine secretion;GO:0045444//fat cell differentiation;GO:0060334//regulation of interferon-gamma-mediated signaling pathway;GO:0016567//protein ubiquitination;GO:0071230//cellular response to amino acid stimulus	K04694//suppressor of cytokine signaling 1	gi|212549671|ref|NP_001131120.1|//suppressor of cytokine signaling 1 [Gallus gallus]
427643	2955	341	819	1.27214	4.51973e-46	Up	1.34761e-46	SPRY4	GO:0016020//membrane	NA	GO:0070373//negative regulation of ERK1 and ERK2 cascade;GO:0007275//multicellular organism development	K17385//protein sprouty homolog 4	gi|119331112|ref|NP_001073203.1|//protein sprouty homolog 4 [Gallus gallus]
100858581	1923	195.24	583.07	1.58647	9.35593e-46	Up	2.79676e-46	LOC100858581	NA	NA	NA	K06751//major histocompatibility complex, class I	gi|971422366|ref|XP_003643255.3|//PREDICTED: class I histocompatibility antigen, F10 alpha chain-like isoform X1 [Gallus gallus];gi|971422368|ref|XP_015150521.1|//PREDICTED: class I histocompatibility antigen, F10 alpha chain-like isoform X2 [Gallus gallus]
420737	5086	910	399	-1.18143	2.48181e-45	Down	7.47128e-46	AOAH	NA	NA	NA	K01065//acyloxyacyl hydrolase [EC:3.1.1.77]	gi|513169673|ref|XP_418835.3|//PREDICTED: acyloxyacyl hydrolase isoform X1 [Gallus gallus];gi|513169682|ref|XP_004939590.1|//PREDICTED: acyloxyacyl hydrolase isoform X3 [Gallus gallus];gi|513169676|ref|XP_004939588.1|//PREDICTED: acyloxyacyl hydrolase isoform X2 [Gallus gallus]
769632	2168	590	1177	1.00438	2.60711e-45	Up	7.85348e-46	CIRH1A	NA	NA	NA	K14548//U3 small nucleolar RNA-associated protein 4	gi|513204024|ref|XP_004944392.1|//PREDICTED: cirhin isoform X1 [Gallus gallus];gi|363738376|ref|XP_001232920.2|//PREDICTED: cirhin isoform X2 [Gallus gallus]
107053591	2826	963.92	437.77	-1.13069	8.81711e-45	Down	2.67463e-45	LOC107053591	NA	NA	NA	K04257//olfactory receptor;K14401//cleavage and polyadenylation specificity factor subunit 1;K21125//mucin-5AC;K01495//GTP cyclohydrolase I [EC:3.5.4.16]	gi|971400720|ref|XP_015143420.1|//PREDICTED: endogenous retrovirus group K member 18 Pol protein-like [Gallus gallus]
395223	2754	509.52	1057.58	1.0616	1.29243e-44	Up	3.92796e-45	FET1	NA	NA	NA	NA	NA
107051111	1356	452.43	122.79	-1.87345	1.29887e-44	Down	3.95004e-45	LOC107051111	NA	NA	NA	K09273//upstream-binding transcription factor	gi|971451384|ref|XP_015130272.1|//PREDICTED: nucleolar transcription factor 1-like [Gallus gallus]
422292	1509	863	374	-1.19827	5.15562e-44	Down	1.58571e-44	CLDN2	NA	NA	NA	K06087//claudin	gi|478621143|ref|NP_001264551.1|//claudin-2 [Gallus gallus]
396138	3208	162.97	513.95	1.66507	2.57319e-43	Up	7.96375e-44	GRIA3	NA	NA	NA	K05199//glutamate receptor 3	gi|164419728|ref|NP_001106270.1|//glutamate receptor 3 isoform 1 precursor [Gallus gallus];gi|164419726|ref|NP_990546.2|//glutamate receptor 3 isoform 2 precursor [Gallus gallus];gi|971391250|ref|XP_015133684.1|//PREDICTED: glutamate receptor 3 isoform X2 [Gallus gallus];gi|971391248|ref|XP_015133682.1|//PREDICTED: glutamate receptor 3 isoform X1 [Gallus gallus]
415852	1558	364	835	1.20589	2.79134e-43	Up	8.64961e-44	LOC415852	NA	NA	NA	K01015//alcohol sulfotransferase [EC:2.8.2.2]	gi|363738353|ref|XP_414212.3|//PREDICTED: sulfotransferase family cytosolic 2B member 1-like [Gallus gallus]
396263	3219	178	4	-5.46768	4.50211e-43	Down	1.3994e-43	ACTN2	GO:0070062//extracellular exosome;GO:0005925//focal adhesion;GO:0030018//Z disc;GO:0005886//plasma membrane;GO:0030175//filopodium	GO:0051015//actin filament binding;GO:0051373//FATZ binding;GO:0005546//phosphatidylinositol-4,5-bisphosphate binding;GO:0030375//thyroid hormone receptor coactivator activity;GO:0042803//protein homodimerization activity;GO:0070080//titin Z domain binding;GO:0044325//ion channel binding;GO:0030274//LIM domain binding;GO:0005509//calcium ion binding;GO:0031432//titin binding	GO:2000273//positive regulation of receptor activity;GO:0051695//actin filament uncapping;GO:1901017//negative regulation of potassium ion transmembrane transporter activity;GO:1901018//positive regulation of potassium ion transmembrane transporter activity;GO:2001259//positive regulation of cation channel activity;GO:0042391//regulation of membrane potential;GO:0048041//focal adhesion assembly;G…	K21073//actinin alpha 2/3	gi|46048687|ref|NP_990654.1|//alpha-actinin-2 [Gallus gallus]
419828	2923	732	294	-1.30798	7.32245e-43	Down	2.28309e-43	NUAK2	NA	NA	NA	K08800//NUAK family, SNF1-like kinase [EC:2.7.11.1]	gi|513224632|ref|XP_417962.3|//PREDICTED: NUAK family SNF1-like kinase 2 [Gallus gallus]
420266	1739	383	92	-2.04959	1.35218e-42	Down	4.23158e-43	DPYS	NA	NA	NA	K01464//dihydropyrimidinase [EC:3.5.2.2]	gi|476007898|ref|NP_001264355.1|//dihydropyrimidinase isoform 1 [Gallus gallus];gi|476007900|ref|NP_001264356.1|//dihydropyrimidinase isoform 2 [Gallus gallus];gi|971384738|ref|XP_015138464.1|//PREDICTED: dihydropyrimidinase isoform X1 [Gallus gallus]
100859826	1638	921.66	421.47	-1.12076	2.66764e-42	Down	8.38921e-43	ACTR10L	NA	NA	NA	K16576//actin-related protein 10	gi|363734860|ref|XP_003641470.1|//PREDICTED: actin-related protein 10-like [Gallus gallus]
423776	4490	530	173	-1.60717	2.90988e-42	Down	9.16777e-43	GDF10	NA	NA	NA	K05496//bone morphogenetic protein 3/3B	gi|363735458|ref|XP_421648.3|//PREDICTED: growth/differentiation factor 10 [Gallus gallus]
422078	1476	22	221	3.33652	5.92372e-42	Up	1.87086e-42	NPTX1	NA	NA	NA	K17495//CUB and sushi domain-containing protein;K11453//chromobox protein 6	gi|971425522|ref|XP_420081.4|//PREDICTED: neuronal pentraxin-1 [Gallus gallus]
101751621	1800	949.53	444	-1.08861	1.3317e-41	Down	4.23651e-42	LOC101751621	NA	NA	NA	K03538//ribonuclease P protein subunit POP4 [EC:3.1.26.5]	gi|971414475|ref|XP_015147911.1|//PREDICTED: V-set and transmembrane domain-containing protein 2B isoform X2 [Gallus gallus];gi|971414473|ref|XP_015147910.1|//PREDICTED: V-set and transmembrane domain-containing protein 2B isoform X1 [Gallus gallus]
423518	2920	199	565	1.51353	1.56232e-41	Up	4.97919e-42	RP11-47I22.4	NA	NA	NA	K18051//novel protein kinase C eta type [EC:2.7.11.13]	gi|971400600|ref|XP_015143394.1|//PREDICTED: protein kinase C eta type isoform X2 [Gallus gallus];gi|971400598|ref|XP_421417.4|//PREDICTED: protein kinase C eta type isoform X1 [Gallus gallus]
416324	6679	559.66	193.09	-1.52723	1.84332e-41	Down	5.88537e-42	ACSL6	GO:0005739//mitochondrion	GO:0004467//long-chain fatty acid-CoA ligase activity	GO:0007405//neuroblast proliferation;GO:0001676//long-chain fatty acid metabolic process	K01897//long-chain acyl-CoA synthetase [EC:6.2.1.3]	gi|971418555|ref|XP_015149563.1|//PREDICTED: long-chain-fatty-acid--CoA ligase 6 isoform X2 [Gallus gallus];gi|971418553|ref|XP_015149562.1|//PREDICTED: long-chain-fatty-acid--CoA ligase 6 isoform X1 [Gallus gallus]
107055350	18823	421	906	1.11374	1.99558e-41	Up	6.37534e-42	LOC107055350	NA	NA	NA	K03006//DNA-directed RNA polymerase II subunit RPB1 [EC:2.7.7.6];K06818//podocalyxin-like 2	gi|971436212|ref|XP_015155445.1|//PREDICTED: uncharacterized protein LOC107055350 [Gallus gallus]
416465	13859	597	217	-1.45199	4.75492e-41	Down	1.53093e-41	ELFN1	GO:0030425//dendrite;GO:0070062//extracellular exosome;GO:0060076//excitatory synapse;GO:0016021//integral component of membrane	GO:0019902//phosphatase binding	GO:0010923//negative regulation of phosphatase activity;GO:0050808//synapse organization	K17567//protein phosphatase 1 regulatory subunit 28	gi|513207920|ref|XP_004945192.1|//PREDICTED: protein ELFN1 [Gallus gallus]
374046	7743	229	609	1.41914	1.06617e-40	Up	3.44707e-41	COL11A1	NA	NA	NA	K19721//collagen, type V/XI/XXIV/XXVII, alpha	gi|363736840|ref|XP_001231651.2|//PREDICTED: collagen alpha-1(XI) chain isoform X4 [Gallus gallus];gi|513196899|ref|XP_004936602.1|//PREDICTED: collagen alpha-1(XI) chain isoform X5 [Gallus gallus];gi|971408268|ref|XP_015146288.1|//PREDICTED: collagen alpha-1(XI) chain isoform X6 [Gallus gallus];gi|513196894|ref|XP_004936601.1|//PREDICTED: collagen alpha-1(XI) chain isoform X2 [Gallus gallus];gi|…
770260	3260	285	50	-2.50291	1.78171e-40	Down	5.78441e-41	LOC770260	NA	NA	NA	NA	gi|513209509|ref|XP_001233591.2|//PREDICTED: uncharacterized protein LOC770260 isoform X2 [Gallus gallus];gi|971420380|ref|XP_015150264.1|//PREDICTED: uncharacterized protein LOC770260 isoform X1 [Gallus gallus]
395358	3675	416	115	-1.8469	2.19619e-40	Down	7.14273e-41	BCHE	GO:0005783//endoplasmic reticulum;GO:0072562//blood microparticle;GO:0005641//nuclear envelope lumen	GO:0042802//identical protein binding;GO:0003990//acetylcholinesterase activity	NA	K01050//cholinesterase [EC:3.1.1.8]	gi|45382845|ref|NP_989977.1|//cholinesterase precursor [Gallus gallus];gi|971411284|ref|XP_015147122.1|//PREDICTED: cholinesterase isoform X1 [Gallus gallus];gi|971411288|ref|XP_015147125.1|//PREDICTED: cholinesterase isoform X2 [Gallus gallus]
776042	4596	345.49	78.73	-2.12561	2.44754e-40	Down	7.96958e-41	LOC776042	NA	NA	NA	K16494//protocadherin beta	gi|971447676|ref|XP_001235607.3|//PREDICTED: protocadherin beta-4-like [Gallus gallus]
107049350	2287	527.93	179.63	-1.54727	6.32671e-40	Down	2.07587e-40	LOC107049350	NA	NA	NA	K04257//olfactory receptor;K21125//mucin-5AC;K05249//neuromedin U;K01495//GTP cyclohydrolase I [EC:3.5.4.16]	gi|971446451|ref|XP_015128226.1|//PREDICTED: endogenous retrovirus group K member 25 Pol protein-like [Gallus gallus]
423049	7084	208	570	1.46243	6.99335e-40	Up	2.29594e-40	SCUBE2	NA	NA	NA	K06825//fibrillin 1;K17307//fibulin 1/2	gi|363734260|ref|XP_420982.3|//PREDICTED: signal peptide, CUB and EGF-like domain-containing protein 2 isoform X2 [Gallus gallus];gi|971397159|ref|XP_015141962.1|//PREDICTED: signal peptide, CUB and EGF-like domain-containing protein 2 isoform X4 [Gallus gallus];gi|971397153|ref|XP_015141960.1|//PREDICTED: signal peptide, CUB and EGF-like domain-containing protein 2 isoform X1 [Gallus gallus];gi|…
426584	1994	926.2	438.46	-1.07083	1.37912e-39	Down	4.55418e-40	MATN2	NA	NA	NA	K06825//fibrillin 1	gi|971441986|ref|XP_015156506.1|//PREDICTED: matrilin-2, partial [Gallus gallus]
417083	1806	249.64	633.82	1.35227	2.05574e-39	Up	6.82011e-40	LOC417083	NA	NA	NA	K06751//major histocompatibility complex, class I	gi|971444442|ref|XP_015157564.1|//PREDICTED: class I histocompatibility antigen, F10 alpha chain-like isoform X2 [Gallus gallus];gi|971444444|ref|XP_015157565.1|//PREDICTED: class I histocompatibility antigen, F10 alpha chain-like isoform X3 [Gallus gallus];gi|971444446|ref|XP_015157567.1|//PREDICTED: class I histocompatibility antigen, F10 alpha chain-like isoform X4 [Gallus gallus];gi|971444440…
395845	3593	474	961	1.0277	1.17791e-38	Up	3.96211e-39	JAK3	NA	NA	NA	K11218//Janus kinase 3 [EC:2.7.10.2]	gi|787166344|ref|NP_990327.2|//tyrosine-protein kinase JAK3 [Gallus gallus]
100858456	925	269.32	46.77	-2.51762	1.40236e-38	Down	4.72516e-39	LOC100858456	NA	NA	NA	K07980//killer cell immunoglobulin-like receptor 3DL;K14377//osteoclast-associated immunoglobulin-like receptor;K06264//platelet glycoprotein VI;K06512//leukocyte immunoglobulin-like receptor	gi|971448726|ref|XP_015129202.1|//PREDICTED: immunoglobulin superfamily member 1-like [Gallus gallus]
100857544	4705	338.65	79.55	-2.08181	1.40581e-38	Down	4.74218e-39	LOC100857544	NA	NA	NA	K16494//protocadherin beta	gi|971447674|ref|XP_015128788.1|//PREDICTED: protocadherin beta-15-like [Gallus gallus]
427746	1911	98.07	371.12	1.92805	1.82031e-38	Up	6.15087e-39	YF5	NA	NA	NA	K06751//major histocompatibility complex, class I	gi|513211586|ref|XP_004945737.1|//PREDICTED: MHC class I antigen YF5 isoform X1 [Gallus gallus]
107055667	1567	449.08	139.31	-1.68062	2.51473e-38	Down	8.54082e-39	LOC107055667	NA	NA	NA	K03844//alpha-1,2-mannosyltransferase [EC:2.4.1.131]	gi|315259115|ref|NP_001186754.1|//GDP-Man:Man(3)GlcNAc(2)-PP-Dol alpha-1,2-mannosyltransferase [Gallus gallus]
416457	12182	468	949	1.02795	3.29379e-38	Up	1.12247e-38	GPER1	GO:0005783//endoplasmic reticulum;GO:0005635//nuclear envelope;GO:0005802//trans-Golgi network;GO:0048471//perinuclear region of cytoplasm;GO:0005829//cytosol;GO:0016021//integral component of membrane;GO:0045095//keratin filament;GO:0005769//early endosome;GO:0055037//recycling endosome;GO:0005886//plasma membrane;GO:0030659//cytoplasmic vesicle membrane	GO:0003682//chromatin binding;GO:0030284//estrogen receptor activity;GO:0004930//G-protein coupled receptor activity;GO:1990239//steroid hormone binding	GO:0032024//positive regulation of insulin secretion;GO:0051055//negative regulation of lipid biosynthetic process;GO:0030335//positive regulation of cell migration;GO:0010629//negative regulation of gene expression;GO:0071356//cellular response to tumor necrosis factor;GO:0050728//negative regulation of inflammatory response;GO:0045742//positive regulation of epidermal growth factor receptor sig…	K04246//G protein-coupled receptor 30	gi|971418732|ref|XP_015149645.1|//PREDICTED: G-protein coupled estrogen receptor 1 isoform X2 [Gallus gallus];gi|971418730|ref|XP_004945187.2|//PREDICTED: G-protein coupled estrogen receptor 1 isoform X1 [Gallus gallus];gi|240851716|ref|NP_001155877.1|//G-protein coupled estrogen receptor 1 [Gallus gallus]
420921	14762	173.86	11	-3.9743	1.65576e-37	Down	5.71251e-38	DNAH5	NA	NA	NA	K10408//dynein heavy chain, axonemal	gi|971382690|ref|XP_015137732.1|//PREDICTED: dynein heavy chain 5, axonemal, partial [Gallus gallus]
424477	3252	702	298	-1.22811	1.84291e-37	Down	6.36525e-38	LPPR5	NA	NA	NA	K19581//lipid phosphate phosphatase-related protein type 1/2/5	gi|971408126|ref|XP_015146229.1|//PREDICTED: lipid phosphate phosphatase-related protein type 5 isoform X3 [Gallus gallus];gi|971408129|ref|XP_015146230.1|//PREDICTED: lipid phosphate phosphatase-related protein type 5 isoform X4 [Gallus gallus];gi|118094289|ref|XP_422320.2|//PREDICTED: lipid phosphate phosphatase-related protein type 5 isoform X1 [Gallus gallus];gi|971408124|ref|XP_015146228.1|/…
426786	10293	838.13	389.48	-1.09758	2.2213e-37	Down	7.68495e-38	ZMAT4	GO:0005634//nucleus	GO:0003723//RNA binding;GO:0002039//p53 binding;GO:0008270//zinc ion binding	GO:0072332//intrinsic apoptotic signaling pathway by p53 class mediator	K10137//zinc finger, matrin type 3	gi|971430002|ref|XP_004947662.2|//PREDICTED: zinc finger matrin-type protein 4 [Gallus gallus]
395418	2969	254	626	1.30938	3.86327e-37	Up	1.34472e-37	ZP1	GO:0031012//extracellular matrix;GO:0030141//secretory granule;GO:0005794//Golgi apparatus	NA	NA	K19926//zona pellucida sperm-binding protein 1	gi|874507216|ref|NP_990014.2|//zona pellucida sperm-binding protein 1 precursor [Gallus gallus];gi|971442976|ref|XP_015156928.1|//PREDICTED: zona pellucida sperm-binding protein 1 isoform X1 [Gallus gallus];gi|971442978|ref|XP_015156929.1|//PREDICTED: zona pellucida sperm-binding protein 1 isoform X2 [Gallus gallus]
101748955	2089	440	900	1.04047	5.15011e-37	Up	1.79759e-37	LOC101748955	NA	NA	NA	NA	gi|971451344|ref|XP_015130255.1|//PREDICTED: uncharacterized protein LOC101748955 isoform X2 [Gallus gallus];gi|971451342|ref|XP_015130254.1|//PREDICTED: uncharacterized protein LOC101748955 isoform X1 [Gallus gallus];gi|971451347|ref|XP_015130256.1|//PREDICTED: uncharacterized protein LOC101748955 isoform X3 [Gallus gallus];gi|971451349|ref|XP_015130257.1|//PREDICTED: uncharacterized protein LOC…
101751055	3169	891	428	-1.04977	5.61435e-37	Down	1.96178e-37	LOC101751055	NA	NA	NA	K00273//D-amino-acid oxidase [EC:1.4.3.3]	gi|971421403|ref|XP_015131013.1|//PREDICTED: D-amino-acid oxidase isoform X5 [Gallus gallus];gi|971421391|ref|XP_015131007.1|//PREDICTED: D-amino-acid oxidase isoform X1 [Gallus gallus];gi|971421401|ref|XP_015131012.1|//PREDICTED: D-amino-acid oxidase isoform X4 [Gallus gallus];gi|971421399|ref|XP_015131011.1|//PREDICTED: D-amino-acid oxidase isoform X3 [Gallus gallus];gi|971421395|ref|XP_0151310…
423457	4305	616	246	-1.31622	1.17009e-36	Down	4.11551e-37	SLC25A47	GO:0016021//integral component of membrane;GO:0005739//mitochondrion	GO:0003735//structural constituent of ribosome	GO:0055085//transmembrane transport;GO:0006412//translation	K15123//solute carrier family 25, member 45/47	gi|971400253|ref|XP_015143273.1|//PREDICTED: solute carrier family 25 member 47 isoform X6 [Gallus gallus];gi|513189096|ref|XP_004936368.1|//PREDICTED: solute carrier family 25 member 47 isoform X1 [Gallus gallus];gi|971400244|ref|XP_004936369.2|//PREDICTED: solute carrier family 25 member 47 isoform X2 [Gallus gallus];gi|363734849|ref|XP_421367.3|//PREDICTED: solute carrier family 25 member 47 i…
426732	2391	622	251	-1.30118	2.24686e-36	Down	7.93302e-37	NME5	NA	NA	NA	K20790//nucleoside diphosphate kinase homolog 5	gi|383387818|ref|NP_001244300.1|//nucleoside diphosphate kinase homolog 5 [Gallus gallus];gi|971417881|ref|XP_015149307.1|//PREDICTED: nucleoside diphosphate kinase homolog 5 isoform X1 [Gallus gallus]
425457	3488	447	146	-1.60626	7.32683e-36	Down	2.6108e-36	MYBPC2	GO:0032982//myosin filament;GO:0031672//A band	GO:0003779//actin binding	GO:0007155//cell adhesion	K12558//myosin-binding protein C, fast-type	gi|113206110|ref|NP_001038124.1|//myosin-binding protein C, fast-type [Gallus gallus]
416299	1616	601	240	-1.31628	8.34986e-36	Down	2.97855e-36	MYOT	NA	NA	NA	K19875//myotilin	gi|971418291|ref|XP_015149447.1|//PREDICTED: myotilin isoform X1 [Gallus gallus]
772201	2306	450	904	1.01445	1.01479e-35	Up	3.63552e-36	ASPG	NA	NA	NA	K13278//60kDa lysophospholipase [EC:3.1.1.5 3.1.1.47 3.5.1.1]	gi|118092065|ref|XP_001234724.1|//PREDICTED: 60 kDa lysophospholipase isoform X2 [Gallus gallus];gi|971400422|ref|XP_015143336.1|//PREDICTED: 60 kDa lysophospholipase isoform X1 [Gallus gallus]
418989	5828	410	846	1.05308	1.49594e-35	Up	5.37651e-36	TRPC6	NA	NA	NA	K04969//transient receptor potential cation channel subfamily C member 6	gi|971378680|ref|XP_417184.3|//PREDICTED: short transient receptor potential channel 6 isoform X2 [Gallus gallus];gi|971378678|ref|XP_004938897.2|//PREDICTED: short transient receptor potential channel 6 isoform X1 [Gallus gallus]
414891	2182	26	203	2.97294	5.60074e-35	Up	2.03982e-35	SLC24A2	GO:0005887//integral component of plasma membrane	GO:0030955//potassium ion binding;GO:0005509//calcium ion binding;GO:0005262//calcium channel activity;GO:0008273//calcium, potassium:sodium antiporter activity;GO:0015293//symporter activity;GO:0031402//sodium ion binding	GO:0070588//calcium ion transmembrane transport;GO:0006813//potassium ion transport;GO:0035725//sodium ion transmembrane transport;GO:0007601//visual perception;GO:0007612//learning;GO:0060292//long term synaptic depression;GO:0007613//memory;GO:0060291//long-term synaptic potentiation;GO:0050896//response to stimulus;GO:0006874//cellular calcium ion homeostasis	K13750//solute carrier family 24 (sodium/potassium/calcium exchanger), member 2	gi|971438691|ref|XP_015135569.1|//PREDICTED: sodium/potassium/calcium exchanger 2 isoform X1 [Gallus gallus];gi|48994233|ref|NP_001001772.1|//sodium/potassium/calcium exchanger 2 [Gallus gallus];gi|971438697|ref|XP_015135572.1|//PREDICTED: sodium/potassium/calcium exchanger 2 isoform X2 [Gallus gallus]
395562	3277	815.55	386.67	-1.06862	6.18443e-35	Down	2.25478e-35	WNT11	GO:0005615//extracellular space;GO:0005737//cytoplasm;GO:0005578//proteinaceous extracellular matrix	GO:0030295//protein kinase activator activity;GO:0042056//chemoattractant activity;GO:0044212//transcription regulatory region DNA binding;GO:0005096//GTPase activator activity;GO:0005109//frizzled binding	GO:0043589//skin morphogenesis;GO:0001649//osteoblast differentiation;GO:0030335//positive regulation of cell migration;GO:0060412//ventricular septum morphogenesis;GO:0061053//somite development;GO:0061101//neuroendocrine cell differentiation;GO:0032915//positive regulation of transforming growth factor beta2 production;GO:0003402//planar cell polarity pathway involved in axis elongation;GO:0090…	K01384//wingless-type MMTV integration site family, member 11	gi|45382155|ref|NP_990115.1|//protein Wnt-11 precursor [Gallus gallus];gi|971378746|ref|XP_015136338.1|//PREDICTED: protein Wnt-11 isoform X2 [Gallus gallus]
431666	2918	313.57	75.96	-2.03743	6.66571e-35	Down	2.43153e-35	AGXT2	GO:0005739//mitochondrion	GO:0008453//alanine-glyoxylate transaminase activity;GO:0030170//pyridoxal phosphate binding	GO:0019265//glycine biosynthetic process, by transamination of glyoxylate;GO:0009436//glyoxylate catabolic process;GO:0045429//positive regulation of nitric oxide biosynthetic process;GO:0019481//L-alanine catabolic process, by transamination	K00827//alanine-glyoxylate transaminase / (R)-3-amino-2-methylpropionate-pyruvate transaminase [EC:2.6.1.44 2.6.1.40]	gi|513228840|ref|XP_429219.3|//PREDICTED: alanine--glyoxylate aminotransferase 2, mitochondrial [Gallus gallus]
107054837	2790	701.29	310.8	-1.16598	1.3607e-34	Down	4.99232e-35	LOC107054837	NA	NA	NA	K04257//olfactory receptor;K14401//cleavage and polyadenylation specificity factor subunit 1;K21125//mucin-5AC;K01495//GTP cyclohydrolase I [EC:3.5.4.16]	gi|971374474|ref|XP_015152013.1|//PREDICTED: endogenous retrovirus group K member 18 Pol protein-like [Gallus gallus]
395841	504	321	81	-1.97853	2.06578e-34	Down	7.60697e-35	AvBD1	GO:0005576//extracellular region	NA	GO:0050832//defense response to fungus;GO:0031640//killing of cells of other organism;GO:0042742//defense response to bacterium	NA	gi|45384510|ref|NP_990324.1|//gallinacin-1 alpha precursor [Gallus gallus]
423079	568	151	442	1.55755	3.54072e-34	Up	1.30858e-34	HPS5	GO:0034364//high-density lipoprotein particle	NA	GO:0006953//acute-phase response	K20191//Hermansky-Pudlak syndrome 5 protein;K17310//serum amyloid A protein	gi|971397528|ref|XP_015142148.1|//PREDICTED: serum amyloid A protein [Gallus gallus]
427721	12181	389.06	119.02	-1.70074	5.92518e-34	Down	2.20008e-34	NOS1	GO:0005856//cytoskeleton;GO:0030315//T-tubule;GO:0005901//caveola;GO:0030018//Z disc;GO:0005739//mitochondrion;GO:0033017//sarcoplasmic reticulum membrane;GO:0045202//synapse	GO:0050661//NADP binding;GO:0020037//heme binding;GO:0005506//iron ion binding;GO:0010181//FMN binding;GO:0050660//flavin adenine dinucleotide binding;GO:0004517//nitric-oxide synthase activity;GO:0005516//calmodulin binding	GO:0043267//negative regulation of potassium ion transport;GO:0002028//regulation of sodium ion transport;GO:0007263//nitric oxide mediated signal transduction;GO:0051926//negative regulation of calcium ion transport;GO:0055114//oxidation-reduction process;GO:0045776//negative regulation of blood pressure;GO:0051612//negative regulation of serotonin uptake;GO:0006941//striated muscle contraction;…	K13240//nitric-oxide synthase, brain [EC:1.14.13.39]	gi|971421990|ref|XP_004934537.2|//PREDICTED: nitric oxide synthase, brain isoform X1 [Gallus gallus];gi|971421996|ref|XP_015150361.1|//PREDICTED: nitric oxide synthase, brain isoform X2 [Gallus gallus]
769232	1323	222.38	555.06	1.32767	8.64998e-34	Up	3.2168e-34	LOC769232	NA	NA	NA	K06856//immunoglobulin heavy chain;K10784//T cell receptor alpha chain V region	gi|971434391|ref|XP_015154652.1|//PREDICTED: uncharacterized protein LOC769232 [Gallus gallus]
421623	4545	114.75	375.43	1.7181	1.91245e-33	Up	7.15252e-34	ZC3H12D	GO:0005634//nucleus;GO:0000932//P-body	GO:0046872//metal ion binding	GO:0030308//negative regulation of cell growth;GO:2000134//negative regulation of G1/S transition of mitotic cell cycle	K18668//ribonuclease ZC3H12 [EC:3.1.-.-]	gi|513176377|ref|XP_004935660.1|//PREDICTED: probable ribonuclease ZC3H12D [Gallus gallus]
415545	6033	332.71	90.08	-1.87694	2.67671e-33	Down	1.00365e-33	MEGF11	GO:0016021//integral component of membrane	NA	NA	K02258//cytochrome c oxidase assembly protein subunit 11;K02599//Notch 1	gi|971413619|ref|XP_015147728.1|//PREDICTED: multiple epidermal growth factor-like domains protein 11 isoform X9 [Gallus gallus];gi|971413615|ref|XP_015147726.1|//PREDICTED: multiple epidermal growth factor-like domains protein 11 isoform X7 [Gallus gallus];gi|971413607|ref|XP_015147722.1|//PREDICTED: multiple epidermal growth factor-like domains protein 11 isoform X3 [Gallus gallus];gi|971413613…
770943	1369	199	514	1.37705	4.03106e-33	Up	1.51689e-33	SCTR	GO:0005881//cytoplasmic microtubule;GO:0016021//integral component of membrane	GO:0004930//G-protein coupled receptor activity	GO:0007186//G-protein coupled receptor signaling pathway;GO:0007166//cell surface receptor signaling pathway	K04588//secretin receptor	gi|284009820|ref|NP_001165013.1|//secretin receptor precursor [Gallus gallus]
107051144	735	418	836	1.00805	8.04811e-33	Up	3.04706e-33	LOC107051144	NA	NA	NA	K06769//intercellular adhesion molecule 5	gi|971451435|ref|XP_015130288.1|//PREDICTED: uncharacterized protein LOC107051144, partial [Gallus gallus]
107049660	506	185	22	-3.0639	9.99611e-33	Down	3.79354e-33	LOC107049660	NA	NA	NA	K00688//glycogen phosphorylase [EC:2.4.1.1]	gi|971447947|ref|XP_015128890.1|//PREDICTED: glycogen phosphorylase, muscle form-like [Gallus gallus]
395876	2356	192	499	1.38598	1.67243e-32	Up	6.38007e-33	F10	GO:0005576//extracellular region	GO:0004252//serine-type endopeptidase activity;GO:0005509//calcium ion binding;GO:0005543//phospholipid binding	GO:0051897//positive regulation of protein kinase B signaling;GO:0006508//proteolysis;GO:0007596//blood coagulation	K01314//coagulation factor X [EC:3.4.21.6]	gi|45384308|ref|NP_990353.1|//coagulation factor X precursor [Gallus gallus]
418551	3224	160.99	447.03	1.48145	3.35752e-32	Up	1.29051e-32	PWP2	NA	NA	NA	K14558//periodic tryptophan protein 2	gi|971441169|ref|XP_015156153.1|//PREDICTED: LOW QUALITY PROTEIN: periodic tryptophan protein 2 homolog [Gallus gallus]
421423	3934	237	567	1.26651	3.67537e-32	Up	1.41393e-32	KCNK17	NA	NA	NA	K04925//potassium channel subfamily K member 17	gi|971387017|ref|XP_419477.3|//PREDICTED: potassium channel subfamily K member 17 [Gallus gallus]
771410	7245	158	12.84	-3.61316	3.67537e-32	Down	1.41409e-32	IGFN1	GO:0005634//nucleus;GO:0030018//Z disc	NA	NA	K12567//titin [EC:2.7.11.1]	gi|971433500|ref|XP_015154321.1|//PREDICTED: immunoglobulin-like and fibronectin type III domain-containing protein 1 isoform X19 [Gallus gallus];gi|971433510|ref|XP_015154326.1|//PREDICTED: immunoglobulin-like and fibronectin type III domain-containing protein 1 isoform X24 [Gallus gallus];gi|971433512|ref|XP_015154327.1|//PREDICTED: immunoglobulin-like and fibronectin type III domain-containing…
395105	1938	404	810	1.01162	5.00975e-32	Up	1.93423e-32	CRHR2	NA	NA	NA	K04579//corticotropin releasing hormone receptor 2	gi|45383253|ref|NP_989785.1|//corticotropin-releasing factor receptor 2 [Gallus gallus] ;gi|971379198|ref|XP_015136532.1|//PREDICTED: corticotropin-releasing factor receptor 2 isoform X2 [Gallus gallus];gi|971379196|ref|XP_015136531.1|//PREDICTED: corticotropin-releasing factor receptor 2 isoform X1 [Gallus gallus]
395798	8343	402	133	-1.58772	6.77451e-32	Down	2.62624e-32	ACAN	GO:0005604//basement membrane	GO:0005201//extracellular matrix structural constituent;GO:0030246//carbohydrate binding;GO:0005509//calcium ion binding;GO:0005540//hyaluronic acid binding	GO:0030166//proteoglycan biosynthetic process;GO:0007155//cell adhesion;GO:0007507//heart development;GO:0001502//cartilage condensation;GO:0002063//chondrocyte development;GO:0030199//collagen fibril organization;GO:0007417//central nervous system development	K06792//aggrecan 1	gi|971412952|ref|XP_015147465.1|//PREDICTED: aggrecan core protein isoform X2 [Gallus gallus];gi|372266122|ref|NP_990286.2|//aggrecan core protein precursor [Gallus gallus]
107050488	975	621.2	270.51	-1.19133	7.71865e-32	Down	2.9979e-32	LOC107050488	NA	NA	NA	NA	gi|971377057|ref|XP_015129711.1|//PREDICTED: syncytin-1-like [Gallus gallus]
419400	9176	246.6	578.56	1.23834	1.04878e-31	Up	4.08751e-32	C21H1ORF222	NA	NA	NA	K17570//hydrocephalus-inducing protein	gi|513219537|ref|XP_004947446.1|//PREDICTED: cilia- and flagella-associated protein 74 [Gallus gallus]
107056166	955	116.97	368.31	1.66283	1.98928e-31	Up	7.78742e-32	LOC107056166	NA	NA	NA	NA	gi|313661487|ref|NP_001186357.1|//MAL-like protein [Gallus gallus]
107056498	452	78.52	297.52	1.9299	3.46952e-31	Up	1.3642e-31	LOC107056498	NA	NA	NA	NA	gi|971443176|ref|XP_015157015.1|//PREDICTED: apoptosis inhibitor 5-like, partial [Gallus gallus]
378908	1988	312	672	1.11496	3.48448e-31	Up	1.37142e-31	SLA	NA	NA	NA	K08890//B lymphoid tyrosine kinase [EC:2.7.10.2];K08893//hemopoietic cell kinase [EC:2.7.10.2]	gi|971384964|ref|XP_015138563.1|//PREDICTED: src-like-adapter isoform X1 [Gallus gallus];gi|45383378|ref|NP_989722.1|//src-like-adapter [Gallus gallus];gi|971384970|ref|XP_015138566.1|//PREDICTED: src-like-adapter isoform X2 [Gallus gallus]
421893	7832	130	1	-7.01432	9.3869e-31	Down	3.72334e-31	KLHL31	NA	NA	GO:0006355//regulation of transcription, DNA-templated;GO:0007519//skeletal muscle tissue development	K10467//kelch-like protein 31	gi|50744860|ref|XP_419909.1|//PREDICTED: kelch-like protein 31 [Gallus gallus]
100857929	1057	280	70	-1.99195	1.80748e-30	Down	7.218e-31	CRABP2	GO:0070062//extracellular exosome;GO:0005654//nucleoplasm;GO:0005783//endoplasmic reticulum	GO:0016918//retinal binding;GO:0001972//retinoic acid binding;GO:0005215//transporter activity;GO:0019841//retinol binding	GO:0006810//transport;GO:0042573//retinoic acid metabolic process;GO:0048385//regulation of retinoic acid receptor signaling pathway;GO:0048672//positive regulation of collateral sprouting;GO:0035115//embryonic forelimb morphogenesis	K17289//cellular retinoic acid-binding protein 2	gi|326935555|ref|XP_003213835.1|//PREDICTED: cellular retinoic acid-binding protein 2 [Meleagris gallopavo]
100857674	2167	238	50	-2.24291	4.05163e-30	Down	1.62809e-30	CXORF21	NA	NA	NA	NA	gi|363728816|ref|XP_003640560.1|//PREDICTED: uncharacterized protein CXorf21 homolog [Gallus gallus]
107050538	1388	113.15	353.88	1.65307	5.12264e-30	Up	2.06535e-30	LOC107050538	NA	NA	NA	K06751//major histocompatibility complex, class I	gi|971444442|ref|XP_015157564.1|//PREDICTED: class I histocompatibility antigen, F10 alpha chain-like isoform X2 [Gallus gallus]
107050358	954	279.72	616.13	1.1473	5.34759e-30	Up	2.15707e-30	LOC107050358	NA	NA	NA	K14377//osteoclast-associated immunoglobulin-like receptor;K06264//platelet glycoprotein VI;K06512//leukocyte immunoglobulin-like receptor	gi|971449762|ref|XP_015129611.1|//PREDICTED: platelet glycoprotein VI-like, partial [Gallus gallus]
414896	933	636.79	289.81	-1.12766	5.45724e-30	Down	2.20339e-30	GSTA3	GO:0005829//cytosol	GO:0004364//glutathione transferase activity	GO:0006749//glutathione metabolic process;GO:0098754//detoxification;GO:0043390//aflatoxin B1 metabolic process	K00799//glutathione S-transferase [EC:2.5.1.18]	gi|49169816|ref|NP_001001777.1|//glutathione S-transferase [Gallus gallus]
419694	3188	688	325	-1.07392	6.09137e-30	Down	2.46294e-30	IFNLR1	GO:0016021//integral component of membrane	NA	GO:0034342//response to type III interferon;GO:0051607//defense response to virus	K05140//interferon lambda receptor 1	gi|971431232|ref|XP_004947965.2|//PREDICTED: LOW QUALITY PROTEIN: interferon lambda receptor 1 [Gallus gallus]
107049272	1779	272.91	605.67	1.15816	6.106e-30	Up	2.47002e-30	LOC107049272	GO:0019028//viral capsid;GO:0019031//viral envelope;GO:0016021//integral component of membrane	GO:0008270//zinc ion binding;GO:0005198//structural molecule activity;GO:0003676//nucleic acid binding;GO:0004190//aspartic-type endopeptidase activity	GO:0006508//proteolysis;GO:0016032//viral process	K06240//laminin, alpha 3/5	gi|971446239|ref|XP_015128131.1|//PREDICTED: endogenous retrovirus group K member 8 Gag polyprotein-like [Gallus gallus]
107051280	493	0	136.32	8.0989	9.64566e-30	Up	3.91857e-30	LOC107051280	NA	NA	NA	K02738//20S proteasome subunit beta 1 [EC:3.4.25.1]	gi|971451676|ref|XP_015130398.1|//PREDICTED: LOW QUALITY PROTEIN: proteasome subunit beta type-6-like, partial [Gallus gallus]
100858277	5681	294	80	-1.8697	1.83771e-29	Down	7.5363e-30	ADAMTS18	NA	NA	NA	K08632//a disintegrin and metalloproteinase with thrombospondin motifs 18 [EC:3.4.24.-]	gi|971414740|ref|XP_015148002.1|//PREDICTED: A disintegrin and metalloproteinase with thrombospondin motifs 18 isoform X1 [Gallus gallus];gi|971414746|ref|XP_015148004.1|//PREDICTED: A disintegrin and metalloproteinase with thrombospondin motifs 18 isoform X4 [Gallus gallus];gi|971414742|ref|XP_004944310.2|//PREDICTED: A disintegrin and metalloproteinase with thrombospondin motifs 18 isoform X2 […
396246	710	248	564	1.1934	2.78448e-29	Up	1.1467e-29	FABP7	GO:0005654//nucleoplasm;GO:0042995//cell projection;GO:0005911//cell-cell junction;GO:0071944//cell periphery;GO:0005737//cytoplasm;GO:0043025//neuronal cell body	GO:0008289//lipid binding;GO:0005215//transporter activity	GO:0006810//transport;GO:0021846//cell proliferation in forebrain;GO:0022008//neurogenesis;GO:0060134//prepulse inhibition	K08756//fatty acid-binding protein 7, brain	gi|45384320|ref|NP_990639.1|//fatty acid-binding protein, brain [Gallus gallus]
420776	3532	423	155	-1.44034	3.30955e-29	Down	1.36484e-29	BLVRA	GO:0070062//extracellular exosome;GO:0005737//cytoplasm	GO:0008270//zinc ion binding;GO:0004074//biliverdin reductase activity	GO:0042167//heme catabolic process;GO:0055114//oxidation-reduction process	K00214//biliverdin reductase [EC:1.3.1.24]	gi|513170012|ref|XP_418872.3|//PREDICTED: biliverdin reductase A [Gallus gallus]
395285	1159	48	227	2.24963	4.70213e-29	Up	1.94817e-29	NR0B1	GO:0016020//membrane;GO:0005654//nucleoplasm;GO:0042788//polysomal ribosome	GO:0003707//steroid hormone receptor activity;GO:0003723//RNA binding;GO:0050682//AF-2 domain binding;GO:0003714//transcription corepressor activity;GO:0004879//RNA polymerase II transcription factor activity, ligand-activated sequence-specific DNA binding;GO:0042803//protein homodimerization activity;GO:0035258//steroid hormone receptor binding;GO:0032448//DNA hairpin binding;GO:0043565//sequenc…	GO:0006694//steroid biosynthetic process;GO:0030238//male sex determination;GO:0043433//negative regulation of sequence-specific DNA binding transcription factor activity;GO:0007283//spermatogenesis;GO:0035902//response to immobilization stress;GO:0000122//negative regulation of transcription from RNA polymerase II promoter;GO:0060008//Sertoli cell differentiation;GO:0033327//Leydig cell differen…	K08562//nuclear receptor subfamily 0 group B member 1	gi|46048923|ref|NP_989924.1|//nuclear receptor subfamily 0 group B member 1 [Gallus gallus];gi|971375864|ref|XP_015157780.1|//PREDICTED: nuclear receptor subfamily 0 group B member 1 isoform X1 [Gallus gallus]
422637	1588	747	371	-1.00164	4.75796e-29	Down	1.97221e-29	STBD1	NA	NA	NA	NA	gi|971393695|ref|XP_015131917.1|//PREDICTED: starch-binding domain-containing protein 1 isoform X1 [Gallus gallus];gi|513183260|ref|XP_429975.4|//PREDICTED: starch-binding domain-containing protein 1 isoform X2 [Gallus gallus]
422503	3165	669	318	-1.06493	8.74137e-29	Down	3.65022e-29	PARM1	NA	NA	NA	NA	gi|971394276|ref|XP_429964.4|//PREDICTED: prostate androgen-regulated mucin-like protein 1 [Gallus gallus]
107050390	497	128.46	372.46	1.54382	1.07916e-28	Up	4.51255e-29	LOC107050390	NA	NA	NA	K06264//platelet glycoprotein VI;K06512//leukocyte immunoglobulin-like receptor	gi|971449845|ref|XP_015129649.1|//PREDICTED: natural cytotoxicity triggering receptor 1-like [Gallus gallus]
420812	869	697	337.97	-1.03621	1.10307e-28	Down	4.6168e-29	HSBP1L1	NA	NA	NA	K19765//heat shock factor-binding protein 1	gi|971381995|ref|XP_015131347.1|//PREDICTED: heat shock factor-binding protein 1-like protein 1 isoform X1 [Gallus gallus];gi|209969764|ref|NP_001129654.1|//heat shock factor-binding protein 1-like protein 1 [Gallus gallus]
428980	3496	356	715	1.01411	1.44872e-28	Up	6.08293e-29	ADRA2A	NA	NA	NA	K04138//adrenergic receptor alpha-2A	gi|971403606|ref|XP_004942333.2|//PREDICTED: alpha-2A adrenergic receptor [Gallus gallus]
101751171	693	205	38	-2.4235	1.53344e-28	Down	6.44455e-29	LOC101751171	NA	NA	NA	NA	gi|971452210|ref|XP_004950522.2|//PREDICTED: germin-like protein subfamily 2 member 2 [Gallus gallus]
107052763	1487	209	499	1.26359	2.13593e-28	Up	9.00531e-29	LOC107052763	NA	NA	NA	K03096//frequently rearranged in advanced T-cell lymphomas 2	gi|971384632|ref|XP_015138428.1|//PREDICTED: GSK-3-binding protein FRAT2-like [Gallus gallus]
429929	509	94	311	1.73423	2.52303e-28	Up	1.06616e-28	GADD45B	GO:0005634//nucleus;GO:0005737//cytoplasm	NA	GO:0046330//positive regulation of JNK cascade;GO:0000185//activation of MAPKKK activity;GO:0043065//positive regulation of apoptotic process;GO:1900745//positive regulation of p38MAPK cascade;GO:0051726//regulation of cell cycle	K04402//growth arrest and DNA-damage-inducible protein	gi|113206122|ref|NP_001038131.1|//growth arrest and DNA damage-inducible protein GADD45 gamma [Gallus gallus]
417748	1440	214.74	43	-2.31213	2.68672e-28	Down	1.13585e-28	GPR37	NA	NA	NA	K04243//G protein-coupled receptor 37 (endothelin receptor type B-like)	gi|126165305|ref|NP_001075168.1|//prosaposin receptor GPR37 precursor [Gallus gallus]
772218	3590	205	492	1.27108	2.88646e-28	Up	1.2214e-28	LOC772218	NA	NA	NA	K14360//organic solute transporter subunit alpha	gi|513163384|ref|XP_001235386.2|//PREDICTED: organic solute transporter subunit alpha-like [Gallus gallus]
107049568	1215	6.92	122.91	4.15874	8.21439e-28	Up	3.50902e-28	LOC107049568	NA	NA	NA	K09228//KRAB domain-containing zinc finger protein	gi|971447661|ref|XP_015128780.1|//PREDICTED: zinc finger protein 347-like, partial [Gallus gallus]
428956	6502	307.04	92	-1.73067	9.24013e-28	Down	3.95251e-28	ZNF488	GO:0005634//nucleus	GO:0046872//metal ion binding	GO:0045892//negative regulation of transcription, DNA-templated;GO:0014003//oligodendrocyte development;GO:0048714//positive regulation of oligodendrocyte differentiation	K20797//PR domain zinc finger protein 8 [EC:2.1.1.-]	gi|118092780|ref|XP_426512.2|//PREDICTED: zinc finger protein 488 [Gallus gallus]
424300	8431	198	37	-2.41185	1.79188e-27	Down	7.70957e-28	LOC424300	NA	NA	NA	K02599//Notch 1	gi|513195368|ref|XP_004943061.1|//PREDICTED: von Willebrand factor D and EGF domain-containing protein-like [Gallus gallus]
395716	5005	590	271	-1.11437	2.1011e-27	Down	9.05615e-28	EYA4	GO:0005634//nucleus;GO:0005737//cytoplasm	GO:0046872//metal ion binding;GO:0004725//protein tyrosine phosphatase activity	GO:0006281//DNA repair;GO:0006355//regulation of transcription, DNA-templated;GO:0007275//multicellular organism development;GO:0007605//sensory perception of sound;GO:0035335//peptidyl-tyrosine dephosphorylation	K17622//eyes absent homolog 4 [EC:3.1.3.48]	gi|513177015|ref|XP_004935795.1|//PREDICTED: eyes absent homolog 4 isoform X21 [Gallus gallus];gi|971387626|ref|XP_015139500.1|//PREDICTED: eyes absent homolog 4 isoform X1 [Gallus gallus];gi|971387652|ref|XP_015139513.1|//PREDICTED: eyes absent homolog 4 isoform X4 [Gallus gallus];gi|971387648|ref|XP_015139511.1|//PREDICTED: eyes absent homolog 4 isoform X2 [Gallus gallus];gi|971387676|ref|XP_01…
420086	2652	109	332	1.6149	2.21816e-27	Up	9.56919e-28	ZAP70	GO:0042101//T cell receptor complex;GO:0045121//membrane raft;GO:0005829//cytosol;GO:0005911//cell-cell junction;GO:0001772//immunological synapse	GO:0001784//phosphotyrosine residue binding;GO:0004715//non-membrane spanning protein tyrosine kinase activity;GO:0005524//ATP binding	GO:0050850//positive regulation of calcium-mediated signaling;GO:0050852//T cell receptor signaling pathway;GO:0046641//positive regulation of alpha-beta T cell proliferation;GO:0046638//positive regulation of alpha-beta T cell differentiation;GO:0045060//negative thymic T cell selection;GO:0046777//protein autophosphorylation;GO:0045059//positive thymic T cell selection;GO:0043366//beta selectio…	K07360//tyrosine-protein kinase ZAP-70 [EC:2.7.10.2]	gi|694857196|ref|XP_009470223.1|//PREDICTED: tyrosine-protein kinase ZAP-70 isoform X1 [Nipponia nippon]
421312	2401	650	313	-1.04623	2.95395e-27	Down	1.27718e-27	CHGB	NA	NA	NA	K19991//chromogranin-B	gi|513174722|ref|XP_004935335.1|//PREDICTED: secretogranin-1 isoform X1 [Gallus gallus];gi|50740149|ref|XP_419377.1|//PREDICTED: secretogranin-1 isoform X2 [Gallus gallus]
772061	2996	428.61	166.02	-1.36026	3.00389e-27	Down	1.29993e-27	KCNC2	NA	NA	NA	K04888//potassium voltage-gated channel Shaw-related subfamily C member 2	gi|971371342|ref|XP_015138518.1|//PREDICTED: potassium voltage-gated channel subfamily C member 2 isoform X5 [Gallus gallus];gi|971371332|ref|XP_015138496.1|//PREDICTED: potassium voltage-gated channel subfamily C member 2 isoform X1 [Gallus gallus];gi|971371336|ref|XP_015138503.1|//PREDICTED: potassium voltage-gated channel subfamily C member 2 isoform X2 [Gallus gallus];gi|971371338|ref|XP_0151…
107049705	662	44.66	211	2.24824	4.25832e-27	Up	1.85013e-27	LOC107049705	NA	NA	NA	K06264//platelet glycoprotein VI;K06512//leukocyte immunoglobulin-like receptor	gi|971448168|ref|XP_015128985.1|//PREDICTED: uncharacterized protein LOC107049705 isoform X1 [Gallus gallus];gi|971448172|ref|XP_015128987.1|//PREDICTED: uncharacterized protein LOC107049705 isoform X3 [Gallus gallus];gi|971448170|ref|XP_015128986.1|//PREDICTED: uncharacterized protein LOC107049705 isoform X2 [Gallus gallus]
396214	1463	288.99	84.08	-1.77314	4.56526e-27	Down	1.98437e-27	PLP1	GO:0016021//integral component of membrane;GO:0043209//myelin sheath;GO:0005886//plasma membrane	NA	GO:0021762//substantia nigra development;GO:0061564//axon development;GO:0042759//long-chain fatty acid biosynthetic process;GO:0010628//positive regulation of gene expression;GO:0022010//central nervous system myelination;GO:0006954//inflammatory response;GO:0014002//astrocyte development;GO:0048469//cell maturation	K17271//myelin proteolipid protein	gi|45384124|ref|NP_990608.1|//myelin proteolipid protein [Gallus gallus];gi|733898565|ref|XP_010713337.1|//PREDICTED: myelin proteolipid protein isoform X2 [Meleagris gallopavo]
100859277	1633	312	641	1.04683	4.57161e-27	Up	1.988e-27	CYP4F22	NA	NA	NA	K17726//leukotriene-B4 20-monooxygenase / phylloquinone omega-hydroxylase [EC:1.14.13.30 1.14.13.194];K00490//cytochrome P450 family 4 subfamily F [EC:1.14.14.1]	gi|971447288|ref|XP_015128609.1|//PREDICTED: cytochrome P450 4F22-like [Gallus gallus]
419539	3938	558	252	-1.13879	7.19469e-27	Down	3.13696e-27	LRRTM4	GO:0016021//integral component of membrane;GO:0005737//cytoplasm	GO:0004860//protein kinase inhibitor activity	GO:0006469//negative regulation of protein kinase activity;GO:0046426//negative regulation of JAK-STAT cascade;GO:0019221//cytokine-mediated signaling pathway	K16665//leucine-rich repeat transmembrane neuronal protein 1/2	gi|363742183|ref|XP_417690.3|//PREDICTED: leucine-rich repeat transmembrane neuronal protein 4 isoform X1 [Gallus gallus]
425711	1881	195	467	1.268	8.22563e-27	Up	3.58962e-27	C8ORF22	NA	NA	NA	NA	gi|971383806|ref|XP_015138082.1|//PREDICTED: pancreatic progenitor cell differentiation and proliferation factor-like protein isoform X1 [Gallus gallus];gi|694016449|ref|NP_001289128.1|//pancreatic progenitor cell differentiation and proliferation factor-like protein [Gallus gallus]
107051249	1009	356.87	124.21	-1.51457	1.07453e-26	Down	4.70361e-27	LOC107051249	NA	NA	NA	NA	gi|971426146|ref|XP_015151382.1|//PREDICTED: outer dense fiber protein 3-like [Gallus gallus]
427806	2927	128	10	-3.67002	1.22112e-26	Down	5.35938e-27	MYADML2	NA	NA	NA	K00286//pyrroline-5-carboxylate reductase [EC:1.5.1.2]	gi|513213538|ref|XP_004946210.1|//PREDICTED: myeloid-associated differentiation marker-like protein 2 [Gallus gallus]
107056921	8772	136.51	371.22	1.45132	3.07416e-26	Up	1.36634e-26	LOC107056921	NA	NA	NA	K16495//protocadherin gamma subfamily A	gi|971443987|ref|XP_015157366.1|//PREDICTED: protocadherin gamma-A5-like [Gallus gallus]
107050509	810	4.86	110.71	4.51773	3.3496e-26	Up	1.49304e-26	LOC107050509	NA	NA	NA	K14377//osteoclast-associated immunoglobulin-like receptor;K06264//platelet glycoprotein VI	gi|971450049|ref|XP_015129728.1|//PREDICTED: platelet glycoprotein VI-like [Gallus gallus]
107049317	4719	127.63	356.46	1.48982	3.3496e-26	Up	1.49326e-26	LOC107049317	GO:0005634//nucleus	GO:0003714//transcription corepressor activity;GO:0003682//chromatin binding;GO:0070491//repressing transcription factor binding;GO:0003705//transcription factor activity, RNA polymerase II distal enhancer sequence-specific binding	GO:0001709//cell fate determination;GO:0030901//midbrain development;GO:0003002//regionalization;GO:0010628//positive regulation of gene expression;GO:0000122//negative regulation of transcription from RNA polymerase II promoter;GO:0016055//Wnt signaling pathway;GO:0007164//establishment of tissue polarity;GO:0048859//formation of anatomical boundary	K04497//groucho	gi|971439071|ref|XP_015135718.1|//PREDICTED: transducin-like enhancer protein 4 isoform X1 [Gallus gallus];gi|971446337|ref|XP_015128171.1|//PREDICTED: transducin-like enhancer protein 4 isoform X2 [Gallus gallus]
420278	2750	62.33	241.37	1.9613	4.05777e-26	Up	1.81364e-26	KCNV1	NA	NA	NA	K04934//potassium channel subfamily V member 1	gi|513172991|ref|XP_418390.4|//PREDICTED: potassium voltage-gated channel subfamily V member 1 [Gallus gallus]
415958	13081	577.54	269.46	-1.0918	4.89859e-26	Down	2.19415e-26	ATP2B2	GO:0005929//cilium;GO:0070062//extracellular exosome;GO:0005783//endoplasmic reticulum;GO:0005887//integral component of plasma membrane;GO:0016324//apical plasma membrane;GO:0005829//cytosol;GO:0043025//neuronal cell body	GO:0005524//ATP binding;GO:0008022//protein C-terminus binding;GO:0005388//calcium-transporting ATPase activity;GO:0005509//calcium ion binding;GO:0005516//calmodulin binding;GO:0030165//PDZ domain binding;GO:0030899//calcium-dependent ATPase activity	GO:0070588//calcium ion transmembrane transport;GO:0060088//auditory receptor cell stereocilium organization;GO:0051480//regulation of cytosolic calcium ion concentration;GO:0050808//synapse organization;GO:0008361//regulation of cell size;GO:0006996//organelle organization;GO:0021707//cerebellar granule cell differentiation;GO:0042428//serotonin metabolic process;GO:0007626//locomotory behavior;…	K05850//Ca2+ transporting ATPase, plasma membrane [EC:3.6.3.8]	gi|971417105|ref|XP_015148963.1|//PREDICTED: plasma membrane calcium-transporting ATPase 2 [Gallus gallus]
107049114	1217	3.12	105.02	5.08102	6.95182e-26	Up	3.1285e-26	LOC107049114	NA	NA	NA	K06751//major histocompatibility complex, class I	gi|971422388|ref|XP_015150530.1|//PREDICTED: class I histocompatibility antigen, F10 alpha chain-like isoform X1 [Gallus gallus];gi|971422390|ref|XP_015150531.1|//PREDICTED: class I histocompatibility antigen, F10 alpha chain-like isoform X2 [Gallus gallus];gi|971422392|ref|XP_015150533.1|//PREDICTED: class I histocompatibility antigen, F10 alpha chain-like isoform X3 [Gallus gallus]
107057311	757	206.5	478.04	1.21904	7.30149e-26	Up	3.29006e-26	LOC107057311	NA	NA	NA	NA	gi|971445050|ref|XP_015157839.1|//PREDICTED: protein MANBAL-like [Gallus gallus]
107049102	3501	163.22	411.3	1.34142	7.91246e-26	Up	3.57145e-26	LOC107049102	NA	NA	NA	K17635//ral guanine nucleotide dissociation stimulator-like 1	gi|971443232|ref|XP_015157040.1|//PREDICTED: uncharacterized protein LOC107049102 [Gallus gallus]
418982	2156	3	104	5.12353	1.07567e-25	Up	4.86559e-26	MMP1	NA	NA	NA	K01388//matrix metalloproteinase-1 (interstitial collagenase) [EC:3.4.24.7]	gi|50731121|ref|XP_417176.1|//PREDICTED: interstitial collagenase [Gallus gallus]
107057303	1272	82.25	275.53	1.75217	1.28818e-25	Up	5.83673e-26	LOC107057303	NA	NA	NA	K09228//KRAB domain-containing zinc finger protein;K05706//snail 2;K09216//ovo	gi|971445019|ref|XP_015157825.1|//PREDICTED: zinc finger protein 217-like, partial [Gallus gallus]
427398	4890	171	29	-2.55182	1.98641e-25	Down	9.04232e-26	KIF24	GO:0005814//centriole;GO:0005874//microtubule;GO:0043234//protein complex;GO:0016021//integral component of membrane	GO:0005524//ATP binding;GO:0003777//microtubule motor activity;GO:0008017//microtubule binding	GO:0007018//microtubule-based movement;GO:0007019//microtubule depolymerization	K10393//kinesin family member 2/24	gi|363744282|ref|XP_424972.3|//PREDICTED: kinesin-like protein KIF24 [Gallus gallus]
427977	3666	147	19	-2.9437	2.13576e-25	Down	9.73447e-26	LOC427977	NA	NA	NA	K11787//phosphoribosylamine--glycine ligase / phosphoribosylglycinamide formyltransferase / phosphoribosylformylglycinamidine cyclo-ligase [EC:6.3.4.13 2.1.2.2 6.3.3.1]	gi|971375355|ref|XP_015155581.1|//PREDICTED: trifunctional purine biosynthetic protein adenosine-3 [Gallus gallus]
378916	1542	279	581	1.06632	2.17668e-25	Up	9.92516e-26	LHFPL5	GO:0016324//apical plasma membrane;GO:0016021//integral component of membrane;GO:0032426//stereocilium tip	NA	GO:0060088//auditory receptor cell stereocilium organization;GO:0050910//detection of mechanical stimulus involved in sensory perception of sound	K18631//tektin-4	gi|971433165|ref|XP_015154166.1|//PREDICTED: tetraspan membrane protein of hair cell stereocilia homolog isoform X1 [Gallus gallus];gi|45383360|ref|NP_989729.1|//tetraspan membrane protein of hair cell stereocilia homolog [Gallus gallus]
100857334	567	108.95	320.13	1.56304	2.61044e-25	Up	1.19431e-25	LOC100857334	NA	NA	NA	K02880//large subunit ribosomal protein L17e	gi|697448257|gb|KGL88069.1|//60S ribosomal protein L17, partial [Charadrius vociferus]
107055485	567	108.95	320.13	1.56304	2.61044e-25	Up	1.19431e-25	LOC107055485	NA	NA	NA	K02880//large subunit ribosomal protein L17e	gi|697448257|gb|KGL88069.1|//60S ribosomal protein L17, partial [Charadrius vociferus]
422685	5091	160.49	403.64	1.33863	2.66696e-25	Up	1.22068e-25	PRSS12	NA	NA	NA	K09624//neurotrypsin [EC:3.4.21.-]	gi|971393459|ref|XP_015131848.1|//PREDICTED: neurotrypsin [Gallus gallus]
107049323	2931	299.14	95.86	-1.63377	4.34093e-25	Down	2.0027e-25	LOC107049323	NA	GO:0005515//protein binding;GO:0005524//ATP binding;GO:0016787//hydrolase activity	NA	K13525//transitional endoplasmic reticulum ATPase	gi|768399634|ref|XP_011595702.1|//PREDICTED: transitional endoplasmic reticulum ATPase [Aquila chrysaetos canadensis]
424086	2606	87	281	1.69953	4.54291e-25	Up	2.09763e-25	CDK15	NA	NA	NA	K15594//cyclin-dependent kinase 15 [EC:2.7.11.22]	gi|971404851|ref|XP_015144961.1|//PREDICTED: cyclin-dependent kinase 15 isoform X4 [Gallus gallus];gi|971404845|ref|XP_004942682.2|//PREDICTED: cyclin-dependent kinase 15 isoform X1 [Gallus gallus];gi|971404847|ref|XP_015144959.1|//PREDICTED: cyclin-dependent kinase 15 isoform X2 [Gallus gallus];gi|971404849|ref|XP_015144960.1|//PREDICTED: cyclin-dependent kinase 15 isoform X3 [Gallus gallus]
428155	1859	121	10	-3.58889	6.98238e-25	Down	3.23877e-25	RSPO4	NA	NA	NA	K19471//R-spondin-1;K05467//angiopoietin 4	gi|513218384|ref|XP_004947199.1|//PREDICTED: R-spondin-4 isoform X2 [Gallus gallus];gi|971427622|ref|XP_015151952.1|//PREDICTED: R-spondin-4 isoform X5 [Gallus gallus];gi|513218381|ref|XP_004947198.1|//PREDICTED: R-spondin-4 isoform X1 [Gallus gallus];gi|513218387|ref|XP_004947200.1|//PREDICTED: R-spondin-4 isoform X3 [Gallus gallus];gi|513218390|ref|XP_425713.4|//PREDICTED: R-spondin-4 isoform X…
395614	3426	122	339	1.48245	7.96668e-25	Up	3.70146e-25	IKZF3	GO:0005634//nucleus;GO:0005737//cytoplasm;GO:0005886//plasma membrane	GO:0001228//transcriptional activator activity, RNA polymerase II transcription regulatory region sequence-specific binding;GO:0046872//metal ion binding;GO:0000977//RNA polymerase II regulatory region sequence-specific DNA binding;GO:0046982//protein heterodimerization activity;GO:0042803//protein homodimerization activity	GO:0030888//regulation of B cell proliferation;GO:0045577//regulation of B cell differentiation;GO:0045944//positive regulation of transcription from RNA polymerase II promoter;GO:0042981//regulation of apoptotic process	K09220//IKAROS family zinc finger protein	gi|971435186|ref|XP_015154990.1|//PREDICTED: zinc finger protein Aiolos isoform X3 [Gallus gallus];gi|971435178|ref|XP_015154986.1|//PREDICTED: zinc finger protein Aiolos isoform X1 [Gallus gallus]
107055540	715	43.87	198.41	2.18523	9.44167e-25	Up	4.39764e-25	LOC107055540	NA	NA	NA	NA	gi|971441241|ref|XP_015156192.1|//PREDICTED: uncharacterized protein LOC107055540 [Gallus gallus]
768406	4091	149	382	1.36631	9.59331e-25	Up	4.47195e-25	STAT4	GO:0005654//nucleoplasm;GO:0005737//cytoplasm	GO:0000977//RNA polymerase II regulatory region sequence-specific DNA binding;GO:0004871//signal transducer activity;GO:0003700//transcription factor activity, sequence-specific DNA binding	GO:0045944//positive regulation of transcription from RNA polymerase II promoter;GO:0019221//cytokine-mediated signaling pathway	K11222//signal transducer and activator of transcription 4	gi|388890247|ref|NP_001254484.1|//signal transducer and activator of transcription 4 [Gallus gallus];gi|971404774|ref|XP_015144934.1|//PREDICTED: signal transducer and activator of transcription 4 isoform X1 [Gallus gallus]
101748329	7461	415.12	168.53	-1.29247	1.46514e-24	Down	6.85795e-25	LOC101748329	NA	NA	NA	K07856//Ras homolog gene family, member B;K04513//Ras homolog gene family, member A	gi|971390616|ref|XP_015140554.1|//PREDICTED: LOW QUALITY PROTEIN: rho-related GTP-binding protein RhoB-like [Gallus gallus]
772103	1180	201.97	45.72	-2.13519	2.28797e-24	Down	1.08016e-24	CHIR-AB-502	NA	NA	NA	K06264//platelet glycoprotein VI;K06512//leukocyte immunoglobulin-like receptor	gi|971449052|ref|XP_015129326.1|//PREDICTED: immunoglobulin superfamily member 1, partial [Gallus gallus]
396306	3097	228	499	1.13805	2.65524e-24	Up	1.25457e-24	THBS4	NA	NA	NA	K04659//thrombospondin 2/3/4/5	gi|513229527|ref|XP_004937375.1|//PREDICTED: thrombospondin-4 isoform X1 [Gallus gallus]
395321	1635	7	109	3.96888	3.27703e-24	Up	1.55214e-24	TULP1	NA	GO:0051015//actin filament binding	GO:0006909//phagocytosis	K19600//tubby-related protein 1	gi|971433171|ref|XP_015154169.1|//PREDICTED: tubby-related protein 1 isoform X1 [Gallus gallus];gi|45382923|ref|NP_989946.1|//Tubby-related protein 1 [Gallus gallus]
428231	2141	268	556	1.0609	3.53918e-24	Up	1.67766e-24	MYCL	NA	NA	NA	K09110//L-myc proto-oncogene protein	gi|363742408|ref|XP_425790.2|//PREDICTED: protein L-Myc [Gallus gallus]
101751013	2062	106	0	-7.71987	3.80116e-24	Down	1.80403e-24	LOC101751013	NA	NA	NA	NA	gi|971449463|ref|XP_015129494.1|//PREDICTED: uncharacterized protein LOC101751013, partial [Gallus gallus]
408039	1592	528.99	246.54	-1.09337	4.91299e-24	Down	2.3402e-24	KRT14	GO:0005634//nucleus;GO:0045095//keratin filament;GO:0005737//cytoplasm	GO:0005198//structural molecule activity	GO:0045110//intermediate filament bundle assembly;GO:0030855//epithelial cell differentiation	K07604//type I keratin, acidic	gi|157841182|ref|NP_001001311.2|//keratin, type I cytoskeletal 14 [Gallus gallus]
424435	5881	43	193	2.17424	5.57422e-24	Up	2.66372e-24	TNN	GO:0009986//cell surface;GO:0005578//proteinaceous extracellular matrix	GO:0005178//integrin binding;GO:0042802//identical protein binding	GO:0007160//cell-matrix adhesion;GO:0016477//cell migration;GO:0016049//cell growth;GO:0007409//axonogenesis	K06252//tenascin	gi|971407614|ref|XP_015146012.1|//PREDICTED: tenascin-N [Gallus gallus]
107049575	519	110.68	315.22	1.51801	5.72694e-24	Up	2.74e-24	LOC107049575	NA	NA	NA	K06264//platelet glycoprotein VI;K06512//leukocyte immunoglobulin-like receptor	gi|971447681|ref|XP_015128790.1|//PREDICTED: LOW QUALITY PROTEIN: natural cytotoxicity triggering receptor 1-like, partial [Gallus gallus]
416208	3787	35	176	2.3382	6.71039e-24	Up	3.21825e-24	STC2	NA	NA	NA	NA	gi|971417931|ref|XP_015149324.1|//PREDICTED: stanniocalcin-2 isoform X2 [Gallus gallus];gi|363738949|ref|XP_414534.3|//PREDICTED: stanniocalcin-2 isoform X1 [Gallus gallus]
395198	2051	97	1	-6.59186	7.68568e-24	Down	3.69337e-24	CASQ2	GO:0030018//Z disc;GO:0033018//sarcoplasmic reticulum lumen;GO:0014802//terminal cisterna;GO:0030314//junctional membrane complex	GO:0005509//calcium ion binding;GO:0048306//calcium-dependent protein binding	GO:0051258//protein polymerization;GO:1901017//negative regulation of potassium ion transmembrane transporter activity;GO:0010649//regulation of cell communication by electrical coupling;GO:0045214//sarcomere organization;GO:0060306//regulation of membrane repolarization;GO:0071313//cellular response to caffeine;GO:0010881//regulation of cardiac muscle contraction by regulation of the release of …	K01539//sodium/potassium-transporting ATPase subunit alpha [EC:3.6.3.9];K09582//protein disulfide-isomerase A4 [EC:5.3.4.1]	gi|46093996|ref|NP_989857.1|//calsequestrin-2 precursor [Gallus gallus]
422302	1827	519	241	-1.09865	8.73588e-24	Down	4.20476e-24	NSDHL	GO:0005783//endoplasmic reticulum;GO:0005811//lipid droplet;GO:0016021//integral component of membrane	GO:0003854//3-beta-hydroxy-delta5-steroid dehydrogenase activity	GO:0006694//steroid biosynthetic process;GO:0008203//cholesterol metabolic process;GO:0007224//smoothened signaling pathway;GO:0055114//oxidation-reduction process	K07748//sterol-4alpha-carboxylate 3-dehydrogenase (decarboxylating) [EC:1.1.1.170]	gi|50745878|ref|XP_420279.1|//PREDICTED: sterol-4-alpha-carboxylate 3-dehydrogenase, decarboxylating [Gallus gallus]
395450	1597	491.79	222.83	-1.13405	1.00197e-23	Down	4.83424e-24	NTM	GO:0005886//plasma membrane;GO:0031225//anchored component of membrane	NA	GO:0007155//cell adhesion	K06774//neurotrimin	gi|45382657|ref|NP_990042.1|//protein CEPU-1 precursor [Gallus gallus];gi|971431314|ref|XP_015153439.1|//PREDICTED: protein CEPU-1 isoform X2 [Gallus gallus];gi|971431316|ref|XP_015153440.1|//PREDICTED: protein CEPU-1 isoform X3 [Gallus gallus];gi|971431318|ref|XP_015153441.1|//PREDICTED: protein CEPU-1 isoform X4 [Gallus gallus];gi|971431320|ref|XP_015153442.1|//PREDICTED: protein CEPU-1 isoform…
771119	1900	272	85	-1.67002	1.22158e-23	Down	5.91724e-24	PRR33	NA	NA	NA	NA	gi|513186586|ref|XP_001234418.2|//PREDICTED: proline-rich protein 33-like [Gallus gallus]
107057238	550	377.61	149.36	-1.33005	1.95746e-23	Down	9.54942e-24	LOC107057238	GO:0005615//extracellular space	GO:0008009//chemokine activity;GO:0048020//CCR chemokine receptor binding	GO:0007186//G-protein coupled receptor signaling pathway;GO:0048247//lymphocyte chemotaxis;GO:0030593//neutrophil chemotaxis;GO:0070098//chemokine-mediated signaling pathway;GO:0043547//positive regulation of GTPase activity;GO:0050729//positive regulation of inflammatory response;GO:0071356//cellular response to tumor necrosis factor;GO:0071346//cellular response to interferon-gamma;GO:0071347//…	K05408//C-C motif chemokine 3	gi|971444869|ref|XP_015157758.1|//PREDICTED: C-C motif chemokine 3-like [Gallus gallus]
771555	7750	20.83	141.86	2.77578	2.28403e-23	Up	1.11645e-23	SCN1A	GO:0030315//T-tubule;GO:0030018//Z disc;GO:0043194//axon initial segment;GO:0001518//voltage-gated sodium channel complex;GO:0014704//intercalated disc;GO:0033268//node of Ranvier;GO:0043025//neuronal cell body	GO:0072345//NAADP-sensitive calcium-release channel activity;GO:0005245//voltage-gated calcium channel activity;GO:0005248//voltage-gated sodium channel activity	GO:0035725//sodium ion transmembrane transport;GO:0050884//neuromuscular process controlling posture;GO:0034765//regulation of ion transmembrane transport;GO:0019227//neuronal action potential propagation;GO:0060078//regulation of postsynaptic membrane potential;GO:0098792//xenophagy;GO:0086010//membrane depolarization during action potential;GO:0019228//neuronal action potential;GO:0007628//adul…	K04833//voltage-gated sodium channel type I alpha	gi|971405610|ref|XP_001233839.2|//PREDICTED: sodium channel protein type 1 subunit alpha isoform X3 [Gallus gallus];gi|971405616|ref|XP_004942838.2|//PREDICTED: sodium channel protein type 1 subunit alpha isoform X6 [Gallus gallus];gi|971405614|ref|XP_015145225.1|//PREDICTED: sodium channel protein type 1 subunit alpha isoform X5 [Gallus gallus];gi|971405612|ref|XP_003641635.2|//PREDICTED: sodium…
419251	3604	48	199	2.05971	3.79607e-23	Up	1.85992e-23	OPRL1	GO:0016021//integral component of membrane	GO:0001626//nociceptin receptor activity	GO:0038003//opioid receptor signaling pathway	K04216//nociceptin receptor	gi|974757629|ref|NP_001305908.1|//nociceptin receptor isoform 1x [Gallus gallus];gi|694859865|ref|XP_009471711.1|//PREDICTED: nociceptin receptor [Nipponia nippon]
415515	7736	408	170.15	-1.25371	4.02803e-23	Down	1.97435e-23	ADAMTS17	GO:0005578//proteinaceous extracellular matrix	GO:0004222//metalloendopeptidase activity;GO:0008270//zinc ion binding	GO:0006508//proteolysis	K08631//a disintegrin and metalloproteinase with thrombospondin motifs 17 [EC:3.4.24.-]	gi|971413674|ref|XP_015147746.1|//PREDICTED: A disintegrin and metalloproteinase with thrombospondin motifs 17 isoform X1 [Gallus gallus];gi|971413678|ref|XP_015147748.1|//PREDICTED: A disintegrin and metalloproteinase with thrombospondin motifs 17 isoform X3 [Gallus gallus];gi|971413676|ref|XP_015147747.1|//PREDICTED: A disintegrin and metalloproteinase with thrombospondin motifs 17 isoform X2 […
430280	1005	318	114	-1.47194	4.88682e-23	Down	2.40091e-23	HSPB7	NA	NA	NA	K09546//heat shock protein beta-7	gi|118101135|ref|XP_427836.2|//PREDICTED: heat shock protein beta-7 [Gallus gallus]
420635	2422	574	284	-1.00711	7.00764e-23	Down	3.45768e-23	SCRN1	GO:0031965//nuclear membrane	GO:0016805//dipeptidase activity	GO:0006508//proteolysis;GO:0006887//exocytosis	K14358//secernin	gi|971380992|ref|XP_015137307.1|//PREDICTED: secernin-1 isoform X2 [Gallus gallus];gi|971380986|ref|XP_418734.5|//PREDICTED: secernin-1 isoform X1 [Gallus gallus]
107049663	801	98.4	0	-7.61254	1.00692e-22	Down	4.99732e-23	LOC107049663	NA	NA	NA	K14377//osteoclast-associated immunoglobulin-like receptor;K06264//platelet glycoprotein VI	gi|971447951|ref|XP_015128892.1|//PREDICTED: platelet glycoprotein VI-like [Gallus gallus]
427834	2870	259	531	1.04381	1.34475e-22	Up	6.7075e-23	GSG2	NA	NA	NA	K16315//serine/threonine-protein kinase haspin [EC:2.7.11.1]	gi|118100261|ref|XP_425408.2|//PREDICTED: serine/threonine-protein kinase haspin [Gallus gallus]
419032	9409	313.99	113.2	-1.4638	1.3592e-22	Down	6.78219e-23	NOBOX	NA	NA	NA	K04686//paired-like homeodomain transcription factor 2;K09452//homeobox protein aristaless-related;K20684//Rho guanine nucleotide exchange factor 5	gi|971373505|ref|XP_015147767.1|//PREDICTED: homeobox protein NOBOX isoform X2 [Gallus gallus];gi|971373503|ref|XP_015147765.1|//PREDICTED: homeobox protein NOBOX isoform X1 [Gallus gallus];gi|971373508|ref|XP_015147772.1|//PREDICTED: homeobox protein NOBOX isoform X4 [Gallus gallus];gi|513160919|ref|XP_417224.4|//PREDICTED: homeobox protein NOBOX isoform X3 [Gallus gallus]
107050927	465	94.41	3.95	-4.57097	1.43963e-22	Down	7.19181e-23	LOC107050927	NA	NA	NA	K00688//glycogen phosphorylase [EC:2.4.1.1]	gi|971450941|ref|XP_015130094.1|//PREDICTED: glycogen phosphorylase, muscle form-like, partial [Gallus gallus]
107052830	1014	232.17	66.28	-1.80049	1.69058e-22	Down	8.46491e-23	LOC107052830	NA	NA	NA	K09228//KRAB domain-containing zinc finger protein;K05109//Eph receptor A8 [EC:2.7.10.1];K14401//cleavage and polyadenylation specificity factor subunit 1;K01495//GTP cyclohydrolase I [EC:3.5.4.16]	gi|971385368|ref|XP_015138727.1|//PREDICTED: endogenous retrovirus group K member 113 Pol protein-like [Gallus gallus]
107051451	610	379.9	155.31	-1.28242	2.31933e-22	Down	1.16844e-22	LOC107051451	NA	NA	NA	K02147//V-type H+-transporting ATPase subunit B	gi|971452012|ref|XP_015130543.1|//PREDICTED: V-type proton ATPase subunit B-like [Gallus gallus]
107055874	2687	82.67	257.63	1.64791	3.39121e-22	Up	1.7156e-22	LOC107055874	NA	NA	NA	K04934//potassium channel subfamily V member 1	gi|971441836|ref|XP_015156450.1|//PREDICTED: potassium voltage-gated channel subfamily V member 1-like [Gallus gallus]
497223	2847	275.61	551.17	1.00792	3.54011e-22	Up	1.79296e-22	CCNRC01	GO:0016021//integral component of membrane;GO:0005886//plasma membrane	GO:0005509//calcium ion binding	GO:0007156//homophilic cell adhesion via plasma membrane adhesion molecules	K16493//protocadherin alpha	gi|162287091|ref|NP_001104600.1|//cadherin-related neuronal receptor c01 [Gallus gallus]
107057084	468	95.41	0	-7.56802	3.69627e-22	Down	1.87347e-22	LOC107057084	NA	NA	NA	K20173//RILP-like protein 1	gi|971444395|ref|XP_015157545.1|//PREDICTED: RILP-like protein 1 [Gallus gallus]
419613	3979	552	274	-1.00244	6.55201e-22	Down	3.34608e-22	RSPO1	NA	GO:0001664//G-protein coupled receptor binding	GO:0001934//positive regulation of protein phosphorylation;GO:0002090//regulation of receptor internalization;GO:0090263//positive regulation of canonical Wnt signaling pathway	K19471//R-spondin-1	gi|971825777|ref|NP_001305373.1|//R-spondin-1 precursor [Gallus gallus]
426542	1042	127.67	17.24	-2.88054	7.87702e-22	Down	4.03031e-22	LOC426542	NA	NA	NA	K14377//osteoclast-associated immunoglobulin-like receptor;K06264//platelet glycoprotein VI;K06512//leukocyte immunoglobulin-like receptor	gi|971449441|ref|XP_015129482.1|//PREDICTED: V-set and transmembrane domain-containing protein 1 [Gallus gallus]
374027	9294	244.67	75.46	-1.689	9.6106e-22	Down	4.92653e-22	NEB	NA	NA	NA	K18267//nebulin	gi|971405922|ref|XP_015145352.1|//PREDICTED: nebulin [Gallus gallus]
100859124	1309	120.69	317.88	1.40522	1.06443e-21	Up	5.46053e-22	GZMM	NA	NA	NA	K08649//granzyme M [EC:3.4.21.-]	gi|971436247|ref|XP_003642924.3|//PREDICTED: granzyme M-like [Gallus gallus]
421507	6928	498	237.91	-1.05768	1.30744e-21	Down	6.72223e-22	GREM2	NA	NA	NA	K19558//neuroblastoma suppressor of tumorigenicity 1	gi|971387493|ref|XP_015139440.1|//PREDICTED: gremlin-2 isoform X1 [Gallus gallus]
417537	3177	15	120	3.00805	1.50274e-21	Up	7.75251e-22	NF2L	NA	NA	NA	K16684//merlin	gi|513215619|ref|XP_004946574.1|//PREDICTED: merlin-like [Gallus gallus]
107054804	4072	218	464	1.09785	1.60672e-21	Up	8.29797e-22	TUSC5	NA	NA	NA	K06566//interferon induced transmembrane protein;K10403//kinesin family member 22	gi|971426718|ref|XP_015151595.1|//PREDICTED: tumor suppressor candidate 5 [Gallus gallus]
100858555	727	504	243	-1.04442	1.9423e-21	Down	1.00609e-21	MFAP2	NA	NA	NA	K13526//cation-transporting ATPase 13A2 [EC:3.6.3.-]	gi|971429082|ref|XP_015152522.1|//PREDICTED: microfibrillar-associated protein 2 [Gallus gallus]
421373	3017	197	432	1.14088	2.47167e-21	Up	1.28647e-21	DTL	GO:0005654//nucleoplasm;GO:0005730//nucleolus;GO:0031464//Cul4A-RING E3 ubiquitin ligase complex;GO:0005813//centrosome;GO:0005694//chromosome;GO:0005737//cytoplasm;GO:0031465//Cul4B-RING E3 ubiquitin ligase complex	GO:0004842//ubiquitin-protein transferase activity	GO:0019985//translesion synthesis;GO:0006511//ubiquitin-dependent protein catabolic process;GO:0006260//DNA replication;GO:0006513//protein monoubiquitination;GO:0009411//response to UV;GO:0051726//regulation of cell cycle;GO:0031572//G2 DNA damage checkpoint;GO:0000209//protein polyubiquitination	K11790//denticleless	gi|71895517|ref|NP_001026219.1|//denticleless protein homolog [Gallus gallus]
769687	4068	150	361	1.27509	2.9171e-21	Up	1.52111e-21	RUNX3	NA	NA	NA	K09279//runt-related transcription factor 3	gi|971430753|ref|XP_015153219.1|//PREDICTED: runt-related transcription factor 3 isoform X1 [Gallus gallus];gi|971430756|ref|XP_015153220.1|//PREDICTED: runt-related transcription factor 3 isoform X2 [Gallus gallus];gi|971430758|ref|XP_015153221.1|//PREDICTED: runt-related transcription factor 3 isoform X3 [Gallus gallus]
428824	4747	25	142	2.51394	3.6155e-21	Up	1.88945e-21	LOC428824	NA	NA	NA	K01187//alpha-glucosidase [EC:3.2.1.20];K05546//alpha 1,3-glucosidase [EC:3.2.1.84]	gi|971396711|ref|XP_015141754.1|//PREDICTED: SITS-binding protein-like isoform X2 [Gallus gallus];gi|118091056|ref|XP_426381.2|//PREDICTED: SITS-binding protein-like isoform X1 [Gallus gallus]
431664	5823	111	299	1.43763	3.62514e-21	Up	1.89519e-21	RXFP3	NA	NA	NA	K08397//relaxin family peptide receptor 3	gi|513228810|ref|XP_004937231.1|//PREDICTED: relaxin-3 receptor 1 [Gallus gallus]
100857733	6383	17	123	2.8631	4.43701e-21	Up	2.32474e-21	CORIN	NA	NA	NA	K09614//corin [EC:3.4.21.-]	gi|971394828|ref|XP_015140976.1|//PREDICTED: atrial natriuretic peptide-converting enzyme [Gallus gallus]
424271	3490	104	287	1.47252	4.56336e-21	Up	2.39181e-21	ESYT3	NA	NA	NA	K19917//double C2-like domain-containing protein beta;K00923//phosphatidylinositol-4-phosphate 3-kinase [EC:2.7.1.154];K19513//protein CLEC16A	gi|363735976|ref|XP_422118.3|//PREDICTED: extended synaptotagmin-3 [Gallus gallus]
418367	4226	128.52	19.11	-2.74154	5.88407e-21	Down	3.09647e-21	CD200R1L	GO:0016021//integral component of membrane	NA	NA	K06531//poliovirus receptor-related protein 2;K06081//poliovirus receptor-related protein 1;K06592//poliovirus receptor-related protein 3	gi|971374380|ref|XP_015151500.1|//PREDICTED: cell surface glycoprotein CD200 receptor 1-B isoform X1 [Gallus gallus];gi|310750381|ref|NP_001025953.2|//cell surface glycoprotein CD200 receptor 1-B [Gallus gallus]
374266	10362	68	224	1.72794	9.48233e-21	Up	5.02281e-21	XIRP1	NA	NA	NA	NA	gi|971379589|ref|XP_015136689.1|//PREDICTED: xin actin-binding repeat-containing protein 1 isoform X1 [Gallus gallus]
396034	5227	215.06	62	-1.78635	9.50563e-21	Down	5.03698e-21	MYOM2	GO:0031430//M band;GO:0005739//mitochondrion	NA	GO:0006936//muscle contraction	K12567//titin [EC:2.7.11.1]	gi|45384088|ref|NP_990466.1|//M-protein, striated muscle [Gallus gallus]
419191	4341	167.06	37.35	-2.15314	1.24783e-20	Down	6.63615e-21	KCNK15	NA	NA	NA	K04923//potassium channel subfamily K member 15	gi|971428387|ref|XP_417369.4|//PREDICTED: potassium channel subfamily K member 15 [Gallus gallus]
422219	1979	41.89	173.96	2.06213	1.83248e-20	Up	9.79113e-21	IL13RA2	GO:0016021//integral component of membrane	NA	GO:0016064//immunoglobulin mediated immune response;GO:0002638//negative regulation of immunoglobulin production;GO:0043305//negative regulation of mast cell degranulation	K05077//interleukin 13 receptor alpha-2	gi|971391309|ref|XP_015133717.1|//PREDICTED: interleukin-13 receptor subunit alpha-2 isoform X3 [Gallus gallus];gi|971391303|ref|XP_015133714.1|//PREDICTED: interleukin-13 receptor subunit alpha-2 isoform X1 [Gallus gallus];gi|114326307|ref|NP_001041543.1|//interleukin-13 receptor subunit alpha-2 precursor [Gallus gallus];gi|971391307|ref|XP_015133716.1|//PREDICTED: interleukin-13 receptor subuni…
417057	3054	251.85	503.76	1.00822	2.04288e-20	Up	1.09624e-20	LOC417057	NA	NA	NA	K06751//major histocompatibility complex, class I	gi|971444432|ref|XP_015157560.1|//PREDICTED: class I histocompatibility antigen, F10 alpha chain-like isoform X7 [Gallus gallus];gi|971444413|ref|XP_015157553.1|//PREDICTED: uncharacterized protein LOC417057 isoform X1 [Gallus gallus];gi|971444417|ref|XP_015157555.1|//PREDICTED: uncharacterized protein LOC417057 isoform X3 [Gallus gallus];gi|971444415|ref|XP_015157554.1|//PREDICTED: uncharacteriz…
418533	9168	96.73	270.4	1.49111	2.75344e-20	Up	1.48282e-20	ABCG1	NA	NA	NA	K05679//ATP-binding cassette, subfamily G (WHITE), member 1	gi|118083943|ref|XP_416742.2|//PREDICTED: ATP-binding cassette sub-family G member 1 [Gallus gallus]
107056846	2110	84.91	0	-7.39981	3.85356e-20	Down	2.08415e-20	LOC107056846	NA	NA	NA	K11111//telomeric repeat-binding factor 2	gi|971443858|ref|XP_015157305.1|//PREDICTED: telomeric repeat-binding factor 2-like [Gallus gallus]
423605	3282	459	219	-1.05951	4.2775e-20	Down	2.31672e-20	LOC423605	NA	NA	NA	NA	gi|50749116|ref|XP_421491.1|//PREDICTED: protein NDNF-like [Gallus gallus]
421125	2013	202.22	429.06	1.0933	6.76346e-20	Up	3.6865e-20	LOC421125	GO:0016021//integral component of membrane	GO:0103095//wax ester synthase activity;GO:0047196//long-chain-alcohol O-fatty-acyltransferase activity	GO:0008152//metabolic process	K14457//2-acylglycerol O-acyltransferase 2 [EC:2.3.1.22]	gi|50737740|ref|XP_419207.1|//PREDICTED: transmembrane protein 68-like [Gallus gallus]
420928	1203	230	73	-1.64762	7.03833e-20	Down	3.84037e-20	CMBL	NA	GO:0030246//carbohydrate binding	NA	K01061//carboxymethylenebutenolidase [EC:3.1.1.45]	gi|50734923|ref|XP_419013.1|//PREDICTED: carboxymethylenebutenolidase homolog [Gallus gallus]
768684	5193	36	159	2.15101	8.62964e-20	Up	4.72191e-20	CAPN14	NA	NA	NA	K13442//calpain-14 [EC:3.4.22.-]	gi|971386148|ref|XP_015133621.1|//PREDICTED: calpain-14 [Gallus gallus]
429696	3925	2	78	5.29345	8.70619e-20	Up	4.76546e-20	GBP7	NA	NA	NA	K20899//guanylate-binding protein 1/3/4/7	gi|971449445|ref|XP_015129485.1|//PREDICTED: LOW QUALITY PROTEIN: guanylate-binding protein 1 [Gallus gallus]
422305	1205	24	133	2.47837	1.23949e-19	Up	6.82021e-20	LOC422305	NA	NA	NA	NA	gi|50745884|ref|XP_420282.1|//PREDICTED: ES1 protein homolog, mitochondrial [Gallus gallus]
420342	1217	112	15	-2.89242	2.03233e-19	Down	1.1253e-19	ANXA13	NA	NA	NA	K17099//annexin A13	gi|313747497|ref|NP_001186430.1|//annexin A13 [Gallus gallus];gi|971385018|ref|XP_015138593.1|//PREDICTED: annexin A13 isoform X1 [Gallus gallus]
418359	6577	382	170	-1.15999	2.03364e-19	Down	1.12642e-19	CFAP44	NA	NA	NA	K18598//echinoderm microtubule-associated protein-like 6	gi|971374476|ref|XP_015152018.1|//PREDICTED: cilia- and flagella-associated protein 44 isoform X1 [Gallus gallus]
101752158	2049	214	442	1.05448	2.2684e-19	Up	1.2595e-19	LOC101752158	GO:0005887//integral component of plasma membrane	GO:0004930//G-protein coupled receptor activity	GO:0007186//G-protein coupled receptor signaling pathway	K04303//MAS1 oncogene	gi|974987279|ref|NP_001305928.1|//uncharacterized protein LOC101752158 [Gallus gallus]
423744	1380	96	9	-3.40699	2.49391e-19	Down	1.38615e-19	MYOZ1	NA	NA	NA	NA	gi|513191013|ref|XP_421619.3|//PREDICTED: myozenin-1 isoform X1 [Gallus gallus]
107050931	549	2.61	77.24	4.89528	2.79411e-19	Up	1.55461e-19	LOC107050931	NA	NA	NA	K06264//platelet glycoprotein VI;K06512//leukocyte immunoglobulin-like receptor	gi|971450948|ref|XP_015130097.1|//PREDICTED: leukocyte immunoglobulin-like receptor subfamily B member 5, partial [Gallus gallus]
422875	3775	283	107	-1.39514	3.36643e-19	Down	1.87498e-19	DOK7	NA	NA	NA	NA	gi|363733614|ref|XP_420818.3|//PREDICTED: protein Dok-7 isoform X2 [Gallus gallus];gi|971395754|ref|XP_004936253.2|//PREDICTED: protein Dok-7 isoform X1 [Gallus gallus]
427325	1731	453	220	-1.03396	3.89179e-19	Down	2.17207e-19	XRCC4	GO:0005654//nucleoplasm;GO:0005958//DNA-dependent protein kinase-DNA ligase 4 complex;GO:0005829//cytosol;GO:0005813//centrosome;GO:0030054//cell junction;GO:0032807//DNA ligase IV complex	GO:0003677//DNA binding;GO:0008022//protein C-terminus binding	GO:0051351//positive regulation of ligase activity;GO:0010165//response to X-ray;GO:0051103//DNA ligation involved in DNA repair;GO:0006303//double-strand break repair via nonhomologous end joining;GO:0006310//DNA recombination	K10886//DNA-repair protein XRCC4	gi|513232144|ref|XP_424905.4|//PREDICTED: DNA repair protein XRCC4 [Gallus gallus]
769473	3807	213	438	1.04813	4.91935e-19	Up	2.75218e-19	TTC18	NA	NA	NA	NA	gi|513209317|ref|XP_001232754.3|//PREDICTED: cilia- and flagella-associated protein 70 isoform X2 [Gallus gallus];gi|971420160|ref|XP_015150180.1|//PREDICTED: cilia- and flagella-associated protein 70 isoform X1 [Gallus gallus];gi|971420169|ref|XP_015150183.1|//PREDICTED: cilia- and flagella-associated protein 70 isoform X5 [Gallus gallus];gi|971420171|ref|XP_015150184.1|//PREDICTED: cilia- and f…
429646	903	106.96	279.34	1.393	4.99784e-19	Up	2.79801e-19	CHIR-B6	NA	NA	NA	K06264//platelet glycoprotein VI;K06512//leukocyte immunoglobulin-like receptor	gi|971447923|ref|XP_015128879.1|//PREDICTED: immunoglobulin superfamily member 1 [Gallus gallus]
421349	5645	19	119	2.65494	5.14358e-19	Up	2.88356e-19	SLC30A10	NA	NA	NA	K14697//solute carrier family 30 (zinc transporter), member 10	gi|971387323|ref|XP_015139382.1|//PREDICTED: zinc transporter 10 isoform X1 [Gallus gallus];gi|971387325|ref|XP_015139383.1|//PREDICTED: zinc transporter 10 isoform X2 [Gallus gallus]
428149	1416	353	153	-1.19809	6.20893e-19	Down	3.49272e-19	NTSR1	GO:0005887//integral component of plasma membrane;GO:0045121//membrane raft	GO:0016492//G-protein coupled neurotensin receptor activity	GO:0008344//adult locomotory behavior;GO:0007218//neuropeptide signaling pathway;GO:0043066//negative regulation of apoptotic process	K04211//neurotensin receptor 1	gi|350534860|ref|NP_001232911.1|//neurotensin receptor type 1 [Gallus gallus]
416817	3168	330	138	-1.24975	6.41957e-19	Down	3.61492e-19	CCDC92	GO:0005814//centriole	NA	NA	K16452//coiled-coil domain-containing protein 92	gi|118098438|ref|XP_415108.2|//PREDICTED: coiled-coil domain-containing protein 92 [Gallus gallus]
769263	1785	67	212	1.66988	7.21411e-19	Up	4.06787e-19	CHST8	NA	NA	NA	K09672//carbohydrate 4-sulfotransferase 8 [EC:2.8.2.-]	gi|971414594|ref|XP_015147959.1|//PREDICTED: carbohydrate sulfotransferase 8 [Gallus gallus]
396498	1578	32.31	147.02	2.19401	7.72209e-19	Up	4.35875e-19	ASL1	GO:0005829//cytosol	GO:0005212//structural constituent of eye lens;GO:0004056//argininosuccinate lyase activity	GO:0042450//arginine biosynthetic process via ornithine;GO:0051262//protein tetramerization	K01755//argininosuccinate lyase [EC:4.3.2.1]	gi|971425681|ref|XP_015151170.1|//PREDICTED: delta-1 crystallin isoform X1 [Gallus gallus];gi|758818514|ref|NP_990832.2|//delta-1 crystallin [Gallus gallus]
107054849	1408	40.53	162.95	2.01542	9.43208e-19	Up	5.33844e-19	LOC107054849	NA	NA	NA	K11983//E3 ubiquitin-protein ligase RNF182 [EC:2.3.2.27]	gi|971427925|ref|XP_015152061.1|//PREDICTED: E3 ubiquitin-protein ligase RNF182-like isoform X2 [Gallus gallus];gi|971427923|ref|XP_015152060.1|//PREDICTED: E3 ubiquitin-protein ligase RNF182-like isoform X1 [Gallus gallus]
107051134	316	77.59	0	-7.26975	1.0537e-18	Down	5.97395e-19	LOC107051134	GO:0005615//extracellular space;GO:0005737//cytoplasm	GO:0005524//ATP binding;GO:0004111//creatine kinase activity	GO:0046314//phosphocreatine biosynthetic process;GO:0016310//phosphorylation;GO:0009408//response to heat	K00933//creatine kinase [EC:2.7.3.2]	gi|971451414|ref|XP_015130281.1|//PREDICTED: creatine kinase M-type-like, partial [Gallus gallus]
107057172	1296	463.42	229.96	-1.00289	1.16537e-18	Down	6.61375e-19	LOC107057172	NA	NA	NA	K05109//Eph receptor A8 [EC:2.7.10.1];K00025//malate dehydrogenase [EC:1.1.1.37];K16803//cytoskeleton-associated protein 5;K01495//GTP cyclohydrolase I [EC:3.5.4.16]	gi|971444693|ref|XP_015157680.1|//PREDICTED: endogenous retrovirus group K member 18 Pol protein-like [Gallus gallus]
422002	2979	135	320	1.25316	1.46719e-18	Up	8.36612e-19	LOC422002	NA	NA	NA	NA	gi|513179372|ref|XP_004935904.1|//PREDICTED: nuclear GTPase SLIP-GC [Gallus gallus]
419030	4401	361	161	-1.15689	2.29528e-18	Down	1.31849e-18	USP35	NA	GO:0036459//thiol-dependent ubiquitinyl hydrolase activity	GO:0006511//ubiquitin-dependent protein catabolic process;GO:0016579//protein deubiquitination	K11854//ubiquitin carboxyl-terminal hydrolase 35/38 [EC:3.4.19.12]	gi|118085252|ref|XP_417222.2|//PREDICTED: ubiquitin carboxyl-terminal hydrolase 35 [Gallus gallus]
422468	4224	136	320	1.24251	2.46466e-18	Up	1.41768e-18	TTC29	NA	NA	NA	NA	gi|513182256|ref|XP_004941032.1|//PREDICTED: tetratricopeptide repeat protein 29 isoform X1 [Gallus gallus];gi|971394411|ref|XP_015132167.1|//PREDICTED: tetratricopeptide repeat protein 29 isoform X2 [Gallus gallus]
100859046	1273	267	101	-1.39444	3.4296e-18	Down	1.98259e-18	CCDC102B	NA	NA	NA	K16759//coiled-coil domain-containing protein 102A	gi|971383247|ref|XP_015137933.1|//PREDICTED: coiled-coil domain-containing protein 102B [Gallus gallus]
101749333	1436	386	179	-1.10059	3.82335e-18	Down	2.21462e-18	LOC101749333	NA	NA	NA	K07604//type I keratin, acidic	gi|971446174|ref|XP_015128102.1|//PREDICTED: keratin, type I cytoskeletal 18 [Gallus gallus]
107051395	3414	271	104	-1.37366	4.63563e-18	Down	2.69669e-18	LOC107051395	NA	NA	NA	NA	gi|971451889|ref|XP_015130488.1|//PREDICTED: uncharacterized threonine-rich GPI-anchored glycoprotein PJ4664.02-like, partial [Gallus gallus]
419638	5043	41	160	1.97242	5.66563e-18	Up	3.30784e-18	DLGAP3	GO:0045202//synapse	GO:0001540//amyloid-beta binding	GO:0023052//signaling	K15008//discs, large-associated protein 1	gi|513221280|ref|XP_004947837.1|//PREDICTED: disks large-associated protein 3 isoform X1 [Gallus gallus];gi|513221283|ref|XP_417786.4|//PREDICTED: disks large-associated protein 3 isoform X2 [Gallus gallus]
421801	2564	59	193	1.71786	5.79516e-18	Up	3.38792e-18	KLHL32	GO:0031463//Cul3-RING ubiquitin ligase complex	GO:0004842//ubiquitin-protein transferase activity	GO:0042787//protein ubiquitination involved in ubiquitin-dependent protein catabolic process	K10468//kelch-like protein 32	gi|513177966|ref|XP_004940421.1|//PREDICTED: kelch-like protein 32 isoform X2 [Gallus gallus];gi|971389464|ref|XP_015140159.1|//PREDICTED: kelch-like protein 32 isoform X1 [Gallus gallus]
395351	5133	402	191	-1.06557	5.99235e-18	Down	3.50434e-18	DPF3	GO:0071565//nBAF complex	GO:0008270//zinc ion binding	GO:0007399//nervous system development;GO:0006355//regulation of transcription, DNA-templated	K13196//zinc finger protein ubi-d4	gi|971398152|ref|XP_015142412.1|//PREDICTED: zinc finger protein DPF3 isoform X5 [Gallus gallus];gi|971398156|ref|XP_015142414.1|//PREDICTED: zinc finger protein DPF3 isoform X7 [Gallus gallus];gi|971398144|ref|XP_015142410.1|//PREDICTED: zinc finger protein DPF3 isoform X3 [Gallus gallus];gi|14010360|gb|AAK51967.1|AF362753_1//cer-d4 [Gallus gallus];gi|971398142|ref|XP_015142409.1|//PREDICTED: zi…
100858173	3886	141	324	1.20835	8.11724e-18	Up	4.77816e-18	ALPK1	NA	GO:0004674//protein serine/threonine kinase activity;GO:0005524//ATP binding	GO:0098779//positive regulation of mitophagy in response to mitochondrial depolarization;GO:0098792//xenophagy;GO:0006468//protein phosphorylation;GO:0002230//positive regulation of defense response to virus by host	K08868//alpha-kinase	gi|513183683|ref|XP_004936006.1|//PREDICTED: alpha-protein kinase 1 isoform X1 [Gallus gallus];gi|513183689|ref|XP_004936007.1|//PREDICTED: alpha-protein kinase 1 isoform X2 [Gallus gallus]
100858354	707	40.81	158.47	1.96526	9.69993e-18	Up	5.72283e-18	HIST1H103	GO:0005634//nucleus;GO:0000786//nucleosome	GO:0003677//DNA binding	GO:0006334//nucleosome assembly	K11275//histone H1/5	gi|766944246|ref|NP_001292314.1|//histone H1.03 [Gallus gallus]
427629	2906	111	277	1.32738	1.18103e-17	Up	6.99286e-18	MXD3	NA	NA	NA	K12482//RUN and FYVE domain-containing protein 1;K17603//zinc finger FYVE domain-containing protein 1	gi|971417990|ref|XP_015149344.1|//PREDICTED: lateral signaling target protein 2 homolog isoform X1 [Gallus gallus];gi|971417992|ref|XP_015149345.1|//PREDICTED: lateral signaling target protein 2 homolog isoform X2 [Gallus gallus]
374010	960	68.76	207.94	1.60457	1.34476e-17	Up	7.98299e-18	UNG	GO:0005654//nucleoplasm;GO:0005739//mitochondrion	GO:0004844//uracil DNA N-glycosylase activity	GO:0045008//depyrimidination	K03648//uracil-DNA glycosylase [EC:3.2.2.27]	gi|45383742|ref|NP_989520.1|//uracil-DNA glycosylase [Gallus gallus]
418971	2777	269	105	-1.34917	1.69693e-17	Down	1.01159e-17	ELMOD1	GO:0005654//nucleoplasm;GO:0005737//cytoplasm	GO:0005096//GTPase activator activity	GO:0031647//regulation of protein stability;GO:1903955//positive regulation of protein targeting to mitochondrion;GO:0043547//positive regulation of GTPase activity	K04139//adrenergic receptor alpha-2B	gi|50731099|ref|XP_417165.1|//PREDICTED: ELMO domain-containing protein 1 isoform X1 [Gallus gallus];gi|118085066|ref|XP_001233928.1|//PREDICTED: ELMO domain-containing protein 1 isoform X2 [Gallus gallus]
423923	1658	143	323	1.18357	3.03561e-17	Up	1.82652e-17	EMX2	GO:0005634//nucleus	GO:0043565//sequence-specific DNA binding	GO:0006355//regulation of transcription, DNA-templated	K09317//homeobox protein EMX	gi|971403454|ref|XP_015144405.1|//PREDICTED: homeobox protein EMX2 isoform X2 [Gallus gallus];gi|118093051|ref|XP_421783.2|//PREDICTED: homeobox protein EMX2 isoform X1 [Gallus gallus]
420989	9753	11	92	3.07218	3.34589e-17	Up	2.01643e-17	AHRR	GO:0005667//transcription factor complex;GO:0034753//nuclear aryl hydrocarbon receptor complex	GO:0001046//core promoter sequence-specific DNA binding;GO:0043425//bHLH transcription factor binding;GO:0046982//protein heterodimerization activity;GO:0001191//transcriptional repressor activity, RNA polymerase II transcription factor binding	GO:0000122//negative regulation of transcription from RNA polymerase II promoter;GO:0045944//positive regulation of transcription from RNA polymerase II promoter;GO:0009410//response to xenobiotic stimulus	K09094//aryl hydrocarbon receptor repressor	gi|319402133|ref|NP_001188316.1|//aryl hydrocarbon receptor repressor [Gallus gallus]
425107	691	374	176	-1.07941	3.92032e-17	Down	2.36788e-17	LGALS2	NA	GO:0030246//carbohydrate binding	NA	K10090//galectin-2	gi|971372565|ref|XP_015143897.1|//PREDICTED: galectin-2 isoform X1 [Gallus gallus]
420225	3319	59	188	1.67999	4.7953e-17	Up	2.90558e-17	CDH17	NA	NA	NA	K06811//cadherin 17, LI cadherin	gi|313747486|ref|NP_001186424.1|//cadherin-17 precursor [Gallus gallus]
428573	1471	18	107	2.57959	8.92496e-17	Up	5.48494e-17	GLP1R	GO:0005829//cytosol;GO:0016021//integral component of membrane	GO:0004967//glucagon receptor activity	GO:0007186//G-protein coupled receptor signaling pathway;GO:0071377//cellular response to glucagon stimulus;GO:0045777//positive regulation of blood pressure;GO:0006950//response to stress;GO:0007166//cell surface receptor signaling pathway;GO:0019933//cAMP-mediated signaling;GO:0008016//regulation of heart contraction;GO:0007204//positive regulation of cytosolic calcium ion concentration;GO:0007…	K04581//glucagon-like peptide 1 receptor	gi|207080635|ref|NP_001129023.1|//glucagon-like peptide 1 receptor precursor [Gallus gallus]
107050467	1046	205	408	1.00099	1.16608e-16	Up	7.2133e-17	ZBTB9	NA	NA	NA	K10496//zinc finger and BTB domain-containing protein 9	gi|971449981|ref|XP_015129702.1|//PREDICTED: zinc finger and BTB domain-containing protein 9 [Gallus gallus]
101749904	1375	118	23	-2.35103	1.44851e-16	Down	9.01321e-17	LOC101749904	NA	NA	NA	K01939//adenylosuccinate synthase [EC:6.3.4.4];K05740//diaphanous 1;K05741//diaphanous 2	gi|971400448|ref|XP_015143341.1|//PREDICTED: inverted formin-2-like [Gallus gallus]
417428	944	65	2	-5.01432	1.68506e-16	Down	1.05272e-16	CACNG1	NA	NA	NA	K04866//voltage-dependent calcium channel gamma-1	gi|487440169|ref|NP_001264935.1|//voltage-dependent calcium channel gamma-1 subunit [Gallus gallus]
418705	8138	273	112	-1.27735	1.9834e-16	Down	1.24405e-16	AFF3	NA	NA	NA	K15195//AF4/FMR2 family member 3	gi|971376692|ref|XP_015133280.1|//PREDICTED: AF4/FMR2 family member 3 isoform X3 [Gallus gallus];gi|971376694|ref|XP_015133281.1|//PREDICTED: AF4/FMR2 family member 3 isoform X4 [Gallus gallus];gi|971376690|ref|XP_015133278.1|//PREDICTED: AF4/FMR2 family member 3 isoform X2 [Gallus gallus];gi|971376696|ref|XP_015133282.1|//PREDICTED: AF4/FMR2 family member 3 isoform X5 [Gallus gallus];gi|97137668…
424105	663	64	193	1.60051	2.13319e-16	Up	1.34006e-16	ICOS	GO:0005887//integral component of plasma membrane;GO:0009897//external side of plasma membrane	NA	NA	K06713//inducible T-cell co-stimulator	gi|154152123|ref|NP_001093758.1|//inducible T-cell costimulator precursor [Gallus gallus]
416353	2081	15	98.09	2.71719	2.55433e-16	Up	1.60756e-16	GFRA3	NA	NA	NA	K19895//GDNF family receptor alpha 1	gi|971418456|ref|XP_015149529.1|//PREDICTED: GDNF family receptor alpha-3 [Gallus gallus]
421368	878	121	283	1.23384	3.05264e-16	Up	1.92761e-16	BATF3	NA	NA	NA	K09034//ATF-like basic leucine zipper transcriptional factor	gi|513174995|ref|XP_419428.4|//PREDICTED: basic leucine zipper transcriptional factor ATF-like 3 isoform X1 [Gallus gallus];gi|513174998|ref|XP_004935392.1|//PREDICTED: basic leucine zipper transcriptional factor ATF-like 3 isoform X2 [Gallus gallus]
101750179	1403	203	69.39	-1.54063	3.05482e-16	Down	1.92957e-16	LOC101750179	NA	NA	NA	K06264//platelet glycoprotein VI;K06512//leukocyte immunoglobulin-like receptor	gi|971448478|ref|XP_015129104.1|//PREDICTED: alpha-1B-glycoprotein-like [Gallus gallus]
107055844	288	23.77	116.5	2.30116	4.39424e-16	Up	2.79671e-16	LOC107055844	NA	NA	NA	K11299//high-mobility group nucleosome-binding domain-containing protein 1	gi|971441770|ref|XP_015156420.1|//PREDICTED: non-histone chromosomal protein HMG-14B-like, partial [Gallus gallus]
428895	1857	109	20	-2.43821	5.00392e-16	Down	3.19434e-16	ZDHHC22	NA	NA	NA	K18932//palmitoyltransferase [EC:2.3.1.225]	gi|118091997|ref|XP_426450.2|//PREDICTED: palmitoyltransferase ZDHHC22 [Gallus gallus]
107051545	475	14.58	95.52	2.71986	5.99359e-16	Up	3.83418e-16	LOC107051545	NA	NA	NA	K17751//myosin heavy chain 6/7	gi|971452159|ref|XP_015130596.1|//PREDICTED: myosin-7-like, partial [Gallus gallus]
427160	8068	372	181	-1.03126	6.06975e-16	Down	3.88406e-16	ADAMTS6	NA	NA	NA	K08621//a disintegrin and metalloproteinase with thrombospondin motifs 6 [EC:3.4.24.-]	gi|513229357|ref|XP_424749.4|//PREDICTED: A disintegrin and metalloproteinase with thrombospondin motifs 6 [Gallus gallus]
423233	7105	212.66	76.46	-1.46772	7.06482e-16	Down	4.53438e-16	CAPN3	GO:0030315//T-tubule;GO:0005634//nucleus;GO:0030018//Z disc;GO:0005829//cytosol;GO:0043234//protein complex	GO:0004198//calcium-dependent cysteine-type endopeptidase activity;GO:0032947//protein complex scaffold activity;GO:0005509//calcium ion binding;GO:0055103//ligase regulator activity;GO:0008307//structural constituent of muscle;GO:0031432//titin binding;GO:0031402//sodium ion binding	GO:0072657//protein localization to membrane;GO:0033234//negative regulation of protein sumoylation;GO:0045893//positive regulation of transcription, DNA-templated;GO:2001015//negative regulation of skeletal muscle cell differentiation;GO:0014850//response to muscle activity;GO:0071277//cellular response to calcium ion;GO:0014718//positive regulation of satellite cell activation involved in skele…	K08573//calpain-3 [EC:3.4.22.54]	gi|733889317|ref|XP_010709750.1|//PREDICTED: calpain-3 isoform X3 [Meleagris gallopavo];gi|768311624|ref|NP_001004405.2|//calpain-3 [Gallus gallus];gi|971398434|ref|XP_015142560.1|//PREDICTED: calpain-3 isoform X1 [Gallus gallus];gi|971398436|ref|XP_015142561.1|//PREDICTED: calpain-3 isoform X2 [Gallus gallus]
107050974	590	62.58	2.05	-4.92396	7.13156e-16	Down	4.57858e-16	LOC107050974	NA	NA	NA	K00688//glycogen phosphorylase [EC:2.4.1.1]	gi|971451022|ref|XP_015130132.1|//PREDICTED: glycogen phosphorylase, muscle form-like [Gallus gallus]
772190	1446	177	362	1.04029	7.72899e-16	Up	4.97253e-16	RD3L	NA	NA	NA	NA	gi|971400418|ref|XP_004936443.2|//PREDICTED: protein RD3-like [Gallus gallus]
420531	967	137	304	1.15794	8.01519e-16	Up	5.1582e-16	ACBD7	NA	NA	NA	K08762//diazepam-binding inhibitor (GABA receptor modulator, acyl-CoA-binding protein)	gi|971381462|ref|XP_015137477.1|//PREDICTED: acyl-CoA-binding domain-containing protein 7 isoform X1 [Gallus gallus];gi|118085711|ref|XP_429769.2|//PREDICTED: acyl-CoA-binding domain-containing protein 7 isoform X2 [Gallus gallus]
107056801	714	338.44	158.95	-1.08228	1.01488e-15	Down	6.5508e-16	LOC107056801	NA	NA	NA	K21138//guanosine-3',5'-bis(diphosphate) 3'-pyrophosphohydrolase [EC:3.1.7.2]	gi|971413477|ref|XP_015147680.1|//PREDICTED: guanosine-3',5'-bis(diphosphate) 3'-pyrophosphohydrolase MESH1-like [Gallus gallus]
107056369	384	61.61	0	-6.93704	1.75656e-15	Down	1.14561e-15	LOC107056369	NA	NA	NA	K00022//3-hydroxyacyl-CoA dehydrogenase [EC:1.1.1.35]	gi|971442898|ref|XP_015156888.1|//PREDICTED: hydroxyacyl-coenzyme A dehydrogenase, mitochondrial-like [Gallus gallus]
107057489	744	46.89	157.91	1.7598	1.88977e-15	Up	1.23358e-15	LOC107057489	NA	NA	NA	K07764//a disintegrin and metalloproteinase with thrombospondin motifs 4 [EC:3.4.24.82]	gi|971445530|ref|XP_015158055.1|//PREDICTED: A disintegrin and metalloproteinase with thrombospondin motifs 4-like [Gallus gallus]
107050528	1009	267.32	112.88	-1.23573	2.18821e-15	Down	1.43218e-15	LOC107050528	NA	NA	NA	NA	gi|971450087|ref|XP_015129743.1|//PREDICTED: TANK-binding kinase 1-binding protein 1-like [Gallus gallus]
107056963	2886	59.32	0	-6.48186	2.90083e-15	Down	1.91251e-15	LOC107056963	NA	NA	NA	K16494//protocadherin beta	gi|971444058|ref|XP_015157391.1|//PREDICTED: protocadherin beta-15-like, partial [Gallus gallus]
100857869	1153	30	125	2.06694	3.37596e-15	Up	2.23224e-15	SH2D1A	NA	NA	NA	K07990//SH2 domain protein 1A	gi|363732869|ref|XP_003641167.1|//PREDICTED: SH2 domain-containing protein 1A [Gallus gallus]
373919	5241	126	283	1.17543	3.68175e-15	Up	2.43797e-15	RUNX2	GO:0005654//nucleoplasm;GO:0005667//transcription factor complex;GO:0000790//nuclear chromatin;GO:0005737//cytoplasm	GO:0000978//RNA polymerase II core promoter proximal region sequence-specific DNA binding;GO:0000979//RNA polymerase II core promoter sequence-specific DNA binding;GO:0005524//ATP binding;GO:0019904//protein domain specific binding;GO:0043425//bHLH transcription factor binding;GO:0003682//chromatin binding;GO:0070491//repressing transcription factor binding;GO:0001077//transcriptional activator a…	GO:0060317//cardiac epithelial to mesenchymal transition;GO:1990079//cartilage homeostasis;GO:0002063//chondrocyte development;GO:0032332//positive regulation of chondrocyte differentiation;GO:0045879//negative regulation of smoothened signaling pathway;GO:0001958//endochondral ossification;GO:0045892//negative regulation of transcription, DNA-templated;GO:0030182//neuron differentiation;GO:00305…	K09278//runt-related transcription factor 2	gi|971390661|ref|XP_015140566.1|//PREDICTED: runt-related transcription factor 2 isoform X1 [Gallus gallus];gi|971390667|ref|XP_015140569.1|//PREDICTED: runt-related transcription factor 2 isoform X4 [Gallus gallus];gi|45383854|ref|NP_989459.1|//runt-related transcription factor 2 [Gallus gallus];gi|971390663|ref|XP_015140567.1|//PREDICTED: runt-related transcription factor 2 isoform X2 [Gallus g…
107049408	1648	19.47	103.05	2.41207	3.8115e-15	Up	2.52608e-15	LOC107049408	NA	NA	NA	K14165//atypical dual specificity phosphatase [EC:3.1.3.16 3.1.3.48]	gi|971446808|ref|XP_015128397.1|//PREDICTED: uncharacterized protein LOC107049408 [Gallus gallus]
777528	3829	178.02	357.46	1.01379	4.47165e-15	Up	2.97475e-15	PDE1B	NA	NA	NA	K13755//calcium/calmodulin-dependent 3',5'-cyclic nucleotide phosphodiesterase [EC:3.1.4.17]	gi|971448819|ref|XP_015129239.1|//PREDICTED: calcium/calmodulin-dependent 3',5'-cyclic nucleotide phosphodiesterase 1B-like [Gallus gallus]
418467	1539	280	123	-1.17872	5.30358e-15	Down	3.5394e-15	RBM11	NA	NA	NA	K13188//RNA-binding protein 7	gi|363728611|ref|XP_416676.3|//PREDICTED: splicing regulator RBM11 [Gallus gallus]
101748619	3156	183.05	61.98	-1.55431	5.63964e-15	Down	3.76799e-15	LOC101748619	NA	NA	NA	K14165//atypical dual specificity phosphatase [EC:3.1.3.16 3.1.3.48];K04257//olfactory receptor	gi|971444924|ref|XP_015157781.1|//PREDICTED: coiled-coil domain-containing protein 81-like [Gallus gallus]
423298	1378	104	20.07	-2.36542	6.91294e-15	Down	4.6373e-15	ACTC1	GO:0016020//membrane;GO:0070062//extracellular exosome;GO:0072562//blood microparticle;GO:0005925//focal adhesion;GO:0030027//lamellipodium;GO:0030175//filopodium;GO:0044297//cell body;GO:0042643//actomyosin, actin portion;GO:0005829//cytosol;GO:0031674//I band	GO:0005524//ATP binding;GO:0017022//myosin binding;GO:0016887//ATPase activity	GO:0042493//response to drug;GO:0030049//muscle filament sliding;GO:0043066//negative regulation of apoptotic process;GO:0010628//positive regulation of gene expression;GO:0045471//response to ethanol;GO:0055008//cardiac muscle tissue morphogenesis;GO:0090131//mesenchyme migration;GO:0060048//cardiac muscle contraction;GO:0055003//cardiac myofibril assembly;GO:0030240//skeletal muscle thin filame…	K12314//actin, alpha cardiac muscle	gi|726987387|ref|XP_010390022.1|//PREDICTED: actin, alpha cardiac muscle 1 [Corvus cornix cornix]
420300	723	51	162	1.67547	7.31384e-15	Up	4.90764e-15	LOC420300	NA	NA	NA	K06846//lymphocyte antigen 6 complex locus protein D/E/G6/H	gi|971385304|ref|XP_418412.4|//PREDICTED: lymphocyte antigen 6E-like [Gallus gallus]
422827	1014	11	82	2.90617	8.75312e-15	Up	5.89861e-15	CD38	GO:0070062//extracellular exosome;GO:0009986//cell surface;GO:0005886//plasma membrane	GO:0003953//NAD+ nucleosidase activity;GO:0016849//phosphorus-oxygen lyase activity	GO:0030890//positive regulation of B cell proliferation;GO:0045892//negative regulation of transcription, DNA-templated;GO:0050853//B cell receptor signaling pathway;GO:0042493//response to drug;GO:0043066//negative regulation of apoptotic process;GO:0045893//positive regulation of transcription, DNA-templated	K01242//ADP-ribosyl cyclase 1 [EC:3.2.2.6 2.4.99.20]	gi|319402137|ref|NP_001188317.1|//ADP-ribosyl cyclase/cyclic ADP-ribose hydrolase 1 [Gallus gallus]
421903	5264	85	12	-2.81638	9.10576e-15	Down	6.13975e-15	DLGAP2	NA	NA	NA	K15008//discs, large-associated protein 1	gi|971390112|ref|XP_015140413.1|//PREDICTED: disks large-associated protein 2 [Gallus gallus]
421263	2251	91	227	1.3268	9.45382e-15	Up	6.37807e-15	PROKR2	GO:0005887//integral component of plasma membrane	GO:0004983//neuropeptide Y receptor activity	GO:0007623//circadian rhythm;GO:0007166//cell surface receptor signaling pathway;GO:0007218//neuropeptide signaling pathway	K08380//prokineticin receptor 2	gi|971385888|ref|XP_015133528.1|//PREDICTED: prokineticin receptor 1 isoform X1 [Gallus gallus]
395757	2067	123.57	275.81	1.16639	1.17896e-14	Up	7.9969e-15	CD5	GO:0009897//external side of plasma membrane;GO:0016021//integral component of membrane	GO:0005044//scavenger receptor activity	GO:0006898//receptor-mediated endocytosis;GO:0097190//apoptotic signaling pathway;GO:0031295//T cell costimulation	K06455//T-cell surface glycoprotein CD5	gi|46048854|ref|NP_990252.1|//T-cell surface glycoprotein CD5 precursor [Gallus gallus];gi|971396296|ref|XP_015141563.1|//PREDICTED: T-cell surface glycoprotein CD5 isoform X1 [Gallus gallus]
107053871	1605	120.09	270.36	1.17881	1.29437e-14	Up	8.78722e-15	C1QL2	NA	NA	NA	K07296//adiponectin;K03986//complement C1q subcomponent subunit A;K03987//complement C1q subcomponent subunit B	gi|971406162|ref|XP_015145430.1|//PREDICTED: complement C1q-like protein 2 isoform X1 [Gallus gallus]
425481	1884	136.06	293.66	1.11795	1.38521e-14	Up	9.41453e-15	COL23A1	NA	NA	NA	K16617//collagen, type XIII, alpha	gi|513207178|ref|XP_003642131.2|//PREDICTED: collagen alpha-1(XXIII) chain [Gallus gallus]
425300	2009	57	170	1.58455	1.90588e-14	Up	1.30374e-14	SLAMF1	NA	NA	NA	K06536//signaling lymphocytic activation molecule family member 1	gi|409033082|gb|AFV08850.1|//CD150, partial [Gallus gallus]
416174	4155	79.95	10.55	-2.91381	2.04185e-14	Down	1.39911e-14	GABRP	GO:0016021//integral component of membrane;GO:0030054//cell junction;GO:0005886//plasma membrane;GO:0045202//synapse	GO:0004890//GABA-A receptor activity;GO:0008068//extracellular-glutamate-gated chloride channel activity	GO:0007165//signal transduction;GO:1902476//chloride transmembrane transport	K05189//gamma-aminobutyric acid receptor subunit pi	gi|513206173|ref|XP_004944832.1|//PREDICTED: gamma-aminobutyric acid receptor subunit pi [Gallus gallus]
396039	1833	248.29	105.92	-1.221	3.6385e-14	Down	2.5169e-14	FOXC2	GO:0005634//nucleus	GO:0000981//RNA polymerase II transcription factor activity, sequence-specific DNA binding;GO:0043565//sequence-specific DNA binding	GO:0006357//regulation of transcription from RNA polymerase II promoter	K09396//forkhead box protein C	gi|45384084|ref|NP_990469.1|//forkhead box protein C2 [Gallus gallus]
424275	3502	131	283	1.11928	3.8877e-14	Up	2.69227e-14	STEAP3	GO:0005887//integral component of plasma membrane;GO:0005771//multivesicular body	GO:0008823//cupric reductase activity;GO:0052851//ferric-chelate reductase (NADPH) activity	GO:0009306//protein secretion;GO:0015677//copper ion import;GO:0055114//oxidation-reduction process	K10142//metalloreductase STEAP3 [EC:1.16.1.-]	gi|363736124|ref|XP_422122.3|//PREDICTED: metalloreductase STEAP3 [Gallus gallus]
768542	2569	152	313	1.05014	4.21467e-14	Up	2.92436e-14	TMEFF2	NA	NA	NA	K06254//agrin	gi|971404891|ref|XP_015144967.1|//PREDICTED: tomoregulin-2 [Gallus gallus]
427007	2432	191.34	70.18	-1.43896	4.5285e-14	Down	3.14646e-14	ANKS4B	NA	NA	NA	K15502//serine/threonine-protein phosphatase 6 regulatory ankyrin repeat subunit A	gi|50808535|ref|XP_424609.1|//PREDICTED: ankyrin repeat and SAM domain-containing protein 4B [Gallus gallus]
416247	4407	102	239	1.23649	5.24992e-14	Up	3.65478e-14	ITK	NA	NA	NA	K07363//IL2-inducible T-cell kinase [EC:2.7.10.2]	gi|363738985|ref|XP_414568.3|//PREDICTED: tyrosine-protein kinase ITK/TSK [Gallus gallus]
107049680	432	235	98	-1.25376	5.35583e-14	Down	3.73056e-14	LOC107049680	NA	NA	NA	K02147//V-type H+-transporting ATPase subunit B	gi|971448021|ref|XP_015128919.1|//PREDICTED: V-type proton ATPase subunit B, kidney isoform-like, partial [Gallus gallus]
395954	1836	158	320	1.0262	6.61935e-14	Up	4.62336e-14	MATN3	GO:0005578//proteinaceous extracellular matrix	GO:0005509//calcium ion binding	NA	K19467//matrilin-3	gi|45384196|ref|NP_990403.1|//matrilin-3 precursor [Gallus gallus]
427968	8952	151	47	-1.67577	6.79268e-14	Down	4.74834e-14	NCAM2	NA	NA	NA	K06491//neural cell adhesion molecule	gi|513162443|ref|XP_425540.4|//PREDICTED: neural cell adhesion molecule 2 [Gallus gallus]
424849	7421	209.04	82	-1.34203	7.44402e-14	Down	5.21652e-14	KIF1A	NA	NA	NA	K10392//kinesin family member 1	gi|971410288|ref|XP_015132578.1|//PREDICTED: kinesin-like protein KIF1A isoform X1 [Gallus gallus];gi|971410296|ref|XP_015132582.1|//PREDICTED: kinesin-like protein KIF1A isoform X5 [Gallus gallus];gi|971410300|ref|XP_015132585.1|//PREDICTED: kinesin-like protein KIF1A isoform X7 [Gallus gallus];gi|971410290|ref|XP_015132579.1|//PREDICTED: kinesin-like protein KIF1A isoform X2 [Gallus gallus];gi|…
396403	6648	249.36	108.15	-1.19715	7.85026e-14	Down	5.51024e-14	PTPRZ1	NA	NA	NA	K08114//receptor-type tyrosine-protein phosphatase zeta [EC:3.1.3.48]	gi|971370867|ref|XP_015136365.1|//PREDICTED: receptor-type tyrosine-protein phosphatase zeta isoform X3 [Gallus gallus];gi|971370863|ref|XP_015136354.1|//PREDICTED: receptor-type tyrosine-protein phosphatase zeta isoform X1 [Gallus gallus];gi|313151246|ref|NP_001186241.1|//receptor-type tyrosine-protein phosphatase zeta precursor [Gallus gallus];gi|971370865|ref|XP_015136358.1|//PREDICTED: recept…
418903	6989	322	158	-1.01909	8.9595e-14	Down	6.30603e-14	DCLK1	NA	GO:0004674//protein serine/threonine kinase activity;GO:0005524//ATP binding	GO:0048675//axon extension;GO:0006468//protein phosphorylation;GO:0035556//intracellular signal transduction;GO:0048813//dendrite morphogenesis;GO:0030900//forebrain development;GO:0001764//neuron migration;GO:0021952//central nervous system projection neuron axonogenesis;GO:0009615//response to virus	K08805//doublecortin-like kinase 1/2 [EC:2.7.11.1]	gi|971377931|ref|XP_015133290.1|//PREDICTED: serine/threonine-protein kinase DCLK1 isoform X1 [Gallus gallus];gi|699673083|ref|XP_009901136.1|//PREDICTED: serine/threonine-protein kinase DCLK1 isoform X2 [Picoides pubescens];gi|529442977|ref|XP_005241212.1|//PREDICTED: serine/threonine-protein kinase DCLK1 isoform X3 [Falco peregrinus];gi|971377937|ref|XP_015133306.1|//PREDICTED: serine/threonine…
107057214	1593	0	53.16	6.74032	8.98122e-14	Up	6.32386e-14	LOC107057214	NA	NA	NA	NA	gi|971426146|ref|XP_015151382.1|//PREDICTED: outer dense fiber protein 3-like [Gallus gallus]
416454	1720	22	102	2.22104	9.58586e-14	Up	6.75977e-14	RP11-400G3.5	NA	NA	NA	K07423//cytochrome P450 family 2 subfamily W polypeptide 1	gi|513207864|ref|XP_004945183.1|//PREDICTED: cytochrome P450 2W1 isoform X2 [Gallus gallus];gi|513207867|ref|XP_004945184.1|//PREDICTED: cytochrome P450 2W1 isoform X3 [Gallus gallus];gi|513207861|ref|XP_414762.3|//PREDICTED: cytochrome P450 2W1 isoform X1 [Gallus gallus]
107057195	1335	0	52.51	6.72257	1.23525e-13	Up	8.75346e-14	LOC107057195	NA	NA	NA	NA	gi|971426146|ref|XP_015151382.1|//PREDICTED: outer dense fiber protein 3-like [Gallus gallus]
100858422	4995	69	185	1.43091	1.26902e-13	Up	9.0098e-14	FLT3	NA	NA	NA	K05092//fms-related tyrosine kinase 3 [EC:2.7.10.1]	gi|513165755|ref|XP_003640660.2|//PREDICTED: receptor-type tyrosine-protein kinase FLT3 isoform X2 [Gallus gallus];gi|971378181|ref|XP_015134262.1|//PREDICTED: receptor-type tyrosine-protein kinase FLT3 isoform X1 [Gallus gallus]
418659	7366	129	36	-1.83325	1.6721e-13	Down	1.19358e-13	ARSE	GO:0016021//integral component of membrane	GO:0008484//sulfuric ester hydrolase activity	GO:0008152//metabolic process	K12374//arylsulfatase D/F/H [EC:3.1.6.-]	gi|513163925|ref|XP_004938494.1|//PREDICTED: arylsulfatase H isoform X1 [Gallus gallus];gi|513163928|ref|XP_416856.4|//PREDICTED: arylsulfatase H isoform X2 [Gallus gallus]
424063	5139	147	46	-1.66806	1.71852e-13	Down	1.22705e-13	SATB2	NA	NA	NA	K19774//homeobox domain-containing protein;K20684//Rho guanine nucleotide exchange factor 5	gi|971404698|ref|XP_015144896.1|//PREDICTED: DNA-binding protein SATB2 isoform X1 [Gallus gallus];gi|312283698|ref|NP_001186039.1|//DNA-binding protein SATB2 [Gallus gallus]
107056857	249	65.49	178	1.45058	2.08467e-13	Up	1.49529e-13	LOC107056857	NA	NA	NA	K06816//golgi apparatus protein 1	gi|971443881|ref|XP_015157317.1|//PREDICTED: Golgi apparatus protein 1-like, partial [Gallus gallus]
107054471	5598	75.07	193.21	1.37191	2.21712e-13	Up	1.59199e-13	LOC107054471	NA	NA	NA	K16494//protocadherin beta	gi|971417222|ref|XP_015149018.1|//PREDICTED: protocadherin beta-15-like [Gallus gallus]
426274	3578	18.93	93.83	2.31742	2.30681e-13	Up	1.65861e-13	TLR1A	GO:0016021//integral component of membrane	GO:0004888//transmembrane signaling receptor activity	GO:0050707//regulation of cytokine secretion;GO:0042496//detection of diacyl bacterial lipopeptide;GO:0045410//positive regulation of interleukin-6 biosynthetic process;GO:0042088//T-helper 1 type immune response;GO:0002755//MyD88-dependent toll-like receptor signaling pathway;GO:0034150//toll-like receptor 6 signaling pathway;GO:0006954//inflammatory response	K05398//toll-like receptor 1	gi|432134248|ref|NP_001007489.4|//toll-like receptor1 precursor [Gallus gallus];gi|971395285|ref|XP_015141142.1|//PREDICTED: toll-like receptor1 isoform X1 [Gallus gallus]
770428	2540	88	16	-2.45138	2.55455e-13	Down	1.84016e-13	IL22RA2	GO:0005829//cytosol;GO:0016021//integral component of membrane;GO:0005886//plasma membrane	GO:0042018//interleukin-22 receptor activity;GO:0042017//interleukin-22 binding	GO:0019221//cytokine-mediated signaling pathway;GO:0050728//negative regulation of inflammatory response	K05139//interleukin 22 receptor alpha 2	gi|513176862|ref|XP_004935761.1|//PREDICTED: interleukin-22 receptor subunit alpha-2 isoform X2 [Gallus gallus];gi|513176856|ref|XP_001233762.3|//PREDICTED: interleukin-22 receptor subunit alpha-2 isoform X1 [Gallus gallus]
770953	2571	230	98	-1.22273	2.8842e-13	Down	2.08649e-13	DDO	NA	GO:0008445//D-aspartate oxidase activity;GO:0005102//receptor binding;GO:0071949//FAD binding	GO:0019478//D-amino acid catabolic process;GO:0007320//insemination;GO:0042445//hormone metabolic process;GO:0007625//grooming behavior;GO:0055114//oxidation-reduction process;GO:0006533//aspartate catabolic process	K00272//D-aspartate oxidase [EC:1.4.3.1]	gi|971389218|ref|XP_015140058.1|//PREDICTED: D-aspartate oxidase [Gallus gallus]
107052968	4530	69	182.8	1.41365	2.89166e-13	Up	2.09244e-13	LOC107052968	NA	NA	NA	NA	gi|971387447|ref|XP_015139419.1|//PREDICTED: translation initiation factor IF-2-like [Gallus gallus]
100859740	1136	124.2	34.1	-1.85677	2.91502e-13	Down	2.11093e-13	LOC100859740	NA	NA	NA	K14377//osteoclast-associated immunoglobulin-like receptor;K06264//platelet glycoprotein VI;K06512//leukocyte immunoglobulin-like receptor	gi|971448746|ref|XP_001236760.3|//PREDICTED: leukocyte immunoglobulin-like receptor subfamily B member 3 [Gallus gallus]
101749866	3104	66	7	-3.22899	3.00702e-13	Down	2.17881e-13	LRTM2	GO:0016021//integral component of membrane	NA	GO:0051965//positive regulation of synapse assembly;GO:0007409//axonogenesis	K06839//slit 2	gi|513160199|ref|XP_004937998.1|//PREDICTED: leucine-rich repeat and transmembrane domain-containing protein 2 isoform X1 [Gallus gallus]
424884	8181	55.15	159.61	1.54117	3.4956e-13	Up	2.54221e-13	PLSCR5	GO:0005886//plasma membrane	GO:0017128//phospholipid scramblase activity	GO:0017121//phospholipid scrambling	NA	gi|971411246|ref|XP_004943368.2|//PREDICTED: phospholipid scramblase family member 5 isoform X1 [Gallus gallus];gi|971411254|ref|XP_015147109.1|//PREDICTED: phospholipid scramblase family member 5 isoform X2 [Gallus gallus]
417957	381	147.45	47.45	-1.6277	4.05184e-13	Down	2.95686e-13	HIST1H2B5	GO:0000788//nuclear nucleosome	GO:0003677//DNA binding;GO:0046982//protein heterodimerization activity	GO:0006334//nucleosome assembly	K11252//histone H2B	gi|483521740|gb|EOB06697.1|//Histone H2B 1/2/3/4/6, partial [Anas platyrhynchos]
425347	3975	311.76	154.59	-1.00394	4.22029e-13	Down	3.08302e-13	LOC425347	NA	GO:0046872//metal ion binding	NA	K19325//zinc finger protein 592	gi|971437280|ref|XP_015155900.1|//PREDICTED: zinc finger protein 532-like [Gallus gallus]
101749501	5750	73	10	-2.85985	4.36954e-13	Down	3.19457e-13	FAM196B	NA	NA	NA	NA	gi|513206217|ref|XP_004944841.1|//PREDICTED: LOW QUALITY PROTEIN: protein FAM196B [Gallus gallus]
107050869	1018	209.69	85.82	-1.28082	4.87145e-13	Down	3.569e-13	LOC107050869	NA	NA	NA	K19663//classical protein kinase C gamma type [EC:2.7.11.13]	gi|971450838|ref|XP_015130051.1|//PREDICTED: LOW QUALITY PROTEIN: protein kinase C gamma type-like, partial [Gallus gallus]
107055401	935	69	181	1.39937	5.63676e-13	Up	4.14809e-13	APOF	NA	NA	NA	K00731//glycoprotein-N-acetylgalactosamine 3-beta-galactosyltransferase [EC:2.4.1.122];K03155//timeless	gi|971437015|ref|XP_015155784.1|//PREDICTED: apolipoprotein F [Gallus gallus]
419908	2505	70	9	-2.95131	5.78357e-13	Down	4.25946e-13	IP6K3	GO:0005634//nucleus;GO:0005737//cytoplasm	GO:0000831//inositol hexakisphosphate 6-kinase activity;GO:0008440//inositol-1,4,5-trisphosphate 3-kinase activity	GO:0046488//phosphatidylinositol metabolic process;GO:0006468//protein phosphorylation;GO:0032958//inositol phosphate biosynthetic process	K07756//inositol-hexakisphosphate 5-kinase [EC:2.7.4.21]	gi|118102544|ref|XP_418033.2|//PREDICTED: inositol hexakisphosphate kinase 3 [Gallus gallus]
107049892	2141	25.7	105.67	2.04777	5.84961e-13	Up	4.31034e-13	LOC107049892	NA	NA	NA	K14377//osteoclast-associated immunoglobulin-like receptor;K06264//platelet glycoprotein VI;K06512//leukocyte immunoglobulin-like receptor	gi|971448671|ref|XP_015129176.1|//PREDICTED: T-cell-interacting, activating receptor on myeloid cells protein 1-like [Gallus gallus]
769119	848	107	239	1.16745	6.26257e-13	Up	4.62306e-13	SNX22	NA	NA	NA	K17941//sorting nexin-22/24	gi|971412671|ref|XP_015134570.1|//PREDICTED: sorting nexin-22 isoform X2 [Gallus gallus];gi|118095472|ref|XP_001231641.1|//PREDICTED: sorting nexin-22 isoform X1 [Gallus gallus]
428554	3979	103	233	1.18573	6.37533e-13	Up	4.70752e-13	KCNK12	NA	NA	NA	K04921//potassium channel subfamily K member 12	gi|971386106|ref|XP_003640952.3|//PREDICTED: potassium channel subfamily K member 12 [Gallus gallus]
100857740	4485	99.55	227.68	1.20156	6.72265e-13	Up	4.97301e-13	LOC100857740	NA	NA	NA	K16494//protocadherin beta	gi|971449938|ref|XP_003643736.2|//PREDICTED: protocadherin beta-15-like [Gallus gallus]
422922	1305	61.05	5.77	-3.3953	7.57808e-13	Down	5.61599e-13	LOC422922	NA	NA	NA	K06458//T-cell surface glycoprotein CD8 alpha chain	gi|971442773|ref|XP_015156840.1|//PREDICTED: T-cell surface glycoprotein CD8 alpha chain-like isoform X1 [Gallus gallus];gi|971442777|ref|XP_015156842.1|//PREDICTED: T-cell surface glycoprotein CD8 alpha chain-like isoform X3 [Gallus gallus];gi|971442775|ref|XP_015156841.1|//PREDICTED: T-cell surface glycoprotein CD8 alpha chain-like isoform X2 [Gallus gallus]
395925	2183	99	226.27	1.20059	8.17072e-13	Up	6.0646e-13	KCNJ5	GO:0016021//integral component of membrane	GO:0015467//G-protein activated inward rectifier potassium channel activity	GO:0034765//regulation of ion transmembrane transport;GO:0071805//potassium ion transmembrane transport	K04999//potassium inwardly-rectifying channel subfamily J member 5	gi|118101864|ref|XP_417864.2|//PREDICTED: G protein-activated inward rectifier potassium channel 4 isoform X1 [Gallus gallus];gi|971431652|ref|XP_015153596.1|//PREDICTED: G protein-activated inward rectifier potassium channel 4 isoform X3 [Gallus gallus]
107051510	1485	0	48.49	6.60766	8.94707e-13	Up	6.64942e-13	LOC107051510	NA	NA	NA	NA	gi|971377265|ref|XP_015130578.1|//PREDICTED: uncharacterized protein LOC107051510 [Gallus gallus]
101748339	1514	82.95	14.98	-2.46116	1.06646e-12	Down	7.95251e-13	LOC101748339	NA	NA	NA	K06264//platelet glycoprotein VI;K06512//leukocyte immunoglobulin-like receptor	gi|971446425|ref|XP_015128215.1|//PREDICTED: killer cell immunoglobulin-like receptor 3DL1 [Gallus gallus]
101749992	6235	4	55.06	3.79098	1.09672e-12	Up	8.1908e-13	LOC101749992	NA	NA	NA	NA	gi|971440487|ref|XP_015136230.1|//PREDICTED: uncharacterized protein LOC101749992 isoform X2 [Gallus gallus];gi|971440395|ref|XP_015136198.1|//PREDICTED: LOW QUALITY PROTEIN: uncharacterized protein LOC101749525 [Gallus gallus]
107055989	1182	9.54	69.66	2.87632	1.0972e-12	Up	8.19651e-13	LOC107055989	GO:0016021//integral component of membrane	NA	NA	K10380//ankyrin;K06694//26S proteasome non-ATPase regulatory subunit 10	gi|449284084|gb|EMC90665.1|//Ankyrin repeat domain-containing protein 46 [Columba livia]
421908	1726	193	77	-1.31762	1.33067e-12	Down	1.0007e-12	SH3YL1	NA	NA	NA	K20523//SH3 domain-containing YSC84-like protein 1	gi|971390128|ref|XP_015140417.1|//PREDICTED: SH3 domain-containing YSC84-like protein 1 isoform X1 [Gallus gallus];gi|50744896|ref|XP_419926.1|//PREDICTED: SH3 domain-containing YSC84-like protein 1 isoform X2 [Gallus gallus];gi|971390131|ref|XP_015140419.1|//PREDICTED: SH3 domain-containing YSC84-like protein 1 isoform X3 [Gallus gallus]
395101	9421	183.32	71.17	-1.35697	1.55886e-12	Down	1.1756e-12	UNC5C	GO:0016021//integral component of membrane;GO:0030054//cell junction;GO:0005886//plasma membrane;GO:0045202//synapse;GO:0043005//neuron projection	GO:0005042//netrin receptor activity	GO:0043065//positive regulation of apoptotic process;GO:0030334//regulation of cell migration;GO:0033564//anterior/posterior axon guidance;GO:0038007//netrin-activated signaling pathway;GO:0007420//brain development	K07521//netrin receptor unc-5	gi|971392905|ref|XP_015131590.1|//PREDICTED: netrin receptor UNC5C isoform X1 [Gallus gallus];gi|45383263|ref|NP_989782.1|//netrin receptor UNC5C precursor [Gallus gallus]
421154	2064	49	2	-4.60666	1.60523e-12	Down	1.2118e-12	MYBPH	GO:0032982//myosin filament;GO:0031672//A band	NA	GO:0007155//cell adhesion	K12558//myosin-binding protein C, fast-type;K12568//myosin-binding protein C, cardiac-type	gi|71895865|ref|NP_001026199.1|//myosin-binding protein H [Gallus gallus]
425213	775	82	15	-2.44261	1.77375e-12	Down	1.34174e-12	GRP	NA	NA	NA	K05224//gastrin-releasing peptide	gi|482845637|ref|NP_001264829.1|//gastrin-releasing peptide precursor [Gallus gallus]
374249	1531	22	96	2.13358	1.78347e-12	Up	1.34944e-12	GDF5	GO:0005615//extracellular space;GO:0005622//intracellular	GO:0008083//growth factor activity;GO:0005125//cytokine activity;GO:0042802//identical protein binding;GO:0005160//transforming growth factor beta receptor binding;GO:0036122//BMP binding	GO:0035137//hindlimb morphogenesis;GO:0040014//regulation of multicellular organism growth;GO:0007184//SMAD protein import into nucleus;GO:0030513//positive regulation of BMP signaling pathway;GO:0032332//positive regulation of chondrocyte differentiation;GO:2001054//negative regulation of mesenchymal cell apoptotic process;GO:0010862//positive regulation of pathway-restricted SMAD protein phosph…	K04664//growth differentiation factor 5	gi|45383482|ref|NP_989669.1|//growth/differentiation factor 5 precursor [Gallus gallus]
430871	3715	32.3	115.55	1.84696	1.96243e-12	Up	1.48823e-12	ITIH6	NA	NA	NA	K19015//inter-alpha-trypsin inhibitor heavy chain H2	gi|513239648|ref|XP_004950828.1|//PREDICTED: inter-alpha-trypsin inhibitor heavy chain H6 isoform X1 [Gallus gallus];gi|971447296|ref|XP_015128612.1|//PREDICTED: inter-alpha-trypsin inhibitor heavy chain H6 isoform X2 [Gallus gallus]
417008	1436	136.65	278.13	1.03332	2.02032e-12	Up	1.53252e-12	RP4-539M6.19	NA	NA	NA	K01019//galactosylceramide sulfotransferase [EC:2.8.2.11];K19625//retinaldehyde-binding protein 1;K12850//pre-mRNA-splicing factor 38B;K17981//mitochondrial fission process protein 1	gi|971422099|ref|XP_015150404.1|//PREDICTED: SEC14-like protein 2 [Gallus gallus]
395725	2119	124.48	36.71	-1.75362	2.08968e-12	Down	1.58634e-12	DNASE1	GO:0005635//nuclear envelope;GO:0005576//extracellular region	GO:0003779//actin binding;GO:0004530//deoxyribonuclease I activity	GO:0006308//DNA catabolic process;GO:0090305//nucleic acid phosphodiester bond hydrolysis;GO:0006915//apoptotic process	K11995//deoxyribonuclease-1-like protein [EC:3.1.21.-];K11994//deoxyribonuclease-1 [EC:3.1.21.1]	gi|46395493|ref|NP_996840.1|//deoxyribonuclease-1 precursor [Gallus gallus];gi|971418683|ref|XP_015149621.1|//PREDICTED: deoxyribonuclease-1 isoform X1 [Gallus gallus]
100859897	631	64.26	7.74	-3.04547	2.36862e-12	Down	1.80037e-12	LOC100859897	NA	NA	NA	NA	gi|971377411|ref|XP_003640653.2|//PREDICTED: uncharacterized protein LOC100859897 [Gallus gallus]
107057233	318	26.69	104.44	1.97635	2.55152e-12	Up	1.94331e-12	LOC107057233	NA	NA	NA	NA	gi|971444859|ref|XP_015157754.1|//PREDICTED: outer dense fiber protein 3-like [Gallus gallus]
416212	2477	198	81.77	-1.26781	3.13486e-12	Down	2.39361e-12	LOC416212	NA	NA	NA	K15493//neuron-specific vesicular protein calcyon	gi|971417940|ref|XP_001231714.3|//PREDICTED: neuron-specific protein family member 2 [Gallus gallus]
395468	808	234.33	105.76	-1.1397	3.14885e-12	Down	2.4049e-12	CCL4	GO:0005615//extracellular space	GO:0008009//chemokine activity;GO:0048020//CCR chemokine receptor binding	GO:0007186//G-protein coupled receptor signaling pathway;GO:0048247//lymphocyte chemotaxis;GO:0030593//neutrophil chemotaxis;GO:0070098//chemokine-mediated signaling pathway;GO:0043547//positive regulation of GTPase activity;GO:0050729//positive regulation of inflammatory response;GO:0071356//cellular response to tumor necrosis factor;GO:0071346//cellular response to interferon-gamma;GO:0071347//…	K16595//C-C motif chemokine 13;K12964//C-C motif chemokine 4	gi|971425647|ref|XP_015151152.1|//PREDICTED: chemokine C-C motif ligand 4 isoform X1 [Gallus gallus];gi|45382627|ref|NP_990051.1|//chemokine C-C motif ligand 4 precursor [Gallus gallus]
373974	7121	7.02	61.04	3.12826	3.95953e-12	Up	3.03849e-12	IRX4	GO:0005634//nucleus	GO:0043565//sequence-specific DNA binding	GO:0006355//regulation of transcription, DNA-templated;GO:0007507//heart development	K03006//DNA-directed RNA polymerase II subunit RPB1 [EC:2.7.7.6];K19383//homeobox protein TGIF1;K19553//homeobox protein TGIF2	gi|48976089|ref|NP_001001744.1|//iroquois-class homeodomain protein IRX-4 [Gallus gallus]
107050867	2754	111.82	30.65	-1.85917	4.06372e-12	Down	3.12079e-12	LOC107050867	NA	NA	NA	K04257//olfactory receptor;K14401//cleavage and polyadenylation specificity factor subunit 1;K21125//mucin-5AC;K01495//GTP cyclohydrolase I [EC:3.5.4.16]	gi|971377128|ref|XP_015130052.1|//PREDICTED: endogenous retrovirus group K member 18 Pol protein-like [Gallus gallus]
420718	2581	42	131	1.64915	4.37615e-12	Up	3.3666e-12	CCR8	NA	NA	NA	K04183//C-C chemokine receptor type 8	gi|71896604|ref|NP_001026162.1|//chemokine (C-C motif) receptor 8 [Gallus gallus]
107050308	1792	114.62	32.41	-1.8143	4.99966e-12	Down	3.85683e-12	LOC107050308	NA	NA	NA	K14165//atypical dual specificity phosphatase [EC:3.1.3.16 3.1.3.48]	gi|971449674|ref|XP_015129577.1|//PREDICTED: coiled-coil domain-containing protein 81-like [Gallus gallus]
427891	533	45.05	0	-6.48541	5.63379e-12	Down	4.36224e-12	HIST1H2A4L2	GO:0000790//nuclear chromatin;GO:0000786//nucleosome	GO:0003677//DNA binding;GO:0046982//protein heterodimerization activity	GO:0006342//chromatin silencing	K11251//histone H2A	gi|118405202|ref|NP_001072943.1|//histone H2A-IV [Gallus gallus]
107054350	1446	120.57	251.59	1.06925	5.98027e-12	Up	4.63511e-12	LOC107054350	NA	NA	NA	NA	gi|971415380|ref|XP_015148259.1|//PREDICTED: proline-rich protein 36-like [Gallus gallus]
374069	6067	62.05	7.54	-3.03275	6.11286e-12	Down	4.74022e-12	MYH1B	NA	NA	NA	K10352//myosin heavy chain	gi|728798450|ref|NP_989559.2|//myosin, heavy chain 1B, skeletal muscle [Gallus gallus]
417131	9043	179	71	-1.32602	6.66091e-12	Down	5.17672e-12	LOC417131	NA	NA	NA	K16768//centrosomal protein CEP350	gi|971423875|ref|XP_015135299.1|//PREDICTED: centrosome-associated protein 350-like isoform X1 [Gallus gallus];gi|971423877|ref|XP_015135300.1|//PREDICTED: centrosome-associated protein 350-like isoform X2 [Gallus gallus]
107050014	1215	44.64	0	-6.47222	6.92459e-12	Down	5.3843e-12	LOC107050014	NA	NA	NA	K09228//KRAB domain-containing zinc finger protein	gi|971448996|ref|XP_015129306.1|//PREDICTED: zinc finger protein 100-like, partial [Gallus gallus]
107055408	1092	44.34	0	-6.46249	8.0516e-12	Down	6.28226e-12	PRKAG1	GO:0016020//membrane;GO:0070062//extracellular exosome;GO:0005634//nucleus	GO:0004672//protein kinase activity;GO:0019901//protein kinase binding	GO:0006468//protein phosphorylation;GO:0010628//positive regulation of gene expression	K07200//5'-AMP-activated protein kinase, regulatory gamma subunit	gi|971437060|ref|XP_015155808.1|//PREDICTED: 5'-AMP-activated protein kinase subunit gamma-1 isoform X1 [Gallus gallus];gi|971437062|ref|XP_015155809.1|//PREDICTED: 5'-AMP-activated protein kinase subunit gamma-1 isoform X2 [Gallus gallus]
416898	2507	6	57	3.25598	8.6371e-12	Up	6.75402e-12	FOXN4	GO:0005634//nucleus	GO:0003682//chromatin binding;GO:0001158//enhancer sequence-specific DNA binding;GO:0003700//transcription factor activity, sequence-specific DNA binding	GO:0035881//amacrine cell differentiation;GO:0010842//retina layer formation;GO:0060579//ventral spinal cord interneuron fate commitment;GO:0045893//positive regulation of transcription, DNA-templated	K09407//forkhead box protein N	gi|134085836|ref|NP_001076828.1|//forkhead box protein N4 [Gallus gallus]
431060	920	56.51	153.54	1.45009	8.83518e-12	Up	6.91061e-12	LOC431060	NA	NA	NA	K14377//osteoclast-associated immunoglobulin-like receptor;K06264//platelet glycoprotein VI	gi|971448435|ref|XP_015129091.1|//PREDICTED: immunoglobulin superfamily member 1-like, partial [Gallus gallus]
425978	2743	79.47	189.61	1.2626	9.02588e-12	Up	7.06324e-12	SH2D2A	NA	NA	NA	K08273//SH2 domain protein 2A	gi|971432461|ref|XP_015153916.1|//PREDICTED: SH2 domain-containing protein 2A [Gallus gallus]
395953	2021	44	0	-6.45138	9.54477e-12	Down	7.48396e-12	IGF2BP1	GO:0010494//cytoplasmic stress granule;GO:0005634//nucleus;GO:0030426//growth cone;GO:0070937//CRD-mediated mRNA stability complex;GO:0030027//lamellipodium;GO:0030175//filopodium;GO:0048471//perinuclear region of cytoplasm	GO:0048027//mRNA 5'-UTR binding;GO:0000166//nucleotide binding;GO:0045182//translation regulator activity;GO:0003730//mRNA 3'-UTR binding	GO:0022013//pallium cell proliferation in forebrain;GO:0070934//CRD-mediated mRNA stabilization;GO:0010610//regulation of mRNA stability involved in response to stress;GO:0017148//negative regulation of translation;GO:0010976//positive regulation of neuron projection development;GO:0051028//mRNA transport;GO:0097150//neuronal stem cell population maintenance	K17391//insulin-like growth factor 2 mRNA-binding protein 1	gi|45384194|ref|NP_990402.1|//insulin-like growth factor 2 mRNA-binding protein 1 [Gallus gallus]
101751936	2893	44	0	-6.45138	9.54477e-12	Down	7.48396e-12	LOC101751936	NA	NA	NA	NA	gi|971389004|ref|XP_015139979.1|//PREDICTED: triadin-like [Gallus gallus]
396109	2028	123.63	254.21	1.04804	1.01236e-11	Up	7.95143e-12	FOXD1	GO:0005634//nucleus	GO:0000981//RNA polymerase II transcription factor activity, sequence-specific DNA binding;GO:0043565//sequence-specific DNA binding	GO:0006357//regulation of transcription from RNA polymerase II promoter;GO:0007275//multicellular organism development	K09397//forkhead box protein D	gi|771916274|ref|NP_990523.2|//forkhead box protein D1 [Gallus gallus]
107055662	798	42.31	129.16	1.61814	1.16334e-11	Up	9.16853e-12	LOC107055662	NA	NA	NA	K11657//remodeling and spacing factor 1	gi|971441497|ref|XP_015156302.1|//PREDICTED: remodeling and spacing factor 1-like, partial [Gallus gallus]
100858439	1571	104.58	28.33	-1.87616	1.47307e-11	Down	1.16661e-11	LOC100858439	GO:0005634//nucleus;GO:0045095//keratin filament;GO:0005737//cytoplasm	GO:0005198//structural molecule activity	GO:0045110//intermediate filament bundle assembly;GO:0030855//epithelial cell differentiation	K07604//type I keratin, acidic	gi|485837013|ref|NP_001264913.1|//keratin, type I cytoskeletal 14-like [Gallus gallus]
107050715	447	90	21	-2.09149	1.74692e-11	Down	1.38953e-11	LOC107050715	NA	NA	NA	K00688//glycogen phosphorylase [EC:2.4.1.1]	gi|971450480|ref|XP_015129914.1|//PREDICTED: glycogen phosphorylase, muscle form-like, partial [Gallus gallus]
107049332	1436	135.05	45.72	-1.55455	1.80505e-11	Down	1.4375e-11	LOC107049332	NA	NA	NA	K09228//KRAB domain-containing zinc finger protein;K05109//Eph receptor A8 [EC:2.7.10.1];K14401//cleavage and polyadenylation specificity factor subunit 1;K01495//GTP cyclohydrolase I [EC:3.5.4.16]	gi|971446403|ref|XP_015128205.1|//PREDICTED: endogenous retrovirus group K member 113 Pol protein-like, partial [Gallus gallus]
107055697	1159	53.26	5	-3.405	1.96143e-11	Down	1.56505e-11	LOC107055697	NA	NA	NA	K04243//G protein-coupled receptor 37 (endothelin receptor type B-like)	gi|971441545|ref|XP_015156322.1|//PREDICTED: prosaposin receptor GPR37-like [Gallus gallus]
107055831	867	142.15	50.38	-1.48844	2.4101e-11	Down	1.93138e-11	LOC107055831	NA	NA	NA	K09191//general transcription factor IIIA	gi|971441752|ref|XP_015156411.1|//PREDICTED: transcription factor IIIA-like, partial [Gallus gallus]
101751375	979	201.79	88.35	-1.1835	2.54727e-11	Down	2.04424e-11	LOC101751375	NA	NA	NA	K14377//osteoclast-associated immunoglobulin-like receptor;K06264//platelet glycoprotein VI;K06512//leukocyte immunoglobulin-like receptor	gi|971448320|ref|XP_015129049.1|//PREDICTED: V-set and transmembrane domain-containing protein 1-like [Gallus gallus]
396508	1523	42	0	-6.38427	2.62267e-11	Down	2.10575e-11	CKMT2	GO:0005739//mitochondrion	GO:0005524//ATP binding;GO:0016301//kinase activity	GO:0016310//phosphorylation	K00933//creatine kinase [EC:2.7.3.2]	gi|268370038|ref|NP_001161216.1|//creatine kinase S-type, mitochondrial [Gallus gallus]
776874	1449	1	41.44	5.381	2.7449e-11	Up	2.20758e-11	LOC776874	NA	NA	NA	NA	gi|971446821|ref|XP_015128404.1|//PREDICTED: uncharacterized protein LOC776874 [Gallus gallus]
107052464	6360	195.4	84.45	-1.20221	2.9988e-11	Down	2.41523e-11	LOC107052464	NA	NA	NA	NA	gi|971378973|ref|XP_015136435.1|//PREDICTED: uncharacterized protein LOC107052464 [Gallus gallus]
395167	18935	190	81	-1.22196	3.15739e-11	Down	2.54428e-11	FAT3	GO:0016021//integral component of membrane;GO:0005886//plasma membrane	GO:0005509//calcium ion binding	GO:0007156//homophilic cell adhesion via plasma membrane adhesion molecules	K16506//protocadherin Fat 1/2/3	gi|971378441|ref|XP_015135313.1|//PREDICTED: protocadherin Fat 3 isoform X1 [Gallus gallus];gi|971378445|ref|XP_015135328.1|//PREDICTED: protocadherin Fat 3 isoform X2 [Gallus gallus];gi|971378449|ref|XP_015135339.1|//PREDICTED: protocadherin Fat 3 isoform X4 [Gallus gallus];gi|971378451|ref|XP_015135347.1|//PREDICTED: protocadherin Fat 3 isoform X5 [Gallus gallus];gi|971378453|ref|XP_015135351.1…
395483	1650	205	91	-1.16364	3.27188e-11	Down	2.63894e-11	SOX8	GO:0044798//nuclear transcription factor complex;GO:0005737//cytoplasm	GO:0000981//RNA polymerase II transcription factor activity, sequence-specific DNA binding;GO:0000979//RNA polymerase II core promoter sequence-specific DNA binding;GO:0046982//protein heterodimerization activity;GO:0008134//transcription factor binding	GO:0001649//osteoblast differentiation;GO:0046533//negative regulation of photoreceptor cell differentiation;GO:0072197//ureter morphogenesis;GO:0007283//spermatogenesis;GO:0060018//astrocyte fate commitment;GO:0060221//retinal rod cell differentiation;GO:0072289//metanephric nephron tubule formation;GO:0003170//heart valve development;GO:0072034//renal vesicle induction;GO:0045892//negative regu…	K09270//transcription factor SOX7/8/10/18 (SOX group E/F)	gi|45382023|ref|NP_990062.1|//transcription factor SOX-8 [Gallus gallus]
107056453	997	8.46	60.84	2.85434	3.31199e-11	Up	2.67257e-11	LOC107056453	NA	NA	NA	K14376//poly(A) polymerase [EC:2.7.7.19]	gi|971443098|ref|XP_015156983.1|//PREDICTED: poly(A) polymerase type 3, partial [Gallus gallus]
418411	1340	191	82	-1.21183	3.75432e-11	Down	3.04175e-11	SH2D1B	GO:0005622//intracellular	NA	NA	K07989//EWS/FLI1 activated transcript 2	gi|491222610|ref|NP_001265002.1|//SH2 domain-containing protein 1B [Gallus gallus]
423444	6052	72	174	1.28107	3.79584e-11	Up	3.07685e-11	BCL11B	NA	NA	NA	K19871//sal-like protein;K09214//glass	gi|513189064|ref|XP_004941990.1|//PREDICTED: B-cell lymphoma/leukemia 11B isoform X3 [Gallus gallus];gi|363734798|ref|XP_003641457.1|//PREDICTED: B-cell lymphoma/leukemia 11B isoform X4 [Gallus gallus];gi|363734800|ref|XP_003641458.1|//PREDICTED: B-cell lymphoma/leukemia 11B isoform X1 [Gallus gallus];gi|513189061|ref|XP_004941989.1|//PREDICTED: B-cell lymphoma/leukemia 11B isoform X2 [Gallus gal…
107057502	3380	96	210	1.13733	3.80504e-11	Up	3.08723e-11	LOC107057502	NA	NA	NA	K04011//complement component (3b/4b) receptor 1	gi|971445551|ref|XP_015158065.1|//PREDICTED: LOW QUALITY PROTEIN: complement receptor type 1-like [Gallus gallus]
395069	4837	156.6	60.04	-1.37504	3.95419e-11	Down	3.21355e-11	COL2A1	GO:0005615//extracellular space;GO:0005585//collagen type II trimer;GO:0005737//cytoplasm;GO:0005604//basement membrane	GO:0048407//platelet-derived growth factor binding;GO:0005201//extracellular matrix structural constituent;GO:0046872//metal ion binding;GO:0042802//identical protein binding	GO:0060272//embryonic skeletal joint morphogenesis;GO:2001240//negative regulation of extrinsic apoptotic signaling pathway in absence of ligand;GO:0010468//regulation of gene expression;GO:0030199//collagen fibril organization;GO:0007601//visual perception;GO:0003007//heart morphogenesis;GO:0071599//otic vesicle development;GO:0060351//cartilage development involved in endochondral bone morphoge…	K19719//collagen, type II, alpha	gi|45383309|ref|NP_989757.1|//collagen alpha-1(II) chain precursor [Gallus gallus]
777017	1680	40.91	123.21	1.59864	4.96818e-11	Up	4.05384e-11	LOC777017	NA	NA	NA	NA	gi|971443253|ref|XP_015157050.1|//PREDICTED: uncharacterized protein LOC777017 isoform X1 [Gallus gallus];gi|971443255|ref|XP_015157051.1|//PREDICTED: uncharacterized protein LOC777017 isoform X2 [Gallus gallus]
107049731	1485	58.29	151.34	1.38452	5.8772e-11	Up	4.81474e-11	LOC107049731	NA	NA	NA	K09228//KRAB domain-containing zinc finger protein	gi|971448275|ref|XP_015129030.1|//PREDICTED: zinc finger and SCAN domain-containing protein 22-like [Gallus gallus]
100857638	1533	233.37	112.07	-1.05017	7.18697e-11	Down	5.92223e-11	LOC100857638	NA	NA	NA	K14377//osteoclast-associated immunoglobulin-like receptor;K06264//platelet glycoprotein VI;K06512//leukocyte immunoglobulin-like receptor;K06499//carcinoembryonic antigen-related cell adhesion molecule	gi|971436811|ref|XP_015155693.1|//PREDICTED: V-set and transmembrane domain-containing protein 1-like [Gallus gallus]
107052833	1777	151.68	58.12	-1.37588	7.72988e-11	Down	6.38741e-11	LOC107052833	NA	NA	NA	K19827//microtuble-actin crosslinking factor 1	gi|971385476|ref|XP_015138773.1|//PREDICTED: microtubule-actin cross-linking factor 1-like [Gallus gallus]
396269	1688	48	4	-3.57691	8.16863e-11	Down	6.75624e-11	SRL	GO:0033018//sarcoplasmic reticulum lumen	GO:0005525//GTP binding	GO:0014873//response to muscle activity involved in regulation of muscle adaptation;GO:0002115//store-operated calcium entry	K12483//EH domain-containing protein 1	gi|45384504|ref|NP_990660.1|//sarcalumenin precursor [Gallus gallus]
408048	5520	70	13	-2.42079	8.66973e-11	Down	7.18567e-11	PCDH10	GO:0016021//integral component of membrane;GO:0005886//plasma membrane	GO:0005509//calcium ion binding	GO:0007156//homophilic cell adhesion via plasma membrane adhesion molecules	K16499//protocadherin delta 2	gi|971392809|ref|XP_015140853.1|//PREDICTED: protocadherin-10 isoform X4 [Gallus gallus];gi|971392805|ref|XP_015140851.1|//PREDICTED: protocadherin-10 isoform X3 [Gallus gallus];gi|971392801|ref|XP_015140849.1|//PREDICTED: protocadherin-10 isoform X1 [Gallus gallus];gi|47551309|ref|NP_999837.1|//protocadherin-10 precursor [Gallus gallus];gi|971392803|ref|XP_015140850.1|//PREDICTED: protocadherin-…
420986	2043	45	3	-3.89884	8.8421e-11	Down	7.33024e-11	MURC	NA	NA	NA	K19387//polymerase I and transcript release factor	gi|118086692|ref|XP_419073.2|//PREDICTED: muscle-related coiled-coil protein [Gallus gallus]
101749905	765	39.57	0	-6.29829	9.02769e-11	Down	7.48756e-11	LOC101749905	NA	NA	NA	NA	gi|513223791|ref|XP_003642736.2|//PREDICTED: lysM and putative peptidoglycan-binding domain-containing protein 1 [Gallus gallus]
427468	3051	248	123	-1.00363	9.61044e-11	Down	7.98196e-11	FANCC	NA	NA	NA	K10890//fanconi anemia group C protein	gi|971439233|ref|XP_015135801.1|//PREDICTED: Fanconi anemia group C protein isoform X2 [Gallus gallus];gi|60302687|ref|NP_001006587.2|//Fanconi anemia group C protein [Gallus gallus] ;gi|971439231|ref|XP_015135800.1|//PREDICTED: Fanconi anemia group C protein isoform X1 [Gallus gallus]
107049071	1135	135.23	48.41	-1.47399	9.76799e-11	Down	8.11657e-11	LOC107049071	NA	NA	NA	K14377//osteoclast-associated immunoglobulin-like receptor;K06264//platelet glycoprotein VI;K06512//leukocyte immunoglobulin-like receptor	gi|971449609|ref|XP_424181.4|//PREDICTED: killer cell immunoglobulin-like receptor 3DL3 [Gallus gallus]
107056927	3744	16.93	77.47	2.2021	9.96814e-11	Up	8.28862e-11	LOC107056927	NA	NA	NA	K16494//protocadherin beta	gi|971443995|ref|XP_015157370.1|//PREDICTED: protocadherin beta-15-like [Gallus gallus]
107052767	984	0	39.16	6.29936	1.00018e-10	Up	8.31853e-11	LOC107052767	NA	NA	NA	K19467//matrilin-3	gi|971384665|ref|XP_015138439.1|//PREDICTED: LOW QUALITY PROTEIN: matrilin-2-like, partial [Gallus gallus]
769640	5213	46	130	1.50685	1.0002e-10	Up	8.32059e-11	SH2D4B	NA	NA	NA	K17577//SH2 domain-containing protein 4A	gi|513190387|ref|XP_001232928.2|//PREDICTED: SH2 domain-containing protein 4B isoform X1 [Gallus gallus];gi|971401151|ref|XP_015143533.1|//PREDICTED: SH2 domain-containing protein 4B isoform X3 [Gallus gallus];gi|971401149|ref|XP_015143531.1|//PREDICTED: SH2 domain-containing protein 4B isoform X2 [Gallus gallus]
419920	666	216	101	-1.08863	1.0673e-10	Down	8.89525e-11	TREM2	GO:0043231//intracellular membrane-bounded organelle;GO:0016021//integral component of membrane	GO:0097110//scaffold protein binding;GO:0001530//lipopolysaccharide binding;GO:0042834//peptidoglycan binding;GO:0070891//lipoteichoic acid binding	GO:0050731//positive regulation of peptidyl-tyrosine phosphorylation;GO:0050850//positive regulation of calcium-mediated signaling;GO:1903082//positive regulation of C-C chemokine receptor CCR7 signaling pathway;GO:0002588//positive regulation of antigen processing and presentation of peptide antigen via MHC class II;GO:0006911//phagocytosis, engulfment;GO:0032497//detection of lipopolysaccharide…	K14378//triggering receptor expressed on myeloid cells 2	gi|83721957|ref|NP_001032921.1|//triggering receptor expressed on myeloid cells 2 precursor [Gallus gallus]
107050375	1918	39.21	0	-6.2851	1.08487e-10	Down	9.04585e-11	LOC107050375	NA	NA	NA	K14165//atypical dual specificity phosphatase [EC:3.1.3.16 3.1.3.48];K04257//olfactory receptor	gi|971449810|ref|XP_015129634.1|//PREDICTED: uncharacterized protein LOC107050375 isoform X1 [Gallus gallus];gi|971448779|ref|XP_015129221.1|//PREDICTED: coiled-coil domain-containing protein 81-like [Gallus gallus]
107049517	650	55.39	144.96	1.39601	1.12064e-10	Up	9.36104e-11	LOC107049517	NA	NA	NA	NA	gi|971447456|ref|XP_015128689.1|//PREDICTED: uncharacterized protein LOC107049517, partial [Gallus gallus]
107051888	2025	110.45	34.17	-1.68454	1.16154e-10	Down	9.71185e-11	LOC107051888	NA	NA	NA	K04257//olfactory receptor;K21125//mucin-5AC;K01495//GTP cyclohydrolase I [EC:3.5.4.16];K05249//neuromedin U	gi|971437676|ref|XP_015132857.1|//PREDICTED: endogenous retrovirus group K member 25 Pol protein-like [Gallus gallus]
101748417	3277	92	24.13	-1.92276	1.18055e-10	Down	9.87988e-11	LOC101748417	NA	GO:0004674//protein serine/threonine kinase activity;GO:0005524//ATP binding	GO:0006468//protein phosphorylation	K08858//serine/threonine-protein kinase SBK [EC:2.7.11.1]	gi|513233709|ref|XP_004949838.1|//PREDICTED: uncharacterized serine/threonine-protein kinase SBK3-like isoform X2 [Gallus gallus];gi|513233707|ref|XP_004949837.1|//PREDICTED: uncharacterized serine/threonine-protein kinase SBK3-like isoform X1 [Gallus gallus]
427491	1541	11	64	2.54862	1.47329e-10	Up	1.23948e-10	LOC427491	NA	NA	NA	K15290//synaptotagmin-1;K19938//rabphilin-3A	gi|118095640|ref|XP_425063.2|//PREDICTED: C2 calcium-dependent domain-containing protein 4C [Gallus gallus]
107055808	1150	39.29	117.59	1.58958	1.58198e-10	Up	1.33366e-10	LOC107055808	NA	NA	NA	K06106//cortactin	gi|971441716|ref|XP_015156394.1|//PREDICTED: hematopoietic lineage cell-specific protein-like [Gallus gallus]
395217	1784	62	10	-2.62422	1.63333e-10	Down	1.37945e-10	FBP2	NA	NA	NA	K03841//fructose-1,6-bisphosphatase I [EC:3.1.3.11]	gi|50762391|ref|XP_425039.1|//PREDICTED: fructose-1,6-bisphosphatase isozyme 2 [Gallus gallus]
418535	8712	116.85	235	1.01605	1.7118e-10	Up	1.44902e-10	UBASH3A	NA	NA	NA	K18993//ubiquitin-associated and SH3 domain-containing protein [EC:3.1.3.48]	gi|513163014|ref|XP_004934641.1|//PREDICTED: ubiquitin-associated and SH3 domain-containing protein A isoform X2 [Gallus gallus]
101749400	766	100	210.83	1.08413	1.7987e-10	Up	1.52465e-10	LOC101749400	GO:0005635//nuclear envelope;GO:0031902//late endosome membrane	NA	GO:0010458//exit from mitosis;GO:0007034//vacuolar transport;GO:0015031//protein transport;GO:0031468//nuclear envelope reassembly	K12191//charged multivesicular body protein 2A	gi|971450432|ref|XP_015129890.1|//PREDICTED: charged multivesicular body protein 2a-like [Gallus gallus]
107050208	2490	110.43	34.82	-1.6571	1.88371e-10	Down	1.59815e-10	LOC107050208	NA	NA	NA	K14165//atypical dual specificity phosphatase [EC:3.1.3.16 3.1.3.48];K04257//olfactory receptor	gi|971449455|ref|XP_015129489.1|//PREDICTED: uncharacterized protein LOC107050208 isoform X1 [Gallus gallus];gi|971449457|ref|XP_015129490.1|//PREDICTED: coiled-coil domain-containing protein 81-like isoform X2 [Gallus gallus]
424505	1830	106	219	1.05492	2.05494e-10	Up	1.74618e-10	EPHX4	NA	NA	NA	K08726//soluble epoxide hydrolase / lipid-phosphate phosphatase [EC:3.3.2.10 3.1.3.76];K08059//interferon, gamma-inducible protein 30	gi|513197208|ref|XP_422345.4|//PREDICTED: epoxide hydrolase 4 [Gallus gallus]
771069	1468	97	206	1.09464	2.09846e-10	Up	1.78438e-10	LOC771069	NA	NA	NA	K08802//SNF related kinase [EC:2.7.11.1];K20128//metastasis suppressor protein 1;K00019//3-hydroxybutyrate dehydrogenase [EC:1.1.1.30]	gi|118101043|ref|XP_001233574.1|//PREDICTED: C-factor-like isoform X1 [Gallus gallus];gi|513219627|ref|XP_004947465.1|//PREDICTED: C-factor-like isoform X2 [Gallus gallus]
428789	6727	158	64	-1.29573	2.24152e-10	Down	1.90904e-10	NWD2	NA	NA	NA	K20125//F-BAR and double SH3 domains protein;K10615//E3 ubiquitin-protein ligase HERC4 [EC:2.3.2.26]	gi|971395325|ref|XP_015141164.1|//PREDICTED: NACHT and WD repeat domain-containing protein 2 isoform X1 [Gallus gallus];gi|971395329|ref|XP_015141166.1|//PREDICTED: NACHT and WD repeat domain-containing protein 2 isoform X3 [Gallus gallus]
770954	3467	135	50	-1.42491	2.85154e-10	Down	2.44664e-10	KCNK2	GO:0008076//voltage-gated potassium channel complex	GO:0005249//voltage-gated potassium channel activity	GO:0007186//G-protein coupled receptor signaling pathway;GO:0071805//potassium ion transmembrane transport;GO:0042391//regulation of membrane potential	K04913//potassium channel subfamily K member 2	gi|513174916|ref|XP_001234270.2|//PREDICTED: potassium channel subfamily K member 2 isoform X2 [Gallus gallus];gi|513174913|ref|XP_004935377.1|//PREDICTED: potassium channel subfamily K member 2 isoform X1 [Gallus gallus]
100857299	1910	97.79	205.76	1.08125	3.20675e-10	Up	2.75819e-10	LOC100857299	NA	NA	NA	NA	gi|513231410|ref|XP_004949353.1|//PREDICTED: uncharacterized protein LOC100857299 [Gallus gallus]
107057250	872	127.09	45.42	-1.4764	3.29371e-10	Down	2.83614e-10	LOC107057250	NA	NA	NA	K10362//myosin XVIII	gi|971444890|ref|XP_015157769.1|//PREDICTED: unconventional myosin-XVIIIa-like [Gallus gallus]
107055603	2695	18.69	78.07	2.07055	4.10912e-10	Up	3.55957e-10	LOC107055603	NA	NA	NA	NA	gi|971441381|ref|XP_015156253.1|//PREDICTED: collagen alpha-1(I) chain-like, partial [Gallus gallus]
424664	4491	22.01	84.31	1.94559	4.47264e-10	Up	3.88049e-10	PCSK9	NA	NA	NA	K13050//proprotein convertase subtilisin/kexin type 9 [EC:3.4.21.-]	gi|971408846|ref|XP_015146554.1|//PREDICTED: proprotein convertase subtilisin/kexin type 9 [Gallus gallus]
429066	5557	83	21	-1.97467	4.6165e-10	Down	4.01062e-10	METTL11B	GO:0005737//cytoplasm	GO:0071885//N-terminal protein N-methyltransferase activity	GO:0006480//N-terminal protein amino acid methylation	K19579//protein N-terminal monomethyltransferase [EC:2.1.1.299]	gi|363736493|ref|XP_426622.3|//PREDICTED: alpha N-terminal protein methyltransferase 1B isoform X2 [Gallus gallus];gi|971407395|ref|XP_015145930.1|//PREDICTED: alpha N-terminal protein methyltransferase 1B isoform X5 [Gallus gallus];gi|971407389|ref|XP_015145927.1|//PREDICTED: alpha N-terminal protein methyltransferase 1B isoform X3 [Gallus gallus];gi|971407383|ref|XP_015145926.1|//PREDICTED: alp…
395947	8385	16.8	74	2.14711	4.75571e-10	Up	4.1343e-10	SCN5A	GO:0001518//voltage-gated sodium channel complex	GO:0005248//voltage-gated sodium channel activity	GO:0019228//neuronal action potential;GO:0035725//sodium ion transmembrane transport;GO:0086010//membrane depolarization during action potential;GO:0034765//regulation of ion transmembrane transport;GO:0060078//regulation of postsynaptic membrane potential	K04838//voltage-gated sodium channel type V alpha	gi|971379712|ref|XP_015136737.1|//PREDICTED: sodium channel protein type 5 subunit alpha isoform X2 [Gallus gallus];gi|971379714|ref|XP_015136738.1|//PREDICTED: sodium channel protein type 5 subunit alpha isoform X3 [Gallus gallus];gi|971379716|ref|XP_015136739.1|//PREDICTED: sodium channel protein type 5 subunit alpha isoform X4 [Gallus gallus];gi|971379710|ref|XP_015136736.1|//PREDICTED: sodium…
428669	5795	29	97	1.74998	4.82504e-10	Up	4.19735e-10	TDRD6	NA	NA	NA	K18405//tudor domain-containing protein 1/4/6/7	gi|971391087|ref|XP_015140728.1|//PREDICTED: tudor domain-containing protein 6 [Gallus gallus]
419690	10748	195.86	90.76	-1.10165	5.19274e-10	Down	4.52719e-10	MYOM3	GO:0031430//M band	GO:0042803//protein homodimerization activity	NA	K12567//titin [EC:2.7.11.1]	gi|971431215|ref|XP_015153400.1|//PREDICTED: myomesin-3 [Gallus gallus]
416586	2444	15	70	2.23044	5.58717e-10	Up	4.87749e-10	IL21R	GO:0016021//integral component of membrane	GO:0004896//cytokine receptor activity	GO:0019221//cytokine-mediated signaling pathway	K05075//interleukin 21 receptor	gi|71897137|ref|NP_001025811.1|//interleukin-21 receptor precursor [Gallus gallus]
772003	2108	68	160	1.24251	5.70368e-10	Up	4.9807e-10	FAM180A	NA	NA	NA	NA	gi|339721484|gb|AEJ89926.1|//FAM180A protein [Gallus gallus]
100859706	603	39.77	2.31	-4.09767	5.76589e-10	Down	5.04028e-10	LOC100859706	NA	NA	NA	K14377//osteoclast-associated immunoglobulin-like receptor;K06264//platelet glycoprotein VI	gi|971448447|ref|XP_015129096.1|//PREDICTED: immunoglobulin superfamily member 1-like, partial [Gallus gallus]
395715	1981	10	59	2.56876	6.24382e-10	Up	5.46632e-10	SERPINB10	GO:0005615//extracellular space;GO:0005654//nucleoplasm;GO:0000790//nuclear chromatin;GO:0005737//cytoplasm	GO:0004867//serine-type endopeptidase inhibitor activity;GO:0031490//chromatin DNA binding	GO:0043362//nucleate erythrocyte maturation;GO:0030261//chromosome condensation;GO:0010951//negative regulation of endopeptidase activity	K13963//serpin B	gi|45382463|ref|NP_990228.1|//heterochromatin-associated protein MENT [Gallus gallus]
373911	5202	97	29	-1.73388	6.90022e-10	Down	6.05291e-10	PTPRO	NA	NA	NA	K18035//receptor-type tyrosine-protein phosphatase O [EC:3.1.3.48]	gi|971372893|ref|XP_015145315.1|//PREDICTED: receptor-type tyrosine-protein phosphatase O isoform X1 [Gallus gallus];gi|722827064|ref|NP_989453.2|//receptor-type tyrosine-protein phosphatase O [Gallus gallus]
421491	848	114	39	-1.53944	8.19172e-10	Down	7.21884e-10	EFCAB2	NA	NA	NA	K02183//calmodulin	gi|971387584|ref|XP_015139478.1|//PREDICTED: EF-hand calcium-binding domain-containing protein 2 [Gallus gallus]
770142	426	16.57	72.28	2.13307	8.75804e-10	Up	7.72968e-10	HIST1H46L6	NA	NA	NA	K11254//histone H4	gi|671000647|ref|XP_008691182.1|//PREDICTED: histone H4-like [Ursus maritimus]
416101	4884	44	121	1.46748	9.11189e-10	Up	8.05247e-10	CNTN3	NA	NA	GO:0007399//nervous system development;GO:0007155//cell adhesion	K06761//contactin 3	gi|513205742|ref|XP_414433.4|//PREDICTED: contactin-3 isoform X1 [Gallus gallus];gi|971416361|ref|XP_015148713.1|//PREDICTED: contactin-3 isoform X2 [Gallus gallus]
395090	4675	71.6	164.01	1.2038	9.21294e-10	Up	8.14708e-10	TNFRSF8	GO:0070062//extracellular exosome;GO:0005887//integral component of plasma membrane	GO:0005031//tumor necrosis factor-activated receptor activity	GO:0045556//positive regulation of TRAIL biosynthetic process;GO:0071260//cellular response to mechanical stimulus;GO:0097190//apoptotic signaling pathway;GO:0042127//regulation of cell proliferation;GO:0032496//response to lipopolysaccharide;GO:0006954//inflammatory response;GO:0042535//positive regulation of tumor necrosis factor biosynthetic process;GO:0043065//positive regulation of apoptotic…	K05145//tumor necrosis factor receptor superfamily member 8	gi|971428631|ref|XP_015152303.1|//PREDICTED: tumor necrosis factor receptor superfamily member 8 isoform X2 [Gallus gallus];gi|971428633|ref|XP_015152304.1|//PREDICTED: tumor necrosis factor receptor superfamily member 8 isoform X3 [Gallus gallus];gi|45383273|ref|NP_989775.1|//tumor necrosis factor receptor superfamily member 8 precursor [Gallus gallus]
429329	541	51.92	7.14	-2.85425	9.41115e-10	Down	8.3314e-10	LOC429329	GO:0016021//integral component of membrane	NA	NA	K06264//platelet glycoprotein VI;K06512//leukocyte immunoglobulin-like receptor	gi|971448972|ref|XP_015129294.1|//PREDICTED: uncharacterized protein LOC429329 [Gallus gallus]
422193	5081	192	90	-1.08506	1.20709e-09	Down	1.0774e-09	DRP2	GO:0005886//plasma membrane	GO:0008270//zinc ion binding	NA	K10366//dystrophin	gi|971391689|ref|XP_015133878.1|//PREDICTED: dystrophin-related protein 2 isoform X2 [Gallus gallus];gi|971391693|ref|XP_015133880.1|//PREDICTED: dystrophin-related protein 2 isoform X4 [Gallus gallus];gi|971391687|ref|XP_015133877.1|//PREDICTED: dystrophin-related protein 2 isoform X1 [Gallus gallus];gi|971391691|ref|XP_015133879.1|//PREDICTED: dystrophin-related protein 2 isoform X3 [Gallus gal…
107050850	1474	49.88	129.59	1.38547	1.27136e-09	Up	1.13746e-09	LOC107050850	NA	NA	NA	K13755//calcium/calmodulin-dependent 3',5'-cyclic nucleotide phosphodiesterase [EC:3.1.4.17]	gi|971450807|ref|XP_015130039.1|//PREDICTED: calcium/calmodulin-dependent 3',5'-cyclic nucleotide phosphodiesterase 1B-like [Gallus gallus]
423134	3558	90	26	-1.78336	1.34606e-09	Down	1.20687e-09	LOC423134	NA	NA	NA	K05217//P2X purinoceptor 3	gi|971398095|ref|XP_015142384.1|//PREDICTED: P2X purinoceptor 3, partial [Gallus gallus]
100858750	1445	100	204	1.03662	1.40697e-09	Up	1.26257e-09	SLA2	NA	NA	NA	K08890//B lymphoid tyrosine kinase [EC:2.7.10.2];K08893//hemopoietic cell kinase [EC:2.7.10.2];K05856//lymphocyte cell-specific protein tyrosine kinase [EC:2.7.10.2]	gi|971427171|ref|XP_003642494.3|//PREDICTED: src-like-adapter 2 [Gallus gallus]
100859620	567	34.15	0	-6.08576	1.48131e-09	Down	1.33268e-09	LOC100859620	NA	NA	NA	K14377//osteoclast-associated immunoglobulin-like receptor;K06264//platelet glycoprotein VI	gi|971447655|ref|XP_015128776.1|//PREDICTED: osteoclast-associated immunoglobulin-like receptor, partial [Gallus gallus]
431092	1380	57	140	1.30444	1.67869e-09	Up	1.51477e-09	LOC431092	NA	NA	NA	K01415//endothelin-converting enzyme [EC:3.4.24.71]	gi|363737371|ref|XP_428644.3|//PREDICTED: endothelin-converting enzyme 2 [Gallus gallus]
100859032	4937	4.52	43.81	3.28491	1.71066e-09	Up	1.54428e-09	LOC100859032	GO:0005615//extracellular space	GO:0005132//type I interferon receptor binding;GO:0005125//cytokine activity	GO:0051607//defense response to virus;GO:0034141//positive regulation of toll-like receptor 3 signaling pathway;GO:0043330//response to exogenous dsRNA;GO:0002250//adaptive immune response;GO:0006959//humoral immune response;GO:0042100//B cell proliferation;GO:0002286//T cell activation involved in immune response;GO:0002323//natural killer cell activation involved in immune response;GO:0033141//…	K05414//interferon alpha	gi|45382199|ref|NP_990758.1|//interferon type A1/A2 precursor [Gallus gallus]
395350	5825	67.04	155.06	1.21778	1.84899e-09	Up	1.67199e-09	MYH7	GO:0016459//myosin complex	GO:0003779//actin binding;GO:0005524//ATP binding;GO:0003774//motor activity	GO:0055009//atrial cardiac muscle tissue morphogenesis;GO:0007512//adult heart development	K17751//myosin heavy chain 6/7	gi|50838836|ref|NP_001001302.1|//myosin-7 [Gallus gallus];gi|971425645|ref|XP_015151151.1|//PREDICTED: myosin-7 isoform X2 [Gallus gallus];gi|971425643|ref|XP_015151150.1|//PREDICTED: myosin-7 isoform X1 [Gallus gallus]
101749141	1920	135.45	53.53	-1.33129	1.9144e-09	Down	1.73188e-09	LOC101749141	NA	NA	NA	K06264//platelet glycoprotein VI;K06512//leukocyte immunoglobulin-like receptor	gi|971446405|ref|XP_015128206.1|//PREDICTED: alpha-1B-glycoprotein-like [Gallus gallus]
428447	5380	177.56	81.18	-1.12106	1.92044e-09	Down	1.73771e-09	ENTPD3	GO:0016021//integral component of membrane;GO:0005886//plasma membrane	GO:0017111//nucleoside-triphosphatase activity;GO:0017110//nucleoside-diphosphatase activity	GO:0009143//nucleoside triphosphate catabolic process;GO:0009134//nucleoside diphosphate catabolic process	K01510//apyrase [EC:3.6.1.5]	gi|513169203|ref|XP_004939490.1|//PREDICTED: ectonucleoside triphosphate diphosphohydrolase 3 isoform X1 [Gallus gallus];gi|971380845|ref|XP_015137261.1|//PREDICTED: ectonucleoside triphosphate diphosphohydrolase 3 isoform X2 [Gallus gallus]
396083	3052	98	31	-1.65246	2.01067e-09	Down	1.82129e-09	SYT1	GO:0030054//cell junction;GO:0043005//neuron projection;GO:0030672//synaptic vesicle membrane;GO:0005829//cytosol;GO:0005794//Golgi apparatus;GO:0042734//presynaptic membrane;GO:0016021//integral component of membrane;GO:0042584//chromaffin granule membrane	GO:0005544//calcium-dependent phospholipid binding;GO:0030276//clathrin binding;GO:0005509//calcium ion binding;GO:0019905//syntaxin binding;GO:0048306//calcium-dependent protein binding;GO:0005546//phosphatidylinositol-4,5-bisphosphate binding;GO:0050750//low-density lipoprotein particle receptor binding	GO:0048488//synaptic vesicle endocytosis;GO:0050806//positive regulation of synaptic transmission;GO:0046883//regulation of hormone secretion;GO:0051966//regulation of synaptic transmission, glutamatergic;GO:0006906//vesicle fusion;GO:0051592//response to calcium ion;GO:1903861//positive regulation of dendrite extension;GO:0017158//regulation of calcium ion-dependent exocytosis;GO:0098746//fast, …	K15290//synaptotagmin-1	gi|971370785|ref|XP_015134381.1|//PREDICTED: synaptotagmin-1 isoform X2 [Gallus gallus];gi|45384016|ref|NP_990502.1|//synaptotagmin-1 [Gallus gallus]
374259	3203	87.12	184.3	1.08903	2.06745e-09	Up	1.87312e-09	CACNB4	GO:0045202//synapse;GO:0005891//voltage-gated calcium channel complex	GO:0008331//high voltage-gated calcium channel activity	GO:0007528//neuromuscular junction development;GO:0050908//detection of light stimulus involved in visual perception;GO:0007214//gamma-aminobutyric acid signaling pathway;GO:0050852//T cell receptor signaling pathway;GO:0048538//thymus development;GO:0048747//muscle fiber development;GO:0019227//neuronal action potential propagation;GO:0046058//cAMP metabolic process;GO:0014051//gamma-aminobutyri…	K04865//voltage-dependent calcium channel beta-4	gi|50233822|ref|NP_001001733.1|//voltage-dependent L-type calcium channel subunit beta-4 isoform a [Gallus gallus];gi|793421456|ref|NP_001292608.1|//voltage-dependent L-type calcium channel subunit beta-4 isoform b [Gallus gallus]
101749246	714	87.1	184.17	1.08834	2.13379e-09	Up	1.93404e-09	LOC101749246	NA	NA	NA	K17751//myosin heavy chain 6/7	gi|971449217|ref|XP_015129390.1|//PREDICTED: myosin-7-like, partial [Gallus gallus]
407088	3315	83	23	-1.84343	2.57108e-09	Down	2.33977e-09	MASP1	GO:0005615//extracellular space	GO:0004252//serine-type endopeptidase activity;GO:0030246//carbohydrate binding;GO:0005509//calcium ion binding;GO:0048306//calcium-dependent protein binding;GO:0042803//protein homodimerization activity	GO:0045916//negative regulation of complement activation;GO:0001867//complement activation, lectin pathway	K03992//mannan-binding lectin serine protease 1 [EC:3.4.21.-]	gi|971410636|ref|XP_015146869.1|//PREDICTED: mannan-binding lectin serine protease 1 isoform X1 [Gallus gallus];gi|47087165|ref|NP_998751.1|//mannan-binding lectin serine protease 1 precursor [Gallus gallus]
428259	2479	61	12	-2.33773	2.76636e-09	Down	2.52523e-09	PNPLA1	NA	NA	NA	K16813//patatin-like phospholipase domain-containing protein 1 [EC:3.1.1.-]	gi|118102356|ref|XP_425818.2|//PREDICTED: patatin-like phospholipase domain-containing protein 1 [Gallus gallus]
423959	3459	132	52	-1.33591	2.76636e-09	Down	2.52546e-09	C6H10ORF90	NA	NA	NA	K16773//fragile-site associated tumor suppressor	gi|971403828|ref|XP_421818.5|//PREDICTED: LOW QUALITY PROTEIN: centrosomal protein C10orf90 homolog [Gallus gallus]
769899	611	43.07	4.45	-3.26676	2.80313e-09	Down	2.56171e-09	LOC769899	GO:0005576//extracellular region	NA	NA	K02599//Notch 1	gi|363744067|ref|XP_001233210.2|//PREDICTED: avidin-related protein 4/5 [Gallus gallus]
107050365	610	51.48	7.86	-2.70336	3.06155e-09	Down	2.80434e-09	LOC107050365	NA	NA	NA	K06264//platelet glycoprotein VI	gi|971449792|ref|XP_015129626.1|//PREDICTED: platelet glycoprotein VI-like, partial [Gallus gallus]
430371	657	155.87	67.66	-1.19592	3.10881e-09	Down	2.85002e-09	YKT6	NA	NA	NA	K08516//synaptobrevin homolog YKT6	gi|166091509|ref|NP_001107216.1|//synaptobrevin homolog YKT6 [Gallus gallus]
107050496	1888	89	185	1.0637	3.81401e-09	Up	3.51189e-09	LOC107050496	NA	NA	NA	K05655//ATP-binding cassette, subfamily B (MDR/TAP), member 8	gi|971450018|ref|XP_015129718.1|//PREDICTED: uncharacterized protein LOC107050496 [Gallus gallus]
497217	2970	123.34	47.2	-1.37773	3.97907e-09	Down	3.66922e-09	PCDHA7	GO:0016021//integral component of membrane;GO:0005886//plasma membrane	GO:0005509//calcium ion binding	GO:0007156//homophilic cell adhesion via plasma membrane adhesion molecules	K16493//protocadherin alpha	gi|162138884|ref|NP_001104607.1|//protocadherin alpha 7 precursor [Gallus gallus]
769139	939	46.38	6	-2.94242	4.17385e-09	Down	3.85524e-09	LOC769139	NA	NA	NA	K06240//laminin, alpha 3/5	gi|971432646|ref|XP_015154006.1|//PREDICTED: feather keratin 1-like isoform X1 [Gallus gallus]
107057153	773	78.89	21.51	-1.86679	4.63163e-09	Down	4.2932e-09	LOC107057153	GO:0043234//protein complex	GO:0008080//N-acetyltransferase activity	GO:0006474//N-terminal protein amino acid acetylation	K00327//NADPH-ferrihemoprotein reductase [EC:1.6.2.4]	gi|971425208|ref|XP_015150959.1|//PREDICTED: N-acetyltransferase 9 isoform X5 [Gallus gallus];gi|971444661|ref|XP_015157664.1|//PREDICTED: N-acetyltransferase 9-like isoform X2 [Gallus gallus]
416542	1365	38.04	3	-3.65643	5.05575e-09	Down	4.69992e-09	RPL3L	NA	NA	NA	K02925//large subunit ribosomal protein L3e	gi|478431001|ref|NP_001264488.1|//60S ribosomal protein L3-like [Gallus gallus];gi|971418813|ref|XP_015149688.1|//PREDICTED: 60S ribosomal protein L3-like isoform X1 [Gallus gallus];gi|971418815|ref|XP_015149689.1|//PREDICTED: 60S ribosomal protein L3-like isoform X2 [Gallus gallus]
107057173	1758	168.83	77.38	-1.11749	5.10917e-09	Down	4.75154e-09	LOC107057173	NA	NA	NA	NA	gi|971444696|ref|XP_015157681.1|//PREDICTED: endogenous retrovirus group K member 8 Gag polyprotein-like [Gallus gallus]
107050158	938	31.65	0	-5.97608	5.53688e-09	Down	5.15676e-09	LOC107050158	NA	NA	NA	K09228//KRAB domain-containing zinc finger protein	gi|971449299|ref|XP_015129425.1|//PREDICTED: zinc finger protein 239-like, partial [Gallus gallus]
424711	9865	137.39	56.87	-1.26449	6.04612e-09	Down	5.64728e-09	LRRC7	NA	NA	NA	K12796//erbb2-interacting protein	gi|513198512|ref|XP_004936949.1|//PREDICTED: leucine-rich repeat-containing protein 7 isoform X9 [Gallus gallus];gi|971408916|ref|XP_015146577.1|//PREDICTED: leucine-rich repeat-containing protein 7 isoform X6 [Gallus gallus];gi|513198491|ref|XP_004936943.1|//PREDICTED: leucine-rich repeat-containing protein 7 isoform X1 [Gallus gallus];gi|513198503|ref|XP_003641743.2|//PREDICTED: leucine-rich re…
107057013	3548	0	31.27	5.97476	6.17863e-09	Up	5.7758e-09	LOC107057013	NA	NA	NA	K14404//cleavage and polyadenylation specificity factor subunit 4	gi|971444225|ref|XP_015157471.1|//PREDICTED: uncharacterized protein LOC107057013 isoform X1 [Gallus gallus];gi|971444229|ref|XP_015157473.1|//PREDICTED: uncharacterized protein LOC107057013 isoform X3 [Gallus gallus];gi|971444227|ref|XP_015157472.1|//PREDICTED: uncharacterized protein LOC107057013 isoform X2 [Gallus gallus]
100858284	822	65.5	14.95	-2.1233	6.23206e-09	Down	5.82813e-09	LOC100858284	NA	NA	NA	K15620//golgi phosphoprotein 3	gi|971446926|ref|XP_015128451.1|//PREDICTED: Golgi phosphoprotein 3-like isoform X3 [Gallus gallus];gi|971446922|ref|XP_015128449.1|//PREDICTED: Golgi phosphoprotein 3-like isoform X1 [Gallus gallus];gi|971446924|ref|XP_015128450.1|//PREDICTED: Golgi phosphoprotein 3-like isoform X2 [Gallus gallus]
107055511	3090	1.05	31.93	4.9345	6.30214e-09	Up	5.89489e-09	LOC107055511	NA	NA	NA	NA	gi|971441152|ref|XP_015156145.1|//PREDICTED: uncharacterized protein LOC107055511 [Gallus gallus]
107050937	543	2.72	36.36	3.74872	7.30791e-09	Up	6.86512e-09	LOC107050937	NA	NA	NA	K06264//platelet glycoprotein VI;K06741//natural cytotoxicity triggering receptor 1;K06512//leukocyte immunoglobulin-like receptor	gi|971450959|ref|XP_015130101.1|//PREDICTED: killer cell immunoglobulin-like receptor 3DL3, partial [Gallus gallus]
107055728	959	87.74	27	-1.69223	7.63035e-09	Down	7.19e-09	LOC107055728	NA	NA	NA	K20689//Rho guanine nucleotide exchange factor 17	gi|971441595|ref|XP_015156341.1|//PREDICTED: rho guanine nucleotide exchange factor 17-like [Gallus gallus]
428726	4467	93	30	-1.62422	7.6594e-09	Down	7.22031e-09	FSTL5	NA	GO:0005509//calcium ion binding	NA	K17341//hemicentin	gi|971392648|ref|XP_015140806.1|//PREDICTED: follistatin-related protein 5 isoform X2 [Gallus gallus];gi|513181851|ref|XP_004940968.1|//PREDICTED: follistatin-related protein 5 isoform X1 [Gallus gallus]
107055587	1234	53.7	130.53	1.28944	7.79215e-09	Up	7.34995e-09	LOC107055587	NA	NA	NA	K12172//E3 SUMO-protein ligase RanBP2	gi|971441353|ref|XP_015156243.1|//PREDICTED: ranBP2-like and GRIP domain-containing protein 3 [Gallus gallus]
107049647	1857	40.11	109	1.45034	7.9011e-09	Up	7.45574e-09	LOC107049647	NA	NA	NA	K10352//myosin heavy chain	gi|971447899|ref|XP_015128871.1|//PREDICTED: translation initiation factor IF-2-like [Gallus gallus]
426725	2307	71	18	-1.97177	7.99273e-09	Down	7.54528e-09	AQP11	GO:0009986//cell surface;GO:0016021//integral component of membrane	GO:0005215//transporter activity	GO:0006810//transport	K09870//aquaporin-11	gi|971378801|ref|XP_015136362.1|//PREDICTED: aquaporin-11 [Gallus gallus]
770761	3330	18	70	1.96741	9.67977e-09	Up	9.1862e-09	MSLNL	NA	NA	NA	K20733//mesothelin	gi|513208340|ref|XP_001234087.3|//PREDICTED: mesothelin-like protein [Gallus gallus]
107049409	2930	51.19	126.03	1.30788	9.68029e-09	Up	9.18855e-09	LOC107049409	NA	NA	NA	K14165//atypical dual specificity phosphatase [EC:3.1.3.16 3.1.3.48]	gi|971446810|ref|XP_015128398.1|//PREDICTED: uncharacterized protein LOC107049409 [Gallus gallus]
101751605	11536	55.76	133.04	1.26261	9.78412e-09	Up	9.28898e-09	LOC101751605	NA	NA	NA	K04257//olfactory receptor	gi|971396330|ref|XP_015141579.1|//PREDICTED: olfactory receptor 1009-like [Gallus gallus]
107050233	1915	0	30.31	5.92977	1.02927e-08	Up	9.78564e-09	LOC107050233	NA	NA	NA	K14165//atypical dual specificity phosphatase [EC:3.1.3.16 3.1.3.48];K04257//olfactory receptor	gi|971449523|ref|XP_015129519.1|//PREDICTED: uncharacterized protein LOC107050233 [Gallus gallus]
101750757	1500	94	31	-1.59234	1.03046e-08	Down	9.79896e-09	LOC101750757	NA	NA	NA	NA	gi|971432529|ref|XP_015153950.1|//PREDICTED: uncharacterized protein LOC101750757 [Gallus gallus]
107051160	1092	14	62	2.15489	1.03844e-08	Up	9.87884e-09	LOC107051160	NA	NA	NA	K09620//kallikrein 11 [EC:3.4.21.-];K09622//kallikrein 14 [EC:3.4.21.-]	gi|971451472|ref|XP_015130300.1|//PREDICTED: kallikrein-14-like [Gallus gallus]
107055958	1512	70.18	154.05	1.14232	1.19013e-08	Up	1.13584e-08	LOC107055958	NA	NA	NA	NA	gi|971442022|ref|XP_015156520.1|//PREDICTED: uncharacterized protein LOC107055958 [Gallus gallus]
107049648	1078	2.54	34.98	3.79168	1.2138e-08	Up	1.1589e-08	LOC107049648	NA	NA	NA	K14165//atypical dual specificity phosphatase [EC:3.1.3.16 3.1.3.48];K04257//olfactory receptor	gi|971447909|ref|XP_015128877.1|//PREDICTED: coiled-coil domain-containing protein 81-like, partial [Gallus gallus]
395547	1231	184	90	-1.02366	1.31701e-08	Down	1.25871e-08	TMOD4	GO:0005865//striated muscle thin filament	GO:0051015//actin filament binding;GO:0005523//tropomyosin binding	GO:0006936//muscle contraction;GO:0051694//pointed-end actin filament capping;GO:0030239//myofibril assembly	K10370//tropomodulin	gi|45382121|ref|NP_990105.1|//tropomodulin-4 [Gallus gallus];gi|971433021|ref|XP_015135487.1|//PREDICTED: tropomodulin-4 isoform X1 [Gallus gallus]
107049767	987	29.88	0	-5.89306	1.41823e-08	Down	1.35817e-08	LOC107049767	NA	NA	NA	K16912//ribosomal biogenesis protein LAS1	gi|971448354|ref|XP_015129063.1|//PREDICTED: mesoderm induction early response protein 3-like [Gallus gallus]
100857134	4282	156	71	-1.12761	1.49109e-08	Down	1.42994e-08	GADL1	NA	NA	NA	K18966//sulfinoalanine decarboxylase / aspartate 1-decarboxylase [EC:4.1.1.29 4.1.1.11]	gi|513169152|ref|XP_004939481.1|//PREDICTED: acidic amino acid decarboxylase GADL1 [Gallus gallus]
423016	1263	22	76	1.79654	1.86054e-08	Up	1.79531e-08	DRD4	GO:0005887//integral component of plasma membrane;GO:0098794//postsynapse	GO:0001588//dopamine neurotransmitter receptor activity, coupled via Gs;GO:0004993//G-protein coupled serotonin receptor activity;GO:0008144//drug binding;GO:0042802//identical protein binding;GO:0035240//dopamine binding;GO:0017124//SH3 domain binding;GO:0001591//dopamine neurotransmitter receptor activity, coupled via Gi/Go	GO:0050709//negative regulation of protein secretion;GO:0008344//adult locomotory behavior;GO:0007195//adenylate cyclase-inhibiting dopamine receptor signaling pathway;GO:0007210//serotonin receptor signaling pathway;GO:0042053//regulation of dopamine metabolic process;GO:0050482//arachidonic acid secretion;GO:0007194//negative regulation of adenylate cyclase activity;GO:0034776//response to hist…	K04147//dopamine receptor D4	gi|218664507|ref|NP_001136321.1|//D(4) dopamine receptor [Gallus gallus]
107056918	6642	168.92	80.39	-1.0632	1.91714e-08	Down	1.85141e-08	LOC107056918	NA	NA	NA	K16494//protocadherin beta	gi|971443982|ref|XP_015157363.1|//PREDICTED: protocadherin beta-15-like [Gallus gallus]
107055532	3558	6.04	43.38	2.85246	1.92203e-08	Up	1.8565e-08	LOC107055532	NA	NA	NA	K13172//serine/arginine repetitive matrix protein 2;K19998//sec1 family domain-containing protein 1	gi|971441218|ref|XP_015156180.1|//PREDICTED: serine/arginine repetitive matrix protein 1-like isoform X2 [Gallus gallus];gi|971441220|ref|XP_015156181.1|//PREDICTED: serine/arginine repetitive matrix protein 1-like isoform X3 [Gallus gallus];gi|971441212|ref|XP_015156176.1|//PREDICTED: serine/arginine repetitive matrix protein 1-like isoform X1 [Gallus gallus];gi|971441222|ref|XP_015156182.1|//PR…
107049656	1071	52.01	125.13	1.27462	2.07858e-08	Up	2.00971e-08	LOC107049656	NA	NA	NA	K09228//KRAB domain-containing zinc finger protein	gi|971447938|ref|XP_015128886.1|//PREDICTED: zinc finger protein 239-like, partial [Gallus gallus]
107049880	702	108.71	40.98	-1.39944	2.16586e-08	Down	2.09783e-08	LOC107049880	NA	NA	NA	NA	gi|971448633|ref|XP_015129159.1|//PREDICTED: uncharacterized protein LOC107049880, partial [Gallus gallus]
418715	1720	32	93	1.54721	2.1981e-08	Up	2.13075e-08	IL1R2	NA	NA	NA	K04387//interleukin 1 receptor type II	gi|513164267|ref|XP_416914.3|//PREDICTED: interleukin-1 receptor type 2 isoform X1 [Gallus gallus];gi|971376737|ref|XP_015133296.1|//PREDICTED: interleukin-1 receptor type 2 isoform X2 [Gallus gallus]
422097	3840	58	134	1.21616	2.25156e-08	Up	2.1843e-08	WFIKKN2	NA	NA	NA	K06238//collagen, type VI, alpha;K03909//tissue factor pathway inhibitor	gi|118099905|ref|XP_420100.2|//PREDICTED: WAP, Kazal, immunoglobulin, Kunitz and NTR domain-containing protein 2 [Gallus gallus]
422064	3368	48	8	-2.57691	2.32316e-08	Down	2.25689e-08	PTCHD4	NA	NA	NA	K12385//Niemann-Pick C1 protein	gi|307078142|ref|NP_001182491.1|//patched domain-containing protein 4 [Gallus gallus];gi|971390780|ref|XP_015140631.1|//PREDICTED: patched domain-containing protein 4 isoform X1 [Gallus gallus]
421875	6150	141	62	-1.17731	2.47697e-08	Down	2.41058e-08	BAI3	NA	NA	NA	K04598//brain-specific angiogenesis inhibitor 3	gi|971389808|ref|XP_419892.4|//PREDICTED: adhesion G protein-coupled receptor B3 isoform X1 [Gallus gallus];gi|971389814|ref|XP_015140295.1|//PREDICTED: adhesion G protein-coupled receptor B3 isoform X3 [Gallus gallus];gi|971389812|ref|XP_015140294.1|//PREDICTED: adhesion G protein-coupled receptor B3 isoform X2 [Gallus gallus];gi|971389816|ref|XP_015140296.1|//PREDICTED: adhesion G protein-coupl…
417180	5961	95	33	-1.51741	2.6876e-08	Down	2.6197e-08	LAMC3	NA	NA	NA	K06247//laminin, gamma 3	gi|971423632|ref|XP_015135225.1|//PREDICTED: laminin subunit gamma-3 isoform X3 [Gallus gallus];gi|971423628|ref|XP_415462.5|//PREDICTED: laminin subunit gamma-3 isoform X1 [Gallus gallus];gi|971423630|ref|XP_004945941.2|//PREDICTED: laminin subunit gamma-3 isoform X2 [Gallus gallus]
770710	9394	125.49	52.24	-1.2563	3.08032e-08	Down	3.01433e-08	GABRD	NA	NA	NA	K05184//gamma-aminobutyric acid receptor subunit delta	gi|513219552|ref|XP_004947450.1|//PREDICTED: gamma-aminobutyric acid receptor subunit delta isoform X2 [Gallus gallus];gi|513219549|ref|XP_001234041.2|//PREDICTED: gamma-aminobutyric acid receptor subunit delta isoform X1 [Gallus gallus];gi|971429269|ref|XP_015152593.1|//PREDICTED: gamma-aminobutyric acid receptor subunit delta isoform X3 [Gallus gallus]
770511	7410	40	5	-2.99195	3.55171e-08	Down	3.49338e-08	GABRA2	GO:0030424//axon;GO:0098794//postsynapse;GO:0030285//integral component of synaptic vesicle membrane;GO:0005886//plasma membrane	GO:0005230//extracellular ligand-gated ion channel activity;GO:0004890//GABA-A receptor activity;GO:0008503//benzodiazepine receptor activity	GO:0001505//regulation of neurotransmitter levels;GO:0006821//chloride transport;GO:0007214//gamma-aminobutyric acid signaling pathway;GO:0034220//ion transmembrane transport;GO:0099565//chemical synaptic transmission, postsynaptic;GO:0006836//neurotransmitter transport	K05175//gamma-aminobutyric acid receptor subunit alpha	gi|971394805|ref|XP_015140969.1|//PREDICTED: gamma-aminobutyric acid receptor subunit alpha-2 isoform X1 [Gallus gallus]
424326	1857	61	137	1.17534	3.68622e-08	Up	3.6306e-08	UPP2	NA	NA	NA	K00757//uridine phosphorylase [EC:2.4.2.3]	gi|118093961|ref|XP_422171.2|//PREDICTED: uridine phosphorylase 2 isoform X2 [Gallus gallus];gi|971406783|ref|XP_015145676.1|//PREDICTED: uridine phosphorylase 2 isoform X1 [Gallus gallus]
107057291	1467	28.08	0	-5.80342	3.72383e-08	Down	3.6705e-08	LOC107057291	NA	NA	NA	NA	gi|971444977|ref|XP_015157806.1|//PREDICTED: uncharacterized protein LOC107057291 isoform X2 [Gallus gallus];gi|971444975|ref|XP_015157805.1|//PREDICTED: uncharacterized protein LOC107057291 isoform X1 [Gallus gallus]
769245	996	75	22	-1.76134	3.80539e-08	Down	3.75381e-08	CLDN19	NA	NA	NA	K06087//claudin	gi|513220374|ref|XP_003642589.2|//PREDICTED: claudin-19 [Gallus gallus]
768548	3181	75	22	-1.76134	3.80539e-08	Down	3.75381e-08	FAM222A	NA	NA	NA	NA	gi|971421345|ref|XP_015130991.1|//PREDICTED: protein FAM222A [Gallus gallus]
107053960	3350	0	27.85	5.80765	3.87683e-08	Up	3.82578e-08	LOC107053960	GO:0016021//integral component of membrane	NA	NA	K02989//small subunit ribosomal protein S5e;K20242//ecotropic viral integration site 5 protein;K18660//malonyl-CoA/methylmalonyl-CoA synthetase [EC:6.2.1.-]	gi|971408010|ref|XP_015146184.1|//PREDICTED: protein FAM69A isoform X2 [Gallus gallus]
429198	1476	47	8	-2.54654	3.92885e-08	Down	3.88164e-08	FSCN2	GO:0015629//actin cytoskeleton;GO:0032420//stereocilium;GO:0005737//cytoplasm	GO:0051015//actin filament binding;GO:0030674//protein binding, bridging	GO:0007015//actin filament organization;GO:0042462//eye photoreceptor cell development	K17455//fascin 1/2	gi|295148232|ref|NP_001171209.1|//fascin-2 [Gallus gallus]
428315	3495	68	147	1.12026	4.05939e-08	Up	4.01529e-08	CCR7	GO:0009897//external side of plasma membrane;GO:0005622//intracellular;GO:0016021//integral component of membrane	GO:0035758//chemokine (C-C motif) ligand 21 binding;GO:0038121//C-C motif chemokine 21 receptor activity;GO:0035757//chemokine (C-C motif) ligand 19 binding;GO:0038117//C-C motif chemokine 19 receptor activity	GO:0032649//regulation of interferon-gamma production;GO:2000525//positive regulation of T cell costimulation;GO:2000526//positive regulation of glycoprotein biosynthetic process involved in immunological synapse formation;GO:0002606//positive regulation of dendritic cell antigen processing and presentation;GO:0002885//positive regulation of hypersensitivity;GO:0002922//positive regulation of hum…	K04182//C-C chemokine receptor type 7	gi|311771569|ref|NP_001185681.1|//C-C chemokine receptor type 7 precursor [Gallus gallus]
107049144	1651	49.24	118.78	1.27844	4.29564e-08	Up	4.26052e-08	LOC107049144	NA	NA	NA	K06264//platelet glycoprotein VI;K06512//leukocyte immunoglobulin-like receptor	gi|971442243|ref|XP_015156614.1|//PREDICTED: leukocyte immunoglobulin-like receptor subfamily A member 2 [Gallus gallus]
100858713	2404	41.15	106.01	1.37328	4.52505e-08	Up	4.49587e-08	LOC100858713	NA	NA	NA	K14610//solute carrier family 19 (thiamine transporter), member 2/3	gi|363737132|ref|XP_003641805.1|//PREDICTED: thiamine transporter 2-like [Gallus gallus]
107055160	1957	45.27	7.41	-2.60296	4.78702e-08	Down	4.76351e-08	LOC107055160	NA	NA	NA	K04890//potassium voltage-gated channel Shaw-related subfamily C member 4	gi|971433584|ref|XP_015154358.1|//PREDICTED: LOW QUALITY PROTEIN: potassium voltage-gated channel subfamily C member 4-like, partial [Gallus gallus]
107055519	4853	27.48	0	-5.77226	5.13925e-08	Down	5.12387e-08	LOC107055519	NA	NA	NA	K13172//serine/arginine repetitive matrix protein 2;K19998//sec1 family domain-containing protein 1	gi|971441179|ref|XP_015156159.1|//PREDICTED: serine/arginine repetitive matrix protein 1-like isoform X4 [Gallus gallus];gi|971441175|ref|XP_015156157.1|//PREDICTED: serine/arginine repetitive matrix protein 1-like isoform X2 [Gallus gallus];gi|971441171|ref|XP_015156154.1|//PREDICTED: serine/arginine repetitive matrix protein 1-like isoform X1 [Gallus gallus];gi|971441177|ref|XP_015156158.1|//PR…
107055430	4291	33.34	92.72	1.48368	5.88484e-08	Up	5.88305e-08	LOC107055430	NA	NA	NA	K00025//malate dehydrogenase [EC:1.1.1.37];K14401//cleavage and polyadenylation specificity factor subunit 1;K16803//cytoskeleton-associated protein 5;K01495//GTP cyclohydrolase I [EC:3.5.4.16]	gi|971437301|ref|XP_015155907.1|//PREDICTED: LOW QUALITY PROTEIN: endogenous retrovirus group K member 11 Pol protein-like [Gallus gallus]
421690	2677	28	1	-4.79931	6.26011e-08	Down	6.26661e-08	LOC421690	NA	NA	NA	K08332//null	gi|971388000|ref|XP_015139668.1|//PREDICTED: vacuolar protein 8-like isoform X3 [Gallus gallus];gi|971388004|ref|XP_015139669.1|//PREDICTED: vacuolar protein 8-like isoform X6 [Gallus gallus];gi|513176876|ref|XP_004935764.1|//PREDICTED: vacuolar protein 8-like isoform X1 [Gallus gallus];gi|513176879|ref|XP_419727.4|//PREDICTED: vacuolar protein 8-like isoform X2 [Gallus gallus];gi|513176882|ref|X…
107055219	1250	6.62	42.24	2.68176	7.61073e-08	Up	7.65955e-08	LOC107055219	NA	NA	NA	K06856//immunoglobulin heavy chain;K10784//T cell receptor alpha chain V region	gi|971434412|ref|XP_015154661.1|//PREDICTED: uncharacterized protein LOC107055219 [Gallus gallus]
772005	3801	111.68	45.07	-1.30108	7.75393e-08	Down	7.81558e-08	LOC772005	NA	NA	NA	K00061//11-cis-retinol dehydrogenase [EC:1.1.1.315]	gi|971405491|ref|XP_015145185.1|//PREDICTED: retinol dehydrogenase 7-like [Gallus gallus]
107056302	652	3.42	34.19	3.32955	7.96523e-08	Up	8.03468e-08	LOC107056302	NA	NA	NA	K06458//T-cell surface glycoprotein CD8 alpha chain	gi|971442779|ref|XP_015156843.1|//PREDICTED: uncharacterized protein LOC107056302 [Gallus gallus]
420340	6179	80	162	1.02597	8.00641e-08	Up	8.07929e-08	FER1L6	NA	NA	NA	K19949//otoferlin	gi|513173484|ref|XP_003640913.2|//PREDICTED: fer-1-like protein 6 isoform X1 [Gallus gallus];gi|513173487|ref|XP_004940086.1|//PREDICTED: fer-1-like protein 6 isoform X2 [Gallus gallus]
419269	2762	13	55.55	2.10332	8.98092e-08	Up	9.08681e-08	RAD21L1	NA	NA	NA	K06670//cohesin complex subunit SCC1	gi|971427528|ref|XP_015151918.1|//PREDICTED: double-strand-break repair protein rad21-like protein 1 isoform X1 [Gallus gallus];gi|971427532|ref|XP_015151920.1|//PREDICTED: double-strand-break repair protein rad21-like protein 1 isoform X3 [Gallus gallus];gi|971427530|ref|XP_015151919.1|//PREDICTED: double-strand-break repair protein rad21-like protein 1 isoform X2 [Gallus gallus];gi|971427536|re…
107051423	638	138.33	62.91	-1.1287	9.02084e-08	Down	9.13239e-08	LOC107051423	NA	NA	NA	K17277//epidermal growth factor receptor kinase substrate 8	gi|971451931|ref|XP_015130507.1|//PREDICTED: epidermal growth factor receptor kinase substrate 8-like protein 3 [Gallus gallus]
100858023	4875	44.3	109.04	1.30753	9.04423e-08	Up	9.15781e-08	LOC100858023	NA	NA	NA	NA	gi|971403813|ref|XP_015144533.1|//PREDICTED: neuropeptide S [Gallus gallus]
107050087	5753	68.02	144.46	1.09469	9.0805e-08	Up	9.19628e-08	LOC107050087	NA	NA	NA	NA	gi|971449151|ref|XP_015129363.1|//PREDICTED: uncharacterized protein LOC107050087 [Gallus gallus]
421946	7609	43	107	1.32325	9.09804e-08	Up	9.21579e-08	FAM84A	NA	NA	NA	K10461//kelch-like protein 24/35;K16817//HRAS-like suppressor 3 [EC:3.1.1.32 3.1.1.4]	gi|50745045|ref|XP_419958.1|//PREDICTED: protein FAM84A [Gallus gallus]
416159	7131	63	137	1.1288	9.52742e-08	Up	9.67817e-08	ATP10B	NA	NA	NA	K01530//phospholipid-translocating ATPase [EC:3.6.3.1]	gi|513206327|ref|XP_004944865.1|//PREDICTED: probable phospholipid-transporting ATPase VB [Gallus gallus]
414343	693	164	81	-1.00965	1.06003e-07	Down	1.08006e-07	AvBD9	GO:0005576//extracellular region	NA	GO:0050832//defense response to fungus;GO:0050829//defense response to Gram-negative bacterium;GO:0031640//killing of cells of other organism	NA	gi|48675889|ref|NP_001001611.1|//gallinacin-9 preproprotein [Gallus gallus]
421721	1619	26	0	-5.69239	1.1478e-07	Down	1.17235e-07	TRDN	NA	NA	NA	NA	gi|971388923|ref|XP_015139957.1|//PREDICTED: triadin isoform X1 [Gallus gallus];gi|971388925|ref|XP_015139958.1|//PREDICTED: triadin isoform X2 [Gallus gallus];gi|971388927|ref|XP_015139959.1|//PREDICTED: triadin isoform X3 [Gallus gallus];gi|971388929|ref|XP_015139960.1|//PREDICTED: triadin isoform X4 [Gallus gallus]
422770	13400	81	27	-1.57691	1.22658e-07	Down	1.25399e-07	GABRA4	NA	NA	NA	K05175//gamma-aminobutyric acid receptor subunit alpha	gi|118090514|ref|XP_420724.2|//PREDICTED: gamma-aminobutyric acid receptor subunit alpha-4 isoform X2 [Gallus gallus];gi|513184268|ref|XP_004936115.1|//PREDICTED: gamma-aminobutyric acid receptor subunit alpha-4 isoform X1 [Gallus gallus]
428656	3605	65.01	139.01	1.1045	1.27514e-07	Up	1.30462e-07	MFSD2B	NA	NA	NA	K08824//cyclin-dependent kinase-like [EC:2.7.11.22]	gi|513179124|ref|XP_004935847.1|//PREDICTED: major facilitator superfamily domain-containing protein 2B isoform X2 [Gallus gallus];gi|513179121|ref|XP_426214.4|//PREDICTED: major facilitator superfamily domain-containing protein 2B isoform X1 [Gallus gallus]
769107	2432	81.13	162	1.00574	1.27625e-07	Up	1.306e-07	HTR1D	NA	NA	NA	K04153//5-hydroxytryptamine receptor 1	gi|971430449|ref|XP_015153069.1|//PREDICTED: 5-hydroxytryptamine receptor 1D [Gallus gallus]
427821	4657	124.33	54.27	-1.1879	1.28379e-07	Down	1.31421e-07	GAS2L2	NA	NA	NA	K10382//dystonin	gi|513215560|ref|XP_004946562.1|//PREDICTED: GAS2-like protein 2 [Gallus gallus]
421138	4227	24	75	1.6519	1.30515e-07	Up	1.33707e-07	TOX	NA	NA	NA	K10802//high mobility group protein B1;K18808//toll-like receptor 13	gi|971383990|ref|XP_015138160.1|//PREDICTED: thymocyte selection-associated high mobility group box protein TOX isoform X2 [Gallus gallus];gi|971383988|ref|XP_015138159.1|//PREDICTED: thymocyte selection-associated high mobility group box protein TOX isoform X1 [Gallus gallus];gi|971383992|ref|XP_015138161.1|//PREDICTED: thymocyte selection-associated high mobility group box protein TOX isoform X…
770279	3502	159	78	-1.01943	1.31111e-07	Down	1.34343e-07	SLC35F1	NA	NA	NA	K15287//solute carrier family 35, member F1/2	gi|971389002|ref|XP_015139978.1|//PREDICTED: solute carrier family 35 member F1 isoform X4 [Gallus gallus];gi|118088624|ref|XP_001233614.1|//PREDICTED: solute carrier family 35 member F1 isoform X1 [Gallus gallus];gi|513177470|ref|XP_004940338.1|//PREDICTED: solute carrier family 35 member F1 isoform X3 [Gallus gallus];gi|971388999|ref|XP_015139977.1|//PREDICTED: solute carrier family 35 member F…
420962	3087	157.38	76.95	-1.02421	1.35861e-07	Down	1.3934e-07	EPB41L4B	NA	NA	NA	K21111//band 4.1-like protein 4B	gi|971382968|ref|XP_015137832.1|//PREDICTED: band 4.1-like protein 4B isoform X3 [Gallus gallus];gi|971382966|ref|XP_015137831.1|//PREDICTED: band 4.1-like protein 4B isoform X2 [Gallus gallus];gi|971382972|ref|XP_015137834.1|//PREDICTED: band 4.1-like protein 4B isoform X5 [Gallus gallus];gi|971382964|ref|XP_015137830.1|//PREDICTED: band 4.1-like protein 4B isoform X1 [Gallus gallus]
107055529	1911	0	25.27	5.6674	1.58086e-07	Up	1.63137e-07	LOC107055529	NA	NA	NA	NA	gi|971373696|ref|XP_015148597.1|//PREDICTED: uncharacterized protein LOC107054380 [Gallus gallus]
416618	2302	22	71	1.69836	1.61372e-07	Up	1.66652e-07	SDR42E2	GO:0016021//integral component of membrane	GO:0003854//3-beta-hydroxy-delta5-steroid dehydrogenase activity	GO:0006694//steroid biosynthetic process;GO:0055114//oxidation-reduction process	K07748//sterol-4alpha-carboxylate 3-dehydrogenase (decarboxylating) [EC:1.1.1.170]	gi|304434702|ref|NP_001182086.1|//putative short-chain dehydrogenase/reductase family 42E member 2 [Gallus gallus];gi|971418866|ref|XP_015149714.1|//PREDICTED: putative short-chain dehydrogenase/reductase family 42E member 2 isoform X2 [Gallus gallus]
107052493	1533	5.55	38.31	2.79521	1.62742e-07	Up	1.6813e-07	LOC107052493	NA	NA	NA	K09228//KRAB domain-containing zinc finger protein;K15261//poly [ADP-ribose] polymerase 10/14/15 [EC:2.4.2.30]	gi|971379574|ref|XP_015136683.1|//PREDICTED: GTPase IMAP family member 7-like [Gallus gallus]
422425	3382	54	122	1.1839	1.65782e-07	Up	1.71588e-07	SPOCK3	NA	NA	NA	K08136//sparc/osteonectin, cwcv and kazal-like domains proteoglycan (testican)	gi|971392623|ref|XP_015140795.1|//PREDICTED: testican-3 isoform X3 [Gallus gallus];gi|363733012|ref|XP_003641187.1|//PREDICTED: testican-3 isoform X2 [Gallus gallus];gi|118089797|ref|XP_420393.2|//PREDICTED: testican-3 isoform X1 [Gallus gallus]
107050094	1579	142.97	67.57	-1.07321	1.77335e-07	Down	1.8392e-07	LOC107050094	NA	NA	NA	NA	gi|971449171|ref|XP_015129373.1|//PREDICTED: uncharacterized protein LOC107050094 [Gallus gallus]
107057199	1161	59.57	129.79	1.13157	1.90708e-07	Up	1.98558e-07	LOC107057199	NA	NA	NA	K11514//Borealin	gi|971444698|ref|XP_015157682.1|//PREDICTED: borealin-like isoform X1 [Gallus gallus]
107056941	4228	110.75	46.26	-1.25142	2.02489e-07	Down	2.11174e-07	LOC107056941	NA	NA	NA	K16494//protocadherin beta	gi|971444020|ref|XP_015157381.1|//PREDICTED: protocadherin beta-15-like [Gallus gallus]
424310	1546	52.02	12.01	-2.10678	2.32849e-07	Down	2.43686e-07	LYPD6B	NA	NA	NA	K08576//calpain-7 [EC:3.4.22.-]	gi|971405950|ref|XP_015145361.1|//PREDICTED: ly6/PLAUR domain-containing protein 6B isoform X2 [Gallus gallus];gi|50750812|ref|XP_422156.1|//PREDICTED: ly6/PLAUR domain-containing protein 6B isoform X1 [Gallus gallus]
418114	4278	116	50	-1.20608	2.37435e-07	Down	2.48623e-07	LOC418114	NA	NA	NA	K16330//pseudouridylate synthase / pseudouridine kinase [EC:4.2.1.70 2.7.1.83]	gi|971372284|ref|XP_015142932.1|//PREDICTED: pseudouridine-metabolizing bifunctional protein C1861.05-like isoform X2 [Gallus gallus];gi|971372278|ref|XP_015142900.1|//PREDICTED: pseudouridine-metabolizing bifunctional protein C1861.05-like isoform X1 [Gallus gallus]
395946	8463	55.65	123.29	1.15565	2.4192e-07	Up	2.53504e-07	SCN9A	NA	NA	NA	K04834//voltage-gated sodium channel type II alpha	gi|647570007|ref|NP_001280211.1|//sodium channel protein type 9 subunit alpha [Gallus gallus];gi|971405351|ref|XP_422021.5|//PREDICTED: sodium channel protein type 9 subunit alpha isoform X1 [Gallus gallus];gi|971405353|ref|XP_015145123.1|//PREDICTED: sodium channel protein type 9 subunit alpha isoform X2 [Gallus gallus]
100859180	1758	4.29	34.33	3.00847	2.65762e-07	Up	2.79508e-07	LOC100859180	GO:0016021//integral component of membrane	GO:0004930//G-protein coupled receptor activity	GO:0007186//G-protein coupled receptor signaling pathway	K04328//free fatty acid receptor 2	gi|971825862|ref|NP_001305353.1|//G-protein coupled receptor 42-like [Gallus gallus]
107049126	534	0	24.28	5.60975	2.72146e-07	Up	2.86275e-07	LOC107049126	GO:0016021//integral component of membrane	NA	NA	K14377//osteoclast-associated immunoglobulin-like receptor;K06264//platelet glycoprotein VI	gi|971449168|ref|XP_015129372.1|//PREDICTED: immunoglobulin superfamily member 1-like, partial [Gallus gallus]
101749090	1906	14.07	55.2	1.98009	2.84843e-07	Up	3.00123e-07	LOC101749090	NA	NA	NA	K06458//T-cell surface glycoprotein CD8 alpha chain	gi|971395960|ref|XP_015141430.1|//PREDICTED: T-cell surface glycoprotein CD8 alpha chain-like [Gallus gallus]
107055517	3173	0	24.17	5.60319	2.89016e-07	Up	3.04797e-07	LOC107055517	NA	NA	NA	K13172//serine/arginine repetitive matrix protein 2;K19998//sec1 family domain-containing protein 1	gi|971441164|ref|XP_015156151.1|//PREDICTED: uncharacterized protein LOC107055517 [Gallus gallus]
101749724	2556	42.33	7.64	-2.46199	2.93938e-07	Down	3.10101e-07	LOC101749724	NA	NA	NA	K14165//atypical dual specificity phosphatase [EC:3.1.3.16 3.1.3.48];K04257//olfactory receptor	gi|971441045|ref|XP_015156095.1|//PREDICTED: coiled-coil domain-containing protein 81-like isoform X5 [Gallus gallus];gi|971441037|ref|XP_015156091.1|//PREDICTED: uncharacterized protein LOC101749724 isoform X1 [Gallus gallus];gi|971441049|ref|XP_015156096.1|//PREDICTED: coiled-coil domain-containing protein 81-like isoform X6 [Gallus gallus];gi|971441039|ref|XP_015156092.1|//PREDICTED: uncharact…
417883	1454	70	22	-1.6618	3.16749e-07	Down	3.35444e-07	NTS	NA	NA	NA	K05235//neurotensin	gi|475504237|ref|NP_001264289.1|//neurotensin/neuromedin N precursor [Gallus gallus]
404303	1743	38.2	95.97	1.33706	3.21554e-07	Up	3.40881e-07	KCNA3	GO:0030424//axon;GO:0008076//voltage-gated potassium channel complex	GO:0005251//delayed rectifier potassium channel activity	GO:0034765//regulation of ion transmembrane transport;GO:0051260//protein homooligomerization;GO:0071805//potassium ion transmembrane transport	K04876//potassium voltage-gated channel Shaker-related subfamily A member 3	gi|71896309|ref|NP_001025549.1|//potassium voltage-gated channel subfamily A member 3 [Gallus gallus]
428443	3248	52	117	1.17797	3.21824e-07	Up	3.41251e-07	EOMES	NA	NA	NA	K10173//eomesodermin protein	gi|363730214|ref|XP_426003.3|//PREDICTED: eomesodermin homolog isoform X2 [Gallus gallus]
423664	4410	37	94	1.35318	3.31459e-07	Up	3.51849e-07	RHOBTB1	NA	NA	NA	K07868//Rho-related BTB domain-containing protein 1/2	gi|313760713|ref|NP_001186537.1|//rho-related BTB domain-containing protein 1 [Gallus gallus]
107051060	532	8.17	42.81	2.39759	3.50969e-07	Up	3.73638e-07	LOC107051060	NA	NA	NA	K17277//epidermal growth factor receptor kinase substrate 8	gi|971451291|ref|XP_015130233.1|//PREDICTED: epidermal growth factor receptor kinase substrate 8-like protein 2 [Gallus gallus]
429984	1652	19.03	63.81	1.75356	3.66091e-07	Up	3.90439e-07	LOC429984	NA	NA	NA	K17285//selenium-binding protein 1	gi|513223829|ref|XP_427540.4|//PREDICTED: selenium-binding protein 1-like [Gallus gallus]
423107	2738	144	70	-1.03259	3.70701e-07	Down	3.95427e-07	RASSF7	NA	NA	GO:0007165//signal transduction	K09855//Ras association domain-containing protein 7/8	gi|971397699|ref|XP_015142211.1|//PREDICTED: ras association domain-containing protein 8-like isoform X3 [Gallus gallus];gi|971397703|ref|XP_015142213.1|//PREDICTED: ras association domain-containing protein 8-like isoform X5 [Gallus gallus];gi|971397705|ref|XP_015142214.1|//PREDICTED: ras association domain-containing protein 8-like isoform X6 [Gallus gallus];gi|971397697|ref|XP_015142210.1|//PR…
777355	1412	69	141.03	1.03938	3.92892e-07	Up	4.19852e-07	RORC	NA	NA	NA	K08532//RAR-related orphan receptor alpha;K08534//RAR-related orphan receptor gamma	gi|971433043|ref|XP_015135499.1|//PREDICTED: nuclear receptor ROR-gamma [Gallus gallus]
107056904	2507	48.24	110.72	1.20666	4.00462e-07	Up	4.28173e-07	LOC107056904	NA	NA	NA	K16494//protocadherin beta	gi|971443967|ref|XP_015157355.1|//PREDICTED: protocadherin beta-15-like [Gallus gallus]
107050063	1814	23.11	70.72	1.62165	4.05202e-07	Up	4.33474e-07	LOC107050063	NA	NA	NA	K14165//atypical dual specificity phosphatase [EC:3.1.3.16 3.1.3.48];K04257//olfactory receptor	gi|971449084|ref|XP_015129336.1|//PREDICTED: uncharacterized protein LOC107050063 [Gallus gallus]
395098	2593	142	69	-1.03317	4.3818e-07	Down	4.70099e-07	BRINP1	GO:0005737//cytoplasm	NA	GO:0071300//cellular response to retinoic acid;GO:0045666//positive regulation of neuron differentiation;GO:0045930//negative regulation of mitotic cell cycle;GO:0008219//cell death;GO:0007050//cell cycle arrest	NA	gi|45383267|ref|NP_989780.1|//BMP/retinoic acid-inducible neural-specific protein 1 precursor [Gallus gallus]
424833	2250	30	82	1.45871	4.44766e-07	Up	4.7742e-07	GPR35	NA	NA	NA	K04276//G protein-coupled receptor 35	gi|513199190|ref|XP_004937083.1|//PREDICTED: G-protein coupled receptor 35 [Gallus gallus]
423838	1351	69	22	-1.64104	4.78589e-07	Down	5.15288e-07	SFRP5	GO:0005576//extracellular region;GO:0016021//integral component of membrane	GO:0042813//Wnt-activated receptor activity;GO:0017147//Wnt-protein binding;GO:0004930//G-protein coupled receptor activity	GO:0007186//G-protein coupled receptor signaling pathway;GO:0035567//non-canonical Wnt signaling pathway;GO:0043433//negative regulation of sequence-specific DNA binding transcription factor activity;GO:2000057//negative regulation of Wnt signaling pathway involved in digestive tract morphogenesis;GO:0090090//negative regulation of canonical Wnt signaling pathway;GO:0035414//negative regulation o…	K02222//secreted frizzled-related protein 5	gi|971825881|ref|NP_001305376.1|//secreted frizzled-related protein 5 precursor [Gallus gallus]
424531	2561	69	22	-1.64104	4.78589e-07	Down	5.15288e-07	MCOLN2	GO:0016021//integral component of membrane	NA	NA	K04993//mucolipin 2	gi|118094368|ref|XP_422368.2|//PREDICTED: mucolipin-2 isoform X1 [Gallus gallus];gi|513197394|ref|XP_004936703.1|//PREDICTED: mucolipin-2 isoform X2 [Gallus gallus]
768687	1951	2.77	29.19	3.40557	5.16312e-07	Up	5.57788e-07	LOC768687	NA	NA	NA	K06545//CD163 antigen	gi|971397929|ref|XP_015142327.1|//PREDICTED: antigen WC1.1-like isoform X2 [Gallus gallus];gi|971397927|ref|XP_015142326.1|//PREDICTED: antigen WC1.1-like isoform X1 [Gallus gallus]
101750398	1381	1.8	26.39	3.88197	5.43637e-07	Up	5.88143e-07	LOC101750398	NA	NA	NA	NA	gi|971379038|ref|XP_015136468.1|//PREDICTED: fibrous sheath CABYR-binding protein-like [Gallus gallus]
423400	9578	56	15	-1.89242	5.48122e-07	Down	5.93206e-07	EML5	NA	NA	NA	K18597//echinoderm microtubule-associated protein-like 5	gi|118091905|ref|XP_421310.2|//PREDICTED: echinoderm microtubule-associated protein-like 5 isoform X1 [Gallus gallus];gi|971400043|ref|XP_015143219.1|//PREDICTED: echinoderm microtubule-associated protein-like 5 isoform X2 [Gallus gallus]
107056010	745	23.12	0	-5.52302	5.53413e-07	Down	5.99251e-07	LOC107056010	GO:0031012//extracellular matrix;GO:0070062//extracellular exosome	GO:0005102//receptor binding	GO:2001275//positive regulation of glucose import in response to insulin stimulus;GO:0010759//positive regulation of macrophage chemotaxis;GO:0045600//positive regulation of fat cell differentiation;GO:0006954//inflammatory response;GO:0001523//retinoid metabolic process;GO:0050873//brown fat cell differentiation;GO:0001934//positive regulation of protein phosphorylation;GO:0050994//regulation of…	K10044//retinoic acid receptor responder protein 2	gi|971442109|ref|XP_015156558.1|//PREDICTED: retinoic acid receptor responder protein 2-like [Gallus gallus]
419515	775	23	0	-5.51551	5.90829e-07	Down	6.41807e-07	GKN2	NA	NA	NA	K20909//anthrax toxin receptor	gi|50759498|ref|XP_417666.1|//PREDICTED: gastrokine-2 [Gallus gallus]
107056027	2581	21.55	66.86	1.6415	6.56832e-07	Up	7.16406e-07	LOC107056027	GO:0005887//integral component of plasma membrane	GO:0015179//L-amino acid transmembrane transporter activity;GO:0015297//antiporter activity	GO:0015807//L-amino acid transport;GO:1902475//L-alpha-amino acid transmembrane transport	K13872//solute carrier family 7 (L-type amino acid transporter), member 6	gi|971442145|ref|XP_015156578.1|//PREDICTED: Y+L amino acid transporter 1-like [Gallus gallus]
771259	2413	126	59	-1.08659	6.96366e-07	Down	7.60729e-07	LHX5	NA	NA	NA	K18493//LIM homeobox protein 5	gi|513211343|ref|XP_004934546.1|//PREDICTED: LIM/homeobox protein Lhx5 isoform X2 [Gallus gallus];gi|1001624417|dbj|BAU59426.1|//LIM homeobox protein 5 [Gallus gallus]
423459	1175	123	57	-1.10158	7.12167e-07	Down	7.79221e-07	DLK1	GO:0005615//extracellular space;GO:0016021//integral component of membrane	GO:0005509//calcium ion binding	GO:0045746//negative regulation of Notch signaling pathway	K06051//delta	gi|213983255|ref|NP_001135726.1|//protein delta homolog 1 precursor [Gallus gallus]
107049175	1074	1	23.58	4.56754	7.38632e-07	Up	8.08887e-07	LOC107049175	NA	NA	NA	NA	gi|971446819|ref|XP_015128403.1|//PREDICTED: uncharacterized protein LOC107049175 [Gallus gallus]
107049909	906	9.75	44.65	2.20323	7.40567e-07	Up	8.1129e-07	LOC107049909	NA	NA	NA	K06264//platelet glycoprotein VI;K06512//leukocyte immunoglobulin-like receptor	gi|971448711|ref|XP_015129195.1|//PREDICTED: leukocyte immunoglobulin-like receptor subfamily A member 2 [Gallus gallus]
107057254	1090	110.78	48.87	-1.17263	7.50187e-07	Down	8.2226e-07	LOC107057254	NA	NA	NA	NA	gi|971444906|ref|XP_015157777.1|//PREDICTED: zinc finger protein castor homolog 1-like isoform X2 [Gallus gallus];gi|971444904|ref|XP_015157776.1|//PREDICTED: nucleoplasmin-like protein ANO39 isoform X1 [Gallus gallus]
425299	1566	60	126	1.07844	7.54879e-07	Up	8.27548e-07	LOC425299	NA	NA	NA	NA	gi|971428014|ref|XP_015152091.1|//PREDICTED: lck-interacting transmembrane adapter 1 [Gallus gallus]
107056059	443	9.82	44.75	2.19614	7.56479e-07	Up	8.29448e-07	LOC107056059	NA	NA	NA	K12878//THO complex subunit 1	gi|971442196|ref|XP_015156596.1|//PREDICTED: THO complex subunit 1-like [Gallus gallus]
100859189	912	7.73	40.3	2.39029	7.8086e-07	Up	8.5708e-07	MZB1	NA	NA	NA	K14611//solute carrier family 23 (nucleobase transporter), member 1/2;K15410//elongation factor 1-delta	gi|363739056|ref|XP_003642115.1|//PREDICTED: marginal zone B- and B1-cell-specific protein [Gallus gallus]
396126	3067	127	60	-1.07375	8.00025e-07	Down	8.7873e-07	INHBB	GO:0005615//extracellular space;GO:0071944//cell periphery;GO:0048471//perinuclear region of cytoplasm	GO:0008083//growth factor activity;GO:0005125//cytokine activity;GO:0005160//transforming growth factor beta receptor binding;GO:0042803//protein homodimerization activity;GO:0005179//hormone activity	GO:0048599//oocyte development;GO:0060279//positive regulation of ovulation;GO:0009612//response to mechanical stimulus;GO:0009267//cellular response to starvation;GO:0048178//negative regulation of hepatocyte growth factor biosynthetic process;GO:0043408//regulation of MAPK cascade;GO:0032924//activin receptor signaling pathway;GO:0046882//negative regulation of follicle-stimulating hormone secr…	K04667//inhibin, beta	gi|45383928|ref|NP_990537.1|//inhibin beta B chain precursor [Gallus gallus];gi|971405769|ref|XP_015145274.1|//PREDICTED: inhibin beta B chain isoform X1 [Gallus gallus]
768915	22644	121.68	56.4	-1.10128	8.167e-07	Down	8.97672e-07	SPO11	NA	NA	NA	K10878//meiotic recombination protein SPO11	gi|363741696|ref|XP_001232076.2|//PREDICTED: meiotic recombination protein SPO11 [Gallus gallus]
107052465	2913	42.93	100.45	1.23447	8.56995e-07	Up	9.43443e-07	LOC107052465	NA	NA	NA	NA	gi|971379040|ref|XP_015136469.1|//PREDICTED: pollen-specific leucine-rich repeat extensin-like protein 1 [Gallus gallus]
423784	7041	55	15	-1.86642	8.58563e-07	Down	9.45334e-07	C6H10ORF71	NA	NA	NA	NA	gi|363735224|ref|XP_421655.3|//PREDICTED: uncharacterized protein C10orf71 homolog [Gallus gallus]
107050271	1233	22.32	0	-5.47222	8.60574e-07	Down	9.47714e-07	LOC107050271	NA	NA	NA	K09228//KRAB domain-containing zinc finger protein	gi|971449596|ref|XP_015129546.1|//PREDICTED: zinc finger protein 100-like, partial [Gallus gallus]
101748655	1485	48	108	1.17797	8.7408e-07	Up	9.62923e-07	CD6	GO:0042101//T cell receptor complex;GO:0031226//intrinsic component of plasma membrane;GO:0016021//integral component of membrane;GO:0001772//immunological synapse	GO:0001530//lipopolysaccharide binding;GO:0005044//scavenger receptor activity;GO:0070891//lipoteichoic acid binding	GO:0001771//immunological synapse formation;GO:0006898//receptor-mediated endocytosis;GO:0042102//positive regulation of T cell proliferation;GO:0002438//acute inflammatory response to antigenic stimulus;GO:0031663//lipopolysaccharide-mediated signaling pathway;GO:0007157//heterophilic cell-cell adhesion via plasma membrane cell adhesion molecules;GO:1900017//positive regulation of cytokine produ…	K06456//T-cell surface glycoprotein CD6	gi|971396404|ref|XP_015141612.1|//PREDICTED: T-cell differentiation antigen CD6 isoform X1 [Gallus gallus];gi|971396406|ref|XP_015141613.1|//PREDICTED: T-cell differentiation antigen CD6 isoform X2 [Gallus gallus]
428452	1008	25	72	1.53412	8.79771e-07	Up	9.69868e-07	XCR1	GO:0016021//integral component of membrane	GO:0004950//chemokine receptor activity	GO:0007186//G-protein coupled receptor signaling pathway;GO:0070098//chemokine-mediated signaling pathway;GO:0006935//chemotaxis	K04193//XC chemokine receptor 1	gi|113951667|ref|NP_001039303.1|//chemokine XC receptor 1 [Gallus gallus]
431418	4600	43	9	-2.24829	9.24506e-07	Down	1.02096e-06	GPR139	NA	NA	NA	K08428//G protein-coupled receptor 139	gi|960954390|ref|XP_014791736.1|//PREDICTED: probable G-protein coupled receptor 139 [Calidris pugnax]
101747514	7134	111.79	50.03	-1.15188	9.48582e-07	Down	1.04846e-06	SLITRK3	NA	NA	NA	K19511//peroxidase [EC:1.11.1.7];K16659//reticulon-4 receptor;K16661//reticulon-4 receptor-like 2	gi|971411562|ref|XP_015147247.1|//PREDICTED: LOW QUALITY PROTEIN: SLIT and NTRK-like protein 3 [Gallus gallus]
415807	4096	2	26	3.70849	9.54433e-07	Up	1.05547e-06	HSD17B2	NA	NA	NA	K13368//17beta-estradiol 17-dehydrogenase / 3alpha(17beta)-hydroxysteroid dehydrogenase (NAD+) [EC:1.1.1.62 1.1.1.239]	gi|513203655|ref|XP_414168.4|//PREDICTED: estradiol 17-beta-dehydrogenase 2 [Gallus gallus]
378924	2824	36.99	90.34	1.29628	1.22159e-06	Up	1.36123e-06	HAL	GO:0005737//cytoplasm	GO:0004397//histidine ammonia-lyase activity	GO:0019557//histidine catabolic process to glutamate and formate;GO:0019556//histidine catabolic process to glutamate and formamide	K01745//histidine ammonia-lyase [EC:4.3.1.3]	gi|45383354|ref|NP_989735.1|//histidine ammonia-lyase [Gallus gallus];gi|971371516|ref|XP_015139202.1|//PREDICTED: histidine ammonia-lyase isoform X1 [Gallus gallus]
396175	1327	13	50	1.95147	1.22748e-06	Up	1.36889e-06	CD8B	NA	NA	NA	K06459//T-cell surface glycoprotein CD8 beta chain	gi|347921957|ref|NP_990578.2|//T-cell surface glycoprotein CD8 beta chain precursor [Gallus gallus]
396333	455	69.7	23.81	-1.54154	1.26972e-06	Down	1.41828e-06	PKIA	GO:0005634//nucleus;GO:0005737//cytoplasm	GO:0004862//cAMP-dependent protein kinase inhibitor activity;GO:0016301//kinase activity;GO:0034236//protein kinase A catalytic subunit binding	GO:0000122//negative regulation of transcription from RNA polymerase II promoter;GO:2000480//negative regulation of cAMP-dependent protein kinase activity;GO:0010389//regulation of G2/M transition of mitotic cell cycle;GO:0042308//negative regulation of protein import into nucleus	K15985//cAMP-dependent protein kinase inhibitor alpha	gi|733883096|ref|XP_010707363.1|//PREDICTED: cAMP-dependent protein kinase inhibitor alpha [Meleagris gallopavo]
395766	2605	38	7	-2.43252	1.31654e-06	Down	1.4726e-06	USP2	GO:0005634//nucleus;GO:0005938//cell cortex;GO:0048471//perinuclear region of cytoplasm	GO:0004843//thiol-dependent ubiquitin-specific protease activity;GO:0046872//metal ion binding;GO:0042802//identical protein binding;GO:0031625//ubiquitin protein ligase binding;GO:0030332//cyclin binding	GO:0043153//entrainment of circadian clock by photoperiod;GO:0045931//positive regulation of mitotic cell cycle;GO:0048511//rhythmic process;GO:0000122//negative regulation of transcription from RNA polymerase II promoter;GO:0006511//ubiquitin-dependent protein catabolic process;GO:0045475//locomotor rhythm;GO:0016579//protein deubiquitination;GO:0032922//circadian regulation of gene expression;G…	K11833//ubiquitin carboxyl-terminal hydrolase 2/21 [EC:3.4.19.12]	gi|971431889|ref|XP_015153680.1|//PREDICTED: ubiquitin carboxyl-terminal hydrolase 2 isoform X1 [Gallus gallus];gi|971431897|ref|XP_015153684.1|//PREDICTED: ubiquitin carboxyl-terminal hydrolase 2 isoform X2 [Gallus gallus];gi|971431901|ref|XP_015153686.1|//PREDICTED: ubiquitin carboxyl-terminal hydrolase 2 isoform X3 [Gallus gallus]
374179	3177	35	87	1.32171	1.33326e-06	Up	1.49273e-06	IRF4	GO:0016020//membrane;GO:0005654//nucleoplasm;GO:0005737//cytoplasm;GO:0000788//nuclear nucleosome	GO:0016279//protein-lysine N-methyltransferase activity;GO:0000978//RNA polymerase II core promoter proximal region sequence-specific DNA binding;GO:0001077//transcriptional activator activity, RNA polymerase II core promoter proximal region sequence-specific binding	GO:0072540//T-helper 17 cell lineage commitment;GO:0042832//defense response to protozoan;GO:0045404//positive regulation of interleukin-4 biosynthetic process;GO:0034122//negative regulation of toll-like receptor signaling pathway;GO:0045082//positive regulation of interleukin-10 biosynthetic process;GO:0045368//positive regulation of interleukin-13 biosynthetic process;GO:0045086//positive regu…	K09445//interferon regulatory factor 4	gi|45383546|ref|NP_989630.1|//interferon regulatory factor 4 [Gallus gallus];gi|12830735|gb|AAK08199.1|AF320332_1//interferon regulatory factor 4 deltaE6 [Gallus gallus]
396423	2584	60	124	1.05535	1.38781e-06	Up	1.55525e-06	VIL1	GO:0070062//extracellular exosome;GO:0005654//nucleoplasm;GO:0005903//brush border;GO:0005737//cytoplasm;GO:0005902//microvillus;GO:0030027//lamellipodium;GO:0032433//filopodium tip;GO:0001726//ruffle;GO:0032432//actin filament bundle;GO:0005886//plasma membrane	GO:0051015//actin filament binding;GO:0043027//cysteine-type endopeptidase inhibitor activity involved in apoptotic process;GO:0005509//calcium ion binding;GO:0035727//lysophosphatidic acid binding;GO:0005546//phosphatidylinositol-4,5-bisphosphate binding;GO:0042803//protein homodimerization activity	GO:0043154//negative regulation of cysteine-type endopeptidase activity involved in apoptotic process;GO:0030836//positive regulation of actin filament depolymerization;GO:0032532//regulation of microvillus length;GO:2000394//positive regulation of lamellipodium morphogenesis;GO:0001951//intestinal D-glucose absorption;GO:0051125//regulation of actin nucleation;GO:0010634//positive regulation of …	K05761//villin 1	gi|45382125|ref|NP_990773.1|//villin-1 [Gallus gallus]
101750937	2689	15.69	54.68	1.80922	1.42036e-06	Up	1.59336e-06	LOC101750937	NA	NA	NA	K10784//T cell receptor alpha chain V region	gi|971434491|ref|XP_015154688.1|//PREDICTED: uncharacterized protein LOC101750937 [Gallus gallus]
771574	3127	3	28	3.23044	1.46029e-06	Up	1.63984e-06	LOC771574	NA	NA	NA	K16342//cytosolic phospholipase A2 [EC:3.1.1.4]	gi|363734442|ref|XP_001234838.2|//PREDICTED: cytosolic phospholipase A2 epsilon isoform X1 [Gallus gallus];gi|513187539|ref|XP_004941703.1|//PREDICTED: cytosolic phospholipase A2 epsilon isoform X2 [Gallus gallus]
107054339	1073	20.77	63.52	1.62076	1.50215e-06	Up	1.688e-06	LOC107054339	NA	NA	NA	NA	gi|971415290|ref|XP_015148221.1|//PREDICTED: proline-rich protein 36-like [Gallus gallus]
101747314	2401	40.37	94.85	1.24041	1.53857e-06	Up	1.73158e-06	NKX3-1	NA	NA	NA	K09348//homeobox protein Nkx-3.1	gi|513220469|ref|XP_004947618.1|//PREDICTED: homeobox protein Nkx-3.1 [Gallus gallus]
428616	9604	104	46	-1.16883	1.67882e-06	Down	1.89394e-06	CLVS2	GO:0005768//endosome;GO:0030136//clathrin-coated vesicle;GO:0005802//trans-Golgi network	GO:0080025//phosphatidylinositol-3,5-bisphosphate binding;GO:0005215//transporter activity	GO:0006810//transport;GO:0007040//lysosome organization	K19625//retinaldehyde-binding protein 1	gi|676827892|gb|KFP21268.1|//Clavesin-2 [Egretta garzetta]
427029	1806	28.68	76.2	1.41779	1.7874e-06	Up	2.02158e-06	LOC427029	NA	NA	NA	K06712//butyrophilin;K13912//deleted in malignant brain tumors 1 protein	gi|971447175|ref|XP_015128561.1|//PREDICTED: uncharacterized protein LOC427029 isoform X2 [Gallus gallus];gi|363746845|ref|XP_430469.3|//PREDICTED: uncharacterized protein LOC427029 isoform X1 [Gallus gallus]
417391	2592	65.78	131.3	1.00519	1.8014e-06	Up	2.0388e-06	TOM1L1	NA	NA	NA	K12404//ADP-ribosylation factor-binding protein GGA	gi|513213554|ref|XP_004946213.1|//PREDICTED: TOM1-like protein 1 isoform X2 [Gallus gallus];gi|363740684|ref|XP_415646.3|//PREDICTED: TOM1-like protein 1 isoform X1 [Gallus gallus]
415396	3602	13	49	1.92232	1.94635e-06	Up	2.20808e-06	FAM81A	NA	NA	NA	NA	gi|971412233|ref|XP_015134407.1|//PREDICTED: protein FAM81A isoform X3 [Gallus gallus];gi|971412235|ref|XP_015134408.1|//PREDICTED: protein FAM81A isoform X4 [Gallus gallus];gi|971412237|ref|XP_015134410.1|//PREDICTED: protein FAM81A isoform X5 [Gallus gallus];gi|971412228|ref|XP_015134405.1|//PREDICTED: protein FAM81A isoform X1 [Gallus gallus];gi|971412231|ref|XP_015134406.1|//PREDICTED: protei…
107049984	818	0	20.71	5.3803	1.97292e-06	Up	2.23984e-06	LOC107049984	NA	NA	NA	K20647//Rho GTPase-activating protein 32	gi|971448905|ref|XP_015129270.1|//PREDICTED: rho GTPase-activating protein 32-like [Gallus gallus]
395345	512	85	34	-1.31388	2.05678e-06	Down	2.33968e-06	LBFABP	GO:0005737//cytoplasm	GO:0005504//fatty acid binding;GO:0005215//transporter activity	GO:0006810//transport	K08755//fatty acid-binding protein 6, ileal (gastrotropin)	gi|45382869|ref|NP_989965.1|//fatty acid-binding protein, liver [Gallus gallus]
771649	2910	121.23	58.22	-1.05011	2.09686e-06	Down	2.38689e-06	LYPD6	NA	NA	NA	K08576//calpain-7 [EC:3.4.22.-]	gi|118093935|ref|XP_001234906.1|//PREDICTED: ly6/PLAUR domain-containing protein 6 [Gallus gallus]
107056934	355	44.46	10.54	-2.06858	2.09956e-06	Down	2.39076e-06	LOC107056934	NA	NA	NA	K16494//protocadherin beta	gi|971444006|ref|XP_015157375.1|//PREDICTED: protocadherin beta-16-like [Gallus gallus]
107056701	346	2.01	24.68	3.62612	2.10458e-06	Up	2.39688e-06	LOC107056701	GO:0016021//integral component of membrane;GO:0005789//endoplasmic reticulum membrane	GO:0042281//dolichyl pyrophosphate Man9GlcNAc2 alpha-1,3-glucosyltransferase activity	GO:0006490//oligosaccharide-lipid intermediate biosynthetic process;GO:0006487//protein N-linked glycosylation	K03848//alpha-1,3-glucosyltransferase [EC:2.4.1.267]	gi|971443613|ref|XP_015157210.1|//PREDICTED: dolichyl pyrophosphate Man9GlcNAc2 alpha-1,3-glucosyltransferase-like, partial [Gallus gallus]
107049945	606	60.96	123.94	1.03176	2.12383e-06	Up	2.42085e-06	LOC107049945	NA	NA	NA	K14377//osteoclast-associated immunoglobulin-like receptor;K06264//platelet glycoprotein VI	gi|971448789|ref|XP_015129224.1|//PREDICTED: leukocyte immunoglobulin-like receptor subfamily A member 2, partial [Gallus gallus]
101752206	920	50	108	1.11908	2.25395e-06	Up	2.57782e-06	LOC101752206	NA	NA	NA	K17699//src kinase associated phosphoprotein 1	gi|971435161|ref|XP_015154978.1|//PREDICTED: src kinase-associated phosphoprotein 1 [Gallus gallus]
107055968	577	84.66	34.01	-1.30767	2.32884e-06	Down	2.6666e-06	LOC107055968	NA	NA	NA	NA	gi|971442041|ref|XP_015156529.1|//PREDICTED: CKLF-like MARVEL transmembrane domain-containing protein 7, partial [Gallus gallus]
425667	2598	44	99	1.17797	2.37938e-06	Up	2.72538e-06	TDRKH	NA	NA	NA	K18406//tudor domain-containing protein 2	gi|971433067|ref|XP_015135505.1|//PREDICTED: tudor and KH domain-containing protein [Gallus gallus]
107056189	1808	20.49	0	-5.3488	2.38194e-06	Down	2.72877e-06	LOC107056189	GO:0005794//Golgi apparatus;GO:0008021//synaptic vesicle;GO:0016021//integral component of membrane;GO:0031201//SNARE complex;GO:0005886//plasma membrane	GO:0000149//SNARE binding;GO:0005484//SNAP receptor activity	GO:0006886//intracellular protein transport;GO:0031629//synaptic vesicle fusion to presynaptic active zone membrane;GO:0048278//vesicle docking	K08487//syntaxin 11	gi|513176275|ref|XP_004935634.1|//PREDICTED: syntaxin-11 [Gallus gallus]
101751288	5843	65	22	-1.55489	2.42444e-06	Down	2.77978e-06	CCDC129	NA	NA	NA	NA	gi|971380503|ref|XP_015137147.1|//PREDICTED: coiled-coil domain-containing protein 129 isoform X1 [Gallus gallus]
107055214	3638	10.09	42.83	2.09374	2.51114e-06	Up	2.88402e-06	LOC107055214	NA	NA	NA	K06856//immunoglobulin heavy chain;K10784//T cell receptor alpha chain V region	gi|971434396|ref|XP_015154654.1|//PREDICTED: uncharacterized protein LOC107055214 [Gallus gallus]
429077	3667	56	17	-1.71184	2.73597e-06	Down	3.15406e-06	BRINP3	NA	NA	GO:0071300//cellular response to retinoic acid;GO:0045666//positive regulation of neuron differentiation;GO:0045930//negative regulation of mitotic cell cycle	NA	gi|118094245|ref|XP_426633.2|//PREDICTED: BMP/retinoic acid-inducible neural-specific protein 3 [Gallus gallus]
422752	3635	108	50	-1.10298	3.09447e-06	Down	3.58248e-06	LNX1	GO:0005737//cytoplasm	GO:0008270//zinc ion binding;GO:0030165//PDZ domain binding;GO:0004842//ubiquitin-protein transferase activity	GO:0051260//protein homooligomerization;GO:0042787//protein ubiquitination involved in ubiquitin-dependent protein catabolic process	K10692//ligand of Numb protein X 1/2 [EC:2.3.2.27]	gi|118090495|ref|XP_420707.2|//PREDICTED: E3 ubiquitin-protein ligase LNX isoform X5 [Gallus gallus];gi|971394944|ref|XP_015141017.1|//PREDICTED: E3 ubiquitin-protein ligase LNX isoform X3 [Gallus gallus];gi|513184114|ref|XP_004936083.1|//PREDICTED: E3 ubiquitin-protein ligase LNX isoform X1 [Gallus gallus];gi|513184122|ref|XP_004936085.1|//PREDICTED: E3 ubiquitin-protein ligase LNX isoform X4 [G…
419753	2162	24	67	1.48918	3.27328e-06	Up	3.80079e-06	TMEM136-1	NA	NA	NA	NA	gi|959672196|ref|NP_001304665.1|//transmembrane protein 136 family member 1 [Gallus gallus]
107054878	1188	55.69	17.07	-1.69791	3.28919e-06	Down	3.82053e-06	LOC107054878	NA	NA	NA	NA	gi|971428338|ref|XP_015152207.1|//PREDICTED: uncharacterized protein LOC107054878 [Gallus gallus]
768372	3472	1	21	4.40037	3.35044e-06	Up	3.89425e-06	MYO1H	GO:0016459//myosin complex	GO:0005524//ATP binding;GO:0003774//motor activity	NA	K10356//myosin I	gi|971421350|ref|XP_015130993.1|//PREDICTED: unconventional myosin-Ih isoform X3 [Gallus gallus];gi|513210368|ref|XP_003642232.2|//PREDICTED: unconventional myosin-Ih isoform X1 [Gallus gallus];gi|971421348|ref|XP_015130992.1|//PREDICTED: unconventional myosin-Ih isoform X2 [Gallus gallus]
107055072	1384	9	40	2.16005	3.43109e-06	Up	3.9959e-06	LOC107055072	NA	NA	NA	K04848//voltage-gated sodium channel type IV beta	gi|971432053|ref|XP_015153744.1|//PREDICTED: uncharacterized protein LOC107055072 isoform X1 [Gallus gallus];gi|971432059|ref|XP_015153747.1|//PREDICTED: uncharacterized protein LOC107055072 isoform X3 [Gallus gallus];gi|971432057|ref|XP_015153746.1|//PREDICTED: uncharacterized protein LOC107055072 isoform X2 [Gallus gallus];gi|971432063|ref|XP_015153749.1|//PREDICTED: uncharacterized protein LOC…
772096	3184	91	39	-1.21434	3.73029e-06	Down	4.35079e-06	LOC772096	GO:0016021//integral component of membrane	GO:0004967//glucagon receptor activity	GO:0007186//G-protein coupled receptor signaling pathway;GO:0071377//cellular response to glucagon stimulus;GO:0007166//cell surface receptor signaling pathway	K04583//glucagon receptor	gi|971420111|ref|XP_015150160.1|//PREDICTED: glucagon receptor-like isoform X1 [Gallus gallus]
416716	1370	61	122	1.00805	3.81526e-06	Up	4.4543e-06	CST7	NA	NA	NA	K13903//cystatin-F	gi|313661417|ref|NP_001186323.1|//cystatin-F precursor [Gallus gallus]
420498	1177	46	12	-1.93055	3.85898e-06	Down	4.5083e-06	ENKUR	NA	NA	NA	K05039//solute carrier family 6 (neurotransmitter transporter, GABA) member 6/8/11/12/13	gi|50732363|ref|XP_418600.1|//PREDICTED: enkurin [Gallus gallus]
768482	4564	61.62	20.74	-1.56293	3.97164e-06	Down	4.64525e-06	NIM1K	NA	NA	NA	K16310//serine/threonine-protein kinase NIM1 [EC:2.7.11.1]	gi|971437668|ref|XP_015132853.1|//PREDICTED: serine/threonine-protein kinase NIM1 isoform X2 [Gallus gallus];gi|356460926|ref|NP_001239059.1|//serine/threonine-protein kinase NIM1 [Gallus gallus]
107056094	1952	3.81	28.28	2.89997	3.98647e-06	Up	4.66381e-06	LOC107056094	NA	NA	NA	K14779//ATP-dependent RNA helicase DDX52/ROK1 [EC:3.6.4.13]	gi|971442266|ref|XP_015156623.1|//PREDICTED: LOW QUALITY PROTEIN: probable ATP-dependent RNA helicase DDX52 [Gallus gallus]
428095	3866	62	21	-1.55383	4.06907e-06	Down	4.7678e-06	RAB38	GO:0016020//membrane;GO:0045335//phagocytic vesicle;GO:0042470//melanosome;GO:0005769//early endosome;GO:0005802//trans-Golgi network	GO:0035650//AP-1 adaptor complex binding;GO:0036461//BLOC-2 complex binding;GO:0035651//AP-3 adaptor complex binding;GO:0030742//GTP-dependent protein binding;GO:0005525//GTP binding	GO:0007264//small GTPase mediated signal transduction;GO:0072657//protein localization to membrane;GO:0090383//phagosome acidification;GO:0035646//endosome to melanosome transport;GO:1903232//melanosome assembly	K07923//Ras-related protein Rab-38	gi|326914516|ref|XP_003203571.1|//PREDICTED: ras-related protein Rab-38 [Meleagris gallopavo];gi|971378574|ref|XP_015135842.1|//PREDICTED: ras-related protein Rab-38 isoform X2 [Gallus gallus]
426070	1191	55.79	114.24	1.04204	4.29126e-06	Up	5.03309e-06	LOC426070	NA	NA	NA	K14377//osteoclast-associated immunoglobulin-like receptor;K06264//platelet glycoprotein VI	gi|971447314|ref|XP_015128621.1|//PREDICTED: alpha-1B-glycoprotein-like [Gallus gallus]
421471	4924	89	38	-1.21976	4.37816e-06	Down	5.13754e-06	VIT	GO:0005614//interstitial matrix	GO:0005539//glycosaminoglycan binding	GO:0030198//extracellular matrix organization;GO:0010811//positive regulation of cell-substrate adhesion	K06238//collagen, type VI, alpha	gi|971386791|ref|XP_015139213.1|//PREDICTED: vitrin isoform X2 [Gallus gallus];gi|66793453|ref|NP_001019751.1|//vitrin precursor [Gallus gallus];gi|971386789|ref|XP_015139212.1|//PREDICTED: vitrin isoform X1 [Gallus gallus]
424799	5792	3	26	3.12353	4.57354e-06	Up	5.37295e-06	COL4A4	NA	NA	NA	K06237//collagen, type IV, alpha	gi|971410024|ref|XP_015132472.1|//PREDICTED: collagen alpha-4(IV) chain isoform X1 [Gallus gallus];gi|971410028|ref|XP_015132474.1|//PREDICTED: collagen alpha-4(IV) chain isoform X2 [Gallus gallus]
107056696	4622	0	19.14	5.26657	4.77878e-06	Up	5.62232e-06	LOC107056696	NA	NA	NA	K08887//abelson tyrosine-protein kinase 2 [EC:2.7.10.2]	gi|971407565|ref|XP_422269.5|//PREDICTED: Abelson tyrosine-protein kinase 2 isoform X2 [Gallus gallus]
771012	1792	13	47	1.8622	4.82945e-06	Up	5.6838e-06	LOC771012	NA	NA	NA	K01314//coagulation factor X [EC:3.4.21.6]	gi|363728984|ref|XP_001233228.2|//PREDICTED: coagulation factor X-like [Gallus gallus]
107049967	469	0	18.86	5.24531	5.59978e-06	Up	6.63233e-06	LOC107049967	NA	NA	NA	K06264//platelet glycoprotein VI;K06512//leukocyte immunoglobulin-like receptor	gi|971448872|ref|XP_015129258.1|//PREDICTED: T-cell-interacting, activating receptor on myeloid cells protein 1-like [Gallus gallus]
107053362	742	18.9	0	-5.23227	5.83044e-06	Down	6.91335e-06	LOC107053362	NA	NA	NA	NA	gi|971396821|ref|XP_015141796.1|//PREDICTED: DEP domain-containing protein 7-like [Gallus gallus]
426452	2176	4	28	2.8154	6.02608e-06	Up	7.15343e-06	CFAP45	NA	NA	NA	NA	gi|971432989|ref|XP_015154163.1|//PREDICTED: cilia- and flagella-associated protein 45 isoform X2 [Gallus gallus];gi|971432987|ref|XP_015154162.1|//PREDICTED: cilia- and flagella-associated protein 45 isoform X1 [Gallus gallus]
424473	3781	4	28	2.8154	6.02608e-06	Up	7.15343e-06	LOC424473	NA	NA	NA	NA	gi|971408158|ref|XP_015146244.1|//PREDICTED: hornerin-like isoform X5 [Gallus gallus];gi|971408214|ref|XP_015146273.1|//PREDICTED: hornerin-like isoform X33 [Gallus gallus];gi|971408152|ref|XP_015146240.1|//PREDICTED: hornerin-like isoform X2 [Gallus gallus];gi|971408182|ref|XP_015146256.1|//PREDICTED: hornerin-like isoform X17 [Gallus gallus];gi|971408156|ref|XP_015146242.1|//PREDICTED: hornerin…
[truncated: 293 more rows]
