# Supplementary material for: Integrative Analyses of mRNA Expression Profile Reveal SOCS2 and CISH Play Important Roles in GHR Mutation-Induced Excessive Abdominal Fat Deposition in the Sex-Linked Dwarf Chicken
Source: Front Genet. 2021 Jan 14;11:610605. doi: 10.3389/fgene.2020.610605 (PMC7841439; doi:10.3389/fgene.2020.610605)
Supplement: Supplementary File 6 — The genes list of scatter plot of DEGs between HD and HN chicken in the fat. [file Table_6.XLS]

## Sheet: Sheet1
Names	total	genes
HD_fat-VS-HN_fat.DEGseq ND_fat-VS-NN_fat.DEGseq	541	RXFP3
		CYP11A1
		GJD3
		C18H17ORF62
		GZMM
		XK
		LOC107050589
		ANKS4B
		LOC107049144
		LOC107049663
		MAP1LC3C
		LOC107049102
		PAPSS2
		LOC100858678
		A2M
		SHROOM1
		GBP7
		VWA5A
		AvBD8
		ISM1
		LOC420300
		LMOD3
		LOC415852
		LOC107049909
		MZB1
		GSDMA
		LOC101749614
		DSCR6
		LOC107049720
		BCHE
		LRRC4C
		MYADML2
		SLC6A6
		TRIM29
		LOC429249
		LOC107053714
		LOC107050148
		TF
		CRHBP
		ADRA2A
		TLCD2
		TACR1
		LOC107055511
		MT3
		ACTC1
		CNTFR
		LOC417536
		NUDT12
		MCOLN2
		UNG
		SLAIN1
		LOC101749246
		LOC771012
		LOC107057311
		IGLL1
		RP11-400G3.5
		LOC100858869
		RSPO2
		LOC101752158
		MLIP
		XCR1
		GPR132
		ARID5A
		CYSTM1
		EML5
		SORCS2
		SCN1A
		CXORF21
		IL22RA2
		POLD2
		PPL
		LOC107049114
		AHRR
		UPP2
		CMYA5
		SVEP1
		NTM
		LOC424300
		STOML3
		ATP2B2
		FST
		YF5
		LOC107049705
		LOC107056892
		METTL5
		LOC422511
		MYCL
		LOC107051510
		LOC107049259
		LOC107050208
		GRIA1
		XKRX
		PTGS2
		ACBD7
		SQLE
		MAP1A
		MICA
		IL21R
		EPHX4
		USP35
		IGFBP2
		TMEM72
		CCL4
		LOC107049660
		WIF1
		PLCXD3
		MEGF11
		LOC428967
		HSD17B7
		OTOF
		LOC101750757
		BCL6
		POR
		ACAN
		LOC107056904
		LOC100857299
		ZBTB7C
		LOC107056098
		EOMES
		LOC100858647
		LOC107052833
		PCDHA7
		ALPK1
		SPIC
		LOC107051451
		LOC107051505
		PCSK9
		LOC107049949
		PDK4
		LOC107055968
		LOC107057173
		WNT16
		ADAMTS6
		MEGF6
		CATH2
		LOC107050452
		RPH3A
		LOC107049408
		LOC101749400
		LOC107051280
		LOC107057057
		FER1L6
		ASPN
		B3GALT2
		LOC107049152
		SPEG
		GREM2
		SCTR
		CCDC102B
		LOC101748619
		VIL1
		SLC1A6
		LOC107057303
		CITED2
		HTR1A
		IP6K2
		LOC107049382
		CRABP2
		PNPLA3
		LOC101749904
		LOC107057450
		NGEF
		LOC107057291
		NARF
		LOC107055808
		FAM57A
		TREM2
		FMO3
		C1QL2
		ITGBL1
		BLVRA
		PRIMA1
		LOC421690
		LOC107056961
		ADAMTS8
		MYT1L
		SLC37A2
		FAM132A
		LOC772218
		TTC8
		LOC107052504
		LOC101748329
		LOC107049142
		GABRP
		LOC107057123
		LOC107055958
		CALN1
		NT5DC2
		LOC107049882
		EXTL3
		TTC29
		LOC107057084
		PDE6B
		DLGAP3
		MFAP2
		P2RX2
		GRXCR1
		IFNLR1
		GLRX
		NR0B2
		ADTRP
		RUNX2
		SRPX
		LOC769852
		YF6
		C10ORF10
		CA3
		LOC101752042
		GDPD2
		KIF1A
		LOC100858172
		CNTNAP5
		DDHD1
		LOC107050528
		MAMDC4
		SLN
		KCNV1
		LOC429329
		LOC426542
		ISLR2
		LOC107055219
		DOK2
		GPC3
		GRP
		ACACB
		ADRB3
		FGD3
		DOC2B
		MAPK8IP3
		LOC107057199
		RORC
		NUAK2
		LOC770617
		MASP1
		C8ORF22
		LOC107056097
		TNFRSF6B
		ACTA1
		DDO
		LOC107056361
		LOC107055160
		ATP8B3
		LOC107055678
		LOC100857892
		SREBF1
		LOC107056701
		PRELP
		LOC416212
		CYB5A
		LPIN1
		HSPB7
		INADL
		FAM20C
		LPPR5
		LEPREL1
		LOC107049892
		FAM222A
		LRTM2
		NDEL1
		EVL
		INSIG1
		MYBPC2
		TMEM37
		FLVCR2
		GPR123
		NXPH2
		LOC776042
		FNBP1
		LOC107049901
		LOC431060
		AFF3
		AGPAT9
		B3GNT5
		PTN
		CHST8
		DHCR24
		RNF122
		DIO3
		LOC107056777
		BAI3
		MUSK
		PLIN4
		CHSY1
		GFRA4
		CDK15
		LOC419080
		NOS1
		ABCG1
		AvBD1
		UCHL1
		ANXA13
		LOC107050094
		MURC
		LOC107057016
		XIRP1
		LOC100859740
		POU2AF1
		LOC771638
		PAK6
		LOC107049332
		SLC8A3
		INSC
		LOC101751171
		LOC107049146
		LOC100857544
		LOC427977
		DCLK1
		TNNC2
		LOC107056733
		CCLI8
		PODXL2
		LOC770260
		HMCN1
		IGFALS
		LOC100857410
		LOC107056758
		SCN4A
		LOC101749727
		LOC101747803
		LOC428824
		LOC107050063
		RNF144A
		CAPN9
		LOC107049603
		SERPINA1
		TTC18
		ART7B
		ZP1
		FADS2
		CHIR-B6
		CCL17
		CHRNB4
		VILL
		CYP4V2
		LOC107052763
		LOC107050509
		TMEM246
		SCUBE1
		CDH17
		ATP2A1
		SERINC2
		MYO7L2
		LEF1
		FABP3
		CAMKK1
		MYPN
		SATB2
		LOC772243
		ACKR4
		LBFABP
		MYO1H
		CADPS
		AMY2A
		CPN1
		RBM20
		TNNI2
		RSPO4
		LDHA
		SCD
		2020-03-03
		MATN3
		LOC100859605
		LOC101748117
		LOC107054036
		DPYS
		RGCC
		PNPLA1
		AvBD5
		LOC101749846
		SMPDL3A
		OPRL1
		PCDHAC2
		LRRC15
		WBSCR17
		GABRA2
		MYL1
		FOXN4
		LOC422922
		LOC107050076
		SLC24A2
		LOC107057175
		AGXT2
		GRIA3
		NSUN3
		KCNK12
		RXFP1
		SERPINF2
		LOC100857817
		SULT4A1
		INHBB
		MMEL1
		LOC100858385
		MRPS30
		LOC769899
		LOC107055728
		LOC424014
		NIM1K
		NEB
		CORO6
		LOC101748417
		AvBD10
		NSDHL
		LSS
		LOC100857781
		CLDN19
		HIST1H46L6
		IRF4
		LOC101748339
		ARSI
		LOC107057195
		KCNK2
		PRKAR2B
		SYT1
		LOC101750988
		PLA2G3
		HPD
		SLC25A47
		LOC107055529
		GPR37
		NFASC
		NCS1
		TNFSF4
		LOC107051274
		GRIK1
		LOC107056498
		CADM3
		LOC101749724
		C8B
		PACSIN1
		PPAPDC1A
		LOC107050867
		LOC107050132
		MT4
		HES6
		PLEKHN1
		PLCL1
		SLC1A1
		LOC107049384
		CCDC80
		LOC417962
		IGDCC4
		NTN1
		MSX1
		EPHX1
		LOC107055712
		SOX8
		DGAT2
		ABHD3
		LOC107052723
		ITIH2
		PCDH10
		CORIN
		LRRC7
		TNN
		LOC107051216
		SMOC1
		MXD3
		RASD1
		PTCHD4
		NPY7R
		LOC107051545
		LOC420301
		LOC107054878
		LOC107049568
		OLFML2B
		PTPRO
		LOC107055749
		AvBD9
		KIF24
		CMBL
		SOCS2
		ACVR1B
		LOC107055603
		LOC107057253
		DTL
		CENPV
		EFCAB2
		LOC424473
		NOG
		SERPINB10
		SCUBE2
		LOC107053420
		ACSL6
		SDR42E2
		RHOBTB3
		C6H10ORF71
		LOC101751055
		NPTX1
		ZNF488
		LOC418892
		UGP2
		FRZB
		ADCK3
		LOC100858068
		DLGAP2
		HPS5
		LOC107050365
		ARSE
		ZMAT4
		PDE8B
		STC2
		LOC107049136
		LOC107050375
		FOXD1
		LOC107050308
		ALDOB
		LOC107049648
		DOCK3
		LOC777017
		APOA1
		LOC107056031
		CCDC92
		TSNAXIP1
		CTHRC1
		SM1
		BCAT1
		EMILIN3
		LOC101749992
		LOC107049680
		TTC9
		AOAH
		LOC107049346
		LOC771085
		LOC107049880
		CISH
		FJX1
		LOC107052767
		DENND2D
		SSTR5
		COL6A6
		RP11-195F19.29
		DNAH5
		LOC107056717
		SCN5A
		LOC107054731
		LOC107056446
		LOC107057172
		SLC16A10
		IGF2BP1
		LOC107055532
		LOC101748402
ND_fat-VS-NN_fat.DEGseq	1037	CREB3L1
		LOC107052494
		KPNA7
		CYP26A1
		BBOX1
		XDH
		LOC107049309
		EDN1
		PRSSL1
		RBP
		HSD17B1
		KCNG1
		SALL1
		LOC107049066
		LOC101747531
		LRRC6
		TPX2
		CNGB1
		HMGCS2
		LOC107049550
		CPXM2
		CENPQ
		RGN
		HRG
		HCN1
		LOC107057633
		LOC769366
		GDA
		SLC15A2
		LOC101750908
		LOC107055564
		NR4A2
		LRRN1
		IGSF3
		LRRN2
		AVDL
		TMEM184A
		DHRS11
		LOC107053870
		BRCA1
		LOC101747971
		GINS1
		LOC771871
		GLT8D2
		LOC100858177
		LRGUK
		TENM4
		KPNA2
		COL1A1
		DGUOK
		A1CF
		LOC100858083
		ANLN
		LOC101748398
		SRRM4
		CCL19
		KNTC1
		TMEM63C
		FOXM1
		TM4SF4
		LOC107052466
		FIGF
		C3
		GJB1
		LOC100859134
		FOXA2
		ORM1
		F2RL1
		CDK1
		LOC107054460
		FNDC1
		ENTPD8
		LOC100857125
		KL
		QPRT
		BDKRB1
		RACGAP1
		LOC107049109
		LOC101751669
		LOC107055521
		TMEM117
		ADAM19
		CLCN4
		GCK
		PRPS2
		LOC107057508
		THRB
		ASS1
		EN1
		F7
		LOC101751752
		LOC107053307
		TMEM200A
		LACTBL1
		IRS1
		CYP1A1
		HTR3A
		MAPK10
		LOC101751691
		LOC107049655
		SLC38A4
		AGT
		LOC107056475
		NACAD
		STX19
		LOC107056130
		HPS4
		CRP
		INPP5J
		LOC771422
		LOC101751647
		ADAMTS2
		IGDCC3
		ALDH1L2
		CYP7A1
		AURKA
		MMP27
		TUBA3E
		VWA1
		LOC101747834
		LOC107057134
		KIF14
		ERICH5
		LOC107057018
		FRMPD3
		FAM195A
		SPINK5
		NR1I3
		LOC107051311
		GALR2
		ATP7B
		NIPAL4
		LAMB3
		LOC100857180
		MAP3K7CL
		GJB5
		GC
		CENPJ
		PITX1
		LOC101749460
		CELF5
		FETUB
		LOC100857637
		EDAR
		GLDN
		C5
		EGF
		HAGH
		CENPL
		SLC51B
		TMEM82
		PSD2
		ASTN2
		THL
		KIF4A
		AOC1
		LOC419144
		TBC1D8
		SHH
		LOC425049
		TYRP1
		MAP7
		LRP1B
		LOC107049383
		SULT1C3
		ABCG8
		HS3ST6
		PHGDH
		LOC107056208
		F2
		APOA2
		NOG2
		LOC100857871
		LOC107053269
		A2ML2
		ZMYM6NB
		ENTPD2
		FGF12
		ADH1C
		RBP4A
		FSHR
		MYH1A
		SGK2
		SIGLEC1
		USP18
		LOC429098
		LOC430303
		PCDH15
		LOC417058
		LOC100859258
		TRAIP
		SLCO1B1
		LOC107050627
		SGCZ
		ITIH3
		C8H1ORF168
		DNA2
		MAB21L2
		LOC107056090
		KCNAB1
		MELK
		C26H6ORF132
		LOC107049764
		TRHDE
		HS3ST5
		DHCR7
		SREBF2
		MFAP3L
		NDC80
		LOC426897
		CWH43
		FAM213A
		LOC769421
		OTX5
		LOC107050180
		NRXN1
		NR4A3
		YJEFN3
		AMER3
		PHYH
		LOC101749525
		MALL
		LOC107049916
		GTSE1
		ABCA12
		FGF22
		CCDC37
		E2F7
		NUF2
		COCH
		LZTS3
		LOC101748689
		LOC107050187
		CBLN2
		CLCNKB
		GFRA2
		LOC100857751
		LOC107056579
		CDH20
		PTTG1
		COL8A1
		IGFBP5
		SERPINA4
		LOC107057295
		LOC101750448
		LOC107049170
		NME4
		STMN1
		HABP2
		LOC418414
		LOC107049250
		EPCAM
		LOC101747578
		LOC107054236
		CKS2
		ANGPTL1
		FHOD3
		ENS-1
		TRPV1
		FGFBP1
		P2RY14
		PROC
		ECT2
		LOC101749743
		SLC25A42
		KIF23
		LOC107055702
		HFM1
		LOC107054817
		XCL1
		LOC107055931
		DACT2
		MYBL1
		MTUS2
		CGREF1
		IHH
		DIAPH3
		EGR4
		AvBD7
		LOC107056145
		LOC100857298
		LOC107050580
		SLC23A1
		LOC107050675
		HOXD8
		GGACT
		GRM3
		LOC107051392
		LOC776376
		LOC101750175
		LOC107054485
		PCDH12
		LOC107051151
		LOC107055938
		EXOC3L4
		HTR4
		CENPE
		C11ORF85
		FAM19A5
		SPAG5
		DUSP28
		IL17RD
		LOC107055705
		LOC107057408
		ANGPTL4
		TUBB2B
		LOC100857858
		LOC107050476
		SDSL
		UROC1
		PLA2G12B
		PLXNA4B
		NTRK2
		CCDC3
		TTC36
		LOC107052288
		LOC422295
		ATP9A
		LOC107056507
		NKX2-3
		SHQ1
		LOC107050478
		MOV10L1
		LOC101748831
		LOC107049379
		LOC107054697
		OSGIN1
		CCLI7
		FAM19A2
		ADAMTS15
		LOC421560
		LOC101749531
		LOC107056738
		TRIM66
		CCNB2
		WNT2
		LOC417386
		APOH
		UPB1
		PIF1
		2020-09-12
		LOC422926
		CD28
		LOC107050032
		SLC38A3
		CHRDL2
		CENPW
		AvBD2
		LOC107057319
		CEP55
		OPCML
		F13B
		STK31
		LOC107051636
		ENPEP
		LOC771176
		HSPA12B
		LOC107056277
		TLR2B
		APOLD1
		LOC776588
		ELOVL2
		CBX7
		ADORA3
		TUBA1C
		LOC100857839
		RP11-834C11.12
		CDC45
		DIO2
		LOC107050991
		LOC107049467
		EIF4EBP1
		APLN
		CYP1A4
		FBP1
		LOC107052719
		FAM72A
		WWC3
		SERPINA9
		SUSD4
		ARSD
		LOC101750251
		DNAH10
		INHBE
		KNG1
		LOC100859374
		SETD9
		PLIN5
		LOC107054819
		LOC101747492
		LOC107055200
		LOC107053306
		LOC107057045
		KRT7
		LOC107051328
		LOC107057469
		MSMO1
		FGF16
		DPEP1
		LOC418356
		HIP1R
		FAM123A
		CYP17A1
		SAMD15
		LOC107049788
		PCBD1
		LOC107056563
		PLG
		LOC107056007
		GAB3
		TNFRSF13B
		MKI67
		NHS
		SLC1A3
		LOC100859106
		LOC107050889
		CCL5
		SPP2
		LOC107057607
		HAO2
		PLEKHD1
		GPR83-L
		LOX
		FGF13
		LOC107051167
		SULF1
		GPR25
		MADPRT
		LOC100858798
		CENPP
		DIO1
		GSTZ1
		SLC6A12
		CHADL
		LOC100857686
		LYZ
		LOC107054378
		CPS1
		NDRG4
		EXO1
		SLC2A2
		LOC418668
		A2ML4
		RHPN2
		CENPI
		AGMO
		PRKACA
		SELM
		CCR8L
		AHSG
		KMO
		RGS17
		LOC100858925
		LOC101750052
		CENPK
		LOC107057248
		LOC427652
		LOC421740
		MUC13
		LOC100857409
		TBX22
		LOC420770
		AGXT
		SLCO5A1
		PTPRU
		HOXC8
		APOA4
		LOC107053371
		LOC100858107
		ERNI
		LOC107056520
		LOC107057160
		TLE4
		ZBTB7B
		ALB
		LOC101747797
		LOC101748207
		COL8A2
		SLC13A3
		TIMP4
		AOX2
		SERPINA3
		HGFAC
		LOC101752219
		LOC100859310
		LOC107049077
		LOC107056124
		CHAT1
		COL27A1
		NDP
		SLC4A4
		LOC107054961
		LOC100859557
		PAX5
		AOX1
		COL1A2
		SERPINA5
		AANAT
		TMEM26
		LOC101751189
		MAB21L1
		PASK
		PIPOX
		LOC419322
		SERPINA10
		ENPP3
		NEK2
		PDE4A
		C11ORF52
		LOC107055070
		LOC107049257
		LOC107049386
		APC2
		GOLPH3L
		LOC101750794
		ARTN
		LOC107049793
		BCL2L14
		FANCD2
		PSPH
		ST8SIA5
		LOC107055387
		LOC107051251
		XPNPEP2
		LOC107054764
		ADRA2C
		LOC776202
		MYL4
		LOC107056112
		LAMA2
		FBXL12
		CTNND2
		LOC107053289
		DEPDC1B
		MSC
		PROZ
		SERPINB5
		C8A
		LOC107051329
		OR5AS1
		LOC776801
		PTRHD1
		LOC428593
		NETO2
		DSP
		MBL2
		RHOF
		LOC100858693
		LOC107054818
		LOC107049163
		B4GALNT4
		MDGA2
		FASN
		LOC107057317
		FAM129A
		GPNMB
		LOC429032
		AMBP
		LOC100858984
		LOC101752263
		TGM2
		SOX21
		GVIN1
		DNAJC22
		LOC107053308
		CIB2
		CREB3L3
		DSCAML1
		ATF3
		HIST1H2A4
		TBX5
		DBNDD2
		MRPS34
		PLK1
		LOC107049076
		RTN4R
		APOC3
		NPPB
		LOC107056410
		FMO4
		HIF3A
		FBLIM1
		ANGPTL3
		SLC16A12
		LOC107056092
		BORA
		RASAL1
		LOC107050100
		FGG
		DDAH1
		LOC107052718
		LOC100857191
		LOC107056890
		LOC107052201
		LOC101747995
		PTHLH
		LOC415661
		HAO1
		TMEM233
		KIF18B
		GABRR2
		LOC107054696
		LOC107054472
		LOC101750711
		CACNG7
		PCP4L1
		F9
		KNSTRN
		HOXB3
		LOC431205
		FAT2
		VSNL1
		LOC107057570
		APOB
		PIGR
		C12H3ORF18
		NDNL2
		FGB
		LOC421099
		NOTUM
		CCNB3
		PPARG
		LOC422643
		LOC107051276
		LOC107056135
		GRIK4
		LOC107056903
		TMPRSS6
		LOC100859777
		LOC107055405
		MASTL
		GJB3
		ALDH1A2
		FOXO6
		SEPP1L
		MTTP
		EGR1
		MGAT5B
		KHK
		ECM1
		LOC107054900
		LOC107057433
		MSX2
		LOC770026
		PCDHA2
		CPB2
		LOC425756
		LOC107056700
		ASPH
		KIAA1524
		SLBP
		LOC100858617
		GPR112
		LTBP2
		SH3BGRL
		LRRC66
		CKS1B
		LOC107052380
		LOC107050064
		KAZALD1
		PGLYRP2
		LOC100859881
		SERPINB2
		LOC101751186
		EGR2
		GAS2L3
		LOC100859035
		CHST4
		LOC107049167
		FKBP10
		FHL2
		ELN
		LNP1
		LOC107050639
		HOXA10
		LOC425449
		SGTB
		LOC107049736
		PDK2
		LOC107055221
		STK32A
		HOXC5
		PARPBP
		BEND7
		LOC426385
		AMPD1
		LOC107049691
		KIF2C
		NT5DC3
		INSM2
		SLC26A4
		GNG4
		GAMT
		GPRC5A
		SOX17
		PPP2R2C
		MRC2
		LOC107050717
		TGM3
		VTN
		CRLF1
		GRHPR
		LOC107057474
		IL15
		PAPPA2
		SLCO1A2
		TINAG
		MAP7D2
		ADAMTSL2
		ABCG4
		LOC107056065
		CRYGN
		CDC20
		CCKBR
		CCK
		ERI2
		ACPP
		WDR64
		GART
		MTBP
		ARHGAP19
		GCHFR
		LOC101749412
		GREM1
		SCEL
		LOC100857280
		KERA
		GRB14
		FBN1
		LOC417973
		IGSF5
		C7
		BUB1
		PBK
		SPAG4
		BHLHA15
		LOC396098
		LOC395611
		ACHE
		LOC100859484
		LOC107056839
		SERPIND1
		LOC107055935
		LOC428693
		FADS6
		MOGAT2
		PDE1A
		LOC770277
		LOC424033
		OPN4-1
		LOC107050831
		TM4SF1a
		LOC101749287
		IGJ
		LOC428702
		DHRS9
		LOC101750872
		C11ORF49
		ZP3
		LOC107049347
		LAMP5
		ACSM5
		CXCR5
		CHIR-IG1-5
		HSD3B7
		ACE
		LOC421584
		LOC107056021
		LOC107056218
		SKA3
		LOC107050178
		TK1
		GLIS1
		LOC423793
		ETNPPL
		LOC107050360
		SIGIRR
		LOC107049779
		ARMC3
		TUBA4A
		IL1RAPL2
		DMBT1L
		CYP2H1
		MYLIP
		LOC107049387
		TMEM158
		SMC2
		SHCBP1
		CLDN15
		LOC427547
		LEAP2
		LRRC52
		TUBB2A
		LOC107049883
		ASPM
		LOC771804
		LHCGR
		RP11-690P14.4
		PMEL
		MYH15
		LOC107057017
		HSD11B1b
		PLK2
		TTR
		LOC107050372
		RANBP3L
		PLEK2
		IGSF10
		HGD
		CDCA3
		CDO1
		LOXL2
		ADAMTS1
		INA
		PIT54
		LOC107055386
		LOC107050336
		ELAVL4
		CFI
		IQCA1
		SLC15A1
		TAT
		LOC107049480
		UBE2C
		CYP3A7
		LOC107051483
		FFAR4
		SAMD14
		HCN2
		LOC107056139
		HOXC9
		FOXA1
		NIN
		FGA
		IGFBP1
		CASC5
		CDH1
		PSAT1
		TDRD12
		SLC12A1
		LOC100857569
		CYP27A1
		ALDH8A1
		UPK3A
		RHOB
		CKAP2
		FAIM2
		LOC107057613
		LOC100859304
		LOC107050147
		PAMR1
		LOC424917
		LOC107055396
		LOC107057601
		LOC107052257
		LOC770492
		IDI1
		CA10
		RRM2
		ELOVL6
		MDK
		TOP2A
		COL14A1
		LOC107057462
		LOC107057528
		LOC107056450
		LOC107055957
		NLGN1
		LOC107049103
		DNAH9
		FANCI
		LOC107051143
		LOC424028
		IRX2
		LOC107049875
		CACNA1S
		RANBP17
		PRSS23
		LOC107056764
		LOC100857421
		LOC107056589
		SPC25
		SPNS3
		FAH
		HNF4A
		WDHD1
		RYR2
		POLN
		ABHD12B
		KIF18A
		LOC107056510
		DDC
		KIF15
		CHIA
		LOC107054467
		HOXA9
		ST14
		LOC107051316
		UBE3D
		PCDHA3
		BUB1B
		LOC100857402
		CTD-2510F5.6
		CHRM2
		BPHL
		NR1H4
		CL2
		S100A10
		TMEM121
		SALL4
		TMC3
		LRRN3
		GCNT4
		CYP2K1L
		VSTM5
		MAT1A
		GFAP
		KCNC4
		LECT2
		LOC101750329
		LOC107057348
		AQP5
		IYD
		LOC107056117
		CYP2C8
		LOC107057595
		LOC421856
		ATP6V1C2
		LOC107055077
		FAM83D
		RNF186
		LOC107055962
		LOC100858818
		LOC768760
		AvBD4
		AMN
		LOC769704
		HAAO
		CIT
		LOC101749230
		LOC423629
		KLF15
		HMMR
		LOC100859737
		NCAPH2
		LOC107049941
		LOC101748581
		HOXB9
		LOC107056372
		LOC100859564
		C14ORF180
		LOC107050435
		LOC107056958
		COL6A3
		TMEFF1
		MLNR
		CRTAC1
		INDOL1
		HS6ST3
		CHSY3
		ERCC6L
		LOC107049010
		NOV
		KIF20A
		LOC107053127
		HPX
		C5H14ORF37
		TECRL
		SHC4
		LOC101749651
		ADH6
		TDO2
		C1H21ORF62
		COL5A1
		LOC101748617
		LOC100857515
		GPT2
		ANKRD1
		LOC101747418
		SERPINC1
		F3
		LOC107055980
		LOC107052492
		PAQR9
		HOXC6
		TTPA
		FTCD
		LOC107055997
		LOC100859371
		HIST1H3A
		DNER
		LOC107056641
		CATH1
		PPA1
		LOC107055663
		ATCAY
		AQP12
		TM6SF2
		B3GALT1
		MLPH
		LOC107057483
		ADAMTSL3
		TBC1D9
		GATM
		CLCF1
		LOC107056407
		LOC107057466
		TIFA
		GCNT1
		SLC17A8
		CYP24A1
		NPAS3
		LOC107050640
		LOC107051221
		CES1
		LOC107049200
		LOC101749079
		LOC101748511
		LOC107049741
		LOC107049168
		TP63
		SLC51A
		LOC107055607
		WDR66
		GATA4
		HNF4beta
		CENPF
		NUSAP1
		LOC107055992
		LOC107049803
		PAH
		FBLN5
		HAPLN1
		LOC107056309
		S100A9
		CDHR2
		LOC101750341
HD_fat-VS-HN_fat.DEGseq	763	ASL2
		ABRA
		LOC100857638
		LOC107050538
		HSD17B2
		PAK1
		EPB41L4B
		NTSR1
		BF2
		LOC107057239
		TMCC3
		DIRAS1
		LOC101750458
		LOC107057361
		BANK1
		LOC107055753
		SORL1
		LOC107055584
		LOC107056801
		LOC107056989
		CMPK2
		GADL1
		RUNX3
		ENTPD3
		LOC101750937
		LOC107055430
		LOC100859032
		CARNS1
		CST7
		LOC107050550
		LOC107050396
		SPIRE2
		STARD5
		MYH1E
		FOXE1
		HTR7
		CD38
		GSG2
		TNNT3
		PLEKHG4
		GDF10
		LOC417131
		PLIN2
		LRIT1
		KLHL30
		LOC107053591
		PCDH7
		ABHD2
		DUSP5
		CD6
		EMX2
		PWP2
		PNLDC1
		SLC9A9
		CDC42BPA
		MYH1B
		LOC107052933
		LOC100859897
		HSP25
		SLAMF1
		SLITRK4
		LOC107056927
		LOC107056846
		IKZF3
		LOC107050653
		LOC427029
		CLSTN2
		LOC101749141
		FCGBP
		EPHA4
		FANCC
		HIST1H103
		LOC107055072
		TDRKH
		MGST1
		LOC107049575
		LOC107056677
		LOC107053362
		LOC107050390
		MYLK2
		LOC101749090
		ELFN1
		DGKD
		COQ10B
		SH2D2A
		NT5C3B
		MYOD1
		LOC107057292
		BDP1L
		SNN
		LOC107049666
		RAB38
		LOC101750306
		LOC100858447
		RRAD
		LOC107054704
		VIT
		FSTL5
		GTSF1
		LOC425347
		LOC431092
		SLC35F1
		CEBPD
		LOC107056994
		GJA9
		COL23A1
		SLA
		C10H15ORF59
		LOC107049767
		CFC1B
		LOC107052465
		CILD27
		CFAP44
		SCRN1
		LOC107051144
		BRINP3
		ANXA8
		XRCC4
		LOC107057315
		RCAN1
		LOC101751375
		P2RY8
		HSPA2
		RAB20
		LOC107055214
		LGR5
		ENKUR
		LOC107051888
		OTUD7A
		LOC107057596
		AQP11
		LOC107056921
		ZDHHC22
		USH2A
		LOC769232
		NRAP
		CCNRC01
		LOC107055519
		LOC107056350
		LOC107053981
		BAG3
		LOC101751013
		LOC107050158
		LOC107049731
		LOC107056059
		FAM180B
		LAMC3
		TOX
		TMEM136-1
		LOC107055662
		FKBP5
		LOC101751936
		LOC424727
		LOC107049967
		IGFN1
		PIM3
		LOC107056392
		LOC107051395
		LOC107050637
		ITK
		PCDHA12
		LOC107057198
		LOC107050488
		PLAC8L1
		DRP2
		OSTN
		ENPP2
		PITPNM2
		LOC107051060
		LOC107050715
		MYC
		NTS
		TNFRSF8
		BCL11B
		TMEFF2
		LOC107056453
		LOC107056830
		LOC107056855
		ADAMTS17
		MMP1
		LOC772096
		C1H22ORF23
		LOC425299
		CCR7
		APOF
		SMURF2
		SRL
		GREB1L
		CCDC129
		GADD45B
		LOC107056166
		LOC422305
		RAD21L1
		AJAP1
		LOC107050037
		GALNT15
		EEF1A2
		CHAT2
		FAM21A
		LYPD6B
		LGALS2
		SYNPO2L
		LOC107056696
		SLA2
		CHGB
		LOC100858456
		GPC4
		HMOX1
		LOC428144
		LOC107050974
		LOC107051025
		ADGB
		LOC107051610
		ABHD5
		LOC107056526
		DNAH7
		LOC771069
		SLC12A3
		LOC770996
		ENTPD6
		NAMPT
		LOC107052493
		CYP4F22
		FOXC2
		LOC107056791
		MMD2
		LOC100858713
		LOC100858284
		LOC430746
		LOC101749156
		TMEM182
		IRX4
		TULP1
		LOC107050937
		LOC100857740
		LOC107049984
		LOC107051028
		SH3YL1
		LOC107057238
		THBS4
		LOC107050014
		LOC101752046
		UNC5C
		NCAM2
		SIRT5
		LOC107051249
		SRPX2
		NKX3-1
		LOC430600
		CTLA4
		LOC107055697
		HOXC4
		LOC100857190
		LOC421125
		ASPG
		LOC107054241
		LOC107049409
		KCNA3
		LOC426070
		SLITRK3
		HIST1H2B5
		LOC107056368
		LOC101751605
		GABRD
		TNFSF8
		PROKR2
		TEKT4
		TOM1L1
		WNT11
		GPR35
		F10
		THBS1
		LOC772158
		LOC107057013
		LOC107055667
		LOC107055788
		LOC107050362
		LOC101747502
		GRID2
		GPER1
		LOC427799
		LOC107056595
		LOC107050233
		TRPC6
		GAS2L2
		DRD4
		SOCS1
		KLHL31
		NME5
		SH2D1B
		LOC427533
		LOC107053424
		SNX22
		SDC3
		CIRH1A
		LOC429984
		HTR1D
		TDRD6
		RP4-539M6.19
		C8H1ORF177
		LOC107051456
		LOC431250
		PKIA
		SLC7A7
		SEZ6L
		ISOC1
		LOC107054849
		LHFPL5
		LOC107052968
		ZFAND5
		KIAA1024
		C6H10ORF90
		MSLNL
		CAT
		LOC101751621
		SH2D4B
		CD8B
		LIPC
		LOC427491
		TGM4
		AK5
		LOC769139
		LOC101750196
		CNDP1
		CACNG1
		LOC107049573
		HSBP1L1
		LOC101747825
		LOC768687
		SPRY4
		NMU
		KCNC2
		LOC107051543
		NF2L
		METTL11B
		SH3BGR
		ICOS
		LOC101750540
		FAM46C
		LOC107051111
		LOC107056963
		NOBOX
		CD200R1
		LOC107051134
		LOC107057247
		LOC101749510
		LOC107056115
		RIMS4
		AGBL2
		DNTT
		DLK1
		ACTBL2
		COL11A1
		LOC100859408
		CKMT2
		SEMA6B
		PDE1B
		LOC107049071
		PLP1
		ANKDD1B
		ZNF804A
		LOC107053419
		GPR139
		DHX58
		LOC107055836
		LOC107056010
		LOC100859180
		LOC423605
		TMTC1
		EPHA10
		LOC100857745
		R3HDML
		LOC107055799
		CKM
		RHOBTB1
		MID2
		CD3E
		LOC107051160
		LOC107056580
		LCN8
		LNX1
		LOC101748953
		LOC107055384
		GKN2
		LOC772005
		THEMIS
		LOC107051675
		LOC107050746
		LOC107054471
		LOC107052633
		TFAP2E
		LOC107049175
		MAPK8IP1
		MYB
		LOC107056941
		LOC107050773
		ERBB4
		LOC107053122
		ZAP70
		DNASE1
		OTUD1
		ADAMTS18
		CXCL14
		LOC101749640
		EHF
		RASSF7
		LOC107050087
		LOC107055517
		LOC107050927
		CAPN3
		PADI3
		LOC101752206
		TMOD4
		LOC107057214
		LOC107051991
		FABP7
		FSCN2
		DNAJB1
		SH2D1A
		TUSC5
		FBP2
[truncated: 342 more rows]
