# Supplementary material for: Integrative Analyses of mRNA Expression Profile Reveal SOCS2 and CISH Play Important Roles in GHR Mutation-Induced Excessive Abdominal Fat Deposition in the Sex-Linked Dwarf Chicken
Source: Front Genet. 2021 Jan 14;11:610605. doi: 10.3389/fgene.2020.610605 (PMC7841439; doi:10.3389/fgene.2020.610605)
Supplement: Supplementary File 7 — The distribution of DEGs between ND-vs-NN and HD-vs-HN in the fat. [file Table_7.XLS]

## Sheet: Sheet1
Names	total	genes
HD_liver-VS-ND_liver.DEGseq HN_liver-VS-NN_liver.DEGseq	191	C6ORF58
		AACS
		LAMA2
		ATP1A3
		MSRB3
		LOC107057176
		AGR3
		UNC5A
		FASN
		BCAN
		KCNT1
		LOC771871
		CHDSD
		GPC5
		LOC100858083
		HIST1H2A4
		LOC107054837
		LOC420789
		CCDC141
		LOC419409
		LOC107048997
		APOV1
		LOC100859740
		LOC101749614
		LOC107055831
		LOC769809
		PCDH7
		ELF3
		STMN3
		LOC772271
		HTR3A
		LOC107050063
		FCGBP
		LOC107057304
		LOC101747507
		HIST1H103
		TRPC7
		LOC107056369
		ZP1
		CDHR5
		OCX36
		CYP7A1
		CYP2C21L
		IGLL1
		LOC107049096
		LOC107055783
		LOC107050390
		LOC101748083
		LOC107056356
		VTG2
		NIPAL4
		SV2B
		LOC107052380
		LOC107049114
		LOC107049156
		LOC101749238
		THRSPB
		ARL10
		ZBTB16
		LOC107054466
		DDX60
		LOC425449
		LOC107051510
		LOC418189
		LOC101751013
		LOC107057474
		HIST1H2B7L4
		FKBP5
		LOC107055559
		CNTN5
		LOC107049764
		LOC107056251
		LOC101751236
		LOC107049904
		ABCA12
		LOC100858385
		BUB1
		GAB2
		IL8L2
		LOC107053960
		CLCNKB
		LOC107055787
		TRPM5
		LOC101748417
		NSDHL
		LOC101751539
		GADD45B
		LOC107049347
		CREB5
		HIST1H46L6
		THSD7B
		LOC107050037
		SLC4A10
		CHAT2
		GREM2
		LOC107057195
		ETNPPL
		LOC423119
		PRKAR2B
		GGACT
		LOC107054773
		LPAR3
		LOC771804
		LOC107057069
		NCKAP5
		LOC107052661
		LOC101751153
		PTGDS
		LOC419677
		LOC107051274
		LOC107057291
		TULP1
		AASS
		LOC107049379
		LOC101752046
		LOC107056406
		ZFC3H1
		LOC100858951
		HSPA5
		LOC107049164
		LOC772218
		LOC101751912
		LRRC49
		SLC7A9
		LOC107056450
		LOC107050224
		LOC107055958
		CCL28
		LOC107050524
		HIST1H2B7L2
		LOC107056061
		OTOP3
		LOC101750582
		C7H2ORF66
		ADSL
		LOC107055200
		LOC107054248
		LOC101752042
		KIF1A
		LOC107050776
		KIAA1024
		HIST1H2A4L2
		LOC107055989
		LOC107049120
		LOC107055574
		SCNN1A
		LOC107057199
		GIMAP5
		TRPV3
		LOC107056971
		BOC
		LOC107051365
		JAKMIP3
		WDR86
		LOC107049196
		SGOL2
		SIX1
		TOPAZ1
		ACTA1
		MARCO
		LOC107049191
		MMRN1
		LOC107056862
		LOC107050308
		LOC100859408
		K123
		HSPB7
		CYP2C45
		MTL5
		KBTBD12
		DHX58
		LOC107057483
		ME1
		LOC107049077
		BHLHE41
		CCLI10
		LOC100857860
		LOC107057466
		CP
		GALNT16
		LOC100859636
		PISD
		LOC107051807
		LOC107052830
		LOC101748511
		LOC107057458
		IGF2BP1
		SLC19A2
		DUSP13
		LOC101750591
		LOC419726
HD_liver-VS-ND_liver.DEGseq	606	LOC422924
		KIF26B
		XDH
		DIO3
		RBP
		STOX1
		ACOT12
		SEC24D
		GALNT3
		CHRDL1
		LOC107049924
		LOC107050273
		LOC107051157
		LOC107053955
		MMP7
		LOC107049550
		LOC769729
		BF2
		ITIH5
		ZAR1L
		CCDC110
		LOC100857809
		ZNF131
		LOC426344
		LOC107057214
		DEPDC7
		FGFR1
		UNC5B
		LOC395933
		GPR143
		KEL
		NUP210L
		MRPL38
		CEP135
		LOC107054818
		LOC107049163
		LOC107049117
		LOC107056801
		SLC22A2
		GJA1
		TRPM8
		LOC101752263
		LOC107057284
		BASP1
		PNPLA4
		LOC107050124
		LOC107056385
		LOC107051009
		LOC100857112
		ODF1
		LOC100859032
		PHKA2
		SRRM4
		SPATA1
		NEDD4
		DYSF
		DPP4
		SIAH3
		CD38
		KNTC1
		LOC107057191
		XIRP1
		ALK
		LOC107055673
		HECTD2
		ABCB1LB
		LOC107050292
		LOC101748878
		GLRA2
		PDE6C
		LOC107051440
		TRIM2
		LOC107054460
		PAK6
		LOC107052718
		SLC16A5
		LOC107050299
		TMEM255A
		ULK1
		FAM167B
		SKP2
		HAO1
		MAEL
		LOC101751171
		FANCL
		LOC429249
		LOC107055521
		LOC771537
		LOC107049146
		LOC107050148
		HLA-DRA
		BARX2
		SCML2
		KCNH2
		ADAM23
		PLXNB1
		B3GALT5
		LOC417057
		LOC769646
		LOC100858707
		LOC100857410
		UPF3A
		MT3
		CCDC181
		LOC107056758
		PPEF2
		NDNL2
		LOC107050653
		HIST1H2B5L
		LOC107056259
		HAL
		LOC101749141
		LOC777386
		LOC107056130
		LOC100857682
		LOC107056355
		SLC22A16
		LOC422643
		C21H1orf233
		LOC107049934
		CCDC18
		LOC107056545
		TRIM65
		PRRG1
		HLF
		CRHR2
		HSPA4L
		GPR64
		SPATA4
		LOC107056430
		LOC107049819
		CENPO
		DCSTAMP
		LOC107049575
		RP11-552F3.12
		RSU1
		LOC100858869
		LOC107055445
		VILL
		LOC107053041
		LOC100857685
		LOC107057292
		LOC107054250
		LOC427816
		PROX1
		POLD2
		ART1
		ANKRD42
		LOC101750188
		KCNK10
		UPP2
		LOC100857334
		CCDC170
		LOC419936
		GJB5
		GTSF1
		LOC107049366
		SATB2
		ADAMTS19
		VRK2
		MFSD2A
		LOC107057364
		LOC107054747
		P2RX6
		TTC3
		CNTF
		SGOL1
		TTLL7
		LOC107049317
		KIF20B
		JPH2
		WNT6
		ATP2B2
		PTCRA
		SLC51B
		ARHGEF26
		SCRN1
		LOC107050024
		LOC107051144
		PPP1R3B
		LOC101749201
		RIMBP2
		KIAA1107
		LOC107057271
		RNF19B
		LOC107050364
		LOC107057502
		LRRC56
		HPS3
		LOC107056999
		LOC107057315
		CYB561
		OVCH2
		LOC107049657
		LOC107056006
		AOC1
		LOC101749113
		LOC101751375
		LOC107055812
		ARHGEF3
		LOC101750179
		OSBPL3
		LOC107056857
		CCL20
		MYCL
		SULT1C3
		ROBO1
		PHGDH
		LOC107050208
		LOC107057287
		CASP14
		TLX1
		SPAG6
		LOC107057449
		PCK1
		LOC107057373
		TLR5
		LOC107050123
		CIDEC
		TMEM169
		LOC101750035
		IGFBP2
		SPINK7
		LOC107049731
		HTRA3
		LOC107051466
		LOC107049939
		SOST
		LOC417058
		RBM46
		TRMT13
		SLCO1A2
		LOC770282
		BLOC1S3
		LOC107050627
		LOC107057489
		GPRIN2
		CLCA2
		LOC101752065
		PLSCR5
		LOC101748559
		LOC107051395
		LOC101750892
		COMTD1
		SPATS2L
		LOC101751749
		LCA5
		LOC107056378
		PER2
		LOC100859432
		ACSL5
		LOC107050076
		LOC107056256
		PLAC8L1
		TEX14
		PRAP1
		LOC427665
		LOC100857299
		ALG11
		COL25A1
		VDHAP
		LOC107057063
		YJEFN3
		GRB14
		TNFRSF8
		LOC107056453
		LOC107049916
		LOC107055677
		LOC417973
		LOC107055472
		ARRDC4
		LOC107051451
		LOC107049937
		LOC107055776
		LOC101748867
		PCSK9
		C1H11ORF54
		LOC107056855
		LOC107049949
		HUNK
		LOC107057252
		ADAMTS17
		LOC101749905
		LOC107057201
		SKA1
		LOC107050791
		RHBDL1
		LOC107056579
		LOC107057173
		LRRC39
		WWP1
		PDE1A
		MNR2
		CDC7
		LOC107054480
		UBE2T
		LOC101749400
		ADCY1
		SFTPA1
		ENS-1
		EMX1
		ADAD1
		HSP90AA1
		CHIR-AB-487
		LOC107049401
		LOC768350
		LOC107050026
		TRIP11
		SLC22A5
		LOC768349
		PLIN1
		LOC107054173
		SH2D4A
		LOC107049152
		ITGA4
		LOC107054817
		LOC430700
		LOC107057196
		CEP57L1
		SCTR
		LOC107050901
		LOC107050410
		MYBL1
		LOC101748619
		COL9A3
		IRAK1BP1
		LOC101748887
		LOC107051008
		SGPP2
		LOC100858456
		GLUD1
		FAM13C
		PDGFRL
		LOC107051392
		FAM35A
		TRPM7
		KCNT2
		LOC107052555
		ARHGEF37
		HIST1H3H
		LOC107052302
		TUBB2A
		LOC107052829
		CCR6
		KIAA0408
		KLHDC7A
		LOC107056482
		CR1L
		PLCH1
		HERPUD1
		HDAC4
		HTR1F
		GLRA1
		LOC107055452
		LOC107055949
		LOC107056521
		PXDC1
		LOC107049065
		CA4
		PPEF1
		FNIP2
		LOC107056038
		SNPH
		ID4
		KCNJ4
		LOC107053803
		ELP6
		LOC107057082
		C12H3ORF67
		LOC100857740
		LOC107054697
		PCSK4
		LOC107055765
		OSGIN1
		PACSIN1
		LOC100857729
		IKBKB
		LOC100857206
		CYGB
		LOC107054175
		STXBP6
		GBE1
		LOC107057546
		LOC107055473
		MT4
		C4ORF17
		CSMD2
		ASPG
		LOC769554
		FP325317.1
		LOC107051068
		FAM132A
		LOC107057074
		LOC107054658
		LOC107049384
		AGL
		LOC107056604
		HIST1H2B5
		LOC100859304
		PRODH
		TRPM1
		CCKAR
		SLC22A13
		LOC107049221
		LOC771176
		LOC424523
		GABRP
		LOC107057264
		SLC20A1
		LOC776588
		FOXI1
		PLEKHH1
		LOC107056486
		ASMTL
		FAM69A
		LOC107050784
		HMGCL
		THBS2
		UNC13A
		LMBR1L
		LOC107051216
		IL22RA1
		HSP90B1
		SMOC1
		GSTA3
		DNM2
		HNF4A
		LOC107057026
		KBTBD10
		LOC107052719
		TBX19
		CCL1
		FUCA1
		OPN1LW
		GRPR
		TMPRSS11F
		HIST1H2A4L1
		KIAA1731
		LOC101750251
		NXNL1
		LYSMD3
		IFNLR1
		LOC107053593
		FAM40B
		LOC100859471
		VASN
		GPAM
		LOC100859374
		ADTRP
		CHRM2
		LOC107054819
		CAPN5
		ADORA2B
		YF6
		TMX1
		PDE11A
		C10ORF10
		LOC107051423
		ARHGEF1
		HJURP
		HTR1D
		AvBD9
		CYP26B1
		LOC107049127
		LOC107054379
		LECT2
		LOC107057003
		LOC107051321
		LOC107057545
		SLC7A7
		MOGAT1
		C12ORF75
		LEKR1
		LOC107049638
		SLC41A3
		LOC107050270
		LOC107057607
		LOC107055668
		TCLEC2B
		LOC107056404
		CYTH3
		LOC416655
		LOC769704
		PPP1R16B
		LOC101751333
		LOC107057288
		LOC107050712
		HHIP
		SLC45A3
		CIT
		LOC107056976
		LOC417345
		MADPRT
		LOC107054481
		LOC101751174
		OVSTL
		LIPC
		LOC107049941
		CHADL
		LOC100859564
		LOC101747255
		C14ORF180
		ENPP6
		KIF20AL
		LOC107050435
		FRMPD1
		ADAT1
		LOC100859478
		GNOT1
		KCTD16
		NUAK2
		TAAR1
		PITX3
		LOC107051241
		CCDC121
		PPP1R3C
		TMTC4
		ASTN1
		ATRNL1
		LOC107057254
		LTC4S
		NSUN7
		MAK
		TTPAL
		TMEM132B
		LOC100858579
		DUSP16
		LOC107051034
		LOC100857700
		ERNI
		PYGO1
		TLE4
		LOC100858168
		KLF13
		GPT2
		CPT1A
		ZNF662
		LOC100858196
		HTR2A
		MLH1
		GUCA1A
		LOC101748060
		CYP8B1
		LOC107055485
		LOC423719
		HES4
		KCNK5
		LOC769339
		LOC107057610
		LONRF1
		LOC107049071
		LOC107055876
		PEX5L
		HIST1H3A
		CATH1
		IL18R1
		SERPINA3
		LOC101751870
		LOC107049680
		LOC107055717
		ATP2A2
		ASB12
		LOC100857745
		TCN2
		LOC107056124
		CHRNG
		PPP1R3G
		GATM
		CDH4
		LOC107049880
		SCAP
		LOC107051136
		TRIM7.1
		TMEM30C
		FAM222A
		AOX1
		PPP4R4
		TRIM36
		ATP10B
		NEK3
		GSTT1L
		LAPTM4B
		TRAF3IP1
		LOC107057197
		LRP11
		MBOAT2
		LOC107056095
		LOC107049741
		SMYD1
		KAT2B
		CYP4B1
		WDR66
		FAM64A
		LOC107057062
		LOC107056760
		SMIM18
		LOC101750271
		LOC107057245
		TRIM50
		LOC100858883
		OPN2SW
		LOC100858336
		SCN3B
		OAT
		PIK3IP1
		LOC107057023
HN_liver-VS-NN_liver.DEGseq	880	LOC107055387
		ASL2
		CEP250
		ABRA
		LOC107051251
		LOC100858567
		OTUD1
		LOC107054764
		DHCR24
		LOC107050538
		HSPB1
		AEN
		WWC2
		LOC101749640
		NAALAD2
		LOC107056952
		SIDT1
		LOC100859726
		GUCY1A3
		WISP2
		C1QC
		MSC
		LOC100857718
		LOC107049199
		LOC107057239
		REEP6
		NBEAL1
		COL4A5
		LOC101747392
		LOC428851
		SLC6A4
		FAM151B
		LL
		LOC107057633
		GDA
		LOC107050589
		LOC107051991
		NXNL2
		C5H15ORF62
		NR4A2
		DNAJB1
		PIKFYVE
		LOC769422
		MNS1
		PLIN4
		LOC107050408
		LOC427201
		LOC107050425
		VEPH1
		LOC107055600
		GPNMB
		MAB21L3
		LOC107049807
		AKR1B10
		RGS16
		LOC430422
		LOC100857706
		LOC107049102
		PAPSS2
		LOC768747
		KBP
		TIMP3
		ACSBG2
		LOC100858177
		ACACA
		LOC100858937
		LRTOMT
		EPHA2
		LOC107055293
		LRRC8C
		CCR9
		KPNA2
		NMRK1
		GPR37L1
		TMEM52
		RNF208
		LOC769743
		PLK3
		ATF3
		BIRC5
		FAM150B
		PLK1
		LOC107049076
		LOC107057230
		ARHGEF9
		GPR55
		SLC26A8
		CCDC57
		BHMT
		SNTG1
		ANGPTL3
		LOC428816
		DNAJA4
		VAMP1
		GYPC
		ST8SIA4
		LOC107052466
		FIGF
		LOC107049909
		LOC107056848
		BORA
		FRMD5
		CDK1
		IL8L1
		CYP21A2
		LOC107050100
		TOR3A
		PLIN2
		RFX3
		LRRC58
		LOC101748788
		LOC100857125
		MUC1
		SLC26A3
		LOC107057455
		LOC107049285
		LOC415661
		PIBF1
		RACGAP1
		DUSP5
		MPP4
		SLMO1
		LOC107049323
		NCF2
		LOC100859780
		FAM110C
		KIF18B
		GABRR2
		LOC107054696
		LOC100857544
		GUCY2C
		LOC101750711
		ASS1
		PNLDC1
		LOC107057463
		LOC107057035
		EFHC1
		KNSTRN
		CCLI8
		LOC770260
		LOC418424
		ESYT3
		LOC100857194
		EFCAB7
		LOC107049496
		HSP25
		KCNE3
		LOC107050648
		POF1B
		LOC107056927
		LOC107051069
		LOC101749837
		HACE1
		LOC107056475
		NOTUM
		PLCH2
		GPR171
		LOC428824
		CCNB3
		PPARG
		GRIN2C
		SLC47A1
		SAPCD2
		AKNAD1
		LOC107050190
		LOC107056342
		LOC107049603
		ADGRD2
		ANKS6
		LOC100857622
		ART7B
		MASTL
		LOC777408
		LOC101747367
		TCF4
		LOC101752215
		RASGEF1C
		MID1
		NKTR
		LOC101748931
		FOXO6
		AURKA
		CHIR-B6
		ZNF366
		HIST1H2A4L4
		THSD1
		C23H1ORF63
		LOC107057311
		BST1
		AHI1
		LOC107051404
		STOX2
		NDNF
		LOC107056816
		LOC770026
		CNR1
		LOC107057018
		CEP162
		LOC101752158
		PHACTR1
		LOC107049986
		LOC424199
		BATF3
		LOC416086
		KLF6
		DYTN
		SRR
		SCUBE1
		LOC107049381
		BHLHE22
		BDP1L
		IL22RA2
		ACCS
		LEPR
		AASDHPPT
		CHRM4
		LRRC66
		LOC107055843
		FNDC7
		CKS1B
		LOC107050064
		RRAD
		MAP3K7CL
		LOC107054704
		KAZALD1
		BF1
		VPS29L
		OTOA
		LOC424109
		RALGPS1
		CRYBA2
		ODF3J
		LOC107049297
		LOC101748790
		LEF1
		LOC100859881
		IQUB
		LOC100858884
		NPFFR2
		SERPINB2
		PITX2
		KIF25
		ENTPD7
		S100Z
		LOC100858941
		VSTM4
		LOC107049514
		JUND
		GBP
		LOC772243
		SVEP1
		ACKR4
		CADPS2
		EFCAB14
		EGR2
		SUB1L2
		GAS2L3
		LOC107057144
		LOC100859035
		OC3
		LOC107048992
		PREX2
		LDLR
		CFAP44
		BVES
		PROSER2
		ITGB6
		LOC107049149
		CNGA2
		PRMT8
		KIF4A
		ANKRD22
		LOC107049181
		LOC107049705
		LOC107050413
		SAMD9L
		CSF3
		THY1
		NAB2
		AMY2A
		KIT
		DCLK2
		B4GALT6
		HSPA2
		LOC107056986
		GABRB2
		SCD
		RAB20
		LOC100858317
		LOC101750561
		C6ORF165
		LOC425792
		2020-03-03
		LOC107049396
		ARHGEF39
		LOC107049001
		CD226
		TAC3
		LOC768786
		LOC101751319
		LOC101750269
		CD8A
		LOC100859680
		LOC107057492
		LOC101751305
		C19ORF44
		LOC107057393
		OTUD7A
		LOC107049190
		TRPA1
		MPP2
		CYP2J2L4
		LOC101751887
		FDFT1
		ACBD7
		AVD
		SQLE
		LOC107050285
		LOC107055470
		HSD11B2L
		LOC100858433
		KIAA0753
		LOC107057015
		TCFL5
		LOC101749017
		RGCC
		LRRC34
		MIDN
		VWF
		NT5E
		LHX8
		LOC107049201
		LOC107049264
		BAG3
		IL4I1
		SC5D
		LOC771905
		CCL4
		LOC107051432
		TULP4
		RASSF9
		LOC107057293
		HIST1H101
		CCDC79
		MVD
		LOC107055662
		LRRC19
		TRAIP
		FAM69C
		PFKFB3
		LOC101750621
		EREG
		PARD6A
		CENPA
		LOC107057357
		GPR157
		EDA2R
		LOC107057032
		SCNN1B
		LOC107057467
		LOC107056060
		SLC5A9
		LOC101751679
		LOC101750420
		CYYR1
		LOC107049241
		GPX2
		CD9
		GRTP1
		RDH16
		CDC20
		HSD17B7
		CCKBR
		LOC107054428
		CCK
		RIMS1
		LOC420552
		CYP2J2L6
		CDKN2B
		DHCR7
		G0S2
		SREBF2
		PLEKHH2
		LOC428505
		LOC107057175
		LOC101749412
		S100A6
		LOC100858158
		LOC101747905
		EOMES
		LOC107057459
		CCDC14
		LOC423277
		LOC100857589
		THRSP
		PRKAG2
		MYC
		SH3TC1
		NR4A3
		BCL11B
		NTRK3
		CERS3
		MALL
		CCNA2
		RAB7B
		SLC35F3
		LOC107057378
		KAT2A
		LOC107049176
		LOC107054368
		LOC107051505
		IRG1
		SPAG4
		PBK
		NUF2
		LZTS3
		SP4
		LOC101748689
		GSK3B
		PTF1A
		RAPGEF4
		LOC107053164
		LOC107049272
		MCL1
		PUS10
		C8ORF4
		BEND4
		NPHP3
		NIM1K
		LOC107056569
		HBAA
		MMP1
		S100A11
		LOC107057088
		LOC107049225
		NEB
		PTTG1
		FGF14
		CORO6
		RERGL
		ADAMTS6
		LOC100858371
		CSRNP3
		LOC770839
		C1H22ORF23
		LOC415787
		CREM
		LSS
		LOC428702
		APOF
		BCL2A1
		LOC100859434
		SLC22A3
		LOC107055390
		LOC107049553
		LOC417459
		MRGPRH
		FGFBP1
		LOC107055647
		ZNF831
		LOC107049733
		IGSF21
		ECT2
		ATP6V0A4
		LOC107056913
		LOC107053327
		LOC101748527
		ACSS2
		LOC416197
		LOC107049108
		LOC107049669
		CHIR-IG1-5
		PPARD
		HMGCR
		XCL1
		LOC100859870
		HORMAD2
		JAG2
		DACH2
		LOC107056218
		SRCIN1
		TAGLN
		SHC2
		CGREF1
		EMCN
		GPR82
		TK1
		DIAPH3
		C2H8ORF84
		LOC107057344
		LOC101750889
		CD163
		LOC107049779
		LOC427882
		LOC107056145
		LOC107057460
		TCF7L1
		LOC107057070
		LOC101750514
		DPF3
		LOC107049387
		FLT1
		KIF26A
		ABHD5
		IKZF2
		LOC107053159
		NOCT
		LOC107050274
		CCR8
		LRRC52
		LEAP2
		LURAP1
		CRHR1
		YPEL4
		LOC107049883
		LOC107057093
		LRP6
		LOC107056526
		RP11-690P14.4
		SPAG5
		ANO4
		LOC101747704
		LOC107055444
		LRRTM4
		LOC107055537
		CACNB4
		LOC426699
		LOC107051828
		LOC101748465
		LOC107053040
		FAM105A
		INPP4B
		TRPC5
		RP5-966M1.6
		CDCA3
		LOC107051250
		IFI6
		OPNVA
		GPR183
		PLCB4
		LOC100857326
		CD80
		LOC107055808
		LOC772360
		MOV10L1
		LOC100859794
		LOC107055386
		GPR27
		LOC107055700
		LOC107051372
		FABP1
		LOC101749724
		LOC100857380
		CCLI7
		LOC429793
		SUSD3
		MAP3K15
		UBE2C
		ADAMTS15
		PTPRQ
		LOC100859620
		SLC35E4
		RP11-287D1.3
		B4GALNT3
		S1PR1
		LOC107049695
		LOC101749531
		IL1R2
		TIAM2
		LOC107051249
		CZH5ORF34
		RTTN
		LOC422316
		LOC107050303
		SAMD11
		LOC107049409
		FREM3
		LGALS3
		ART7C
		SLC22A15
		PLAG1
		LOC417083
		CNTRL
		LOC107050740
		PIF1
		CHRNA4
		LOC101748650
		LIMCH1
		LOC422926
		CD28
		EML6
		CENPW
		LOC107052504
		CKAP2
		RNF144B
		TUBA8B
		ITPKB
		HTATIP2
		SFI1
		KCNG3
		ENPEP
		LOC429310
		HSD3B2
		SLC22A31
		LOC107052257
		IDI1
		RRM2
		PHACTR2
		LIPG
		LOC107049945
		LOC107056277
		TLR2B
		GLTSCR1L
		APOLD1
		TOP2A
		AVPR1A
		PRR15
		LOC107057462
		GJB2
		CBX7
		SNX11
		CALCRL
		LOC101749820
		THBS1
		VPREB3
		SCLT1
		BCL2L1
		DNAH9
		ZFYVE28
		LOC107051813
		LOC100857932
		SLC16A3
		LOC772158
		CHIR-B4
		LOC107057013
		LOC100857141
		FIGNL2
		CDC45
		LOC107055667
		LOC415662
		DIO2
		LOC107049632
		FAM184A
		LRRCC1
		ANK1
		WNT2B
		PCMTD1
		SYNE1
		LOC107056500
		LOC107050750
		LOC107049467
		LOC100857421
		LOC107050233
		NKX6-2
		TNIP2
		SPC25
		MXD3
		LOC107049014
		LOC107054461
		LOC107057457
		FAM72A
		KIF18A
		C1QB
		BHLHE40
		CYP51A1
		TNFRSF14
		CHIA
		LOC107057476
		PHLDA2
		LOC107054467
		GPX8
		STXBP4
		GLRX
		TOX2
		FGD5
		TBC1D32
		CASR
		LOC107056154
		PLIN5
		CCDC173
		CTD-2510F5.6
		ODC1
		GABRA4
		SSTR1
		MAFB
		DLGAP5
		NHEDC2
		LOC107057469
		MSMO1
		MECOM
		FAM123A
		LOC107049658
		SCG3
		FAM83F
		LRRC20
		CAPSL
		ACVR2B
		LOC107052490
		LOC107055719
		CA8
		LOC100858172
		SMC5
		LOC107054849
		ARG2
		ATP13A5
		LOC107057595
		LOC107055603
		CG-16
		ADAM8
		LOC107057253
		ZFAND5
		RGS12
		LOC107055077
		FAM83D
		RNF219
		TLDC2
		LOC101748148
		MPP3
		LOC101748553
		CDH23
		DAK
		C4ORF33
		RGS6
		LOC421415
		HSD11B1a
		C2H18ORF63
		LOC107056000
		TGFBR3
		LOC429395
		LOC107053163
		PPIP5K2
		EFCC1
		ZNF469
		CDKN1A
		CENPP
		ADAMTSL5
		C8H1ORF111
		MPHOSPH9
		KLF15
		NCAPH2
		MIS12
		UNC5D
		KIAA0319
		SSPN
		LOC427491
		LOC107053420
		LOC107057014
		SDR42E2
		GJC1
		LRG1
		LOC107049204
		LOC418421
		NPTX1
		LOC107049670
		LOC107055494
		ABCA7
		TARP
		SLC6A9
		LOC107056307
		STARD9
		MLKL
		LOC107049233
		LOC107055640
		LOC107052453
		LOC107050866
		ANKRD33B
		LOC101750112
		LOC107056235
		ANO8
		LOC107054305
		LOC107054465
		TNFRSF6B
		HPS5
		WFDC8
		LOC107050365
		C5H14ORF37
		GPR156
		TLCD1
		CDKL5
		LOC777210
		CABLES1
		TPPP
		HPSE
		PIP5K1B
		STC2
		LOC107050375
		FRMD7
		LOC107054654
		ITGA7
		COL24A1
		ZFAND2A
		LOC101748617
		LOC101747258
		LOC101747797
		ADAM22
		LOC101749610
		LOC107055980
		CERS6
		LOC107056858
		LOC107050930
		FAM208A
		FICD
		LOC107055215
		LOC416212
		LOC100857902
		LPIN1
		FOXO3
		CCP110
		LOC100858360
		HKDC1
		FTCD
		ERRFI1
		PANK4
		PLA2G4B
		LOC100859371
		MCF2L2
		CDKN2A
		LOC107057153
		LOC107055637
		ADGRV1
		ABCC8
		BPI
		LOC100859180
		LOC107056091
		LPPR5
		JUN
		MLPH
		LOC107057179
		LOC101752219
		TTK
		CRISPLD2
		LOC107054791
		LOC100857897
		CDKN3
		NME1
		ARHGEF10
		LOC422002
		LOC100858919
		AGTR2
		LOC107054961
		LOC107050636
		PAX5
		LOC427400
		FDPS
		SLC17A8
		SIK1
		EVPL
		NPFFR1
		IFI27L2
		LOC107051221
		LOC107049231
		USH1C
		LOC107050521
		LOC107049200
		GULP1
		LOC100858762
		LOC107056717
		NEK2
		RP11-290H9.2
		HSPA12A
		PRODH2
		GPC1
		FLVCR2
		CH25H
		LOC100858999
		LOC100858017
		LOC107054462
		SPC24
		NXPH2
		C21H1ORF222
		LOC107049257
		SLC6A17
		LOC101750794
		LOC107049793
		LOC107049194
		LOC107055358
		GRIP2
		LOC431060
		CDHR2
		APBA1
