# Supplementary material for: Integrative Analyses of mRNA Expression Profile Reveal SOCS2 and CISH Play Important Roles in GHR Mutation-Induced Excessive Abdominal Fat Deposition in the Sex-Linked Dwarf Chicken
Source: Front Genet. 2021 Jan 14;11:610605. doi: 10.3389/fgene.2020.610605 (PMC7841439; doi:10.3389/fgene.2020.610605)
Supplement: Supplementary File 8 — The distribution of DEGs between HD-vs-ND and HN-vs-NN in the liver. [file Table_8.XLS]

## Sheet: Sheet1
Names	total	genes
HD_fat-VS-ND_fat.DEGseq HN_fat-VS-NN_fat.DEGseq	163	RBP
		FBXL12
		HMGCS2
		LOC107054818
		AMBP
		AvBD1
		TBX5
		APOC3
		SLC16A12
		XIRP1
		LOC107049909
		LOC107050100
		FGG
		F9
		LOC770260
		HSP25
		PIGR
		LOC107049655
		FGB
		LOC107056369
		SERPINA1
		LOC771012
		CYP2C21L
		LOC107057311
		RP11-400G3.5
		LOC107055783
		LOC100858869
		GPR132
		LOC425756
		GC
		LOC101749238
		LBFABP
		LOC107055429
		LOC428958
		LOC107050639
		HOXA10
		LOC107051888
		APOA2
		A2ML2
		IL21R
		RBP4A
		EPHX4
		UTS2R
		LOC107057221
		LOC100859258
		FMOD
		MYL1
		LOC428967
		LOC422922
		LOC107056378
		LOC107056904
		LOC107057175
		CAMK2N1
		LOC100857280
		LOC107050180
		LOC107056453
		LOC100857817
		LOC107055728
		CBLN2
		LOC107056704
		LOC107056571
		NME4
		CATH2
		LOC107056638
		LOC101749400
		SLC22A3
		HIST1H46L6
		LOC768349
		EEF1A2
		LOC107049152
		LOC770114
		SFRP5
		HIST1H2A3
		TBX4
		LOC107049382
		AGBL3
		LOC107057069
		CD200R1L
		LOC107055529
		HGD
		CDO1
		LOC107051274
		LOC107057291
		HTR1B
		PIT54
		SYNDIG1L
		FABP1
		GYS2
		LOC101749724
		CYTL1
		C1QL2
		ITGBL1
		OSGIN1
		LOC421560
		NCAM2
		LOC100859706
		FGA
		LOC107054241
		UPB1
		AvBD2
		LOC107052257
		MSX1
		DGAT2
		ITIH2
		DIO2
		DNM2
		CNTNAP2
		LOC107057084
		LOC429723
		GDF5
		LOC101750251
		NXNL1
		ST14
		LOC100859471
		KNG1
		LOC107055200
		CL2
		CYP2K1L
		LOC107055749
		AvBD9
		LOC422264
		AQP5
		PLG
		LOC107057545
		CYP2C8
		LOC107055603
		SPP2
		SLN
		LOC107056976
		LOC423629
		LOC426542
		LOC107054378
		LOC100859564
		A2ML4
		LOC107056592
		LOC107057199
		AHSG
		LOC107050365
		LOC421740
		TOPAZ1
		LOC107051111
		LCAT
		LOC107050375
		APOA4
		ERNI
		ALB
		HOXD9
		COL11A1
		LOC107056031
		MYLK3
		LOC107054350
		PSCA
		LOC101749992
		STAB2
		LOC100859310
		LOC107052767
		LOC107057197
		LOC107052830
		LOC101748511
		CYP4B1
		IGF2BP1
		LOC107049803
		LOC107055532
HN_fat-VS-NN_fat.DEGseq	600	ASL2
		PCDHB15
		LOC107054764
		ADRA2C
		DHCR24
		CYP11A1
		LOC107050538
		HSPB1
		LOC101749640
		HSPB8
		LOC101747531
		TPX2
		RASSF7
		CPXM2
		CENPQ
		LOC107055517
		OR5AS1
		LOC107057214
		LOC107051991
		COL20A1
		FSCN2
		SLC12A8
		RAB40B
		LOC107049144
		LRRN1
		DNAJB1
		HOXA13
		LOC107049163
		B4GALNT4
		LOC107049732
		GPNMB
		LOC107053870
		BRCA1
		CYP2D6
		GADL1
		GINS1
		SOX21
		CNN1
		RELT
		LRTOMT
		DSCAML1
		COL1A1
		DGUOK
		TMEM52
		LOC100858083
		LOC100859032
		DSCC1
		ATF3
		ANLN
		DBNDD2
		PLK1
		LOC107049076
		RERG
		LOC107050396
		VWA5A
		LOC107050094
		NPPB
		NAT8L
		KNTC1
		LOC101751434
		FOXM1
		ISM1
		LOC428816
		DNAJA4
		LOC420300
		VAMP1
		LOC101749549
		LOC107049517
		GJB1
		PM20D2
		SPRN
		CDK1
		B3GNT7
		CYP21A2
		LOC101749614
		DSCR6
		LOC107055831
		LOC107049332
		SLC8A3
		ENTPD8
		CDH10
		LOC107056588
		RACGAP1
		LOC107049109
		LOC107049323
		TMEM233
		KIF18B
		LOC107056936
		CRHBP
		CLCN4
		CAPN14
		DCLK1
		EN1
		STMN3
		CACNG7
		CCLI8
		TACR1
		NR0B1
		LOC769512
		KCNE3
		VSNL1
		LOC107057570
		MIOX
		LOC101751850
		PPEF2
		LOC107056846
		CCDC83
		LOC107051069
		LOC107056475
		NACAD
		NOTUM
		TENM2
		LOC107056130
		CDC6
		LOC428824
		CCNB3
		LOC107056355
		NFIL3
		SLC22A16
		LOC101747507
		LOC107050190
		LOC107049603
		LOC421285
		LOC107056661
		GRIK4
		LOC107055405
		ADAMTS2
		MASTL
		LOC100858995
		LOC101752215
		LOC101748456
		LOC101748931
		FOXO6
		CENPO
		MMP27
		ECM1
		GLP1R
		VWA1
		LITAF
		MSX2
		LOC107057018
		PCDHA2
		VILL
		LOC101752158
		BATF3
		FRMPD3
		LOC107051311
		LOC101748083
		LOC107056700
		SLBP
		LTBP2
		CKS1B
		MCM3
		LOC107052380
		LOC107050064
		RRAD
		MAP3K7CL
		KAZALD1
		UPP2
		LOC100859881
		IL13RA2
		MTHFD2
		SOX9
		KCNJ9
		PITX1
		LOC101749460
		LOC100857637
		LOC107056994
		KLHDC8B
		KLHL10
		EGR2
		COL23A1
		EDAR
		GAS2L3
		CENPL
		LOC107049767
		CFC1B
		OC3
		SH3GL3
		FHL2
		ZBTB16
		CSPP1
		LOC107049181
		KCNK17
		RCAN1
		WFIKKN1
		LOC107056986
		LOC425049
		TYRP1
		SCD
		RSPO1
		LOC428541
		LOC107049527
		HR
		LOC107049001
		ETV4
		LOC101750269
		STK32A
		LOC107049383
		C17H9ORF171
		HOXC5
		HS3ST6
		LOC107049259
		LOC107057596
		LOC426385
		LOC107057073
		KIF2C
		SQLE
		INSM2
		LOC107055519
		SLC26A4
		GNG4
		ENTPD2
		IRX1
		GPRC5A
		LOC107056350
		LOC422177
		TGM3
		LOC107049264
		BAG3
		LOC101751013
		ADAMTSL2L
		TMEM72
		LOC101752166
		LOC107057293
		LOC776271
		TMEM136-1
		PCDH15
		LOC107056419
		LOC107051336
		TRAIP
		FKBP5
		LOC107055594
		LOC107057489
		EDA2R
		DNA2
		MAB21L2
		LOC107054335
		ABCB1LA
		LOC107049967
		LOC107056090
		MELK
		LOC107056392
		HHIPL2
		CDHR3
		LOC107049764
		CCK
		OTOF
		HS3ST5
		RAB25
		LOC107056096
		LOC107051182
		NDC80
		ARHGAP19
		LOC107051060
		LOC101749412
		LOC107050723
		GREM1
		NR4A3
		AVPR2
		KERA
		AMER3
		SOCS3
		LOC107056830
		PCDHA7
		KAT2A
		GTSE1
		E2F7
		NUF2
		PBK
		LOC107053960
		LOC101748689
		LOC100859484
		LOC101749905
		CNKSR2
		MMP1
		PDE1A
		PTTG1
		COL8A1
		OPN4-1
		CSRNP3
		STMN1
		C1H22ORF23
		CREM
		LOC107049408
		CHAC1
		LOC428702
		LOC107054236
		ANGPTL1
		KLHL32
		GRID1
		DHRS9
		GADD45B
		LOC107049347
		LOC422305
		LOC107050026
		RAD21L1
		LOC107055647
		LAMP5
		LOC107050037
		ECT2
		LOC101749743
		LOC416197
		KIF23
		LOC107056918
		LOC107055702
		CHIR-IG1-5
		LOC101748438
		HFM1
		KLHDC8A
		LOC428086
		SCTR
		SYNPO2L
		SKA3
		LOC107056696
		MYBL1
		LOC107057195
		CGREF1
		TK1
		DIAPH3
		LOC423793
		AvBD7
		PRKAA2
		LOC107056145
		FOSL2
		SLC1A6
		TUBA4A
		LOC101750988
		HMOX1
		HOXD8
		PDGFRL
		LOC107051392
		LOC107052447
		LOC428144
		LOC107049387
		SLC25A47
		HTR1A
		CBLN1
		TMEM158
		SMC2
		SHCBP1
		LOC107051151
		TNC
		NOCT
		LOC107050274
		LRRC52
		CENPE
		ASPM
		LOC107057093
		LOC107056526
		LHCGR
		PNPLA3
		SPAG5
		PMEL
		LOC107057017
		LOC771069
		MYOM2
		LOC100857858
		LOC101748465
		RANBP3L
		LOC107057450
		HERPUD1
		CDCA3
		TULP1
		LOC107050478
		LOC107057632
		LOC107050336
		LOC107049379
		FAM57A
		LOC107049984
		LVRN
		COL4A4
		CLDN3
		PACSIN1
		LOC100857206
		UBE2C
		FAM19A2
		LOC107050014
		ZC3H12D
		LOC100859620
		LOC101749531
		LOC107049695
		IL1R2
		LOC107050132
		LOC101750288
		NKX3-1
		HOXC9
		LOC417386
		LOC107056961
		CASC5
		LOC417083
		HSPA5
		LOC107049384
		LOC426070
		LOC100857569
		UPK3A
		ASIC2
		CENPW
		RHOB
		CKAP2
		CEP55
		CEMIP
		PAMR1
		LOC107055396
		LOC107056429
		LOC107055220
		ARHGEF4
		RRM2
		TOP2A
		WNT11
		COL14A1
		ALDH1A1
		LOC107049103
		DNAH9
		FANCI
		LOC107050784
		SHROOM3
		LOC772158
		VIP
		IRX2
		RP11-834C11.12
		CDC45
		CORIN
		GPER1
		LOC107049467
		SMOC1
		MXD3
		WDHD1
		LOC107056295
		LOC107057400
		CRNN
		CATH3
		SOCS1
		WISP1
		LOC107050108
		TNFRSF14
		KIF15
		LOC107049568
		ASL1
		LOC107054467
		ALPI
		HOXA9
		FAM40B
		PCDHA3
		ADTRP
		BUB1B
		LOC100857402
		CTD-2510F5.6
		LOC101747492
		LOC107056875
		LOC107057298
		TMC3
		FGF16
		LOC429984
		E2F2
		HSPH1
		LOC107049658
		KCNC4
		ASIC4
		LECT2
		WFIKKN2
		LOC107049788
		LOC107050382
		LOC107056563
		MSTN
		IYD
		KIF1A
		MKI67
		CECR6
		LHFPL5
		LOC107052968
		DTL
		FAM83D
		PLEKHD1
		HIST1H2A4L2
		LOC100858818
		LOC107055989
		AvBD4
		LOC107055280
		LOX
		LOC107056347
		LOC424473
		CIT
		MSLNL
		MADPRT
		LOC100858798
		MLANA
		SH2D4B
		LIPC
		LOC427491
		TGM4
		LYZ
		HOXB9
		LOC107056372
		NPM3
		LOC107053420
		SIM2
		EXO1
		C14ORF180
		NPTX1
		CENPI
		CRTAC1
		LOC101750112
		NMU
		LOC107051543
		ERCC6L
		NOV
		KIF20A
		GRM4
		NF2L
		PPP1R3C
		LOC107054465
		LOC107051365
		LOC100857497
		ICOS
		SGOL2
		TNFRSF6B
		CENPK
		LOC101750540
		CHRM3
		SHC4
		LOC100857409
		LOC107056963
		LOC107056349
		LOC107049136
		HOXC8
		HOXA11
		WNT4
		LOC416695
		RASL11A
		LOC776874
		LOC107056520
		LOC420716
		YKT6
		COL24A1
		LOC101748617
		LOC101747418
		ANKRD1
		LOC107056312
		LOC107052492
		GPR68
		HOXC6
		CTHRC1
		ANKDD1B
		AOX2
		HIST1H3A
		PYCR2
		CDKN2A
		LOC429570
		DNER
		DHX58
		LOC107049281
		CATH1
		HS3ST4
		LOC423605
		KCNJ15
		LOC107051410
		MLPH
		ADAMTSL3
		CRISPLD2
		FAM81A
		R3HDML
		LOC107056188
		LOC107056570
		LOC100859557
		COL1A2
		OCA2
		PNPO
		COL6A6
		LOC107051221
		LOC419322
		LOC420807
		LOC100858762
		NEK2
		LOC100858139
		LOC107055384
		LOC772005
		FANCB
		LOC107049168
		LOC100858999
		GATA4
		WDR66
		COL12A1
		LOC771574
		CENPF
		C21H1ORF222
		NUSAP1
		LOC107049386
		C1QTNF8
		EAF2
		ARTN
		LOC107057245
		LOC107049175
		HAPLN1
		SNCB
		C8ORF34
		FANCD2
		LOC107049555
		LOC107055217
		LOC107056941
HD_fat-VS-ND_fat.DEGseq	730	LOC107050773
		LOC107051251
		LOC107053122
		XPNPEP2
		GOLT1A
		CHST8
		SALL1
		ADAMTS18
		LOC107049066
		CXCL14
		2020-09-03
		SIDT1
		LOC107049550
		LOC107053289
		LOC107050087
		PEBP4
		PROZ
		LOC107050927
		BTLA
		C8A
		HRG
		LOC428593
		NETO2
		LOC769366
		SLC15A2
		DSP
		ASCL3
		LOC107057361
		FABP7
		BANK1
		RP11-330H6.5
		MBL2
		ALPK3
		SH2D1A
		RHOF
		AVDL
		LOC107055584
		FBP2
		LOC107050425
		LOC107056989
		LOC101752263
		ACSM3
		GVIN1
		DNAJC22
		A2M
		LOC771871
		LOC107056385
		CREB3L3
		LOC100859377
		A1CF
		LOC107050931
		HIST1H2A4
		SRRM4
		TRDN
		CARNS1
		MRPS34
		LOC101750583
		HTR2C
		SHROOM1
		CCL19
		GPR55
		ANXA13
		MYH1E
		LOC107054837
		FOXE1
		PCDHA13
		CD38
		FMO4
		CHIR-B5
		PCDHA4
		LOC107048997
		ANGPTL3
		LOC107050271
		TM4SF4
		TNNT3
		C5ORF49
		LOC415852
		C3
		LOC100859134
		FOXA2
		ORM1
		POU2AF1
		MZB1
		GDF10
		RASAL1
		STEAP3
		LOC100857191
		RBFOX1
		KLHL30
		LOC107052201
		LOC107053591
		LOC415661
		QPRT
		HAO1
		LOC101751669
		LOC429249
		LOC107055521
		ELF3
		CD6
		TF
		PRPS2
		LOC107057508
		LOC101750711
		TNNC2
		PNLDC1
		NDST4
		F7
		MYH1B
		LOC417057
		CYP1A1
		LOC100859897
		LOC431205
		FAT2
		IGSF11
		SLAMF1
		MT3
		LOC101750594
		HTR3A
		APOB
		LOC107056758
		LOC107056927
		NDNL2
		IKZF3
		LOC101748987
		SLC38A4
		LOC101749727
		AGT
		LRRTM3
		LOC101747803
		CLSTN2
		SGIP1
		LOC101749141
		AQP4
		FCGBP
		PAPPA
		LOC422643
		LOC107049934
		CAPN9
		HIST1H103
		MCOLN2
		LOC101751053
		LOC101751647
		LOC107055072
		LOC100859777
		TMPRSS6
		TNNC1
		LOC107056978
		LOC107049311
		PLACL2
		GJB3
		LOC107057520
		LOC107055587
		CYP7A1
		LOC107049819
		SEPP1L
		MTTP
		CHIR-B6
		CCL17
		KHK
		LOC107057223
		LOC107049575
		IGLL1
		LOC107057433
		PRR33
		LOC100859807
		LOC107056816
		RTN4RL1
		LOC770026
		ERICH5
		LOC107050390
		MYLK2
		MYT1
		CPB2
		MLIP
		ELFN1
		SPINK5
		NR1I3
		MYOD1
		F11
		SEBOX
		LOC107057292
		MYBPH
		ATP2A1
		LOC100858617
		ATP7B
		LOC107056041
		LRRC66
		NIPAL4
		RAB38
		LOC101750306
		LOC107054704
		VIT
		PGLYRP2
		SERPINB2
		GJB5
		NPTX2
		GTSF1
		LOC100858581
		RP5-877J2.1
		FETUB
		LOC107049058
		HSPB2
		ACKR4
		SAMD10
		GDF2
		CRB2
		LOC107049317
		LOC107055925
		GLDN
		C5
		EGF
		SLC51B
		TMEM82
		LOC100859035
		CAV3
		LOC769242
		CHST4
		LOC107049167
		BRINP3
		ABCC2
		MPO
		LOC107057502
		LOC107049705
		LOC107049657
		AOC1
		LOC101751375
		LOC419144
		LOC425449
		TNNI2
		RSPO4
		MAP7
		LOC101750179
		LOC107056857
		LOC107056892
		LINC00954
		LOC768786
		LOC422511
		SLAMF8
		SULT1C3
		ABCG8
		PHGDH
		LOC107050208
		LOC107056208
		MYLK4
		F2
		AMPD1
		ZDHHC22
		LOC101751887
		LOC107051474
		LOC100859605
		LOC107053269
		USH2A
		PCK1
		NCF1
		NEFL
		LOC101750767
		MICA
		GAMT
		ADH1C
		ESRP2
		MYH1A
		VTN
		TBX1
		AvBD5
		NPY
		SGK2
		LOC107050158
		LOC107057474
		LOC430303
		LOC101749907
		TOX
		LOC417058
		SOST
		LOC107055662
		SLCO1B1
		SLCO1A2
		TINAG
		SGCZ
		LOC107050627
		LRRC15
		LOC107049660
		WIF1
		LOC101751936
		ITIH3
		C8H1ORF168
		CD79B
		MAP7D2
		IGFN1
		GPRIN2
		KCNAB1
		KLHL4
		LOC107051395
		C26H6ORF132
		SNCA
		CD9
		ITK
		PCDHA12
		TRHDE
		DRP2
		OSTN
		ACPP
		MAP6
		LOC418109
		PFKM
		LOC100857299
		GCHFR
		MME
		S100A6
		LOC107050715
		CWH43
		GRIN2A
		LOC107056762
		LOC769421
		SCEL
		NTS
		CELF3
		BCL11B
		MALL
		LOC107049916
		IGSF5
		SPIC
		CUX2
		MMEL1
		LOC100858385
		LOC107050853
		SPAG4
		LOC396098
		COCH
		LOC101748759
		LOC107051360
		LOC107050187
		LOC107056839
		SERPIND1
		RAPGEF4
		LOC428693
		PPP1R3A
		MATN4
		CLCNKB
		LOC107055968
		ACTN2
		FADS6
		NEB
		LOC107054679
		SERPINA4
		LOC770277
		LOC424033
		LOC107057295
		LOC771876
		CORO6
		TM4SF1a
		AvBD10
		HABP2
		LOC428714
		LOC107050452
		IGJ
		LOC418414
		CCR7
		LOC107049250
		EPCAM
		LOC100857781
		APOF
		LOC101747578
		SRL
		ENS-1
		CLDN19
		LOC107056166
		LOC107057006
		CHIR-AB-487
		LOC768350
		PROC
		ACSM5
		LYPD6
		LOC107049108
		CXCR5
		CHAT2
		HSD3B7
		LOC107054817
		LOC421584
		CDH3
		IRF4
		LOC107051546
		CYP4B1L
		LYPD6B
		LOC101748339
		LGALS2
		CNTN3
		LOC101748619
		GFRA3
		IHH
		CHGB
		GLIS1
		LOC107056131
		LOC107049647
		KIAA1324L
		ETNPPL
		MYH1C
		LOC100858456
		LOC423119
		LOC107056189
		SIGIRR
		LOC101749136
		LOC100857298
		SLC23A1
		LOC107057303
		LOC107052568
		DMBT1L
		PLA2G3
		LOC107049112
		HPD
		GRM3
		CYP2H1
		LOC776376
		EDIL3
		LOC101750175
		LOC107050974
		CLDN15
		HIST1H2B7
		LEAP2
		LOC100857553
		LOC107052829
		LOC107049883
		LOC771804
		C11ORF85
		DUSP28
		STXBP5L
		LOC107055705
		HSD11B1b
		LOC107052661
		TTR
		LOC107050372
		LOC107052493
		LOC107050476
		PLEK2
		UROC1
		PLA2G12B
		LOC107056791
		PLXNA4B
		LOC100858284
		TLR1A
		TMEM182
		TTC36
		LOC101747868
		IRX4
		LOC107052288
		KCNJ4
		INA
		ELAVL4
		CFI
		LOC100858973
		LOC100857740
		LOC107051028
		LOC107054697
		SLC15A1
		IL17REL
		C8B
		KIF12
		TAT
		LOC107049480
		CYP3A7
		LOC107049735
		FFAR4
		LOC101752046
		LOC107057546
		SLC35D3
		FCHO1
		HOXD10
		FLT3
		MT4
		LOC430600
		ACSBG1
		FZD5
		LOC107055516
		LOC107055697
		FOXA1
		APOH
		HOXC4
		LOC100858529
		IGFBP1
		RPL3L
		ART7C
		CDH1
		PSAT1
		DOK3
		KCNA3
		CHRNA4
		LOC107049164
		LOC107054658
		LOC107056027
		CYP27A1
		ALDH8A1
		LOC107050032
		SLC38A3
		LOC107052504
		HIST1H2B5
		F13B
		LOC100859304
		LOC107057167
		LOC107051636
		ENPEP
		COL2A1
		LOC771176
		HSPA12B
		LOC107049945
		ELOVL6
		LOC107056277
		LOC107052685
		PROKR2
		LOC107055712
		SLC30A10
		LOC107057462
		ELOVL2
		LOC107056450
		LOC100858840
		GIF
		LOC107055957
		TCAP
		LOC107050224
		LOC107051143
		LOC100857839
		LOC424028
		LOC107055958
		LOC107057233
		LOC107057013
		LOC107049875
		LOC101747502
		LOC415662
		LOC107049031
		LOC107050524
		LOC107049882
		KCNK15
		RGS22
		BCAS1
		CYP1A4
		FAH
		HNF4A
		LOC107057026
		FBP1
		LOC100858282
		LOC107056094
		POLN
		KLHL31
		SERPINA9
		DDC
		CHIA
		LOC107054878
		FAT3
		INHBE
		SH2D1B
		NTNG1
		NR0B2
		LOC100859374
		PLIN5
		LOC107054819
		DKK1
		LOC107053306
		NR1H4
		LOC107055540
		FAM20CL
		LOC107057469
		DPEP1
		RP4-539M6.19
		FAM123A
		MAT1A
		LOC431250
		PKIA
		FAM84A
		KRT19
		LOC101752042
		LOC107056007
		SLC7A7
		CCR10
		SEZ6L
		LOC107056117
		LOC107054849
		TNFRSF13B
		LOC107057595
		CNTNAP5
		LOC100859106
		LOC107056555
		ADAM8
		LOC107055077
		HAO2
		LOC422150
		MAMDC4
		LOC419276
		LOC107049120
		LOC107051167
		LOC769704
		LOC107057288
		HAAO
		GPR25
		TRAF3IP3
		LOC427725
		CRK
		CD8B
		SLC6A12
		LOC101748581
		CHADL
		LOC100857686
		PPP1R1C
		LOC107049512
		SLC2A2
		LOC107049204
		GPC3
		CACNG1
		LOC107056958
		LOC107049573
		LOC107050260
		TMEFF1
		ADCY2
		LOC107055844
		MLNR
		LOC101748210
		LOC776067
		PRKACA
		INDOL1
		LOC107056235
		LOC107051325
		EDN2
		HPX
		KMO
		METTL11B
		LOC100858068
		C8ORF22
		LOC107049350
		SH3BGR
		LOC101750052
		LOC107056097
		LOC101751844
		SLC27A2
		MUC13
		ACTA1
		TECRL
		TBX22
		LOC107055926
		LOC107057254
		LOC107056361
		CD200R1
		LOC420770
		ADH6
		AGXT
		STC2
		LOC107051134
		TCF7
		TRIM39.2
		LOC107051439
		TDO2
		C1H21ORF62
		LOC107057160
		MMRN1
		LOC107050308
		RIMS4
		LOC423134
		LOC100857515
		LOC101748207
		SERPINC1
		LOC107056799
		LOC107055980
		DOCK3
		PAQR9
		LRP2BP
		LOC416212
		LOC107050496
		LOC100859408
		CASQ2
		CKMT2
		APOA1
		SLC13A3
		LOC769339
		MYOZ1
		LOC107049071
		FTCD
		PLP1
		MYH1F
		GPR139
		LOC107057153
		IL18R1
		LOC107056010
		SERPINA3
		TESC
		TM6SF2
		LOC100859805
		HGFAC
		ONECUT2
		LOC107057483
		LOC107049077
		LOC107056124
		TRNP1
		GATM
		LOC107055799
		CKM
		LOC107049880
		RHOBTB1
		SLC4A4
		LOC422002
		CYP2J2
		LOC101751444
		LOC107057466
		PAX5
		GCNT1
		SERPINA5
		LOC107051160
		HRSP12
		CES1
		LCN8
		PIPOX
		LOC107049200
		DNAH5
		SERPINA10
		LOC101749079
		MYBPC2
		GKN2
		LOC107049741
		LOC770574
		LOC107055607
		LOC101751615
		SLC51A
		PRKAG1
		LOC107054462
		HNF4beta
		C6
		PAH
		BCL2L14
		LOC107056309
		OPN2SW
		ITPR3
		GPLD1
		PSPH
		SCN3B
		LOC101748402
