# Supplementary material for: Integrative Analyses of mRNA Expression Profile Reveal SOCS2 and CISH Play Important Roles in GHR Mutation-Induced Excessive Abdominal Fat Deposition in the Sex-Linked Dwarf Chicken
Source: Front Genet. 2021 Jan 14;11:610605. doi: 10.3389/fgene.2020.610605 (PMC7841439; doi:10.3389/fgene.2020.610605)
Supplement: Supplementary File 9 — The distribution of DEGs between HD-vs-ND and HN-vs-NN in the fat. [file Table_9.XLS]

## Sheet: Liver
Names	total	elements
HD_liver-VS-HN_liver HD_liver-VS-ND_liver HN_liver-VS-NN_liver ND_liver-VS-NN_liver	66	AACS
		UNC5A
		LOC771871
		APOV1
		LOC772271
		HIST1H103
		OCX36
		CYP7A1
		CYP2C21L
		IGLL1
		LOC107055783
		LOC107050390
		LOC107049114
		LOC107049156
		LOC101749238
		LOC107051510
		LOC101751013
		LOC107056251
		LOC107049904
		ABCA12
		LOC419677
		LOC107057291
		LOC107055200
		LOC107054248
		LOC107056971
		JAKMIP3
		ACTA1
		MARCO
		LOC107049077
		DUSP13
		C6ORF58
		AGR3
		FASN
		LOC420789
		LOC107050063
		LOC107057304
		TRPC7
		LOC101748083
		LOC107056356
		LOC107057474
		TRPM5
		NSDHL
		LOC101751539
		HIST1H46L6
		THSD7B
		SLC4A10
		ETNPPL
		LOC423119
		PRKAR2B
		LOC771804
		LOC107051274
		LOC107056406
		LOC101751912
		SLC7A9
		LOC107050224
		LOC101750582
		SCNN1A
		TOPAZ1
		LOC107050308
		CYP2C45
		LOC107057483
		LOC107057466
		CP
		LOC107051807
		IGF2BP1
		LOC101750591
HD_liver-VS-ND_liver HN_liver-VS-NN_liver ND_liver-VS-NN_liver	33	LOC101749614
		PCDH7
		FCGBP
		NIPAL4
		THRSPB
		LOC107049764
		CLCNKB
		LOC101751153
		LOC107049379
		LOC100858951
		LOC107055958
		OTOP3
		LOC101752042
		KIF1A
		KIAA1024
		TRPV3
		HSPB7
		BCAN
		KCNT1
		LOC419409
		VTG2
		SV2B
		LOC107052380
		ZBTB16
		HIST1H2B7L4
		LOC107049347
		LOC107057195
		NCKAP5
		HSPA5
		HIST1H2B7L2
		ADSL
		WDR86
		LOC101748511
HD_liver-VS-HN_liver HD_liver-VS-ND_liver ND_liver-VS-NN_liver	68	RBP
		ACOT12
		LOC107049550
		LOC107050292
		MT3
		LOC100857682
		LOC107056999
		OVCH2
		LOC107050208
		TLR5
		IGFBP2
		LOC107051466
		LOC107049939
		LOC100857299
		PCSK9
		LRRC39
		LOC101749400
		ADCY1
		ADAD1
		LOC107049152
		CCR6
		KLHDC7A
		CR1L
		CA4
		C12H3ORF67
		LOC769554
		HIST1H2B5
		LOC107057264
		LMBR1L
		GRPR
		FAM40B
		LOC107049127
		LOC101747255
		CHRNG
		FAM222A
		CYP4B1
		SCN3B
		KIF26B
		DIO3
		DEPDC7
		LOC395933
		DPP4
		LOC107055673
		LOC101751171
		GPR64
		LOC107054250
		LOC101750188
		LOC107049366
		LOC107054747
		SPINK7
		LOC101748867
		PDE1A
		HIST1H3H
		KCNJ4
		LOC107053803
		MT4
		LOC107049384
		LOC107056604
		SMOC1
		LOC107051423
		AvBD9
		LOC107056976
		ENPP6
		TMEM132B
		PEX5L
		LOC107049880
		SMYD1
		WDR66
HD_liver-VS-HN_liver HD_liver-VS-ND_liver HN_liver-VS-NN_liver	47	MSRB3
		LOC107057176
		CDHR5
		LOC107049096
		LOC418189
		FKBP5
		LOC107050037
		CHAT2
		GREM2
		LOC107054773
		LPAR3
		TULP1
		LOC101752046
		LRRC49
		LOC107049196
		DHX58
		LOC107057458
		LOC107054837
		CCDC141
		LOC107055831
		STMN3
		LOC101747507
		LOC107056369
		ZP1
		ARL10
		DDX60
		LOC425449
		LOC107055559
		LOC101751236
		LOC100858385
		BUB1
		GAB2
		IL8L2
		LOC101748417
		CREB5
		ZFC3H1
		LOC107049164
		C7H2ORF66
		HIST1H2A4L2
		LOC107049120
		GIMAP5
		SGOL2
		K123
		KBTBD12
		CCLI10
		LOC100857860
		GALNT16
HD_liver-VS-HN_liver HN_liver-VS-NN_liver ND_liver-VS-NN_liver	104	SIDT1
		REEP6
		TOR3A
		LOC101748788
		DUSP5
		SLMO1
		GUCY2C
		HSP25
		POF1B
		IL22RA2
		MAP3K7CL
		CFAP44
		ANKRD22
		SQLE
		LOC107057015
		SCNN1B
		DHCR7
		LOC428505
		CCDC14
		IGSF21
		ABHD5
		B4GALNT3
		LOC101749531
		LOC107051249
		CD28
		ITPKB
		ZFYVE28
		DIO2
		LOC107049467
		NKX6-2
		LOC107054461
		PHLDA2
		GLRX
		MSMO1
		SCG3
		ADAM8
		MLKL
		LOC107049233
		LOC107055640
		ANKRD33B
		ANO8
		WFDC8
		LOC107054791
		NXPH2
		LOC107051251
		LOC107054764
		DHCR24
		C1QC
		MAB21L3
		LOC769743
		SNTG1
		ANGPTL3
		MUC1
		LOC107054696
		LOC107057463
		NOTUM
		GRIN2C
		LOC107049603
		ART7B
		RASGEF1C
		LOC101748931
		LOC416086
		ACCS
		LOC107050064
		LOC107057144
		GABRB2
		LOC107057393
		LOC107050285
		LRRC34
		HIST1H101
		LOC107057293
		LOC107057467
		CYYR1
		PBK
		RAPGEF4
		FGF14
		CORO6
		LOC107049733
		LOC107049108
		CDCA3
		IFI6
		OPNVA
		LOC100857326
		CD80
		GPR27
		FABP1
		ART7C
		IDI1
		AVPR1A
		WNT2B
		MXD3
		LOC107057457
		LOC107057476
		SSTR1
		FAM83F
		ATP13A5
		LOC107053163
		SLC6A9
		LOC107050365
		STC2
		LOC107050375
		HKDC1
		CDKN3
		LOC107056717
HD_liver-VS-ND_liver ND_liver-VS-NN_liver	170	GALNT3
		LOC107050273
		MMP7
		ZAR1L
		ZNF131
		LOC107050124
		LOC100859032
		SRRM4
		SPATA1
		DYSF
		ABCB1LB
		LOC101748878
		LOC107054460
		LOC107050299
		LOC107055521
		LOC107050148
		B3GALT5
		PPEF2
		C21H1orf233
		HLF
		SPATA4
		POLD2
		KCNK10
		WNT6
		LOC101749201
		LOC107057315
		LOC107056006
		AOC1
		LOC101751375
		LOC107055812
		OSBPL3
		LOC417058
		LOC107050627
		LOC107056453
		LOC107049916
		HUNK
		ENS-1
		LOC107049401
		SCTR
		COL9A3
		TRPM7
		LOC107052302
		KIAA0408
		GLRA1
		FNIP2
		LOC107054697
		ASPG
		FAM132A
		LOC107057074
		LOC107054658
		PLEKHH1
		LOC107057026
		LOC107052719
		CCL1
		LOC101750251
		LYSMD3
		LOC100859374
		LOC107054819
		YF6
		LOC107051321
		LEKR1
		LOC107057607
		CHADL
		FRMPD1
		LOC100859478
		ASTN1
		ERNI
		LOC101748060
		LOC107049071
		LOC107055876
		SERPINA3
		LOC107055717
		LOC107056124
		TRIM7.1
		TMEM30C
		GSTT1L
		LAPTM4B
		OAT
		LOC426344
		LOC107057214
		LOC107054818
		GJA1
		TRPM8
		LOC101752263
		LOC107056385
		LOC107057191
		LOC107051440
		LOC107052718
		LOC100858707
		LOC107056758
		LOC777386
		TRIM65
		HSPA4L
		LOC107055445
		VILL
		LOC100857685
		ANKRD42
		ADAMTS19
		LOC107057364
		CNTF
		TTLL7
		LOC107050024
		KIAA1107
		LOC107057502
		LOC107049657
		LOC107057449
		LOC107050123
		BLOC1S3
		LOC107057489
		LCA5
		LOC101751749
		PER2
		ACSL5
		PRAP1
		COL25A1
		C1H11ORF54
		MNR2
		CHIR-AB-487
		HSP90AA1
		PLIN1
		LOC107054173
		SH2D4A
		ITGA4
		CEP57L1
		PDGFRL
		KCNT2
		ARHGEF37
		PXDC1
		LOC107057082
		STXBP6
		FP325317.1
		LOC100859304
		PRODH
		SLC20A1
		FAM69A
		HSP90B1
		OPN1LW
		HIST1H2A4L1
		LOC107053593
		CHRM2
		TMX1
		ARHGEF1
		CYP26B1
		LECT2
		MOGAT1
		LOC107049638
		SLC41A3
		HHIP
		LOC417345
		OVSTL
		LOC100859564
		KCTD16
		PPP1R3C
		LOC107057254
		LTC4S
		DUSP16
		LOC107051034
		GPT2
		ZNF662
		LOC100858196
		GUCA1A
		HIST1H3A
		PPP1R3G
		GATM
		PPP4R4
		TRAF3IP1
		LOC107057197
		LOC107057245
		TRIM50
		LOC107057023
HD_liver-VS-ND_liver HN_liver-VS-NN_liver	45	CHDSD
		GPC5
		LOC100858083
		HTR3A
		CNTN5
		LOC107055787
		GADD45B
		GGACT
		LOC107057069
		AASS
		LOC772218
		LOC107056061
		LOC107050776
		LOC107057199
		BOC
		LOC107056862
		LOC100859408
		MTL5
		ME1
		BHLHE41
		LOC100859636
		SLC19A2
		LOC419726
		LAMA2
		ATP1A3
		HIST1H2A4
		LOC107048997
		LOC100859740
		LOC769809
		ELF3
		LOC107054466
		LOC107053960
		LOC107052661
		PTGDS
		LOC107056450
		CCL28
		LOC107050524
		LOC107055989
		LOC107055574
		LOC107051365
		SIX1
		MMRN1
		LOC107049191
		PISD
		LOC107052830
HD_liver-VS-HN_liver HD_liver-VS-ND_liver	189	LOC422924
		LOC107051157
		BF2
		LOC100857809
		MRPL38
		LOC107056801
		SIAH3
		CD38
		HECTD2
		PDE6C
		TRIM2
		SLC16A5
		LOC771537
		HLA-DRA
		ADAM23
		LOC769646
		UPF3A
		LOC101749141
		LOC107056130
		CCDC18
		LOC107056545
		PRRG1
		LOC107049575
		RSU1
		LOC107057292
		GJB5
		VRK2
		TTC3
		ATP2B2
		ARHGEF26
		LOC107051144
		RIMBP2
		LRRC56
		CYB561
		LOC101749113
		MYCL
		LOC107057287
		CASP14
		TLX1
		LOC101750035
		GPRIN2
		LOC107051395
		LOC107056378
		TEX14
		ALG11
		LOC107057063
		YJEFN3
		TNFRSF8
		LOC107051451
		LOC107055776
		LOC107049949
		ADAMTS17
		LOC107057173
		SFTPA1
		SLC22A5
		LOC107054817
		LOC107057196
		LOC107051008
		LOC107051392
		LOC107055949
		LOC107056521
		LOC107049065
		LOC107056038
		ELP6
		LOC100857740
		OSGIN1
		IKBKB
		GBE1
		CSMD2
		SLC22A13
		LOC771176
		FOXI1
		LOC107050784
		UNC13A
		KBTBD10
		FUCA1
		KIAA1731
		IFNLR1
		ADORA2B
		HTR1D
		LOC107054379
		LOC416655
		LOC107057288
		LOC107050712
		MADPRT
		LOC107054481
		KIF20AL
		ADAT1
		NUAK2
		TAAR1
		LOC107051241
		ATRNL1
		LOC100857700
		PYGO1
		CPT1A
		HTR2A
		MLH1
		CYP8B1
		LOC107057610
		IL18R1
		TCN2
		SCAP
		KAT2B
		LOC107057062
		OPN2SW
		LOC100858336
		SEC24D
		CHRDL1
		LOC107049924
		LOC769729
		ITIH5
		CCDC110
		NUP210L
		CEP135
		BASP1
		PNPLA4
		NEDD4
		ALK
		GLRA2
		MAEL
		FANCL
		LOC107049146
		LOC100857410
		LOC107049934
		LOC107056430
		LOC107053041
		LOC427816
		LOC100857334
		CCDC170
		MFSD2A
		LOC107049317
		KIF20B
		RNF19B
		HPS3
		LOC107056857
		ROBO1
		PCK1
		CIDEC
		TRMT13
		LOC101750892
		GRB14
		LOC107055472
		LOC107049937
		LOC107057201
		SKA1
		LOC107050791
		CDC7
		LOC107054480
		EMX1
		LOC768350
		LOC430700
		SGPP2
		FAM35A
		TUBB2A
		HTR1F
		PPEF1
		SNPH
		PACSIN1
		LOC100857729
		LOC107054175
		C4ORF17
		TRPM1
		LOC424523
		LOC107056486
		THBS2
		LOC107051216
		TBX19
		TMPRSS11F
		LOC100859471
		CAPN5
		PDE11A
		LOC107050270
		TCLEC2B
		LOC107056404
		CYTH3
		PPP1R16B
		LOC107049941
		C14ORF180
		LOC107050435
		MAK
		LOC107055485
		KCNK5
		LOC101751870
		ATP10B
		NEK3
		LRP11
		MBOAT2
		LOC107056095
		LOC101750271
HN_liver-VS-NN_liver ND_liver-VS-NN_liver	193	LOC100858567
		LOC107057239
		COL4A5
		LOC107050589
		NR4A2
		LOC107049102
		LOC768747
		ACSBG2
		GPR37L1
		BIRC5
		CCDC57
		BHMT
		ST8SIA4
		FIGF
		LOC100857125
		LOC418424
		LOC107056927
		GPR171
		SAPCD2
		LOC100857622
		LOC107057311
		NDNF
		NPFFR2
		S100Z
		LDLR
		BVES
		THY1
		KIT
		LOC107049190
		TRPA1
		FDFT1
		TCFL5
		LOC107049264
		SC5D
		LOC771905
		MVD
		PARD6A
		HSD17B7
		CDKN2B
		SREBF2
		EOMES
		LOC107051505
		LOC101748689
		HBAA
		C1H22ORF23
		APOF
		LOC107049553
		XCL1
		CGREF1
		FLT1
		LOC107053159
		LOC107051828
		LOC107053040
		LOC100857380
		CCLI7
		MAP3K15
		LOC422926
		LOC107052504
		LOC429310
		SLC22A31
		CDC45
		LOC107055667
		LOC107049632
		LOC107050233
		TOX2
		CASR
		FAM123A
		LOC100858172
		TLDC2
		DAK
		LOC421415
		ADAMTSL5
		MIS12
		SSPN
		LOC107049204
		LOC418421
		LOC107055494
		LOC107056235
		LOC107054305
		LOC777210
		LOC101747258
		LOC416212
		LPIN1
		LOC100858360
		NME1
		AGTR2
		LOC107050636
		PAX5
		IFI27L2
		LOC101750794
		WWC2
		NBEAL1
		LOC107051991
		LOC107050425
		LOC107055600
		RGS16
		KBP
		ACACA
		CCR9
		LOC107049076
		LOC107056848
		CYP21A2
		LRRC58
		LOC107049323
		LOC770260
		LOC100857194
		MASTL
		LOC777408
		THSD1
		CEP162
		LOC424199
		SCUBE1
		LOC107049381
		LRRC66
		FNDC7
		CKS1B
		LEF1
		LOC100859881
		IQUB
		LOC772243
		EFCAB14
		CSF3
		LOC107056986
		SCD
		LOC107049396
		LOC768786
		LOC101751319
		RGCC
		CCDC79
		LOC107057357
		LOC101751679
		LOC101750420
		LOC101749412
		LOC423277
		THRSP
		NTRK3
		C8ORF4
		LOC100858371
		CSRNP3
		LSS
		LOC428702
		LOC417459
		LOC107056218
		TK1
		LOC107057344
		LOC107049779
		LOC107049387
		LOC107050274
		LEAP2
		LOC107049883
		LRRTM4
		LOC101748465
		RP5-966M1.6
		LOC107051372
		LOC101749724
		FREM3
		CHRNA4
		LOC101748650
		CKAP2
		LOC107052257
		RRM2
		CALCRL
		VPREB3
		DNAH9
		LOC100857421
		KIF18A
		CYP51A1
		CHIA
		LOC107054467
		NHEDC2
		LOC107057253
		LOC107055077
		FAM83D
		MPP3
		LOC101748553
		HSD11B1a
		LOC429395
		NCAPH2
		KIAA0319
		LOC107057014
		SDR42E2
		TARP
		C5H14ORF37
		CABLES1
		LOC107055980
		PANK4
		ADGRV1
		LOC107056091
		LOC100857897
		LOC427400
		FDPS
		LOC107049231
		LOC107049200
HD_liver-VS-HN_liver ND_liver-VS-NN_liver	499	PYROXD2
		CXCR4
		IGF1
		GP1BA
		GNAL
		IGF2BP3
		SLC2A5
		RGN
		SH3BP4
		HEPH
		GRM2
		LOC101750205
		AVDL
		SERPINF1
		C14ORF80
		LOC107050494
		LRFN5
		NOXO1
		LOC100858678
		LOC419888
		C2ORF88
		LOC426064
		SEL1L3
		ALDH3A2
		LOC107050396
		GBP7
		CHIA-M31
		FOXE1
		TMEM63C
		A2ML1
		RBPJ
		LOC107049315
		TM4SF4
		ALDH18A1
		LOC107055590
		MAOA
		GMPR
		LOC418298
		HYOU1
		LOC107053591
		GCLM
		SLC7A3
		MYADML2
		MLF1
		CYP1A1
		LDHB
		ACOT7
		SARS
		LOC107049655
		LOC101747522
		FGF1
		TM6SF1
		NEBL
		HSPA8
		LOC107052256
		UNG
		LOC771012
		LOC415934
		LOC107057137
		LOC420107
		ALPP
		TLR2A
		ARID5A
		COQ10B
		FAM195A
		NT5C3B
		SEBOX
		MTTPL
		HCK
		PERP2
		PPARGC1A
		SLC17A9
		ADCY3
		LOC107049058
		LOC422301
		PSD2
		HARS
		ANXA8
		XKR9
		NTN4
		CACFD1
		LOC101750511
		GRIA1
		TPTE2
		LOC107056562
		LOC107057596
		RGS8
		NEGR1
		MICA
		AvBD13
		ODF3H
		LOC101751993
		LOC430303
		LAMC3
		TMOD2
		FMOD
		TMEM106C
		LOC101748916
		BPIFB6
		NR1D2
		BCL6
		SLC19A1
		POR
		SLC7A11
		AREG
		LOC107051060
		LOC100858647
		LOC107056274
		OTX5
		SOCS3
		NLGN3
		KLF9
		WDPCP
		THEMIS2
		SLC25A39
		ALAS1
		LOC107057138
		AMPD3
		HRASLS
		GCLC
		LOC107056275
		LOC771876
		LOC107051280
		RGS1
		FHOD3
		SRL
		LOC107057057
		TOR1A
		SLC25A15
		FER1L6
		P2RY14
		SLC25A30
		GRIN3A
		LOC107055205
		B3GALT2
		EEF1A2
		LOC107056599
		CD14
		SPEG
		NPAS2
		NR3C2
		NEU2
		PAQR7
		AMPH
		AP1S3
		LOC107057303
		HTR4
		CRABP2
		LOC100859804
		BRCA2
		ZPR1
		PLXNA4B
		LOC107057008
		PGF
		TSKU
		KRTCAP3
		FMO3
		LOC107057238
		SLC25A4
		LOC421560
		MAPKAPK3
		LOC101747429
		LOC417386
		SLITRK3
		AKR1D1
		HS6ST1
		LOC107055016
		C9H2ORF72
		LOC107055428
		IARS
		LAD1
		PID1
		SRGAP1
		LOC107050991
		GLDC
		LOC107050328
		KLHL31
		C2ORF54
		LOC107050775
		CHCHD10
		HIST1H2B8
		METTL24
		PDE4B
		PPRC1
		LOC107052324
		CZH9ORF3
		RP4-539M6.19
		FABP6
		SYBU
		TMEM108
		LOC431250
		CYP17A1
		LOC107056280
		SLC39A8
		ADAP2
		TM4SF1
		LOC107056920
		LOC422150
		YARS
		ELOVL1
		UBE2E2
		IQSEC3
		TMEM229B
		CA5B
		DNAH3
		TGM4
		SLC6A12
		LYZ
		NPM3
		SYCN
		CPS1
		TMEM120A
		DOK2
		TOR4A
		ACACB
		DOK5
		PREPL
		IL17B
		HADHA
		LOC395159
		HDAC10
		LOC415939
		NUDT4
		TMEM135
		DDO
		AGXT
		APOA4
		PKP3
		RP4-613B23.5
		NFKBIA
		SDF2L1
		NLE1
		LOC101748207
		TMPRSS12
		TUBA4B
		GPX1
		PYCR2
		LOC100858315
		C10ORF65
		ASB9
		LOC421419
		SETD4
		LOC107056744
		SYT16
		FBXO2
		MAFF
		LOC107052456
		EHHADH
		LOC101751203
		LOC419322
		INSIG1
		NR1D1
		TMEM37
		CACNA1G
		DNASE2B
		ARTN
		LOC100858077
		ST6GALNAC1
		LOC421506
		DNASE1
		IRS4
		EIF6
		NID1
		UGGT1
		MID1IP1
		DUSP22
		C10H15orf39
		LOC107053970
		LOC107057431
		DIP2C
		GVIN1
		SAMD12
		MEOX1
		LOC101750583
		KIAA1958
		ANXA13
		DRD5
		GRB7
		NPB
		LDLRAD4
		ACOX1
		FOPNL
		LOC423693
		PAG1
		LOC107056752
		LOC419390
		LY86
		LOC101748032
		IFFO2
		SCN4A
		ATP6V1G3
		CCNG2
		NCEH1
		COLGALT2
		CORO2B
		PAPPA
		SYCP1
		LOC107056978
		IL1RL1
		RASEF
		EGR1
		LOC107057223
		ABCC4
		MPC1
		FGF19
		THBD
		LOC107050017
		KIAA1524
		MYO7L2
		MTHFD2
		TTC25
		MYPN
		ZFHX4
		TLL2
		INF2
		FURIN
		SLC13A2
		LOC101750148
		APOA5
		CDCA9
		C8H1ORF53
		RTN4RL2
		MMACHC
		PDPR
		SUPT3H
		LINC00954
		RAB33A
		KYNU
		RP11-292K15.2
		SLC25A29
		TBXAS1
		PCYOX1
		LOC107055622
		RSFR
		GPRC5A
		FBXW9
		AGPAT4
		RRS1
		SLC35G1
		VSIG4
		LOC776048
		CRYBG3
		RIMKLB
		DDA1
		PLCD4
		FOXN4
		UBXN2B
		LOC417848
		LOC418109
		LOC101748894
		FKBP1B
		URAH
		LOC107051501
		BRINP1
		CRISP2
		DCDC2
		CUX2
		MRPS30
		LOC395611
		LOC424014
		LOC769510
		LOC107056704
		TMEM41B
		ECI2
		AvBD10
		TOR1B
		LIMK2
		EPHA1
		NMRAL1
		MST1R
		CACNA1D
		RGS5
		PACRG
		TUBA4A
		CNNM1
		TMEM9
		PTPN1
		HIST1H2A3
		RRP8
		NT5C3A
		PLXNA2
		TBCC
		ACADSB
		IGSF10
		MYO3A
		LOC107056335
		SLC5A6
		FAM65B
		SLC2A12
		FRMD1
		LOC107056498
		LYG2
		INA
		LOC107055614
		AIFM2
		TAT
		PLEKHN1
		C1ORF101
		LOC107055361
		HOMER1
		FUT9
		SLC4A9
		IGDCC4
		LOC107057613
		ANAPC16
		ELOVL6
		MDK
		LOC101749599
		SLC27A4
		NOB1
		BRSK2
		KIAA1549
		SHROOM3
		CACNA1S
		KIAA1456
		ACAA1
		CTBS
		ASNS
		PC
		TNFRSF10B
		STAP2
		TMEM116
		IKBKE
		ABHD12B
		MC5R
		CAMK1D
		SPRY3
		CEBPA
		HSPH1
		SIRT3
		IL7R
		LOC107053763
		AQP5
		HMGCLL1
		SOCS2
		SMIM20
		ST6GALNAC2
		AMN
		MSLN
		SRGAP3
		NFX1
		TNFAIP2
		SLC38A1
		PAICS
		ST3GAL3
		NEDD9
		ACSL6
		ULK2
		C10ORF2
		FSTL3
		PCP4
		LOC101751055
		LOC101748544
		PCSK5
		INDOL1
		LOC107049140
		RNF149
		LOC422895
		IRF8
		TCEA3
		MARS
		LOC428479
		LOC107049136
		GPRC5B
		SP5
		IGFBP4
		TDRD1
		CCDC92
		ASCL1
		SM1
		LOC100858796
		TSHB
		PPA1
		KCNJ15
		TTC9
		RETSAT
		LOC107049346
		FAM81A
		AR
		TRNP1
		SDCBP2
		LOC107049139
		CISH
		GABRA3
		LOC417937
		LOC107050640
		RP11-195F19.29
		CYP3A4
		LOC107057172
		C6
		FGF23
		LOC100859853
		CIART
		CFAP45
		PDE12
		CNOT6L
		ITPR3
		RNLS
		TP53TG5
HD_liver-VS-HN_liver HN_liver-VS-NN_liver	347	ASL2
		CEP250
		LOC107050538
		HSPB1
		AEN
		LOC107056952
		LOC100857718
		LOC107049199
		LOC101747392
		LOC107057633
		GDA
		C5H15ORF62
		MNS1
		LOC107049807
		LOC100858937
		LOC107055293
		TMEM52
		LOC107052466
		LOC107049909
		PLIN2
		RFX3
		LOC107057455
		MPP4
		LOC100859780
		ASS1
		KCNE3
		LOC107051069
		LOC107050190
		LOC101752215
		NKTR
		HIST1H2A4L4
		C23H1ORF63
		BST1
		AHI1
		LOC107056816
		LOC107057018
		LOC101752158
		PHACTR1
		BDP1L
		CHRM4
		RRAD
		LOC107054704
		BF1
		OTOA
		LOC101748790
		KIF25
		ENTPD7
		LOC100858941
		LOC107049514
		JUND
		GBP
		SVEP1
		CADPS2
		OC3
		PREX2
		CNGA2
		PRMT8
		LOC107049181
		LOC107049705
		NAB2
		HSPA2
		RAB20
		LOC101750561
		C6ORF165
		LOC425792
		TAC3
		LOC101751305
		ACBD7
		AVD
		LOC107055470
		HSD11B2L
		KIAA0753
		BAG3
		IL4I1
		CCL4
		RASSF9
		LRRC19
		TRAIP
		LOC101750621
		EDA2R
		LOC107056060
		GPX2
		LOC107054428
		LOC420552
		LOC101747905
		LOC107057459
		LOC100857589
		MYC
		NR4A3
		BCL11B
		CERS3
		MALL
		LOC107049176
		LZTS3
		GSK3B
		LOC107053164
		BEND4
		MMP1
		LOC107057088
		ADAMTS6
		LOC415787
		CREM
		BCL2A1
		LOC100859434
		SLC22A3
		FGFBP1
		LOC100859870
		LOC101750889
		LOC427882
		LOC107056145
		LOC107057460
		TCF7L1
		LOC107056526
		LOC101747704
		LOC107055537
		TRPC5
		PLCB4
		LOC107055808
		MOV10L1
		LOC107055700
		SUSD3
		ADAMTS15
		LOC107049695
		LOC107050303
		SAMD11
		LGALS3
		SLC22A15
		PIF1
		EML6
		SFI1
		HSD3B2
		LIPG
		APOLD1
		THBS1
		SCLT1
		LOC772158
		FAM184A
		LRRCC1
		PCMTD1
		TBC1D32
		PLIN5
		CCDC173
		MAFB
		LOC107057469
		LRRC20
		CAPSL
		LOC107052490
		LOC107054849
		ARG2
		ZFAND5
		RGS12
		LOC101748148
		C2H18ORF63
		PPIP5K2
		EFCC1
		CDKN1A
		MPHOSPH9
		UNC5D
		LOC427491
		LRG1
		LOC107056307
		LOC107052453
		LOC107050866
		LOC107054465
		TNFRSF6B
		CDKL5
		TPPP
		HPSE
		PIP5K1B
		COL24A1
		ZFAND2A
		CERS6
		LOC107056858
		LOC100857902
		ERRFI1
		BPI
		LOC100859180
		LOC101752219
		LOC100858919
		FLVCR2
		CH25H
		LOC107049257
		SLC6A17
		LOC107049793
		LOC431060
		LOC107055387
		OTUD1
		LOC100859726
		GUCY1A3
		MSC
		SLC6A4
		FAM151B
		NXNL2
		DNAJB1
		GPNMB
		LOC430422
		LOC100857706
		PLK3
		ATF3
		FAM150B
		PLK1
		SLC26A8
		DNAJA4
		VAMP1
		IL8L1
		LOC107050100
		SLC26A3
		LOC107049285
		PIBF1
		NCF2
		LOC100857544
		EFCAB7
		PLCH2
		CCNB3
		PPARG
		SLC47A1
		AKNAD1
		ANKS6
		MID1
		FOXO6
		CHIR-B6
		LOC770026
		BATF3
		KLF6
		DYTN
		BHLHE22
		LEPR
		AASDHPPT
		KAZALD1
		CRYBA2
		LOC100858884
		SERPINB2
		PITX2
		EGR2
		LOC100859035
		ITGB6
		LOC107049149
		LOC107050413
		AMY2A
		B4GALT6
		LOC100858317
		2019-03-03
		LOC107049001
		CD226
		LOC101750269
		LOC100859680
		LOC107057492
		MIDN
		LHX8
		LOC107049201
		LOC107051432
		FAM69C
		PFKFB3
		EREG
		RDH16
		CDC20
		CCKBR
		CCK
		PLEKHH2
		LOC107057175
		LOC100858158
		RAB7B
		SLC35F3
		LOC107057378
		KAT2A
		IRG1
		SPAG4
		PTF1A
		LOC107049272
		PUS10
		LOC107056569
		LOC770839
		LOC107055390
		MRGPRH
		LOC107055647
		ZNF831
		ACSS2
		LOC416197
		CHIR-IG1-5
		DACH2
		DPF3
		NOCT
		CCR8
		LRRC52
		YPEL4
		LOC107057093
		LRP6
		RP11-690P14.4
		INPP4B
		LOC107055386
		LOC429793
		UBE2C
		SLC35E4
		RP11-287D1.3
		S1PR1
		IL1R2
		CZH5ORF34
		RTTN
		PLAG1
		CNTRL
		HTATIP2
		LOC107049945
		PRR15
		LOC107057462
		GJB2
		LOC101749820
		SLC16A3
		CHIR-B4
		LOC415662
		LOC107050750
		TNIP2
		LOC107049014
		C1QB
		GABRA4
		SMC5
		LOC107057595
		LOC107055603
		CG-16
		RNF219
		CDH23
		RGS6
		C8H1ORF111
		KLF15
		NPTX1
		ABCA7
		STARD9
		GPR156
		TLCD1
		LOC101748617
		LOC107050930
		FAM208A
		LOC107055215
		FOXO3
		PLA2G4B
		JUN
		MLPH
		LOC107057179
		ARHGEF10
		NPFFR1
		USH1C
		LOC107050521
		RP11-290H9.2
		GPC1
		LOC100858999
		C21H1ORF222
		GRIP2
		CDHR2
HD_liver-VS-ND_liver	179	XDH
		STOX1
		FGFR1
		GPR143
		LOC107049117
		SLC22A2
		LOC107051009
		KNTC1
		TMEM255A
		FAM167B
		LOC429249
		BARX2
		CCDC181
		LOC107050653
		SLC22A16
		DCSTAMP
		RP11-552F3.12
		LOC100858869
		PROX1
		ART1
		UPP2
		LOC419936
		GTSF1
		JPH2
		PTCRA
		SLC51B
		SCRN1
		LOC107050364
		SULT1C3
		PHGDH
		SPAG6
		LOC107057373
		LOC107049731
		SOST
		LOC770282
		LOC101748559
		COMTD1
		SPATS2L
		LOC100859432
		LOC107056256
		PLAC8L1
		LOC107055677
		LOC107056855
		LOC107057252
		RHBDL1
		LOC107056579
		WWP1
		UBE2T
		LOC107050026
		TRIP11
		LOC107050901
		MYBL1
		LOC101748619
		IRAK1BP1
		LOC100858456
		LOC107052555
		LOC107052829
		PLCH1
		HDAC4
		LOC107055452
		LOC107055473
		AGL
		GABRP
		LOC776588
		ASMTL
		DNM2
		NXNL1
		VASN
		GPAM
		ADTRP
		C10ORF10
		LOC107057545
		SLC7A7
		C12ORF75
		LIPC
		GNOT1
		NSUN7
		TLE4
		KLF13
		LOC423719
		LOC769339
		LONRF1
		LOC100857745
		AOX1
		TRIM36
		LOC100858883
		LOC107053955
		UNC5B
		KEL
		LOC107049163
		LOC107057284
		LOC100857112
		ODF1
		PHKA2
		XIRP1
		PAK6
		ULK1
		SKP2
		HAO1
		SCML2
		KCNH2
		PLXNB1
		LOC417057
		NDNL2
		HIST1H2B5L
		LOC107056259
		HAL
		LOC107056355
		LOC422643
		CRHR2
		LOC107049819
		CENPO
		SATB2
		P2RX6
		SGOL1
		PPP1R3B
		LOC107057271
		ARHGEF3
		LOC101750179
		CCL20
		TMEM169
		HTRA3
		RBM46
		SLCO1A2
		CLCA2
		LOC101752065
		PLSCR5
		LOC107050076
		LOC427665
		VDHAP
		LOC417973
		ARRDC4
		LOC101749905
		LOC768349
		LOC107050410
		LOC101748887
		GLUD1
		FAM13C
		LOC107056482
		HERPUD1
		ID4
		LOC107055765
		PCSK4
		LOC100857206
		CYGB
		LOC107057546
		LOC107051068
		CCKAR
		LOC107049221
		HMGCL
		IL22RA1
		GSTA3
		HNF4A
		HJURP
		LOC107057003
		LOC107055668
		LOC769704
		LOC101751333
		SLC45A3
		CIT
		LOC101751174
		PITX3
		CCDC121
		TMTC4
		TTPAL
		LOC100858579
		LOC100858168
		HES4
		CATH1
		LOC107049680
		ASB12
		ATP2A2
		CDH4
		LOC107051136
		LOC107049741
		FAM64A
		LOC107056760
		SMIM18
		PIK3IP1
ND_liver-VS-NN_liver	515	KCNJ2
		LOC107049309
		EDN1
		SALL1
		ZAR1
		TOP1MT
		KLHL14
		LOC769366
		AGPAT1
		LOC107051442
		MED13L
		FRY
		DKK2
		HNMT
		ENOX2
		PPP1R15B
		COL1A1
		CLN5
		LOC100857837
		SCUBE3
		CCNY
		LOC107056487
		TPI1
		GJB1
		LOC100859134
		METTL20
		LOC107052128
		YME1L1
		LOC423347
		ATP1B4
		COL18A1
		LOC101751669
		TF
		EN1
		LOC107057356
		LOC107053307
		PIK3AP1
		LOC101749223
		LAMB4
		MFAP5
		ARL2BP
		LOC107049311
		LZTFL1
		HBG2
		LOC107057228
		LOC101747834
		LOC107049500
		RP11-400G3.5
		KIF14
		LOC417741
		LOC430071
		ACAD11
		TJP3
		MMP23B
		HS1BP3
		LOC107049605
		HID1
		PPM1H
		CYP2J2L3
[truncated: 1,843 more rows]

## Sheet: fat
Names	total	elements
HD_fat-VS-HN_fat HD_fat-VS-ND_fat HN_fat-VS-NN_fat ND_fat-VS-NN_fat	48	LOC107049909
		LOC771012
		LOC107057311
		RP11-400G3.5
		LOC100858869
		GPR132
		IL21R
		EPHX4
		LOC428967
		LOC107056904
		CATH2
		LOC101749400
		LOC107049152
		LOC107049382
		LOC107057291
		C1QL2
		ITGBL1
		LOC107057084
		SLN
		LOC426542
		LOC107057199
		AvBD1
		XIRP1
		LOC770260
		SERPINA1
		LBFABP
		MYL1
		LOC422922
		LOC107057175
		LOC100857817
		LOC107055728
		HIST1H46L6
		LOC107055529
		LOC107051274
		LOC101749724
		MSX1
		DGAT2
		ITIH2
		LOC107055749
		AvBD9
		LOC107055603
		LOC107050365
		LOC107050375
		LOC107056031
		LOC101749992
		LOC107052767
		IGF2BP1
		LOC107055532
HD_fat-VS-ND_fat HN_fat-VS-NN_fat ND_fat-VS-NN_fat	58	RBP
		HMGCS2
		LOC107049655
		GC
		APOA2
		A2ML2
		RBP4A
		LOC100859258
		LOC107050180
		CBLN2
		NME4
		OSGIN1
		LOC421560
		UPB1
		AvBD2
		DIO2
		LOC101750251
		KNG1
		LOC107055200
		PLG
		SPP2
		LOC107054378
		A2ML4
		AHSG
		LOC421740
		APOA4
		ERNI
		ALB
		LOC100859310
		FBXL12
		LOC107054818
		AMBP
		TBX5
		APOC3
		SLC16A12
		LOC107050100
		FGG
		F9
		PIGR
		FGB
		LOC425756
		LOC107050639
		HOXA10
		LOC100857280
		HGD
		CDO1
		PIT54
		FGA
		LOC107052257
		ST14
		CL2
		CYP2K1L
		AQP5
		CYP2C8
		LOC423629
		LOC100859564
		LOC101748511
		LOC107049803
HD_fat-VS-HN_fat HD_fat-VS-ND_fat ND_fat-VS-NN_fat	77	A2M
		SHROOM1
		LOC415852
		MZB1
		LOC429249
		TF
		MT3
		MCOLN2
		IGLL1
		MLIP
		LOC107049705
		LOC107056892
		LOC422511
		LOC107050208
		MICA
		LOC107049660
		WIF1
		LOC100857299
		SPIC
		LOC107055968
		LOC107050452
		LOC101748619
		LOC107057303
		LOC107052504
		LOC107055958
		LOC107049882
		NR0B2
		LOC101752042
		CNTNAP5
		MAMDC4
		GPC3
		C8ORF22
		LOC107056097
		ACTA1
		LOC107056361
		LOC416212
		MYBPC2
		CHST8
		ANXA13
		POU2AF1
		TNNC2
		LOC107056758
		LOC101749727
		LOC101747803
		CAPN9
		CHIR-B6
		CCL17
		ATP2A1
		ACKR4
		TNNI2
		RSPO4
		LOC100859605
		AvBD5
		LRRC15
		MMEL1
		LOC100858385
		NEB
		CORO6
		AvBD10
		LOC100857781
		CLDN19
		IRF4
		LOC101748339
		PLA2G3
		HPD
		C8B
		MT4
		LOC107055712
		LOC107054878
		LOC100858068
		STC2
		LOC107050308
		DOCK3
		APOA1
		LOC107049880
		DNAH5
		LOC101748402
HD_fat-VS-HN_fat HD_fat-VS-ND_fat HN_fat-VS-NN_fat	16	HSP25
		LOC107051888
		LOC107056453
		EEF1A2
		NCAM2
		LOC107054241
		LOC107051111
		COL11A1
		LOC107056369
		SFRP5
		HIST1H2A3
		CD200R1L
		LOC100859706
		GDF5
		LOC107054350
		LOC107052830
HD_fat-VS-HN_fat HN_fat-VS-NN_fat ND_fat-VS-NN_fat	54	CYP11A1
		LOC107049144
		VWA5A
		ISM1
		LOC420300
		LOC101749614
		DSCR6
		CRHBP
		TACR1
		LOC101752158
		UPP2
		LOC107049259
		SQLE
		TMEM72
		OTOF
		PCDHA7
		LOC107049408
		SCTR
		SLC1A6
		HTR1A
		PNPLA3
		LOC107057450
		FAM57A
		LOC107056961
		ADTRP
		KIF1A
		TNFRSF6B
		DHCR24
		LOC107050094
		LOC107049332
		SLC8A3
		DCLK1
		CCLI8
		LOC428824
		LOC107049603
		VILL
		SCD
		LOC107057195
		LOC101750988
		SLC25A47
		PACSIN1
		LOC107050132
		LOC107049384
		CORIN
		SMOC1
		MXD3
		LOC107049568
		DTL
		LOC424473
		LOC107053420
		NPTX1
		LOC107049136
		CTHRC1
		COL6A6
HD_fat-VS-ND_fat ND_fat-VS-NN_fat	295	SALL1
		LOC107049066
		LOC107049550
		HRG
		LOC769366
		SLC15A2
		AVDL
		LOC771871
		A1CF
		SRRM4
		CCL19
		TM4SF4
		C3
		LOC100859134
		FOXA2
		ORM1
		QPRT
		LOC101751669
		LOC107055521
		PRPS2
		LOC107057508
		F7
		CYP1A1
		HTR3A
		SLC38A4
		AGT
		LOC101751647
		CYP7A1
		ERICH5
		SPINK5
		NR1I3
		ATP7B
		NIPAL4
		GJB5
		FETUB
		GLDN
		C5
		EGF
		SLC51B
		TMEM82
		AOC1
		LOC419144
		MAP7
		SULT1C3
		ABCG8
		PHGDH
		LOC107056208
		F2
		LOC107053269
		ADH1C
		MYH1A
		SGK2
		LOC430303
		LOC417058
		SLCO1B1
		SGCZ
		LOC107050627
		ITIH3
		C8H1ORF168
		KCNAB1
		C26H6ORF132
		TRHDE
		CWH43
		LOC769421
		MALL
		LOC107049916
		COCH
		LOC107050187
		CLCNKB
		SERPINA4
		LOC107057295
		HABP2
		LOC418414
		LOC107049250
		EPCAM
		LOC101747578
		ENS-1
		PROC
		LOC107054817
		IHH
		LOC100857298
		SLC23A1
		GRM3
		LOC776376
		LOC101750175
		C11ORF85
		DUSP28
		LOC107055705
		LOC107050476
		PLA2G12B
		UROC1
		PLXNA4B
		TTC36
		LOC107052288
		LOC107054697
		APOH
		LOC107050032
		SLC38A3
		F13B
		LOC107051636
		ENPEP
		LOC771176
		HSPA12B
		LOC107056277
		ELOVL2
		LOC100857839
		CYP1A4
		FBP1
		SERPINA9
		INHBE
		LOC100859374
		PLIN5
		LOC107054819
		LOC107053306
		LOC107057469
		DPEP1
		FAM123A
		LOC107056007
		TNFRSF13B
		LOC100859106
		HAO2
		LOC107051167
		GPR25
		SLC6A12
		CHADL
		LOC100857686
		SLC2A2
		PRKACA
		KMO
		LOC101750052
		MUC13
		TBX22
		LOC420770
		AGXT
		LOC107057160
		LOC101748207
		SLC13A3
		SERPINA3
		HGFAC
		LOC107049077
		LOC107056124
		SLC4A4
		PAX5
		SERPINA5
		PIPOX
		SERPINA10
		BCL2L14
		PSPH
		LOC107051251
		XPNPEP2
		LOC107053289
		PROZ
		C8A
		LOC428593
		NETO2
		DSP
		MBL2
		RHOF
		LOC101752263
		GVIN1
		DNAJC22
		CREB3L3
		HIST1H2A4
		MRPS34
		FMO4
		ANGPTL3
		RASAL1
		LOC100857191
		LOC107052201
		LOC415661
		HAO1
		LOC101750711
		LOC431205
		FAT2
		APOB
		NDNL2
		LOC422643
		TMPRSS6
		LOC100859777
		GJB3
		SEPP1L
		MTTP
		KHK
		LOC107057433
		LOC770026
		CPB2
		LOC100858617
		LRRC66
		PGLYRP2
		SERPINB2
		LOC100859035
		CHST4
		LOC107049167
		LOC425449
		AMPD1
		GAMT
		VTN
		LOC107057474
		SLCO1A2
		TINAG
		MAP7D2
		ACPP
		GCHFR
		SCEL
		IGSF5
		SPAG4
		LOC396098
		LOC107056839
		SERPIND1
		LOC428693
		FADS6
		LOC770277
		LOC424033
		TM4SF1a
		IGJ
		ACSM5
		CXCR5
		HSD3B7
		LOC421584
		GLIS1
		ETNPPL
		SIGIRR
		DMBT1L
		CYP2H1
		CLDN15
		LEAP2
		LOC107049883
		LOC771804
		HSD11B1b
		TTR
		LOC107050372
		PLEK2
		INA
		ELAVL4
		CFI
		SLC15A1
		TAT
		LOC107049480
		CYP3A7
		FFAR4
		FOXA1
		IGFBP1
		PSAT1
		CDH1
		CYP27A1
		ALDH8A1
		LOC100859304
		ELOVL6
		LOC107057462
		LOC107056450
		LOC107055957
		LOC107051143
		LOC424028
		LOC107049875
		FAH
		HNF4A
		POLN
		DDC
		CHIA
		NR1H4
		MAT1A
		LOC107056117
		LOC107057595
		LOC107055077
		LOC769704
		HAAO
		LOC101748581
		LOC107056958
		TMEFF1
		MLNR
		INDOL1
		HPX
		TECRL
		ADH6
		TDO2
		C1H21ORF62
		LOC100857515
		SERPINC1
		LOC107055980
		PAQR9
		FTCD
		TM6SF2
		LOC107057483
		GATM
		LOC107057466
		GCNT1
		CES1
		LOC107049200
		LOC101749079
		LOC107049741
		LOC107055607
		SLC51A
		HNF4beta
		PAH
		LOC107056309
HD_fat-VS-ND_fat HN_fat-VS-NN_fat	41	CYP2C21L
		LOC107055783
		LOC101749238
		LOC107055429
		UTS2R
		LOC107057221
		FMOD
		LOC107056378
		LOC107056571
		LOC107056638
		SLC22A3
		LOC107057069
		SYNDIG1L
		GYS2
		DNM2
		NXNL1
		LOC422264
		LOC107057545
		LOC107056592
		LCAT
		MYLK3
		PSCA
		STAB2
		CYP4B1
		LOC428958
		CAMK2N1
		LOC107056704
		LOC768349
		LOC770114
		TBX4
		AGBL3
		HTR1B
		FABP1
		CYTL1
		CNTNAP2
		LOC429723
		LOC100859471
		LOC107056976
		TOPAZ1
		HOXD9
		LOC107057197
HD_fat-VS-HN_fat HD_fat-VS-ND_fat	184	LOC107057361
		BANK1
		LOC107055584
		LOC107056989
		CARNS1
		MYH1E
		FOXE1
		CD38
		TNNT3
		GDF10
		KLHL30
		LOC107053591
		CD6
		PNLDC1
		MYH1B
		LOC100859897
		SLAMF1
		LOC107056927
		IKZF3
		CLSTN2
		LOC101749141
		FCGBP
		HIST1H103
		LOC107055072
		LOC107049575
		LOC107050390
		MYLK2
		ELFN1
		MYOD1
		LOC107057292
		RAB38
		LOC101750306
		LOC107054704
		VIT
		GTSF1
		BRINP3
		LOC101751375
		ZDHHC22
		USH2A
		LOC107050158
		TOX
		LOC107055662
		LOC101751936
		IGFN1
		LOC107051395
		ITK
		PCDHA12
		DRP2
		OSTN
		LOC107050715
		NTS
		BCL11B
		CCR7
		APOF
		SRL
		LOC107056166
		CHAT2
		LYPD6B
		LGALS2
		CHGB
		LOC100858456
		LOC107050974
		LOC107052493
		LOC107056791
		LOC100858284
		TMEM182
		IRX4
		LOC100857740
		LOC107051028
		LOC101752046
		LOC430600
		LOC107055697
		HOXC4
		KCNA3
		HIST1H2B5
		PROKR2
		LOC107057013
		LOC101747502
		KLHL31
		SH2D1B
		RP4-539M6.19
		LOC431250
		PKIA
		SLC7A7
		SEZ6L
		LOC107054849
		CD8B
		CACNG1
		LOC107049573
		METTL11B
		SH3BGR
		CD200R1
		LOC107051134
		RIMS4
		LOC100859408
		CKMT2
		LOC107049071
		PLP1
		GPR139
		LOC107056010
		LOC107055799
		CKM
		RHOBTB1
		LOC107051160
		LCN8
		GKN2
		LOC107050773
		LOC107053122
		ADAMTS18
		CXCL14
		LOC107050087
		LOC107050927
		FABP7
		SH2D1A
		FBP2
		LOC107050425
		LOC107050931
		TRDN
		LOC107054837
		LOC107050271
		STEAP3
		NDST4
		LOC417057
		LOC101750594
		PAPPA
		LOC107049934
		TNNC1
		LOC107056978
		LOC107055587
		LOC107057520
		PRR33
		MYBPH
		NPTX2
		LOC100858581
		LOC107049317
		LOC107057502
		LOC101750179
		LOC107056857
		LOC107051474
		CD9
		PFKM
		CELF3
		PPP1R3A
		ACTN2
		LOC768350
		LYPD6
		CNTN3
		GFRA3
		LOC107049647
		MYH1C
		LOC107056189
		LOC107052568
		LOC107052661
		TLR1A
		SLC35D3
		FLT3
		RPL3L
		ART7C
		LOC107056027
		LOC107057167
		COL2A1
		LOC107049945
		SLC30A10
		LOC107057233
		KCNK15
		LOC107056094
		FAT3
		LOC107055540
		FAM84A
		LOC419276
		LOC107049120
		LOC107055844
		LOC107049350
		LOC107057254
		LOC423134
		LOC107050496
		CASQ2
		MYOZ1
		MYH1F
		LOC107057153
		TRNP1
		LOC422002
		PRKAG1
		C6
HN_fat-VS-NN_fat ND_fat-VS-NN_fat	245	LOC101747531
		TPX2
		CPXM2
		CENPQ
		LRRN1
		LOC107053870
		BRCA1
		GINS1
		COL1A1
		DGUOK
		LOC100858083
		ANLN
		KNTC1
		FOXM1
		GJB1
		CDK1
		ENTPD8
		RACGAP1
		LOC107049109
		CLCN4
		EN1
		LOC107056475
		NACAD
		LOC107056130
		ADAMTS2
		MMP27
		VWA1
		LOC107057018
		FRMPD3
		LOC107051311
		MAP3K7CL
		PITX1
		LOC101749460
		LOC100857637
		EDAR
		CENPL
		LOC425049
		TYRP1
		LOC107049383
		HS3ST6
		ENTPD2
		PCDH15
		TRAIP
		DNA2
		MAB21L2
		LOC107056090
		MELK
		LOC107049764
		HS3ST5
		NDC80
		NR4A3
		AMER3
		GTSE1
		E2F7
		NUF2
		LOC101748689
		PTTG1
		COL8A1
		STMN1
		LOC107054236
		ANGPTL1
		ECT2
		LOC101749743
		KIF23
		LOC107055702
		HFM1
		MYBL1
		CGREF1
		DIAPH3
		AvBD7
		LOC107056145
		HOXD8
		LOC107051392
		LOC107051151
		CENPE
		SPAG5
		LOC100857858
		LOC107050478
		LOC107049379
		FAM19A2
		LOC101749531
		LOC417386
		CENPW
		CEP55
		RP11-834C11.12
		CDC45
		LOC107049467
		LOC101747492
		FGF16
		LOC107049788
		LOC107056563
		MKI67
		PLEKHD1
		LOX
		MADPRT
		LOC100858798
		LYZ
		EXO1
		CENPI
		CENPK
		LOC100857409
		HOXC8
		LOC107056520
		AOX2
		LOC100859557
		COL1A2
		LOC419322
		NEK2
		LOC107049386
		ARTN
		FANCD2
		LOC107054764
		ADRA2C
		OR5AS1
		LOC107049163
		B4GALNT4
		GPNMB
		SOX21
		DSCAML1
		ATF3
		DBNDD2
		PLK1
		LOC107049076
		NPPB
		TMEM233
		KIF18B
		CACNG7
		VSNL1
		LOC107057570
		NOTUM
		CCNB3
		GRIK4
		LOC107055405
		MASTL
		FOXO6
		ECM1
		MSX2
		PCDHA2
		LOC107056700
		SLBP
		LTBP2
		CKS1B
		LOC107052380
		LOC107050064
		KAZALD1
		LOC100859881
		EGR2
		GAS2L3
		FHL2
		STK32A
		HOXC5
		LOC426385
		KIF2C
		INSM2
		SLC26A4
		GNG4
		GPRC5A
		TGM3
		CCK
		ARHGAP19
		LOC101749412
		GREM1
		KERA
		PBK
		LOC100859484
		PDE1A
		OPN4-1
		LOC428702
		DHRS9
		LOC107049347
		LAMP5
		CHIR-IG1-5
		SKA3
		TK1
		LOC423793
		TUBA4A
		LOC107049387
		TMEM158
		SMC2
		SHCBP1
		LRRC52
		ASPM
		LHCGR
		PMEL
		LOC107057017
		RANBP3L
		CDCA3
		LOC107050336
		UBE2C
		HOXC9
		CASC5
		LOC100857569
		UPK3A
		RHOB
		CKAP2
		PAMR1
		LOC107055396
		RRM2
		TOP2A
		COL14A1
		LOC107049103
		DNAH9
		FANCI
		IRX2
		WDHD1
		KIF15
		LOC107054467
		HOXA9
		PCDHA3
		BUB1B
		LOC100857402
		CTD-2510F5.6
		TMC3
		KCNC4
		LECT2
		IYD
		FAM83D
		LOC100858818
		AvBD4
		CIT
		HOXB9
		LOC107056372
		C14ORF180
		CRTAC1
		ERCC6L
		NOV
		KIF20A
		SHC4
		LOC101748617
		ANKRD1
		LOC101747418
		LOC107052492
		HOXC6
		HIST1H3A
		DNER
		CATH1
		MLPH
		ADAMTSL3
		LOC107051221
		LOC107049168
		WDR66
		GATA4
		CENPF
		NUSAP1
		HAPLN1
HD_fat-VS-HN_fat ND_fat-VS-NN_fat	362	RXFP3
		GJD3
		C18H17ORF62
		GZMM
		XK
		LOC107050589
		ANKS4B
		LOC107049663
		MAP1LC3C
		LOC107049102
		PAPSS2
		LOC100858678
		GBP7
		AvBD8
		LMOD3
		GSDMA
		LOC107049720
		BCHE
		LRRC4C
		MYADML2
		SLC6A6
		TRIM29
		LOC107053714
		LOC107050148
		ADRA2A
		TLCD2
		LOC107055511
		ACTC1
		CNTFR
		LOC417536
		NUDT12
		UNG
		SLAIN1
		LOC101749246
		RSPO2
		XCR1
		ARID5A
		CYSTM1
		EML5
		SORCS2
		SCN1A
		CXORF21
		IL22RA2
		POLD2
		PPL
		LOC107049114
		AHRR
		CMYA5
		SVEP1
		NTM
		LOC424300
		STOML3
		ATP2B2
		FST
		YF5
		METTL5
		MYCL
		LOC107051510
		GRIA1
		XKRX
		ACBD7
		PTGS2
		MAP1A
		USP35
		IGFBP2
		CCL4
		PLCXD3
		MEGF11
		HSD17B7
		LOC101750757
		BCL6
		POR
		ACAN
		ZBTB7C
		LOC107056098
		EOMES
		LOC100858647
		LOC107052833
		ALPK1
		LOC107051451
		LOC107051505
		PCSK9
		LOC107049949
		PDK4
		LOC107057173
		WNT16
		ADAMTS6
		MEGF6
		RPH3A
		LOC107051280
		LOC107057057
		FER1L6
		ASPN
		B3GALT2
		SPEG
		GREM2
		CCDC102B
		VIL1
		CITED2
		IP6K2
		CRABP2
		LOC101749904
		NGEF
		NARF
		LOC107055808
		TREM2
		FMO3
		BLVRA
		PRIMA1
		LOC421690
		ADAMTS8
		MYT1L
		SLC37A2
		FAM132A
		LOC772218
		TTC8
		LOC101748329
		LOC107049142
		GABRP
		LOC107057123
		CALN1
		NT5DC2
		EXTL3
		TTC29
		PDE6B
		DLGAP3
		MFAP2
		P2RX2
		GRXCR1
		IFNLR1
		GLRX
		RUNX2
		SRPX
		LOC769852
		YF6
		C10ORF10
		CA3
		GDPD2
		LOC100858172
		DDHD1
		LOC107050528
		KCNV1
		LOC429329
		ISLR2
		LOC107055219
		DOK2
		GRP
		ACACB
		ADRB3
		FGD3
		DOC2B
		MAPK8IP3
		RORC
		NUAK2
		LOC770617
		MASP1
		DDO
		LOC107055160
		ATP8B3
		LOC107055678
		LOC100857892
		SREBF1
		LOC107056701
		PRELP
		CYB5A
		LPIN1
		HSPB7
		INADL
		FAM20C
		LPPR5
		LEPREL1
		LOC107049892
		FAM222A
		LRTM2
		NDEL1
		EVL
		INSIG1
		TMEM37
		FLVCR2
		GPR123
		NXPH2
		LOC776042
		FNBP1
		LOC107049901
		LOC431060
		AFF3
		AGPAT9
		B3GNT5
		PTN
		RNF122
		DIO3
		LOC107056777
		BAI3
		MUSK
		PLIN4
		CHSY1
		GFRA4
		CDK15
		LOC419080
		NOS1
		ABCG1
		UCHL1
		MURC
		LOC107057016
		LOC100859740
		LOC771638
		PAK6
		INSC
		LOC101751171
		LOC107049146
		LOC100857544
		LOC427977
		LOC107056733
		PODXL2
		HMCN1
		IGFALS
		LOC100857410
		SCN4A
		LOC107050063
		RNF144A
		TTC18
		ART7B
		ZP1
		FADS2
		CHRNB4
		CYP4V2
		LOC107052763
		LOC107050509
		TMEM246
		SCUBE1
		CDH17
		SERINC2
		MYO7L2
		LEF1
		FABP3
		CAMKK1
		MYPN
		SATB2
		LOC772243
		MYO1H
		CADPS
		AMY2A
		CPN1
		RBM20
		LDHA
		2019-03-03
		MATN3
		LOC101748117
		LOC107054036
		DPYS
		RGCC
		PNPLA1
		LOC101749846
		SMPDL3A
		OPRL1
		PCDHAC2
		WBSCR17
		GABRA2
		FOXN4
		LOC107050076
		SLC24A2
		AGXT2
		GRIA3
		NSUN3
		KCNK12
		SERPINF2
		RXFP1
		SULT4A1
		INHBB
		MRPS30
		LOC769899
		LOC424014
		NIM1K
		LOC101748417
		NSDHL
		LSS
		ARSI
		KCNK2
		PRKAR2B
		SYT1
		GPR37
		NFASC
		NCS1
		TNFSF4
		GRIK1
		LOC107056498
		CADM3
		PPAPDC1A
		LOC107050867
		HES6
		PLEKHN1
		PLCL1
		SLC1A1
		CCDC80
		LOC417962
		IGDCC4
		NTN1
		EPHX1
		SOX8
		ABHD3
		LOC107052723
		PCDH10
		LRRC7
		TNN
		LOC107051216
		RASD1
		PTCHD4
		NPY7R
		LOC107051545
		LOC420301
		OLFML2B
		PTPRO
		KIF24
		CMBL
		SOCS2
		ACVR1B
		LOC107057253
		CENPV
		EFCAB2
		NOG
		SERPINB10
		SCUBE2
		ACSL6
		SDR42E2
		RHOBTB3
		C6H10ORF71
		LOC101751055
		ZNF488
		LOC418892
		UGP2
		FRZB
		ADCK3
		DLGAP2
		HPS5
		ZMAT4
		ARSE
		PDE8B
		FOXD1
		ALDOB
		LOC107049648
		LOC777017
		CCDC92
		TSNAXIP1
		SM1
		BCAT1
		EMILIN3
		LOC107049680
		TTC9
		AOAH
		LOC107049346
		LOC771085
		CISH
		FJX1
		DENND2D
		SSTR5
		RP11-195F19.29
		LOC107056717
		SCN5A
		LOC107054731
		LOC107056446
		LOC107057172
		SLC16A10
HD_fat-VS-HN_fat HN_fat-VS-NN_fat	136	ASL2
		LOC107050538
		GADL1
		LOC100859032
		LOC107050396
		LOC107056846
		RRAD
		LOC107056994
		COL23A1
		LOC107049767
		CFC1B
		RCAN1
		LOC107057596
		LOC107055519
		LOC107056350
		BAG3
		LOC101751013
		TMEM136-1
		FKBP5
		LOC107049967
		LOC107056392
		LOC107051060
		LOC107056830
		MMP1
		C1H22ORF23
		GADD45B
		LOC422305
		RAD21L1
		LOC107050037
		SYNPO2L
		LOC107056696
		HMOX1
		LOC428144
		LOC107056526
		LOC771069
		TULP1
		LOC107049984
		LOC107050014
		NKX3-1
		LOC426070
		WNT11
		LOC772158
		GPER1
		SOCS1
		LOC429984
		LHFPL5
		LOC107052968
		MSLNL
		SH2D4B
		LIPC
		LOC427491
		TGM4
		NMU
		LOC107051543
		NF2L
		ICOS
		LOC101750540
		LOC107056963
		ANKDD1B
		DHX58
		LOC423605
		R3HDML
		LOC107055384
		LOC772005
		LOC107049175
		LOC107056941
		LOC101749640
		RASSF7
		LOC107055517
		LOC107057214
		LOC107051991
		FSCN2
		DNAJB1
		LOC107049732
		LOC428816
		DNAJA4
		LOC107049517
		PM20D2
		LOC107055831
		LOC107049323
		CAPN14
		NR0B1
		LOC101747507
		LOC421285
		GLP1R
		LITAF
		BATF3
		IL13RA2
		SH3GL3
		ZBTB16
		KCNK17
		RSPO1
		LOC107057073
		LOC107057293
		LOC107057489
		LOC107056096
		KAT2A
		LOC107053960
		LOC101749905
		CHAC1
		KLHL32
		LOC416197
		LOC107056918
		LOC428086
		FOSL2
		CBLN1
		TNC
		NOCT
		MYOM2
		HERPUD1
		COL4A4
		LOC100859620
		ZC3H12D
		IL1R2
		LOC417083
		HSPA5
		ASL1
		HSPH1
		LOC107049658
		WFIKKN2
		MSTN
		HIST1H2A4L2
		LOC107055989
		GRM4
		PPP1R3C
		RASL11A
		LOC776874
		YKT6
		CRISPLD2
		FAM81A
		LOC100858139
		LOC100858999
		LOC771574
		C21H1ORF222
		EAF2
		LOC107055217
HD_fat-VS-ND_fat	174	GOLT1A
		2019-09-03
		SIDT1
		PEBP4
		ACSM3
		GPR55
		PCDHA13
		RBFOX1
		IGSF11
		LRRTM3
		LOC101751053
		LOC107049311
		LOC107056816
		RTN4RL1
		SEBOX
		LOC107049058
		SAMD10
		GDF2
		LOC107055925
		CAV3
		ABCC2
		LOC101751887
		NCF1
		NEFL
		ESRP2
		NPY
		LOC101749907
		SOST
		CD79B
		GPRIN2
		SNCA
		MAP6
		MME
		GRIN2A
		LOC107056762
		MATN4
		LOC771876
		LOC428714
		LOC107057006
		CDH3
		LOC107051546
		CYP4B1L
		LOC107056131
		LOC107052829
		LOC101747868
		KIF12
		FCHO1
		HOXD10
		ACSBG1
		FZD5
		LOC100858529
		LOC107054658
		GIF
		LOC100858840
		TCAP
		LOC107049031
		RGS22
		LOC107057026
		NTNG1
		KRT19
		ADAM8
		LOC107056555
		LOC422150
		LOC107057288
		TRAF3IP3
		LOC427725
		LOC107049204
		LOC107050260
		ADCY2
		LOC101748210
		LOC107056235
		LOC107051325
		SLC27A2
		LOC107055926
		LOC107051439
		LOC107056799
		LOC769339
		IL18R1
		HRSP12
		LOC101751615
		LOC107054462
		OPN2SW
		SCN3B
		BTLA
		ASCL3
		RP11-330H6.5
		ALPK3
		LOC107056385
		LOC100859377
		LOC101750583
		HTR2C
		CHIR-B5
		PCDHA4
		LOC107048997
		C5ORF49
		ELF3
		LOC101748987
		SGIP1
		AQP4
		PLACL2
		LOC107049819
		LOC107057223
		LOC100859807
		MYT1
		F11
		LOC107056041
		RP5-877J2.1
		HSPB2
		CRB2
		LOC769242
		MPO
		LOC107049657
		LINC00954
		LOC768786
		SLAMF8
		MYLK4
		PCK1
		LOC101750767
		TBX1
		KLHL4
		LOC418109
		S100A6
		CUX2
		LOC107050853
		LOC101748759
		LOC107051360
		RAPGEF4
		LOC107054679
		CHIR-AB-487
		LOC107049108
		KIAA1324L
		LOC423119
		LOC101749136
		LOC107049112
		EDIL3
		HIST1H2B7
		LOC100857553
		STXBP5L
		KCNJ4
		LOC100858973
		IL17REL
		LOC107049735
		LOC107057546
		LOC107055516
		DOK3
		CHRNA4
		LOC107049164
		LOC107052685
		LOC107050224
		LOC415662
		LOC107050524
		BCAS1
		LOC100858282
		DKK1
		FAM20CL
		CCR10
		CRK
		PPP1R1C
		LOC107049512
		LOC776067
		EDN2
		LOC101751844
		TCF7
		TRIM39.2
		MMRN1
		LRP2BP
		TESC
		LOC100859805
		ONECUT2
		CYP2J2
		LOC101751444
		LOC770574
		ITPR3
		GPLD1
ND_fat-VS-NN_fat	439	CREB3L1
		LOC107052494
		KPNA7
		CYP26A1
		BBOX1
		XDH
		LOC107049309
		EDN1
		PRSSL1
		HSD17B1
		KCNG1
		LRRC6
		CNGB1
		RGN
		HCN1
		LOC107057633
		GDA
		LOC101750908
		LOC107055564
		NR4A2
		IGSF3
		LRRN2
		TMEM184A
		DHRS11
		LOC101747971
		GLT8D2
		LOC100858177
		LRGUK
		TENM4
		KPNA2
		LOC101748398
		TMEM63C
		LOC107052466
		FIGF
		F2RL1
		LOC107054460
		FNDC1
		LOC100857125
		KL
		BDKRB1
		TMEM117
		ADAM19
		GCK
		THRB
		ASS1
		LOC101751752
		LOC107053307
		TMEM200A
		LACTBL1
		IRS1
		MAPK10
		LOC101751691
		STX19
		HPS4
		CRP
		INPP5J
		LOC771422
		IGDCC3
		ALDH1L2
		AURKA
		TUBA3E
		LOC101747834
		LOC107057134
		KIF14
		FAM195A
		GALR2
		LAMB3
		LOC100857180
		CENPJ
		CELF5
		HAGH
		PSD2
		ASTN2
		THL
		KIF4A
		TBC1D8
		SHH
		LRP1B
		NOG2
		LOC100857871
		ZMYM6NB
		FGF12
		FSHR
		SIGLEC1
		USP18
		LOC429098
		DHCR7
		SREBF2
		MFAP3L
		LOC426897
		FAM213A
		OTX5
		NRXN1
		YJEFN3
		PHYH
		LOC101749525
		ABCA12
		FGF22
		CCDC37
		LZTS3
		GFRA2
		LOC100857751
		LOC107056579
		CDH20
		IGFBP5
		LOC101750448
		LOC107049170
		CKS2
		FHOD3
		TRPV1
		FGFBP1
		P2RY14
		SLC25A42
		XCL1
		LOC107055931
		DACT2
		MTUS2
		EGR4
		LOC107050580
		LOC107050675
		GGACT
		LOC107054485
		PCDH12
		LOC107055938
		EXOC3L4
		HTR4
		FAM19A5
		IL17RD
		LOC107057408
		TUBB2B
		ANGPTL4
		SDSL
		CCDC3
		NTRK2
		LOC422295
		ATP9A
		LOC107056507
		SHQ1
		NKX2-3
		MOV10L1
		LOC101748831
		CCLI7
		ADAMTS15
		LOC107056738
		TRIM66
		CCNB2
		WNT2
		PIF1
		2019-09-12
		LOC422926
		CD28
		CHRDL2
		LOC107057319
		OPCML
		STK31
		TLR2B
		APOLD1
		LOC776588
		CBX7
		ADORA3
		TUBA1C
		LOC107050991
		EIF4EBP1
		APLN
		LOC107052719
		FAM72A
		WWC3
		SUSD4
		ARSD
		DNAH10
		SETD9
		LOC107057045
		KRT7
		LOC107051328
		MSMO1
		LOC418356
		HIP1R
		CYP17A1
		SAMD15
		PCBD1
		GAB3
		NHS
		SLC1A3
		LOC107050889
		CCL5
		LOC107057607
		GPR83-L
		FGF13
		SULF1
		CENPP
		DIO1
		GSTZ1
		CPS1
		NDRG4
		LOC418668
		RHPN2
		AGMO
		SELM
		CCR8L
		RGS17
		LOC100858925
		LOC107057248
		LOC427652
		SLCO5A1
		PTPRU
		LOC107053371
		LOC100858107
		TLE4
		ZBTB7B
		LOC101747797
		COL8A2
		TIMP4
		LOC101752219
		CHAT1
		COL27A1
		NDP
		LOC107054961
		AOX1
		AANAT
		TMEM26
		LOC101751189
		MAB21L1
		PASK
		ENPP3
		PDE4A
		C11ORF52
		LOC107055070
		LOC107049257
		APC2
		GOLPH3L
		LOC101750794
		LOC107049793
		ST8SIA5
		LOC107055387
		LOC776202
		MYL4
		LOC107056112
		LAMA2
		CTNND2
		DEPDC1B
		MSC
		SERPINB5
		LOC107051329
		LOC776801
		PTRHD1
		LOC100858693
		MDGA2
		FASN
		LOC107057317
		FAM129A
		LOC429032
		LOC100858984
		TGM2
		LOC107053308
		CIB2
		RTN4R
		LOC107056410
		HIF3A
		FBLIM1
		LOC107056092
		BORA
		DDAH1
		LOC107052718
		LOC107056890
		LOC101747995
		PTHLH
		GABRR2
		LOC107054696
		LOC107054472
		PCP4L1
		KNSTRN
		HOXB3
		C12H3ORF18
		LOC421099
		PPARG
		LOC107051276
		LOC107056135
		LOC107056903
		ALDH1A2
		EGR1
		MGAT5B
		LOC107054900
		ASPH
		KIAA1524
		GPR112
		SH3BGRL
		LOC101751186
		FKBP10
		ELN
		LNP1
		SGTB
		LOC107049736
		PDK2
		LOC107055221
		PARPBP
		BEND7
		LOC107049691
		NT5DC3
		SOX17
		PPP2R2C
		MRC2
		LOC107050717
		CRLF1
		GRHPR
		IL15
		PAPPA2
		ADAMTSL2
		ABCG4
		LOC107056065
[truncated: 722 more rows]
